# Supplementary material for: RNA sequencing-based analysis of the spleen transcriptome following infectious bronchitis virus infection of chickens selected for different mannose-binding lectin serum concentrations
Source: BMC Genomics. 2016 Jan 27;17:82. doi: 10.1186/s12864-016-2403-1 (PMC4729133; doi:10.1186/s12864-016-2403-1)
Supplement: Additional file 1: Table S1. — Summary of mapping statistics. Mapping statistics were obtained from TopHat2 and includes the number of mapped and total reads after FastQC and Trimmomatic quality control steps. Birds were assigned to eight different groups according to three levels: status (infected and uninfected), chicken line (L10L and L10H line) and time point (weeks 1 and 3). (XLSX 16 kb) [file 12864_2016_2403_MOESM1_ESM.xlsx]

## Sheet: Summary of mapping statistics
Bird ID	Status	Line	Week	Total Reads	Mapped reads	Mapped reads (%)	Concordant mapped pairs (%)
1	Control	L10H	Week 1	32186018	25410701	78.9	74.1
2	Control	L10H	Week 1	36647142	28895187	78.8	73.8
3	Control	L10H	Week 1	26645176	21116558	79.3	74.3
4	Control	L10H	Week 1	42419884	31717298	74.8	69.8
5	Control	L10H	Week 1	35899272	28703712	80	74.9
6	Control	L10H	Week 1	39560948	31639443	80	75
7	Control	L10H	Week 1	34331826	26865985	78.3	73.5
8	Control	L10H	Week 1	31971988	25641733	80.2	75.5
9	Infected	L10H	Week 1	37845102	31021024	82	77.1
10	Infected	L10H	Week 1	42698680	34240912	80.2	75.3
11	Infected	L10H	Week 1	31218326	25394398	81.3	76.5
12	Infected	L10H	Week 1	39099988	30895803	79	74.1
13	Infected	L10H	Week 1	40228122	32172740	80	75
14	Infected	L10H	Week 1	43932144	34967237	79.6	74.6
15	Infected	L10H	Week 1	38594282	31186736	80.8	75.9
16	Infected	L10H	Week 1	37576036	30111326	80.1	75.3
17	Control	L10H	Week3	40376992	32885675	81.4	76.4
18	Control	L10H	Week3	37637360	30149398	80.1	75
19	Control	L10H	Week3	29961386	24498214	81.8	76.6
20	Control	L10H	Week3	28927442	23405992	80.9	75.8
21	Control	L10H	Week3	34746978	28387666	81.7	76.7
22	Control	L10H	Week3	30339902	23606136	77.8	72.8
23	Control	L10H	Week3	33080834	26763213	80.9	75.7
24	Control	L10H	Week3	43545406	35127895	80.7	75.5
25	Infected	L10H	Week3	38278528	31727908	82.9	79.3
26	Infected	L10H	Week3	37235656	29061877	78	70.2
27	Infected	L10H	Week3	31269748	26825194	85.8	81.8
28	Infected	L10H	Week3	41895234	35351998	84.4	80.6
29	Infected	L10H	Week3	40466608	34412574	84.9	81.2
30	Infected	L10H	Week3	37796218	31942096	84.5	80.8
31	Infected	L10H	Week3	38944946	33156570	85.1	81.3
32	Infected	L10H	Week3	40047456	33415959	83.4	79.6
33	Control	L10L	Week1	35542042	30198198	85	81.4
34	Control	L10L	Week1	27333862	23140422	84.7	81
35	Control	L10L	Week1	31540988	26593135	84.3	80.6
36	Control	L10L	Week1	29516488	24437156	82.8	78.7
37	Control	L10L	Week1	31084242	26280775	84.5	80.4
38	Control	L10L	Week1	33593490	27812924	82.8	78.6
39	Control	L10L	Week1	34199452	29090332	85.1	80.7
40	Control	L10L	Week1	28283548	23641542	83.6	79.1
41	Infected	L10L	Week1	28461220	22602010	79.4	75.2
42	Infected	L10L	Week1	29570496	23469413	79.4	75.1
43	Infected	L10L	Week1	40843054	33581128	82.2	78.1
44	Infected	L10L	Week1	117139594	97693290	83.4	79.3
45	Infected	L10L	Week1	33657904	27850070	82.7	78.6
47	Infected	L10L	Week1	33669546	26683028	79.2	75.2
48	Infected	L10L	Week1	38130066	32397255	85	81
49	Control	L10L	Week3	29407046	25254553	85.9	81.7
50	Control	L10L	Week3	33229992	28255393	85	80.9
51	Control	L10L	Week3	29808388	25397796	85.2	81.2
52	Control	L10L	Week3	37144884	31389141	84.5	80.5
53	Control	L10L	Week3	29322426	24753192	84.4	80.3
54	Control	L10L	Week3	28362382	23952330	84.5	80.4
55	Control	L10L	Week3	28643098	24237078	84.6	80.5
56	Control	L10L	Week3	28562116	23965612	83.9	79.7
57	Infected	L10L	Week3	57487162	46064402	80.1	75.8
58	Infected	L10L	Week3	68435584	55597999	81.2	76.8
59	Infected	L10L	Week3	38215712	31043019	81.2	76.7
60	Infected	L10L	Week3	42431680	34367044	81	76.5
61	Infected	L10L	Week3	28951960	22466741	77.6	69.9
62	Infected	L10L	Week3	35468484	30424723	85.8	81.5
63	Infected	L10L	Week3	29672450	23001477	77.5	69.7
64	Infected	L10L	Week3	28051102	22150205	79	71.3
