# Supplementary material for: RNA sequencing-based analysis of the spleen transcriptome following infectious bronchitis virus infection of chickens selected for different mannose-binding lectin serum concentrations
Source: BMC Genomics. 2016 Jan 27;17:82. doi: 10.1186/s12864-016-2403-1 (PMC4729133; doi:10.1186/s12864-016-2403-1)
Supplement: Additional file 4: Table S2. — Differentially expressed genes (FDR < 0.05) for comparison between L10L and L10H uninfected birds at week 1. (TXT 120 kb) [file 12864_2016_2403_MOESM4_ESM.txt]

genes	logFC	logCPM	LR	PValue	FDR	UpDownRegulated
ENSGALG00000001945	-0.7070463	5.619984589	111.077397	5.69E-26	2.14E-22	-1
ENSGALG00000015708	-1.6022004	4.104617992	109.396067	1.33E-25	3.75E-22	-1
ENSGALG00000008716	-2.1973994	2.906637739	100.993797	9.23E-24	1.74E-20	-1
ENSGALG00000015395	-2.8117559	3.20750486	90.907311	1.51E-21	2.13E-18	-1
ENSGALG00000017813	-4.6735981	1.470299926	81.171729	2.07E-19	2.12E-16	-1
ENSGALG00000008701	-2.86257	4.06939022	72.530817	1.64E-17	1.55E-14	-1
ENSGALG00000006575	-3.2193107	1.659359547	71.649878	2.57E-17	2.07E-14	-1
ENSGALG00000017234	-1.3262661	3.525905168	68.637917	1.18E-16	7.86E-14	-1
ENSGALG00000019382	-4.2266126	-0.172064063	68.045316	1.60E-16	1.00E-13	-1
ENSGALG00000014962	-1.825277	3.58038177	66.736479	3.10E-16	1.75E-13	-1
ENSGALG00000013659	-3.3242782	0.056376432	64.112193	1.18E-15	6.03E-13	-1
ENSGALG00000013846	-1.5175094	3.023456017	59.877604	1.01E-14	4.22E-12	-1
ENSGALG00000010980	-2.587187	0.753818361	58.135701	2.45E-14	9.87E-12	-1
ENSGALG00000013803	-0.642713	6.615771202	52.766445	3.76E-13	1.37E-10	-1
ENSGALG00000017812	-2.1299336	2.219818193	52.229556	4.94E-13	1.74E-10	-1
ENSGALG00000017183	-2.4911227	3.54326347	48.453101	3.38E-12	1.01E-09	-1
ENSGALG00000009945	-1.323313	4.454201637	47.781163	4.77E-12	1.38E-09	-1
ENSGALG00000026609	-1.4699421	2.713426868	46.567398	8.85E-12	2.47E-09	-1
ENSGALG00000015908	-1.3913711	7.509754304	46.543342	8.96E-12	2.47E-09	-1
ENSGALG00000028536	-0.9410238	10.01222073	44.810469	2.17E-11	5.84E-09	-1
ENSGALG00000027536	-2.0994155	0.92072622	44.6262	2.38E-11	6.26E-09	-1
ENSGALG00000006756	-1.02257	6.738051381	42.147823	8.46E-11	1.99E-08	-1
ENSGALG00000007912	-1.3927292	2.011498753	39.181818	3.86E-10	8.07E-08	-1
ENSGALG00000028654	-1.6295697	1.254060322	38.143849	6.57E-10	1.28E-07	-1
ENSGALG00000016362	-1.7965261	0.781234523	37.182911	1.08E-09	1.95E-07	-1
ENSGALG00000005148	-0.7711143	6.505753573	36.572536	1.47E-09	2.56E-07	-1
ENSGALG00000019793	-3.1603591	-0.145511744	36.083622	1.89E-09	3.23E-07	-1
ENSGALG00000004620	-0.784387	7.277608887	35.607825	2.41E-09	3.84E-07	-1
ENSGALG00000013037	-0.5349494	5.328427902	35.441088	2.63E-09	4.12E-07	-1
ENSGALG00000025698	-3.5059309	5.25874699	35.061831	3.19E-09	4.75E-07	-1
ENSGALG00000004511	-1.7496642	1.17888881	35.008583	3.28E-09	4.81E-07	-1
ENSGALG00000002542	-0.5060025	6.188426113	34.270546	4.80E-09	6.77E-07	-1
ENSGALG00000001040	-1.8006668	0.920434136	33.115414	8.68E-09	1.14E-06	-1
ENSGALG00000007766	-0.5486024	6.315292119	32.65728	1.10E-08	1.41E-06	-1
ENSGALG00000013177	-0.9560803	5.805439342	31.563582	1.93E-08	2.32E-06	-1
ENSGALG00000002335	-1.7565556	4.751972449	31.122481	2.42E-08	2.85E-06	-1
ENSGALG00000024056	-0.391048	4.998346595	30.456403	3.41E-08	3.86E-06	-1
ENSGALG00000002398	-0.3573049	6.863346731	30.392197	3.53E-08	3.92E-06	-1
ENSGALG00000015737	-1.572944	0.488253694	30.255403	3.79E-08	4.15E-06	-1
ENSGALG00000012345	-0.5778063	5.816820757	29.891894	4.57E-08	4.87E-06	-1
ENSGALG00000006188	-0.986814	4.1599878	29.859187	4.65E-08	4.90E-06	-1
ENSGALG00000015608	-1.8879996	0.562590014	29.748752	4.92E-08	5.14E-06	-1
ENSGALG00000005674	-0.3393593	7.320198094	29.724499	4.98E-08	5.16E-06	-1
ENSGALG00000016902	-0.890679	3.63641864	29.664686	5.14E-08	5.22E-06	-1
ENSGALG00000011574	-0.6728049	5.246488754	29.292147	6.22E-08	6.17E-06	-1
ENSGALG00000001109	-1.8049964	2.599757227	29.215064	6.48E-08	6.31E-06	-1
ENSGALG00000014569	-0.7573042	4.974725522	29.185008	6.58E-08	6.35E-06	-1
ENSGALG00000002084	-0.4573727	4.686757911	28.517203	9.29E-08	8.74E-06	-1
ENSGALG00000026864	-0.7903778	3.929936743	27.911696	1.27E-07	1.16E-05	-1
ENSGALG00000015056	-0.9409445	5.698378417	27.90527	1.27E-07	1.16E-05	-1
ENSGALG00000007841	-0.9498562	2.213970006	27.65092	1.45E-07	1.29E-05	-1
ENSGALG00000014958	-0.8956773	2.150556624	27.568223	1.52E-07	1.34E-05	-1
ENSGALG00000012352	-1.0337253	4.671760354	27.39955	1.65E-07	1.44E-05	-1
ENSGALG00000017075	-0.6145778	6.049580842	27.21633	1.82E-07	1.57E-05	-1
ENSGALG00000007628	-0.5252241	3.349399226	26.906203	2.14E-07	1.80E-05	-1
ENSGALG00000017302	-0.5584799	6.18325345	26.472123	2.67E-07	2.19E-05	-1
ENSGALG00000014907	-0.6600792	3.66791391	26.389385	2.79E-07	2.25E-05	-1
ENSGALG00000025843	-1.5201159	4.377412144	26.187089	3.10E-07	2.45E-05	-1
ENSGALG00000013448	-0.6156959	4.989643604	26.049528	3.33E-07	2.57E-05	-1
ENSGALG00000000098	-0.8086469	2.867238687	25.724361	3.94E-07	3.03E-05	-1
ENSGALG00000003767	-0.8825813	2.89139062	25.501901	4.42E-07	3.29E-05	-1
ENSGALG00000028957	-1.4979702	1.022895444	25.4871	4.45E-07	3.29E-05	-1
ENSGALG00000015167	-3.118102	1.005444113	25.183608	5.21E-07	3.77E-05	-1
ENSGALG00000006876	-0.358625	7.912062202	25.088293	5.48E-07	3.93E-05	-1
ENSGALG00000022661	-0.7221433	3.921259559	25.080241	5.50E-07	3.93E-05	-1
ENSGALG00000015458	-0.8722544	3.20698137	24.797242	6.37E-07	4.49E-05	-1
ENSGALG00000015356	-0.6600965	4.549101948	24.702575	6.69E-07	4.66E-05	-1
ENSGALG00000028709	-0.3247738	6.870857502	24.502044	7.42E-07	5.11E-05	-1
ENSGALG00000013211	-0.6585133	3.594824787	24.184663	8.75E-07	5.95E-05	-1
ENSGALG00000010664	-1.2464705	2.04226057	24.110592	9.10E-07	6.15E-05	-1
ENSGALG00000015519	-0.743081	4.183443499	24.087115	9.21E-07	6.19E-05	-1
ENSGALG00000011294	-1.6058619	1.450596588	24.061379	9.33E-07	6.23E-05	-1
ENSGALG00000006013	-0.3009417	5.935083224	23.935639	9.96E-07	6.62E-05	-1
ENSGALG00000028413	-3.0306538	0.084853896	23.902877	1.01E-06	6.69E-05	-1
ENSGALG00000004775	-0.7122112	5.479347058	23.846784	1.04E-06	6.85E-05	-1
ENSGALG00000001422	-0.5225543	5.465353437	23.432718	1.29E-06	8.39E-05	-1
ENSGALG00000013773	-0.4204658	5.665187398	23.399911	1.32E-06	8.49E-05	-1
ENSGALG00000006607	-0.3799671	4.334840679	23.352998	1.35E-06	8.53E-05	-1
ENSGALG00000006281	-0.2622459	6.690924188	23.350722	1.35E-06	8.53E-05	-1
ENSGALG00000021271	-1.2775104	2.397100951	23.342058	1.36E-06	8.53E-05	-1
ENSGALG00000027350	-0.6586264	2.028317433	23.336418	1.36E-06	8.53E-05	-1
ENSGALG00000013660	-0.6121038	5.207820347	23.315478	1.37E-06	8.58E-05	-1
ENSGALG00000023616	-0.9886552	3.800885461	23.299668	1.39E-06	8.60E-05	-1
ENSGALG00000008741	-1.0209802	5.413685932	23.216311	1.45E-06	8.88E-05	-1
ENSGALG00000010564	-0.4717112	5.189049827	23.041547	1.59E-06	9.42E-05	-1
ENSGALG00000008007	-1.0338579	3.295973824	23.022497	1.60E-06	9.47E-05	-1
ENSGALG00000027655	-0.917637	3.313626265	22.942937	1.67E-06	9.81E-05	-1
ENSGALG00000024255	-1.2556301	2.161412239	22.860803	1.74E-06	1.01E-04	-1
ENSGALG00000021043	-2.4941974	0.212196296	22.858875	1.74E-06	1.01E-04	-1
ENSGALG00000004526	-1.3185779	0.900270796	22.706974	1.89E-06	1.08E-04	-1
ENSGALG00000016835	-0.5951455	6.300255966	22.69319	1.90E-06	1.08E-04	-1
ENSGALG00000011487	-1.0849395	0.976571727	22.65932	1.93E-06	1.10E-04	-1
ENSGALG00000015438	-0.8646607	4.265316132	22.462	2.14E-06	1.20E-04	-1
ENSGALG00000005483	-1.0881874	3.975516327	22.452968	2.15E-06	1.20E-04	-1
ENSGALG00000009341	-0.7659039	5.518062341	22.33584	2.29E-06	1.27E-04	-1
ENSGALG00000005349	-0.9983618	1.645675769	22.303662	2.33E-06	1.28E-04	-1
ENSGALG00000004295	-0.3319831	7.547179994	22.128961	2.55E-06	1.39E-04	-1
ENSGALG00000026215	-1.222627	1.198757262	22.118304	2.56E-06	1.39E-04	-1
ENSGALG00000013754	-0.4038844	5.254419681	21.835935	2.97E-06	1.60E-04	-1
ENSGALG00000002060	-0.3325846	6.736965359	21.769138	3.08E-06	1.65E-04	-1
ENSGALG00000008257	-0.6214239	7.249278895	21.666852	3.24E-06	1.74E-04	-1
ENSGALG00000000356	-0.4245215	5.812076981	21.534325	3.48E-06	1.83E-04	-1
ENSGALG00000001250	-0.3674186	9.061951538	21.502912	3.53E-06	1.85E-04	-1
ENSGALG00000016202	-0.7790328	4.133463622	21.451408	3.63E-06	1.88E-04	-1
ENSGALG00000004777	-0.7906395	2.587164246	21.430605	3.67E-06	1.89E-04	-1
ENSGALG00000006459	-0.2721102	5.555618556	21.385108	3.76E-06	1.92E-04	-1
ENSGALG00000016639	-0.5419795	6.558457568	21.268367	3.99E-06	2.02E-04	-1
ENSGALG00000014559	-0.3260577	6.736211601	21.231943	4.07E-06	2.05E-04	-1
ENSGALG00000008514	-0.4718051	6.187646623	21.16834	4.21E-06	2.09E-04	-1
ENSGALG00000003290	-0.7037302	5.953858857	21.16317	4.22E-06	2.09E-04	-1
ENSGALG00000016666	-0.5569254	8.651459696	21.162989	4.22E-06	2.09E-04	-1
ENSGALG00000005265	-1.5857731	0.419029221	21.146252	4.26E-06	2.10E-04	-1
ENSGALG00000025911	-1.0907871	2.143219191	21.134671	4.28E-06	2.10E-04	-1
ENSGALG00000015233	-0.4219739	7.867359611	21.114078	4.33E-06	2.12E-04	-1
ENSGALG00000026505	-0.6970036	3.581013292	21.027043	4.53E-06	2.20E-04	-1
ENSGALG00000012594	-1.3240904	2.863643543	20.938363	4.74E-06	2.29E-04	-1
ENSGALG00000013922	-0.7319978	5.248726764	20.886325	4.87E-06	2.34E-04	-1
ENSGALG00000003136	-1.1222157	4.273201802	20.875846	4.90E-06	2.34E-04	-1
ENSGALG00000007358	-1.0633269	3.642577126	20.864015	4.93E-06	2.35E-04	-1
ENSGALG00000013640	-0.47302	4.278909305	20.839906	4.99E-06	2.36E-04	-1
ENSGALG00000003196	-0.8303163	6.307105066	20.730167	5.29E-06	2.49E-04	-1
ENSGALG00000015231	-0.3219942	4.756063259	20.696512	5.38E-06	2.51E-04	-1
ENSGALG00000026152	-1.6933726	5.365664602	20.55926	5.78E-06	2.67E-04	-1
ENSGALG00000006053	-1.4311459	0.128265303	20.55272	5.80E-06	2.67E-04	-1
ENSGALG00000003488	-1.5691223	1.740259392	20.534982	5.86E-06	2.68E-04	-1
ENSGALG00000007412	-1.1808143	5.414487092	20.510556	5.93E-06	2.69E-04	-1
ENSGALG00000015598	-1.2567889	2.15133567	20.491927	5.99E-06	2.70E-04	-1
ENSGALG00000020679	-1.1266477	2.892061959	20.460744	6.09E-06	2.72E-04	-1
ENSGALG00000015469	-0.6168813	4.805658061	20.456348	6.10E-06	2.72E-04	-1
ENSGALG00000008811	-0.733627	5.100364367	20.353272	6.44E-06	2.85E-04	-1
ENSGALG00000009107	-0.8230431	5.96978347	20.130733	7.23E-06	3.15E-04	-1
ENSGALG00000028041	-1.0901573	0.79494789	20.09261	7.38E-06	3.20E-04	-1
ENSGALG00000002466	-0.803788	3.394468953	19.825418	8.48E-06	3.60E-04	-1
ENSGALG00000012061	-1.1233095	3.436192426	19.745496	8.85E-06	3.74E-04	-1
ENSGALG00000028979	-0.366469	5.963647708	19.716919	8.98E-06	3.78E-04	-1
ENSGALG00000012447	-0.5540252	6.598815475	19.596069	9.57E-06	3.99E-04	-1
ENSGALG00000028071	-1.4646153	0.014150046	19.551322	9.79E-06	4.05E-04	-1
ENSGALG00000007140	-0.5286809	8.639811261	19.415677	1.05E-05	4.32E-04	-1
ENSGALG00000006766	-0.3016603	6.06482188	19.406567	1.06E-05	4.32E-04	-1
ENSGALG00000015558	-2.1986304	3.680448106	19.396957	1.06E-05	4.33E-04	-1
ENSGALG00000012248	-0.8689967	2.839325201	19.364495	1.08E-05	4.39E-04	-1
ENSGALG00000012057	-0.8091271	7.476801101	19.337935	1.10E-05	4.43E-04	-1
ENSGALG00000012392	-1.3734525	0.670231754	19.330914	1.10E-05	4.43E-04	-1
ENSGALG00000005321	-0.5904302	8.098473865	19.26331	1.14E-05	4.56E-04	-1
ENSGALG00000007337	-1.0050378	3.904345063	19.249472	1.15E-05	4.56E-04	-1
ENSGALG00000010149	-0.8086263	6.325594866	19.127484	1.22E-05	4.83E-04	-1
ENSGALG00000017056	-1.8178448	1.122021259	19.127006	1.22E-05	4.83E-04	-1
ENSGALG00000012747	-0.41203	5.572107963	19.100649	1.24E-05	4.88E-04	-1
ENSGALG00000016697	-0.4012795	4.523923401	19.011301	1.30E-05	5.09E-04	-1
ENSGALG00000006775	-0.64486	7.603189757	18.960011	1.33E-05	5.18E-04	-1
ENSGALG00000002552	-0.7392207	7.876380807	18.949762	1.34E-05	5.19E-04	-1
ENSGALG00000015681	-0.7137677	6.105960839	18.860276	1.41E-05	5.38E-04	-1
ENSGALG00000005259	-1.4553563	2.095461997	18.786585	1.46E-05	5.56E-04	-1
ENSGALG00000015358	-0.8653524	1.915618136	18.73869	1.50E-05	5.64E-04	-1
ENSGALG00000017154	-0.7272726	3.546707502	18.69808	1.53E-05	5.74E-04	-1
ENSGALG00000001535	-0.9196523	8.040055625	18.668073	1.56E-05	5.80E-04	-1
ENSGALG00000005517	-0.7513645	3.258066982	18.651849	1.57E-05	5.83E-04	-1
ENSGALG00000003628	-0.4014917	6.130261055	18.639721	1.58E-05	5.85E-04	-1
ENSGALG00000009092	-0.6034252	4.20576959	18.617373	1.60E-05	5.88E-04	-1
ENSGALG00000005966	-0.4747903	7.089957426	18.536605	1.67E-05	6.11E-04	-1
ENSGALG00000017201	-0.3327937	4.59474132	18.496119	1.70E-05	6.20E-04	-1
ENSGALG00000013327	-1.1362137	2.17257832	18.488881	1.71E-05	6.21E-04	-1
ENSGALG00000002302	-0.2971449	6.329693098	18.376552	1.81E-05	6.50E-04	-1
ENSGALG00000003144	-0.8166851	5.78259195	18.274777	1.91E-05	6.83E-04	-1
ENSGALG00000000238	-0.3757802	7.037149907	18.228458	1.96E-05	6.98E-04	-1
ENSGALG00000005845	-0.591027	5.888528153	18.140881	2.05E-05	7.26E-04	-1
ENSGALG00000007078	-0.9907732	5.246481519	18.043413	2.16E-05	7.62E-04	-1
ENSGALG00000002787	-0.2437276	6.724357044	17.999206	2.21E-05	7.73E-04	-1
ENSGALG00000014483	-0.3063184	5.664449195	17.958569	2.26E-05	7.82E-04	-1
ENSGALG00000003817	-0.5469782	3.283922786	17.954173	2.26E-05	7.82E-04	-1
ENSGALG00000000713	-0.5712943	6.867270985	17.90804	2.32E-05	7.91E-04	-1
ENSGALG00000013091	-0.9912479	3.343021586	17.893455	2.34E-05	7.95E-04	-1
ENSGALG00000025926	-0.8712134	7.163207931	17.867749	2.37E-05	8.01E-04	-1
ENSGALG00000009990	-0.3680738	5.142454704	17.808123	2.44E-05	8.21E-04	-1
ENSGALG00000002783	-0.7467736	6.441058497	17.797042	2.46E-05	8.22E-04	-1
ENSGALG00000025974	-0.4588564	7.815770875	17.72286	2.56E-05	8.51E-04	-1
ENSGALG00000028018	-0.8356677	2.041011505	17.632044	2.68E-05	8.88E-04	-1
ENSGALG00000016502	-0.8869079	1.661259792	17.577718	2.76E-05	9.11E-04	-1
ENSGALG00000008539	-0.3885109	6.000542196	17.53028	2.83E-05	9.28E-04	-1
ENSGALG00000027629	-0.3955518	5.561630802	17.522122	2.84E-05	9.29E-04	-1
ENSGALG00000015775	-0.310092	6.234705068	17.501147	2.87E-05	9.37E-04	-1
ENSGALG00000011181	-0.5035566	4.943740543	17.491744	2.89E-05	9.39E-04	-1
ENSGALG00000015725	-0.9987754	4.177715484	17.466515	2.92E-05	9.49E-04	-1
ENSGALG00000020877	-1.5771575	-0.105743615	17.461394	2.93E-05	9.49E-04	-1
ENSGALG00000012877	-0.5784923	7.784723668	17.292031	3.21E-05	1.02E-03	-1
ENSGALG00000015433	-1.0249281	7.58227726	17.290733	3.21E-05	1.02E-03	-1
ENSGALG00000003551	-0.6161375	5.461514064	17.278198	3.23E-05	1.02E-03	-1
ENSGALG00000005114	-1.8043912	0.521407855	17.165673	3.43E-05	1.08E-03	-1
ENSGALG00000005359	-0.7817828	5.689918816	17.15396	3.45E-05	1.08E-03	-1
ENSGALG00000015531	-1.010496	1.148778974	17.088832	3.57E-05	1.11E-03	-1
ENSGALG00000010490	-1.1203551	0.970521199	17.07787	3.59E-05	1.12E-03	-1
ENSGALG00000005692	-0.9306247	2.891630397	16.917922	3.90E-05	1.20E-03	-1
ENSGALG00000006648	-0.5595299	7.152249727	16.89609	3.95E-05	1.21E-03	-1
ENSGALG00000010854	-0.5004108	6.169469194	16.888316	3.96E-05	1.21E-03	-1
ENSGALG00000028186	-0.7631403	3.193990909	16.825111	4.10E-05	1.24E-03	-1
ENSGALG00000015913	-0.7501949	6.016299156	16.82115	4.11E-05	1.24E-03	-1
ENSGALG00000015499	-1.0529594	2.733318259	16.81603	4.12E-05	1.24E-03	-1
ENSGALG00000028354	-0.3604607	5.849412227	16.81471	4.12E-05	1.24E-03	-1
ENSGALG00000001234	-0.9851722	3.962253623	16.775042	4.21E-05	1.26E-03	-1
ENSGALG00000001527	-0.4872311	5.196579429	16.763247	4.23E-05	1.26E-03	-1
ENSGALG00000023188	-0.5504816	3.198583758	16.682716	4.42E-05	1.31E-03	-1
ENSGALG00000014004	-0.4332938	7.328158855	16.678797	4.43E-05	1.31E-03	-1
ENSGALG00000003526	-0.2336236	6.011573867	16.603891	4.61E-05	1.35E-03	-1
ENSGALG00000015529	-0.364016	5.334828453	16.586615	4.65E-05	1.36E-03	-1
ENSGALG00000027159	-0.5000089	4.14634995	16.569315	4.69E-05	1.37E-03	-1
ENSGALG00000004569	-0.439034	4.097458497	16.565811	4.70E-05	1.37E-03	-1
ENSGALG00000009693	-0.8107347	7.51338091	16.53297	4.78E-05	1.39E-03	-1
ENSGALG00000000610	-0.6056666	3.403645957	16.515129	4.83E-05	1.40E-03	-1
ENSGALG00000008477	-0.2723949	6.657152928	16.480813	4.91E-05	1.42E-03	-1
ENSGALG00000012440	-0.4250605	8.651030232	16.470605	4.94E-05	1.43E-03	-1
ENSGALG00000005128	-0.8551187	2.222962984	16.430508	5.05E-05	1.45E-03	-1
ENSGALG00000003185	-0.5426887	8.831672489	16.413313	5.09E-05	1.46E-03	-1
ENSGALG00000006912	-0.7098959	3.677800383	16.400046	5.13E-05	1.46E-03	-1
ENSGALG00000024070	-0.98703	2.977514655	16.399492	5.13E-05	1.46E-03	-1
ENSGALG00000001725	-0.4138977	7.880526515	16.369525	5.21E-05	1.48E-03	-1
ENSGALG00000016477	-0.4929936	3.850530857	16.319592	5.35E-05	1.51E-03	-1
ENSGALG00000016224	-0.4828301	6.881991892	16.302312	5.40E-05	1.52E-03	-1
ENSGALG00000000597	-0.4257285	6.981522188	16.301744	5.40E-05	1.52E-03	-1
ENSGALG00000009593	-0.333198	6.116056944	16.256771	5.53E-05	1.55E-03	-1
ENSGALG00000028320	-0.9920783	1.379054691	16.200073	5.70E-05	1.59E-03	-1
ENSGALG00000023172	-0.7598329	4.422130179	16.198266	5.70E-05	1.59E-03	-1
ENSGALG00000008060	-1.0198942	0.642016999	16.130269	5.91E-05	1.64E-03	-1
ENSGALG00000017072	-0.5717127	5.783199891	16.09372	6.03E-05	1.66E-03	-1
ENSGALG00000012118	-0.2965098	4.760124159	16.069777	6.11E-05	1.67E-03	-1
ENSGALG00000010581	-0.5105501	6.942421882	16.051386	6.16E-05	1.69E-03	-1
ENSGALG00000009639	-1.508915	4.990137411	16.041596	6.20E-05	1.69E-03	-1
ENSGALG00000026718	-0.4105349	6.58062958	15.956117	6.48E-05	1.76E-03	-1
ENSGALG00000009222	-0.446563	6.700022832	15.874129	6.77E-05	1.82E-03	-1
ENSGALG00000016556	-1.6682008	4.177217086	15.855732	6.84E-05	1.83E-03	-1
ENSGALG00000015564	-0.7349705	4.821969705	15.835842	6.91E-05	1.85E-03	-1
ENSGALG00000005524	-0.7482107	3.476480535	15.821198	6.96E-05	1.86E-03	-1
ENSGALG00000010061	-0.4885379	7.062276907	15.792807	7.07E-05	1.88E-03	-1
ENSGALG00000011449	-0.9063852	1.691671438	15.734577	7.29E-05	1.93E-03	-1
ENSGALG00000003120	-0.4207123	7.399877114	15.675354	7.52E-05	1.98E-03	-1
ENSGALG00000005666	-0.741798	4.309723396	15.663099	7.57E-05	1.99E-03	-1
ENSGALG00000007182	-1.1036318	0.778858763	15.633371	7.69E-05	2.01E-03	-1
ENSGALG00000002924	-0.5578386	4.202742755	15.630695	7.70E-05	2.01E-03	-1
ENSGALG00000003604	-0.6508435	2.441833932	15.606318	7.80E-05	2.03E-03	-1
ENSGALG00000012610	-0.4212027	7.203982693	15.45903	8.43E-05	2.18E-03	-1
ENSGALG00000001971	-0.3230522	5.854204557	15.394194	8.73E-05	2.25E-03	-1
ENSGALG00000008745	-0.3649417	5.590401074	15.339219	8.98E-05	2.31E-03	-1
ENSGALG00000011390	-0.5130658	5.647618008	15.262023	9.36E-05	2.40E-03	-1
ENSGALG00000016142	-1.5390323	5.844300393	15.257934	9.38E-05	2.40E-03	-1
ENSGALG00000017220	-0.4688277	6.855271509	15.257051	9.38E-05	2.40E-03	-1
ENSGALG00000014453	-0.9300369	6.006608343	15.212951	9.60E-05	2.44E-03	-1
ENSGALG00000012342	-0.9484527	6.833375399	15.19778	9.68E-05	2.45E-03	-1
ENSGALG00000001753	-0.5317137	4.286737331	15.193946	9.70E-05	2.45E-03	-1
ENSGALG00000013031	-0.2858648	6.04415379	15.160861	9.87E-05	2.48E-03	-1
ENSGALG00000008855	-0.3384204	6.264683778	15.149999	9.93E-05	2.49E-03	-1
ENSGALG00000004806	-0.4884426	7.138292356	15.115231	1.01E-04	2.52E-03	-1
ENSGALG00000006502	-0.6452549	4.036024018	15.054969	1.04E-04	2.58E-03	-1
ENSGALG00000008320	-0.459361	6.763396497	15.049912	1.05E-04	2.58E-03	-1
ENSGALG00000015421	-0.4882274	4.886263068	15.011538	1.07E-04	2.62E-03	-1
ENSGALG00000005854	-0.2686647	6.110216484	15.00438	1.07E-04	2.62E-03	-1
ENSGALG00000011149	-0.7740836	6.588166594	14.945741	1.11E-04	2.69E-03	-1
ENSGALG00000024072	-0.5859321	5.627191275	14.910396	1.13E-04	2.74E-03	-1
ENSGALG00000004859	-0.7653488	7.997896095	14.873732	1.15E-04	2.79E-03	-1
ENSGALG00000005788	-0.4038418	4.417694932	14.857825	1.16E-04	2.80E-03	-1
ENSGALG00000013683	-0.2998725	7.423807415	14.850258	1.16E-04	2.80E-03	-1
ENSGALG00000002205	-0.282683	6.158104292	14.837761	1.17E-04	2.81E-03	-1
ENSGALG00000026231	-0.4795334	5.569996838	14.830322	1.18E-04	2.81E-03	-1
ENSGALG00000011621	-0.5409632	7.085805557	14.828283	1.18E-04	2.81E-03	-1
ENSGALG00000005714	-0.5499959	5.7646066	14.769071	1.22E-04	2.88E-03	-1
ENSGALG00000010020	-0.255739	6.274656498	14.715965	1.25E-04	2.93E-03	-1
ENSGALG00000013951	-0.4871829	3.669757907	14.582962	1.34E-04	3.10E-03	-1
ENSGALG00000017159	-0.4551187	6.30338356	14.535055	1.38E-04	3.17E-03	-1
ENSGALG00000011613	-0.7189673	1.46984276	14.492821	1.41E-04	3.22E-03	-1
ENSGALG00000011227	-0.910472	1.292589152	14.45376	1.44E-04	3.27E-03	-1
ENSGALG00000027232	-0.7249038	4.201148035	14.429641	1.45E-04	3.30E-03	-1
ENSGALG00000006988	-0.8198282	8.657911011	14.38503	1.49E-04	3.35E-03	-1
ENSGALG00000026592	-1.0326196	8.842012276	14.354	1.51E-04	3.40E-03	-1
ENSGALG00000000461	-0.5178154	5.341503264	14.334841	1.53E-04	3.41E-03	-1
ENSGALG00000010016	-0.34732	5.258112518	14.266237	1.59E-04	3.51E-03	-1
ENSGALG00000025851	-0.4533857	6.016870063	14.253028	1.60E-04	3.52E-03	-1
ENSGALG00000007456	-0.3529072	4.163753778	14.192515	1.65E-04	3.62E-03	-1
ENSGALG00000008700	-0.2842421	8.276282618	14.192341	1.65E-04	3.62E-03	-1
ENSGALG00000009783	-0.31613	7.067612794	14.160246	1.68E-04	3.67E-03	-1
ENSGALG00000004033	-0.638959	4.003121592	14.139816	1.70E-04	3.71E-03	-1
ENSGALG00000016764	-0.2343032	7.584849144	14.133423	1.70E-04	3.71E-03	-1
ENSGALG00000005422	-0.5716341	6.262404408	14.090135	1.74E-04	3.78E-03	-1
ENSGALG00000015141	-0.7072552	6.039572269	14.077066	1.75E-04	3.79E-03	-1
ENSGALG00000006935	-0.3069701	7.703543639	14.040117	1.79E-04	3.86E-03	-1
ENSGALG00000010885	-0.5040838	7.744532988	14.011225	1.82E-04	3.90E-03	-1
ENSGALG00000001467	-0.5429341	6.463892195	13.972577	1.85E-04	3.97E-03	-1
ENSGALG00000008408	-0.4779197	6.531899329	13.899752	1.93E-04	4.10E-03	-1
ENSGALG00000011995	-0.3202163	7.660413474	13.860692	1.97E-04	4.17E-03	-1
ENSGALG00000007431	-0.6048667	3.725830157	13.858487	1.97E-04	4.17E-03	-1
ENSGALG00000013837	-0.2817034	6.892641779	13.845851	1.98E-04	4.18E-03	-1
ENSGALG00000017204	-0.8444891	5.328539271	13.837055	1.99E-04	4.19E-03	-1
ENSGALG00000004460	-0.255758	5.60783305	13.832243	2.00E-04	4.19E-03	-1
ENSGALG00000007902	-0.6391492	6.275699027	13.818659	2.01E-04	4.19E-03	-1
ENSGALG00000016724	-0.5396417	2.834655685	13.814651	2.02E-04	4.19E-03	-1
ENSGALG00000016617	-0.2963279	6.658294109	13.779259	2.06E-04	4.25E-03	-1
ENSGALG00000005678	-0.4362277	8.891343786	13.75277	2.09E-04	4.30E-03	-1
ENSGALG00000012050	-0.5752893	6.236690541	13.700342	2.14E-04	4.39E-03	-1
ENSGALG00000017417	-1.2721787	-0.106187639	13.697933	2.15E-04	4.39E-03	-1
ENSGALG00000007924	-0.3710055	8.389042045	13.677805	2.17E-04	4.42E-03	-1
ENSGALG00000013209	-0.6469951	5.228523808	13.654362	2.20E-04	4.47E-03	-1
ENSGALG00000010858	-0.9416743	0.642495558	13.62822	2.23E-04	4.53E-03	-1
ENSGALG00000008653	-0.5566504	7.126346186	13.538526	2.34E-04	4.70E-03	-1
ENSGALG00000004570	-0.5654526	6.837119815	13.482971	2.41E-04	4.83E-03	-1
ENSGALG00000021211	-0.6859061	5.336659808	13.464665	2.43E-04	4.87E-03	-1
ENSGALG00000011502	-0.340725	5.711091705	13.451057	2.45E-04	4.89E-03	-1
ENSGALG00000008621	-0.6500395	6.985205681	13.433444	2.47E-04	4.92E-03	-1
ENSGALG00000005676	-0.6895398	6.594446813	13.384107	2.54E-04	5.04E-03	-1
ENSGALG00000015958	-0.2945992	6.022264175	13.367125	2.56E-04	5.08E-03	-1
ENSGALG00000003595	-0.8555572	1.644213202	13.350907	2.58E-04	5.11E-03	-1
ENSGALG00000008795	-0.4723244	3.366038671	13.348977	2.59E-04	5.11E-03	-1
ENSGALG00000006385	-0.5041749	4.965237592	13.341113	2.60E-04	5.13E-03	-1
ENSGALG00000009424	-0.8769464	1.451518323	13.316232	2.63E-04	5.19E-03	-1
ENSGALG00000009702	-0.7045556	5.031667005	13.305456	2.65E-04	5.21E-03	-1
ENSGALG00000002655	-0.7789956	7.669560114	13.283084	2.68E-04	5.26E-03	-1
ENSGALG00000015842	-0.7959138	6.970337795	13.277756	2.69E-04	5.27E-03	-1
ENSGALG00000011379	-0.8329913	3.810756801	13.259829	2.71E-04	5.30E-03	-1
ENSGALG00000014182	-0.542522	4.001724902	13.257787	2.71E-04	5.30E-03	-1
ENSGALG00000015413	-1.1144367	0.657816069	13.242807	2.74E-04	5.34E-03	-1
ENSGALG00000013057	-0.7867168	6.673380163	13.229599	2.76E-04	5.36E-03	-1
ENSGALG00000007697	-0.3650472	7.121176199	13.222181	2.77E-04	5.38E-03	-1
ENSGALG00000005994	-0.4254847	6.683294253	13.21701	2.77E-04	5.38E-03	-1
ENSGALG00000027861	-1.112942	2.080358413	13.182153	2.83E-04	5.47E-03	-1
ENSGALG00000015259	-0.2212835	7.011689667	13.159702	2.86E-04	5.53E-03	-1
ENSGALG00000007038	-0.5446673	4.021649256	13.125187	2.91E-04	5.60E-03	-1
ENSGALG00000006003	-1.0245951	0.845834124	13.09171	2.97E-04	5.68E-03	-1
ENSGALG00000003662	-0.3298303	8.376954501	13.082086	2.98E-04	5.69E-03	-1
ENSGALG00000006757	-0.619238	5.614407693	13.079805	2.98E-04	5.69E-03	-1
ENSGALG00000005074	-0.503462	4.971588161	13.062067	3.01E-04	5.74E-03	-1
ENSGALG00000010542	-0.2944148	7.057245041	13.046817	3.04E-04	5.77E-03	-1
ENSGALG00000000775	-0.4639525	9.554288617	13.044506	3.04E-04	5.77E-03	-1
ENSGALG00000006568	-0.3077552	6.13633502	13.015229	3.09E-04	5.83E-03	-1
ENSGALG00000007039	-0.6968133	5.601256117	12.976127	3.15E-04	5.95E-03	-1
ENSGALG00000005441	-0.6000373	3.15873378	12.967656	3.17E-04	5.96E-03	-1
ENSGALG00000028357	-1.5153797	1.340222009	12.95554	3.19E-04	5.98E-03	-1
ENSGALG00000011068	-0.7276575	2.167342937	12.941556	3.21E-04	6.01E-03	-1
ENSGALG00000009168	-0.5157419	5.802645314	12.941515	3.21E-04	6.01E-03	-1
ENSGALG00000012256	-0.3137673	8.086184814	12.937993	3.22E-04	6.01E-03	-1
ENSGALG00000015523	-0.7784234	2.774128794	12.935642	3.22E-04	6.01E-03	-1
ENSGALG00000027905	-0.3414158	6.487321085	12.91512	3.26E-04	6.05E-03	-1
ENSGALG00000006358	-1.0941973	2.233260656	12.858116	3.36E-04	6.21E-03	-1
ENSGALG00000009598	-0.2112541	7.913156576	12.84789	3.38E-04	6.23E-03	-1
ENSGALG00000026412	-0.6397195	5.609971763	12.829246	3.41E-04	6.29E-03	-1
ENSGALG00000002745	-0.2570528	8.207971014	12.819399	3.43E-04	6.31E-03	-1
ENSGALG00000011699	-0.5402062	4.097635285	12.79722	3.47E-04	6.37E-03	-1
ENSGALG00000015428	-0.6768261	5.37333206	12.767007	3.53E-04	6.44E-03	-1
ENSGALG00000004597	-0.7030019	3.191024882	12.754982	3.55E-04	6.46E-03	-1
ENSGALG00000011389	-0.5552262	5.675110145	12.736176	3.59E-04	6.51E-03	-1
ENSGALG00000027201	-0.5810969	3.815830837	12.705701	3.65E-04	6.61E-03	-1
ENSGALG00000007028	-0.7403356	5.396388792	12.670146	3.72E-04	6.70E-03	-1
ENSGALG00000003759	-0.6356831	2.322456143	12.63891	3.78E-04	6.80E-03	-1
ENSGALG00000020410	-0.4297128	5.0529118	12.620424	3.82E-04	6.85E-03	-1
ENSGALG00000009470	-0.6909469	5.145492961	12.619696	3.82E-04	6.85E-03	-1
ENSGALG00000015353	-0.5599471	5.70223033	12.599584	3.86E-04	6.92E-03	-1
ENSGALG00000011256	-0.4484985	7.79399956	12.576231	3.91E-04	6.96E-03	-1
ENSGALG00000016211	-0.4925891	4.092136721	12.549331	3.96E-04	7.02E-03	-1
ENSGALG00000007762	-0.2614192	6.967015594	12.54918	3.96E-04	7.02E-03	-1
ENSGALG00000012450	-0.4086627	4.287293512	12.535887	3.99E-04	7.05E-03	-1
ENSGALG00000009865	-0.4629587	5.04344679	12.504217	4.06E-04	7.15E-03	-1
ENSGALG00000008520	-0.2736096	7.853947974	12.486953	4.10E-04	7.21E-03	-1
ENSGALG00000011962	-0.822913	2.31468426	12.470622	4.13E-04	7.25E-03	-1
ENSGALG00000016147	-0.5578206	5.232510585	12.437746	4.21E-04	7.35E-03	-1
ENSGALG00000008281	-0.5562	4.560548538	12.420809	4.25E-04	7.39E-03	-1
ENSGALG00000001063	-0.5486841	6.235568319	12.420156	4.25E-04	7.39E-03	-1
ENSGALG00000008525	-0.3623798	7.561278214	12.405005	4.28E-04	7.42E-03	-1
ENSGALG00000020488	-0.481251	6.005264389	12.404541	4.28E-04	7.42E-03	-1
ENSGALG00000013427	-0.4468071	6.407889105	12.403469	4.29E-04	7.42E-03	-1
ENSGALG00000026940	-0.320085	5.932087929	12.387742	4.32E-04	7.45E-03	-1
ENSGALG00000012187	-0.8646208	7.32454292	12.328792	4.46E-04	7.64E-03	-1
ENSGALG00000000667	-0.7577106	2.988943736	12.317185	4.49E-04	7.68E-03	-1
ENSGALG00000015352	-0.6309099	5.534129035	12.307623	4.51E-04	7.69E-03	-1
ENSGALG00000010541	-0.3516591	8.27183138	12.303136	4.52E-04	7.70E-03	-1
ENSGALG00000013651	-0.6386782	2.889067734	12.301755	4.53E-04	7.70E-03	-1
ENSGALG00000010988	-0.5470666	2.287989531	12.290665	4.55E-04	7.72E-03	-1
ENSGALG00000007796	-0.8198794	3.932302111	12.258157	4.63E-04	7.83E-03	-1
ENSGALG00000007996	-0.5501607	7.948496717	12.244028	4.67E-04	7.87E-03	-1
ENSGALG00000023355	-0.3573412	5.907627579	12.239244	4.68E-04	7.87E-03	-1
ENSGALG00000004437	-0.6458898	2.313913094	12.223196	4.72E-04	7.93E-03	-1
ENSGALG00000012617	-0.3178878	5.536388858	12.200121	4.78E-04	7.99E-03	-1
ENSGALG00000015669	-0.9143709	1.584087948	12.192752	4.80E-04	8.01E-03	-1
ENSGALG00000008323	-0.7467866	1.498383941	12.136451	4.94E-04	8.18E-03	-1
ENSGALG00000015652	-0.2756227	4.29840947	12.134719	4.95E-04	8.18E-03	-1
ENSGALG00000011643	-0.2593612	7.00743386	12.125256	4.97E-04	8.21E-03	-1
ENSGALG00000015635	-0.4864819	6.91554412	12.117272	5.00E-04	8.22E-03	-1
ENSGALG00000016673	-0.3774292	5.475390098	12.109839	5.02E-04	8.24E-03	-1
ENSGALG00000006839	-0.6259419	6.335256846	12.084537	5.08E-04	8.32E-03	-1
ENSGALG00000007663	-0.2364518	7.188538023	12.016617	5.27E-04	8.58E-03	-1
ENSGALG00000002312	-0.7829857	2.525644905	12.014788	5.28E-04	8.58E-03	-1
ENSGALG00000012626	-0.3875961	4.95178872	12.009154	5.29E-04	8.59E-03	-1
ENSGALG00000015878	-0.3040132	4.216818538	12.006999	5.30E-04	8.59E-03	-1
ENSGALG00000011330	-0.3567386	9.657568419	11.967172	5.41E-04	8.73E-03	-1
ENSGALG00000016409	-0.3890049	7.318634656	11.965677	5.42E-04	8.73E-03	-1
ENSGALG00000010218	-0.8456651	0.890692689	11.954965	5.45E-04	8.75E-03	-1
ENSGALG00000010932	-0.3906389	3.952857036	11.948884	5.47E-04	8.77E-03	-1
ENSGALG00000003910	-0.3380405	8.433567179	11.944366	5.48E-04	8.78E-03	-1
ENSGALG00000006930	-0.9719382	2.313620688	11.938566	5.50E-04	8.79E-03	-1
ENSGALG00000011524	-0.9427827	2.36054365	11.924891	5.54E-04	8.82E-03	-1
ENSGALG00000015253	-1.0640463	6.380264893	11.913713	5.57E-04	8.84E-03	-1
ENSGALG00000010616	-0.580371	3.964274387	11.912699	5.58E-04	8.84E-03	-1
ENSGALG00000011153	-0.5095701	8.08318662	11.91243	5.58E-04	8.84E-03	-1
ENSGALG00000009476	-0.4423023	4.817197053	11.89557	5.63E-04	8.91E-03	-1
ENSGALG00000010053	-0.3715708	5.789804441	11.879723	5.67E-04	8.95E-03	-1
ENSGALG00000011132	-0.2641793	5.906544276	11.86037	5.73E-04	9.02E-03	-1
ENSGALG00000007276	-0.2472261	7.321003496	11.820893	5.86E-04	9.17E-03	-1
ENSGALG00000010921	-0.3615962	5.254773949	11.811149	5.89E-04	9.20E-03	-1
ENSGALG00000002301	-0.3230797	8.890105865	11.770235	6.02E-04	9.39E-03	-1
ENSGALG00000009064	-0.4502184	5.558936347	11.709613	6.22E-04	9.66E-03	-1
ENSGALG00000007641	-0.2525134	5.891998781	11.700641	6.25E-04	9.69E-03	-1
ENSGALG00000017053	-0.4380332	4.735678429	11.674024	6.34E-04	9.76E-03	-1
ENSGALG00000011990	-0.5898789	4.002965124	11.641975	6.45E-04	9.91E-03	-1
ENSGALG00000004169	-0.2811284	7.779131313	11.620095	6.52E-04	1.00E-02	-1
ENSGALG00000016029	-0.3850591	6.384035681	11.618283	6.53E-04	1.00E-02	-1
ENSGALG00000004001	-0.4232901	7.38286537	11.603085	6.58E-04	1.01E-02	-1
ENSGALG00000011686	-0.5182686	4.79250728	11.591241	6.63E-04	1.01E-02	-1
ENSGALG00000004587	-0.5702649	5.771403828	11.577174	6.68E-04	1.01E-02	-1
ENSGALG00000004400	-0.2698357	6.933743878	11.572408	6.69E-04	1.02E-02	-1
ENSGALG00000020003	-0.2431297	6.126451017	11.54359	6.80E-04	1.03E-02	-1
ENSGALG00000011558	-0.6524292	5.225032635	11.511816	6.92E-04	1.04E-02	-1
ENSGALG00000008414	-0.2534479	5.614031606	11.511474	6.92E-04	1.04E-02	-1
ENSGALG00000015446	-0.5240578	4.143204948	11.463597	7.10E-04	1.06E-02	-1
ENSGALG00000001859	-0.5161482	2.058585901	11.457191	7.12E-04	1.06E-02	-1
ENSGALG00000003999	-0.550687	3.766932054	11.430114	7.23E-04	1.07E-02	-1
ENSGALG00000008631	-0.5390835	6.238750974	11.414503	7.29E-04	1.07E-02	-1
ENSGALG00000002203	-1.0437793	0.438227611	11.402036	7.34E-04	1.08E-02	-1
ENSGALG00000009279	-0.508023	3.404067924	11.395203	7.36E-04	1.08E-02	-1
ENSGALG00000002086	-0.7270888	2.615393864	11.392403	7.37E-04	1.08E-02	-1
ENSGALG00000004045	-0.43344	5.074307841	11.382319	7.41E-04	1.09E-02	-1
ENSGALG00000027109	-1.1496479	0.837699004	11.380873	7.42E-04	1.09E-02	-1
ENSGALG00000000774	-0.4521283	5.310284116	11.369851	7.46E-04	1.09E-02	-1
ENSGALG00000008434	-0.7865641	1.191614192	11.364598	7.49E-04	1.09E-02	-1
ENSGALG00000016839	-0.7099702	1.299651857	11.360494	7.50E-04	1.09E-02	-1
ENSGALG00000017362	-0.4029391	7.300597344	11.356816	7.52E-04	1.09E-02	-1
ENSGALG00000007324	-0.6926402	2.945957797	11.331368	7.62E-04	1.11E-02	-1
ENSGALG00000007803	-1.373875	0.639233109	11.326972	7.64E-04	1.11E-02	-1
ENSGALG00000012734	-0.4525437	3.087134473	11.317252	7.68E-04	1.11E-02	-1
ENSGALG00000015768	-0.3523186	3.898074628	11.312979	7.70E-04	1.11E-02	-1
ENSGALG00000011442	-0.3376992	6.298405851	11.308302	7.72E-04	1.11E-02	-1
ENSGALG00000005024	-0.6019094	3.492366556	11.304681	7.73E-04	1.11E-02	-1
ENSGALG00000005914	-0.2462382	7.334621111	11.297793	7.76E-04	1.12E-02	-1
ENSGALG00000019215	-0.4895955	2.309207685	11.283363	7.82E-04	1.12E-02	-1
ENSGALG00000007958	-0.2730589	5.057640493	11.273872	7.86E-04	1.13E-02	-1
ENSGALG00000006494	-0.3970178	4.235478881	11.25523	7.94E-04	1.13E-02	-1
ENSGALG00000019651	-1.2928045	-0.008670171	11.253526	7.95E-04	1.13E-02	-1
ENSGALG00000002695	-0.3071045	6.891370567	11.245995	7.98E-04	1.14E-02	-1
ENSGALG00000014834	-0.2962777	6.728886819	11.206097	8.15E-04	1.15E-02	-1
ENSGALG00000002130	-0.2120828	6.191181734	11.205709	8.15E-04	1.15E-02	-1
ENSGALG00000019873	-0.3772012	3.749696463	11.205005	8.16E-04	1.15E-02	-1
ENSGALG00000014510	-0.2132302	6.710140106	11.197025	8.19E-04	1.16E-02	-1
ENSGALG00000008839	-0.2945343	7.460304019	11.118063	8.55E-04	1.21E-02	-1
ENSGALG00000009479	-1.1931613	7.315474664	11.116464	8.56E-04	1.21E-02	-1
ENSGALG00000009856	-0.3595316	9.843484162	11.113758	8.57E-04	1.21E-02	-1
ENSGALG00000001403	-0.5884523	3.230877259	11.091873	8.67E-04	1.22E-02	-1
ENSGALG00000009372	-0.5232227	5.010826214	11.06013	8.82E-04	1.23E-02	-1
ENSGALG00000025743	-0.3992465	4.570568813	11.004394	9.09E-04	1.26E-02	-1
ENSGALG00000002942	-0.2914905	7.545009974	11.000378	9.11E-04	1.26E-02	-1
ENSGALG00000007045	-0.5626961	4.647402701	10.985985	9.18E-04	1.27E-02	-1
ENSGALG00000001870	-0.4624236	4.123286363	10.982597	9.20E-04	1.27E-02	-1
ENSGALG00000003670	-0.543667	6.539969789	10.978494	9.22E-04	1.27E-02	-1
ENSGALG00000027999	-0.2800671	5.516296071	10.977231	9.22E-04	1.27E-02	-1
ENSGALG00000016065	-0.2722357	7.333813716	10.961062	9.30E-04	1.28E-02	-1
ENSGALG00000001624	-0.2133634	4.696726183	10.95656	9.33E-04	1.28E-02	-1
ENSGALG00000001636	-0.2586201	6.872401458	10.951748	9.35E-04	1.28E-02	-1
ENSGALG00000022985	-0.4503875	2.547335238	10.950192	9.36E-04	1.28E-02	-1
ENSGALG00000017274	-0.4264213	4.000145809	10.914085	9.54E-04	1.29E-02	-1
ENSGALG00000013818	-0.5781275	3.338377293	10.906393	9.58E-04	1.30E-02	-1
ENSGALG00000011854	-0.385988	5.780354294	10.89297	9.65E-04	1.30E-02	-1
ENSGALG00000011642	-0.3604999	7.839646446	10.87328	9.76E-04	1.31E-02	-1
ENSGALG00000010911	-0.4329077	3.671739908	10.86048	9.82E-04	1.32E-02	-1
ENSGALG00000014783	-0.4050597	5.105607751	10.84779	9.89E-04	1.32E-02	-1
ENSGALG00000007396	-0.2181227	7.280012807	10.832683	9.97E-04	1.33E-02	-1
ENSGALG00000004980	-0.5343825	6.072823433	10.819094	1.00E-03	1.34E-02	-1
ENSGALG00000010593	-0.6368406	3.294141376	10.803061	1.01E-03	1.35E-02	-1
ENSGALG00000008744	-0.8687812	1.163299889	10.793602	1.02E-03	1.35E-02	-1
ENSGALG00000012865	-0.5168682	5.161241828	10.785443	1.02E-03	1.36E-02	-1
ENSGALG00000010901	-0.8118098	2.612964569	10.784307	1.02E-03	1.36E-02	-1
ENSGALG00000010311	-0.5572551	5.220645588	10.779867	1.03E-03	1.36E-02	-1
ENSGALG00000004663	-0.4566213	6.234728972	10.773828	1.03E-03	1.36E-02	-1
ENSGALG00000008918	-1.2123401	1.115583043	10.765813	1.03E-03	1.36E-02	-1
ENSGALG00000006829	-0.3479755	8.164225572	10.765807	1.03E-03	1.36E-02	-1
ENSGALG00000014978	-0.3333383	7.592684793	10.762627	1.04E-03	1.36E-02	-1
ENSGALG00000007141	-0.3829991	6.816816449	10.761133	1.04E-03	1.36E-02	-1
ENSGALG00000000368	-0.6879956	5.528412451	10.75523	1.04E-03	1.37E-02	-1
ENSGALG00000009374	-0.7567323	1.056279584	10.749176	1.04E-03	1.37E-02	-1
ENSGALG00000016053	-0.355476	5.727073827	10.739764	1.05E-03	1.37E-02	-1
ENSGALG00000000449	-0.3619666	5.340805894	10.734177	1.05E-03	1.38E-02	-1
ENSGALG00000019602	-0.5189148	8.491941228	10.725936	1.06E-03	1.38E-02	-1
ENSGALG00000016926	-0.502946	3.974772322	10.720948	1.06E-03	1.38E-02	-1
ENSGALG00000003131	-0.575219	4.310828054	10.698933	1.07E-03	1.39E-02	-1
ENSGALG00000027704	-0.6566934	5.148907319	10.683177	1.08E-03	1.40E-02	-1
ENSGALG00000026299	-0.4390021	3.953885088	10.666724	1.09E-03	1.41E-02	-1
ENSGALG00000008572	-0.460487	6.087199919	10.66164	1.09E-03	1.41E-02	-1
ENSGALG00000028790	-0.7313995	7.588653421	10.659666	1.09E-03	1.41E-02	-1
ENSGALG00000014836	-0.4746578	6.618626517	10.650482	1.10E-03	1.41E-02	-1
ENSGALG00000010831	-0.8196443	1.280201881	10.649969	1.10E-03	1.41E-02	-1
ENSGALG00000010892	-0.2972698	7.229201432	10.64922	1.10E-03	1.41E-02	-1
ENSGALG00000009368	-0.5095363	3.55214563	10.64246	1.11E-03	1.42E-02	-1
ENSGALG00000005230	-0.2396433	6.886244802	10.639452	1.11E-03	1.42E-02	-1
ENSGALG00000014645	-0.5233299	5.446779548	10.636422	1.11E-03	1.42E-02	-1
ENSGALG00000009686	-0.8012099	4.171700081	10.624332	1.12E-03	1.43E-02	-1
ENSGALG00000009651	-0.4694756	3.626108588	10.611503	1.12E-03	1.43E-02	-1
ENSGALG00000028561	-0.3039414	7.046931767	10.611034	1.12E-03	1.43E-02	-1
ENSGALG00000016808	-0.278416	8.0143018	10.598836	1.13E-03	1.44E-02	-1
ENSGALG00000002878	-0.4373819	6.000541434	10.596492	1.13E-03	1.44E-02	-1
ENSGALG00000016959	-0.7743256	3.05900764	10.586471	1.14E-03	1.44E-02	-1
ENSGALG00000012308	-0.2328219	5.912848767	10.560275	1.16E-03	1.46E-02	-1
ENSGALG00000005646	-0.2854657	5.588060939	10.555998	1.16E-03	1.46E-02	-1
ENSGALG00000001630	-0.238782	5.664747185	10.553597	1.16E-03	1.46E-02	-1
ENSGALG00000001370	-0.8005942	3.327075898	10.539957	1.17E-03	1.47E-02	-1
ENSGALG00000004771	-0.5646383	8.388832961	10.533139	1.17E-03	1.47E-02	-1
ENSGALG00000028801	-0.4278968	3.924409223	10.506408	1.19E-03	1.49E-02	-1
ENSGALG00000023821	-0.456188	4.504362807	10.501634	1.19E-03	1.49E-02	-1
ENSGALG00000014878	-0.2967019	8.026306837	10.49218	1.20E-03	1.49E-02	-1
ENSGALG00000008526	-0.2246534	7.176822376	10.488243	1.20E-03	1.49E-02	-1
ENSGALG00000008582	-0.5461797	5.736494586	10.475172	1.21E-03	1.50E-02	-1
ENSGALG00000002350	-0.4266145	3.133735145	10.468551	1.21E-03	1.51E-02	-1
ENSGALG00000011662	-0.2234963	7.013406242	10.462686	1.22E-03	1.51E-02	-1
ENSGALG00000010385	-0.3212416	4.284841942	10.45892	1.22E-03	1.51E-02	-1
ENSGALG00000015864	-0.1867441	7.150809574	10.45457	1.22E-03	1.51E-02	-1
ENSGALG00000029120	-0.493048	4.658955751	10.445961	1.23E-03	1.51E-02	-1
ENSGALG00000011017	-0.3169594	4.060562369	10.434394	1.24E-03	1.52E-02	-1
ENSGALG00000016754	-0.5817818	6.970602832	10.390564	1.27E-03	1.55E-02	-1
ENSGALG00000015094	-1.0309232	1.709103554	10.386825	1.27E-03	1.55E-02	-1
ENSGALG00000010999	-0.5106668	6.474176025	10.37501	1.28E-03	1.56E-02	-1
ENSGALG00000006602	-0.9441628	0.820252189	10.374568	1.28E-03	1.56E-02	-1
ENSGALG00000004376	-0.7660872	2.639370107	10.37447	1.28E-03	1.56E-02	-1
ENSGALG00000013710	-0.2176402	7.738258484	10.365771	1.28E-03	1.56E-02	-1
ENSGALG00000009739	-0.6744259	4.970311698	10.363293	1.29E-03	1.56E-02	-1
ENSGALG00000016460	-0.3084042	6.164883922	10.356557	1.29E-03	1.56E-02	-1
ENSGALG00000022696	-1.0299139	2.279852738	10.342578	1.30E-03	1.58E-02	-1
ENSGALG00000006138	-0.6666639	6.408201135	10.335905	1.30E-03	1.58E-02	-1
ENSGALG00000015112	-0.4179903	4.58438697	10.326986	1.31E-03	1.58E-02	-1
ENSGALG00000007394	-0.3817743	4.669710132	10.322223	1.31E-03	1.58E-02	-1
ENSGALG00000005567	-0.3048035	4.001921717	10.315713	1.32E-03	1.58E-02	-1
ENSGALG00000001387	-1.0493275	0.518077687	10.29524	1.33E-03	1.60E-02	-1
ENSGALG00000014281	-0.5432136	6.74150082	10.274566	1.35E-03	1.62E-02	-1
ENSGALG00000016171	-0.1954411	7.286892002	10.266116	1.35E-03	1.62E-02	-1
ENSGALG00000009540	-0.2683615	5.382171726	10.255268	1.36E-03	1.62E-02	-1
ENSGALG00000010014	-0.1943401	6.644141474	10.25287	1.36E-03	1.62E-02	-1
ENSGALG00000010629	-0.3355803	7.572680725	10.250067	1.37E-03	1.62E-02	-1
ENSGALG00000009409	-0.332195	5.248556124	10.248543	1.37E-03	1.62E-02	-1
ENSGALG00000002246	-0.5519466	5.119063669	10.248329	1.37E-03	1.62E-02	-1
ENSGALG00000005086	-0.4547994	7.598463707	10.245727	1.37E-03	1.63E-02	-1
ENSGALG00000021525	-0.5417486	3.968914219	10.24035	1.37E-03	1.63E-02	-1
ENSGALG00000011099	-0.8509225	5.541083736	10.236704	1.38E-03	1.63E-02	-1
ENSGALG00000017001	-0.4859966	5.88793225	10.22864	1.38E-03	1.63E-02	-1
ENSGALG00000011806	-1.0208524	1.388727371	10.222694	1.39E-03	1.64E-02	-1
ENSGALG00000015765	-0.313093	6.628319399	10.215135	1.39E-03	1.64E-02	-1
ENSGALG00000006526	-0.508001	4.181102083	10.214163	1.39E-03	1.64E-02	-1
ENSGALG00000022871	-0.5343854	2.662729002	10.194779	1.41E-03	1.65E-02	-1
ENSGALG00000006264	-0.3799365	8.666213545	10.166644	1.43E-03	1.68E-02	-1
ENSGALG00000006730	-0.279039	6.371110757	10.16283	1.43E-03	1.68E-02	-1
ENSGALG00000016751	-0.3747886	8.846147831	10.151772	1.44E-03	1.68E-02	-1
ENSGALG00000001546	-0.3573271	7.005295007	10.144347	1.45E-03	1.69E-02	-1
ENSGALG00000005232	-0.329016	5.648751881	10.139573	1.45E-03	1.69E-02	-1
ENSGALG00000005757	-0.2963451	9.187976825	10.138225	1.45E-03	1.69E-02	-1
ENSGALG00000002305	-0.4140054	4.913546751	10.130956	1.46E-03	1.69E-02	-1
ENSGALG00000016531	-0.3933838	7.733789149	10.127022	1.46E-03	1.69E-02	-1
ENSGALG00000015733	-0.3564911	7.288043712	10.12486	1.46E-03	1.69E-02	-1
ENSGALG00000014508	-0.3839574	6.281428055	10.124503	1.46E-03	1.69E-02	-1
ENSGALG00000016399	-0.2914311	6.779680397	10.11436	1.47E-03	1.70E-02	-1
ENSGALG00000004951	-0.6229424	2.055213929	10.107635	1.48E-03	1.70E-02	-1
ENSGALG00000013732	-0.3373799	4.59826701	10.098511	1.48E-03	1.71E-02	-1
ENSGALG00000016590	-0.5197595	6.515473952	10.068787	1.51E-03	1.73E-02	-1
ENSGALG00000010805	-0.492749	7.174019648	10.052872	1.52E-03	1.75E-02	-1
ENSGALG00000012799	-0.4340972	5.267305002	10.047784	1.53E-03	1.75E-02	-1
ENSGALG00000004741	-0.4865132	3.163200186	10.034368	1.54E-03	1.76E-02	-1
ENSGALG00000007777	-0.6186526	5.421072958	10.022853	1.55E-03	1.76E-02	-1
ENSGALG00000010683	-0.5647854	1.16675364	10.021849	1.55E-03	1.76E-02	-1
ENSGALG00000000168	-1.1055578	0.889511836	10.012979	1.55E-03	1.77E-02	-1
ENSGALG00000016440	-0.299982	4.522749592	10.00518	1.56E-03	1.78E-02	-1
ENSGALG00000014846	-0.3990223	6.190317026	9.998444	1.57E-03	1.78E-02	-1
ENSGALG00000012978	-0.4473661	4.066528948	9.993931	1.57E-03	1.78E-02	-1
ENSGALG00000014551	-0.3304062	5.682386357	9.993292	1.57E-03	1.78E-02	-1
ENSGALG00000028063	-0.4179197	6.517104863	9.973623	1.59E-03	1.79E-02	-1
ENSGALG00000002820	-0.2983816	4.676176883	9.97286	1.59E-03	1.79E-02	-1
ENSGALG00000007550	-0.4436384	3.98232517	9.968489	1.59E-03	1.80E-02	-1
ENSGALG00000003578	-0.8258449	7.427069614	9.961235	1.60E-03	1.80E-02	-1
ENSGALG00000027908	-0.652599	5.376856491	9.944201	1.61E-03	1.81E-02	-1
ENSGALG00000011900	-0.2351591	6.096321887	9.936224	1.62E-03	1.82E-02	-1
ENSGALG00000004394	-0.8126891	0.653515937	9.924029	1.63E-03	1.83E-02	-1
ENSGALG00000008786	-0.4764179	6.551182172	9.90608	1.65E-03	1.85E-02	-1
ENSGALG00000004781	-0.4707158	2.951436205	9.903034	1.65E-03	1.85E-02	-1
ENSGALG00000001677	-0.3973197	3.900713674	9.882406	1.67E-03	1.87E-02	-1
ENSGALG00000012511	-1.0250983	1.18811098	9.876736	1.67E-03	1.87E-02	-1
ENSGALG00000027154	-0.7594404	1.132083134	9.872375	1.68E-03	1.87E-02	-1
ENSGALG00000000075	-0.3474428	6.190128233	9.871845	1.68E-03	1.87E-02	-1
ENSGALG00000003932	-0.5203057	5.485513862	9.869764	1.68E-03	1.87E-02	-1
ENSGALG00000014582	-0.3991919	7.169639572	9.86675	1.68E-03	1.87E-02	-1
ENSGALG00000010097	-0.3317532	4.165054374	9.862656	1.69E-03	1.87E-02	-1
ENSGALG00000016245	-0.2446411	6.085763024	9.851543	1.70E-03	1.88E-02	-1
ENSGALG00000006981	-0.2555157	5.738757024	9.816153	1.73E-03	1.92E-02	-1
ENSGALG00000011556	-0.2852715	4.915434155	9.800457	1.74E-03	1.93E-02	-1
ENSGALG00000002141	-0.3226381	7.324273792	9.795728	1.75E-03	1.93E-02	-1
ENSGALG00000015593	-0.5152898	3.491409485	9.795169	1.75E-03	1.93E-02	-1
ENSGALG00000028191	-0.2120818	5.338300731	9.78908	1.76E-03	1.93E-02	-1
ENSGALG00000013880	-0.3459885	4.769797841	9.78825	1.76E-03	1.93E-02	-1
ENSGALG00000015147	-0.8911059	0.506818762	9.78245	1.76E-03	1.94E-02	-1
ENSGALG00000001710	-0.5337458	3.719979281	9.767152	1.78E-03	1.95E-02	-1
ENSGALG00000017248	-0.3760218	4.509801155	9.751264	1.79E-03	1.97E-02	-1
ENSGALG00000004058	-0.3619991	4.710276862	9.739095	1.80E-03	1.98E-02	-1
ENSGALG00000010072	-0.3990709	4.846608751	9.722367	1.82E-03	1.99E-02	-1
ENSGALG00000011089	-0.5998774	6.521312658	9.71715	1.83E-03	1.99E-02	-1
ENSGALG00000011555	-0.4511018	6.154021952	9.70783	1.83E-03	2.00E-02	-1
ENSGALG00000021104	-0.3820497	4.370338163	9.701631	1.84E-03	2.00E-02	-1
ENSGALG00000006355	-0.2532287	6.025869796	9.698416	1.84E-03	2.01E-02	-1
ENSGALG00000008058	-0.4610916	6.370066618	9.694784	1.85E-03	2.01E-02	-1
ENSGALG00000008759	-0.6131173	6.379313089	9.688128	1.85E-03	2.01E-02	-1
ENSGALG00000005021	-0.3827232	4.144365554	9.685651	1.86E-03	2.01E-02	-1
ENSGALG00000027568	-0.8166139	0.896031146	9.673395	1.87E-03	2.02E-02	-1
ENSGALG00000027419	-0.613666	4.16725064	9.651053	1.89E-03	2.04E-02	-1
ENSGALG00000016350	-0.4604734	4.381758151	9.647897	1.90E-03	2.04E-02	-1
ENSGALG00000001270	-0.234213	4.394366364	9.641437	1.90E-03	2.05E-02	-1
ENSGALG00000006192	-1.8097729	-0.387705893	9.631794	1.91E-03	2.05E-02	-1
ENSGALG00000003466	-0.373724	6.410750851	9.631211	1.91E-03	2.05E-02	-1
ENSGALG00000008610	-0.6751078	3.905054173	9.625454	1.92E-03	2.06E-02	-1
ENSGALG00000026910	-0.3261184	6.230306929	9.621173	1.92E-03	2.06E-02	-1
ENSGALG00000000401	-0.4110895	3.78653632	9.61167	1.93E-03	2.06E-02	-1
ENSGALG00000023649	-0.5971727	2.821067608	9.609152	1.94E-03	2.06E-02	-1
ENSGALG00000017462	-0.4681828	5.54227668	9.601792	1.94E-03	2.07E-02	-1
ENSGALG00000002277	-0.3846634	5.374570793	9.594615	1.95E-03	2.08E-02	-1
ENSGALG00000006598	-0.5549709	3.212355477	9.591952	1.95E-03	2.08E-02	-1
ENSGALG00000000725	-0.464544	5.980735302	9.578018	1.97E-03	2.09E-02	-1
ENSGALG00000014638	-0.3314069	7.926688731	9.572756	1.97E-03	2.09E-02	-1
ENSGALG00000016782	-0.8464563	4.341750455	9.555556	1.99E-03	2.11E-02	-1
ENSGALG00000001425	-0.2677758	4.434021612	9.540349	2.01E-03	2.12E-02	-1
ENSGALG00000020997	-0.5287571	3.011803873	9.528361	2.02E-03	2.13E-02	-1
ENSGALG00000025895	-0.4280593	2.564905017	9.508991	2.04E-03	2.15E-02	-1
ENSGALG00000010571	-0.3127663	6.17219293	9.495599	2.06E-03	2.16E-02	-1
ENSGALG00000015907	-0.4187087	5.73269641	9.480635	2.08E-03	2.18E-02	-1
ENSGALG00000004042	-0.3972955	4.994614738	9.477712	2.08E-03	2.18E-02	-1
ENSGALG00000009062	-0.3042315	6.181316859	9.4616	2.10E-03	2.19E-02	-1
ENSGALG00000012023	-0.3901486	6.378532844	9.459918	2.10E-03	2.19E-02	-1
ENSGALG00000008473	-0.5079211	7.700812897	9.459623	2.10E-03	2.19E-02	-1
ENSGALG00000012355	-0.1934206	6.852558378	9.45604	2.10E-03	2.20E-02	-1
ENSGALG00000015965	-0.2794259	6.800767059	9.449603	2.11E-03	2.20E-02	-1
ENSGALG00000006456	-0.588081	2.3153185	9.43989	2.12E-03	2.21E-02	-1
ENSGALG00000023787	-0.7175549	2.300762595	9.43749	2.13E-03	2.21E-02	-1
ENSGALG00000013532	-0.2795941	8.552617086	9.422836	2.14E-03	2.22E-02	-1
ENSGALG00000010714	-0.1793628	5.665140871	9.412096	2.16E-03	2.24E-02	-1
ENSGALG00000016607	-0.5832713	2.221381689	9.410263	2.16E-03	2.24E-02	-1
ENSGALG00000016022	-0.5423974	5.035164854	9.408313	2.16E-03	2.24E-02	-1
ENSGALG00000015889	-0.4299681	6.844872154	9.402655	2.17E-03	2.24E-02	-1
ENSGALG00000016262	-0.4838682	3.091221116	9.400454	2.17E-03	2.24E-02	-1
ENSGALG00000006713	-0.387419	5.651008406	9.375375	2.20E-03	2.26E-02	-1
ENSGALG00000008544	-0.6509989	4.928270837	9.372642	2.20E-03	2.26E-02	-1
ENSGALG00000007063	-0.2942823	5.252184294	9.369551	2.21E-03	2.26E-02	-1
ENSGALG00000009027	-0.5808022	1.790867827	9.36328	2.21E-03	2.26E-02	-1
ENSGALG00000010905	-0.2355504	6.864879032	9.353305	2.23E-03	2.27E-02	-1
ENSGALG00000015203	-0.6010598	1.2885481	9.32899	2.26E-03	2.29E-02	-1
ENSGALG00000006126	-0.6353901	6.904528014	9.328736	2.26E-03	2.29E-02	-1
ENSGALG00000014509	-0.7160224	4.065395344	9.324788	2.26E-03	2.29E-02	-1
ENSGALG00000009942	-0.3527909	5.868396361	9.324274	2.26E-03	2.29E-02	-1
ENSGALG00000001099	-0.2306949	7.475230975	9.315883	2.27E-03	2.30E-02	-1
ENSGALG00000014863	-0.3959378	4.049549989	9.312792	2.28E-03	2.30E-02	-1
ENSGALG00000003018	-0.3397079	4.343542148	9.310886	2.28E-03	2.30E-02	-1
ENSGALG00000005134	-0.3489989	6.54718801	9.308992	2.28E-03	2.30E-02	-1
ENSGALG00000005660	-0.408022	7.672258201	9.305634	2.28E-03	2.30E-02	-1
ENSGALG00000006695	-0.3589583	5.835026686	9.305339	2.28E-03	2.30E-02	-1
ENSGALG00000004873	-0.6091889	2.778338146	9.299213	2.29E-03	2.30E-02	-1
ENSGALG00000014514	-0.2717812	4.296688241	9.291397	2.30E-03	2.31E-02	-1
ENSGALG00000000255	-0.281958	7.520084239	9.285623	2.31E-03	2.31E-02	-1
ENSGALG00000009362	-0.4846969	5.386570909	9.283269	2.31E-03	2.31E-02	-1
ENSGALG00000007126	-0.4506764	6.413759893	9.260823	2.34E-03	2.33E-02	-1
ENSGALG00000005123	-0.8762385	1.610990504	9.234735	2.37E-03	2.36E-02	-1
ENSGALG00000004769	-0.4453961	12.17341991	9.230583	2.38E-03	2.36E-02	-1
ENSGALG00000012654	-0.3628076	5.510361288	9.222283	2.39E-03	2.37E-02	-1
ENSGALG00000009090	-0.3501853	5.935535304	9.210867	2.41E-03	2.38E-02	-1
ENSGALG00000008346	-0.3726324	5.668023416	9.207327	2.41E-03	2.38E-02	-1
ENSGALG00000008553	-0.2770532	6.265774857	9.202938	2.42E-03	2.38E-02	-1
ENSGALG00000009838	-0.2697528	6.476848164	9.201083	2.42E-03	2.38E-02	-1
ENSGALG00000024254	-0.8388667	1.366929457	9.196616	2.42E-03	2.38E-02	-1
ENSGALG00000000843	-0.3644897	6.142083168	9.195492	2.43E-03	2.38E-02	-1
ENSGALG00000004728	-0.196067	7.380283576	9.194643	2.43E-03	2.38E-02	-1
ENSGALG00000005251	-0.4957075	3.16456344	9.193555	2.43E-03	2.38E-02	-1
ENSGALG00000000670	-0.3143043	4.805655927	9.176851	2.45E-03	2.40E-02	-1
ENSGALG00000006884	-0.2116126	6.251353601	9.168322	2.46E-03	2.41E-02	-1
ENSGALG00000007059	-0.3917716	6.458788514	9.147442	2.49E-03	2.42E-02	-1
ENSGALG00000012751	-0.7347348	5.110293016	9.143773	2.50E-03	2.42E-02	-1
ENSGALG00000015348	-0.3249858	5.669864775	9.143672	2.50E-03	2.42E-02	-1
ENSGALG00000012709	-0.5183204	4.165393494	9.143624	2.50E-03	2.42E-02	-1
ENSGALG00000013370	-0.3736732	5.108599728	9.143542	2.50E-03	2.42E-02	-1
ENSGALG00000002943	-0.2438846	8.912630999	9.13897	2.50E-03	2.43E-02	-1
ENSGALG00000005439	-0.3424013	6.554774982	9.135804	2.51E-03	2.43E-02	-1
ENSGALG00000027598	-0.3543178	5.947436338	9.117732	2.53E-03	2.45E-02	-1
ENSGALG00000008676	-0.3863203	7.05794572	9.112126	2.54E-03	2.46E-02	-1
ENSGALG00000004802	-0.3197434	6.72822087	9.101543	2.55E-03	2.46E-02	-1
ENSGALG00000010794	-0.664776	1.798733414	9.095942	2.56E-03	2.47E-02	-1
ENSGALG00000013708	-0.206585	6.836964654	9.088266	2.57E-03	2.47E-02	-1
ENSGALG00000010164	-0.2585725	8.062632787	9.085937	2.58E-03	2.48E-02	-1
ENSGALG00000008254	-0.2010516	6.885835377	9.082814	2.58E-03	2.48E-02	-1
ENSGALG00000008947	-0.6626742	0.808243828	9.067947	2.60E-03	2.49E-02	-1
ENSGALG00000007800	-0.5924582	3.900510888	9.064681	2.61E-03	2.50E-02	-1
ENSGALG00000002723	-0.3363306	5.155764627	9.053566	2.62E-03	2.51E-02	-1
ENSGALG00000002991	-0.4118129	4.824410983	9.040893	2.64E-03	2.52E-02	-1
ENSGALG00000001544	-0.3213921	4.357294569	9.040758	2.64E-03	2.52E-02	-1
ENSGALG00000006480	-0.3346856	6.579624741	9.037103	2.65E-03	2.52E-02	-1
ENSGALG00000017034	-0.3551732	5.373495682	9.012374	2.68E-03	2.55E-02	-1
ENSGALG00000014857	-0.6171217	9.380514878	9.007249	2.69E-03	2.56E-02	-1
ENSGALG00000017093	-0.4490124	5.884583342	9.003058	2.70E-03	2.56E-02	-1
ENSGALG00000011678	-0.3257771	7.138695831	8.997821	2.70E-03	2.56E-02	-1
ENSGALG00000006147	-0.2487254	7.181952837	8.992785	2.71E-03	2.56E-02	-1
ENSGALG00000007224	-0.1787863	6.675796646	8.991631	2.71E-03	2.56E-02	-1
ENSGALG00000012316	-0.3120377	6.536554534	8.976908	2.73E-03	2.58E-02	-1
ENSGALG00000022531	-0.5791029	1.33383917	8.975951	2.74E-03	2.58E-02	-1
ENSGALG00000015605	-0.5037004	4.006905043	8.973461	2.74E-03	2.58E-02	-1
ENSGALG00000022817	-1.1304891	4.28857918	8.969759	2.74E-03	2.58E-02	-1
ENSGALG00000008692	-0.4408137	4.912819333	8.969436	2.75E-03	2.58E-02	-1
ENSGALG00000007079	-0.8400303	1.812105987	8.956028	2.77E-03	2.59E-02	-1
ENSGALG00000006430	-0.2286336	5.791025426	8.951617	2.77E-03	2.59E-02	-1
ENSGALG00000015474	-0.7389442	4.13956459	8.947581	2.78E-03	2.59E-02	-1
ENSGALG00000005453	-0.4450584	7.799569743	8.939758	2.79E-03	2.60E-02	-1
ENSGALG00000000733	-0.6008705	2.44767939	8.930206	2.80E-03	2.61E-02	-1
ENSGALG00000005628	-0.5234938	1.963990875	8.925268	2.81E-03	2.62E-02	-1
ENSGALG00000004324	-0.2765743	5.801782337	8.923387	2.82E-03	2.62E-02	-1
ENSGALG00000015196	-0.4509079	3.147563752	8.922636	2.82E-03	2.62E-02	-1
ENSGALG00000003030	-0.1600829	5.896367019	8.919127	2.82E-03	2.62E-02	-1
ENSGALG00000017283	-0.3767413	4.886096713	8.916068	2.83E-03	2.62E-02	-1
ENSGALG00000005569	-0.1702126	6.802279127	8.911594	2.83E-03	2.62E-02	-1
ENSGALG00000002040	-0.3541776	6.208134244	8.907188	2.84E-03	2.62E-02	-1
ENSGALG00000005118	-0.5572948	1.910066377	8.906636	2.84E-03	2.62E-02	-1
ENSGALG00000008107	-0.324794	5.112173099	8.904106	2.85E-03	2.62E-02	-1
ENSGALG00000017156	-0.178993	5.530033321	8.901292	2.85E-03	2.63E-02	-1
ENSGALG00000005716	-0.4056951	5.689159216	8.859442	2.92E-03	2.67E-02	-1
ENSGALG00000015472	-0.3361792	6.178474356	8.85671	2.92E-03	2.67E-02	-1
ENSGALG00000004736	-0.2155642	6.490414826	8.848604	2.93E-03	2.68E-02	-1
ENSGALG00000007093	-0.2078131	8.296258307	8.843012	2.94E-03	2.69E-02	-1
ENSGALG00000011609	-0.6871488	3.8640763	8.838414	2.95E-03	2.69E-02	-1
ENSGALG00000010049	-0.6383502	6.401941374	8.829797	2.96E-03	2.70E-02	-1
ENSGALG00000011908	-0.2862761	4.980575041	8.813107	2.99E-03	2.71E-02	-1
ENSGALG00000011814	-0.2974704	6.995087025	8.796254	3.02E-03	2.74E-02	-1
ENSGALG00000001493	-0.5638649	4.150355013	8.793887	3.02E-03	2.74E-02	-1
ENSGALG00000008074	-0.4925244	2.853347786	8.793031	3.02E-03	2.74E-02	-1
ENSGALG00000010597	-0.4547437	5.653260423	8.782187	3.04E-03	2.75E-02	-1
ENSGALG00000015630	-1.0888598	2.068084898	8.780842	3.04E-03	2.75E-02	-1
ENSGALG00000008627	-0.4948037	3.439362231	8.778905	3.05E-03	2.75E-02	-1
ENSGALG00000010422	-0.4112014	3.936248681	8.76772	3.07E-03	2.76E-02	-1
ENSGALG00000001758	-0.398952	4.970133546	8.762994	3.07E-03	2.77E-02	-1
ENSGALG00000001331	-0.2913867	5.400743244	8.760781	3.08E-03	2.77E-02	-1
ENSGALG00000011735	-0.5740953	5.340511618	8.759368	3.08E-03	2.77E-02	-1
ENSGALG00000016223	-0.796382	1.213442935	8.754351	3.09E-03	2.77E-02	-1
ENSGALG00000015321	-0.8296576	1.89137828	8.751016	3.09E-03	2.78E-02	-1
ENSGALG00000004291	-0.2758541	7.689931469	8.749395	3.10E-03	2.78E-02	-1
ENSGALG00000022964	-1.1192912	0.942184077	8.731687	3.13E-03	2.79E-02	-1
ENSGALG00000006372	-0.4289888	6.043067276	8.728598	3.13E-03	2.79E-02	-1
ENSGALG00000009153	-0.1937849	8.226361103	8.723818	3.14E-03	2.79E-02	-1
ENSGALG00000014977	-0.1769786	6.057728675	8.720478	3.15E-03	2.80E-02	-1
ENSGALG00000010158	-0.4694718	4.56311126	8.719669	3.15E-03	2.80E-02	-1
ENSGALG00000004168	-0.2247284	6.545844579	8.718877	3.15E-03	2.80E-02	-1
ENSGALG00000026644	-0.4404542	2.95015971	8.715712	3.15E-03	2.80E-02	-1
ENSGALG00000003596	-0.2686896	7.547864807	8.711926	3.16E-03	2.80E-02	-1
ENSGALG00000016279	-0.3971848	3.495613458	8.708682	3.17E-03	2.80E-02	-1
ENSGALG00000011405	-0.5144339	6.256325994	8.697748	3.19E-03	2.82E-02	-1
ENSGALG00000028473	-0.3966393	5.34987772	8.693811	3.19E-03	2.82E-02	-1
ENSGALG00000002940	-0.2984815	5.266517387	8.693634	3.19E-03	2.82E-02	-1
ENSGALG00000021634	-0.2738763	5.932448424	8.682713	3.21E-03	2.83E-02	-1
ENSGALG00000027603	-0.4301997	3.787739836	8.678917	3.22E-03	2.83E-02	-1
ENSGALG00000015546	-0.4202512	6.587754329	8.67866	3.22E-03	2.83E-02	-1
ENSGALG00000016369	-0.3276707	7.123410641	8.676843	3.22E-03	2.83E-02	-1
ENSGALG00000027796	-0.6457605	1.053464092	8.669585	3.24E-03	2.83E-02	-1
ENSGALG00000014428	-0.2532215	5.614904342	8.668565	3.24E-03	2.83E-02	-1
ENSGALG00000005420	-0.2295784	5.050377737	8.662168	3.25E-03	2.84E-02	-1
ENSGALG00000001258	-0.2400558	7.841750978	8.660747	3.25E-03	2.84E-02	-1
ENSGALG00000003788	-0.2126875	6.072937818	8.650209	3.27E-03	2.85E-02	-1
ENSGALG00000006425	-0.6739305	7.158020307	8.645818	3.28E-03	2.86E-02	-1
ENSGALG00000028773	-0.4174711	7.734292117	8.637476	3.29E-03	2.87E-02	-1
ENSGALG00000013146	-0.4173531	6.913595309	8.629465	3.31E-03	2.88E-02	-1
ENSGALG00000004984	-0.4059921	6.345043093	8.628681	3.31E-03	2.88E-02	-1
ENSGALG00000013024	-0.3619452	6.476240616	8.627208	3.31E-03	2.88E-02	-1
ENSGALG00000015404	-0.3812875	3.653781577	8.620608	3.32E-03	2.88E-02	-1
ENSGALG00000010397	-0.8544949	2.690202364	8.605702	3.35E-03	2.90E-02	-1
ENSGALG00000010592	-0.4983252	6.286489183	8.600384	3.36E-03	2.91E-02	-1
ENSGALG00000002364	-0.310748	7.552809485	8.593816	3.37E-03	2.91E-02	-1
ENSGALG00000009746	-0.2418984	4.771646487	8.59046	3.38E-03	2.91E-02	-1
ENSGALG00000002182	-0.5541958	2.316091486	8.58605	3.39E-03	2.92E-02	-1
ENSGALG00000008734	-0.4738045	3.523117006	8.578867	3.40E-03	2.92E-02	-1
ENSGALG00000028046	-0.2426475	6.421969506	8.574426	3.41E-03	2.93E-02	-1
ENSGALG00000006818	-0.4447983	7.18485886	8.560612	3.44E-03	2.94E-02	-1
ENSGALG00000012184	-0.4562991	3.753351702	8.558211	3.44E-03	2.94E-02	-1
ENSGALG00000023241	-0.4011747	2.869926063	8.555991	3.44E-03	2.95E-02	-1
ENSGALG00000006118	-0.2046043	5.988648314	8.550138	3.45E-03	2.95E-02	-1
ENSGALG00000009249	-0.3841875	6.473723778	8.544211	3.47E-03	2.95E-02	-1
ENSGALG00000007408	-0.6046811	5.694278426	8.537903	3.48E-03	2.96E-02	-1
ENSGALG00000027010	-0.6989013	1.59558172	8.532941	3.49E-03	2.97E-02	-1
ENSGALG00000010665	-0.4343551	4.708388244	8.531601	3.49E-03	2.97E-02	-1
ENSGALG00000015355	-0.338563	8.559918385	8.512255	3.53E-03	2.99E-02	-1
ENSGALG00000003557	-0.3137769	4.967586996	8.511221	3.53E-03	2.99E-02	-1
ENSGALG00000009205	-0.3824708	4.364135427	8.497699	3.56E-03	3.00E-02	-1
ENSGALG00000028230	-0.283072	7.192367827	8.483398	3.58E-03	3.02E-02	-1
ENSGALG00000016752	-0.3927682	6.863198755	8.479026	3.59E-03	3.03E-02	-1
ENSGALG00000008000	-0.3417369	5.991251078	8.475868	3.60E-03	3.03E-02	-1
ENSGALG00000025941	-0.5153812	2.81586375	8.459146	3.63E-03	3.05E-02	-1
ENSGALG00000003719	-0.4424919	7.034823106	8.447914	3.65E-03	3.06E-02	-1
ENSGALG00000016045	-0.2414562	8.239551297	8.443782	3.66E-03	3.06E-02	-1
ENSGALG00000006237	-0.3717631	7.45988833	8.443605	3.66E-03	3.06E-02	-1
ENSGALG00000016806	-0.393583	6.51115645	8.440438	3.67E-03	3.06E-02	-1
ENSGALG00000010454	-0.2054464	5.024859712	8.439963	3.67E-03	3.06E-02	-1
ENSGALG00000012662	-0.5381538	6.045638968	8.437628	3.68E-03	3.07E-02	-1
ENSGALG00000015747	-0.2424121	5.606925314	8.428613	3.69E-03	3.08E-02	-1
ENSGALG00000005754	-1.2877019	0.665713627	8.426349	3.70E-03	3.08E-02	-1
ENSGALG00000016190	-0.4634424	4.829315583	8.420988	3.71E-03	3.08E-02	-1
ENSGALG00000010320	-0.6060049	2.945860126	8.419114	3.71E-03	3.09E-02	-1
ENSGALG00000004948	-0.302044	5.364389918	8.410454	3.73E-03	3.10E-02	-1
ENSGALG00000016633	-0.4779851	3.371551281	8.407341	3.74E-03	3.10E-02	-1
ENSGALG00000013436	-0.3306518	4.543571631	8.404847	3.74E-03	3.10E-02	-1
ENSGALG00000007679	-0.2475244	5.984595778	8.404761	3.74E-03	3.10E-02	-1
ENSGALG00000012994	-0.4875284	4.19908998	8.404229	3.74E-03	3.10E-02	-1
ENSGALG00000010982	-0.429076	8.197288863	8.402937	3.75E-03	3.10E-02	-1
ENSGALG00000015465	-0.2587233	6.24748341	8.402444	3.75E-03	3.10E-02	-1
ENSGALG00000022718	-0.380079	3.703828913	8.398475	3.76E-03	3.10E-02	-1
ENSGALG00000028304	-0.7574681	7.482852298	8.378657	3.80E-03	3.13E-02	-1
ENSGALG00000006677	-0.2778452	5.358542675	8.350388	3.86E-03	3.17E-02	-1
ENSGALG00000011965	-0.3986315	6.587442373	8.345216	3.87E-03	3.18E-02	-1
ENSGALG00000009315	-0.7560897	1.777813624	8.336971	3.88E-03	3.19E-02	-1
ENSGALG00000001182	-0.266271	7.156733938	8.33595	3.89E-03	3.19E-02	-1
ENSGALG00000010956	-0.2828389	5.106871519	8.335624	3.89E-03	3.19E-02	-1
ENSGALG00000008309	-0.4521393	2.3979572	8.333214	3.89E-03	3.19E-02	-1
ENSGALG00000017037	-0.4222395	3.864615471	8.332163	3.89E-03	3.19E-02	-1
ENSGALG00000008392	-0.3730036	2.28427427	8.326165	3.91E-03	3.20E-02	-1
ENSGALG00000010150	-0.2240606	7.085069461	8.310258	3.94E-03	3.22E-02	-1
ENSGALG00000016164	-0.5747146	5.778182316	8.307521	3.95E-03	3.22E-02	-1
ENSGALG00000007310	-0.3165052	4.063317268	8.301191	3.96E-03	3.23E-02	-1
ENSGALG00000013753	-0.7259706	1.544016642	8.293796	3.98E-03	3.24E-02	-1
ENSGALG00000006672	-0.3509391	5.648843311	8.292583	3.98E-03	3.24E-02	-1
ENSGALG00000004542	-0.3454415	7.098772592	8.279227	4.01E-03	3.26E-02	-1
ENSGALG00000001009	-0.7441075	1.498854025	8.266255	4.04E-03	3.28E-02	-1
ENSGALG00000003059	-0.453503	3.686853744	8.249664	4.08E-03	3.30E-02	-1
ENSGALG00000012238	-0.4592213	4.626760775	8.234899	4.11E-03	3.31E-02	-1
ENSGALG00000018557	-0.5433531	4.945071666	8.234598	4.11E-03	3.31E-02	-1
ENSGALG00000002923	-0.6917273	1.358537658	8.231535	4.12E-03	3.31E-02	-1
ENSGALG00000000669	-0.2729549	5.274592946	8.228637	4.12E-03	3.31E-02	-1
ENSGALG00000011118	-0.2076953	5.960926382	8.21752	4.15E-03	3.33E-02	-1
ENSGALG00000009442	-0.1905923	5.806604004	8.213993	4.16E-03	3.33E-02	-1
ENSGALG00000028485	-0.6684509	2.191650944	8.20035	4.19E-03	3.36E-02	-1
ENSGALG00000004504	-0.7480843	2.679824452	8.198315	4.19E-03	3.36E-02	-1
ENSGALG00000015133	-0.7094699	1.450067197	8.197602	4.19E-03	3.36E-02	-1
ENSGALG00000015009	-0.1928831	5.412964183	8.195918	4.20E-03	3.36E-02	-1
ENSGALG00000006465	-0.22005	4.854911482	8.189564	4.21E-03	3.36E-02	-1
ENSGALG00000009784	-0.6822121	4.574546	8.187039	4.22E-03	3.36E-02	-1
ENSGALG00000008328	-0.2585125	5.511568687	8.180239	4.23E-03	3.37E-02	-1
ENSGALG00000008860	-0.2943307	4.807905414	8.137215	4.34E-03	3.44E-02	-1
ENSGALG00000008447	-0.4261999	5.348056312	8.132646	4.35E-03	3.45E-02	-1
ENSGALG00000016441	-0.5863565	2.528426545	8.128854	4.36E-03	3.45E-02	-1
ENSGALG00000007870	-0.3736149	6.751101324	8.126258	4.36E-03	3.45E-02	-1
ENSGALG00000002375	-0.3738884	7.305705032	8.123344	4.37E-03	3.45E-02	-1
ENSGALG00000012720	-0.1862629	7.495593968	8.101232	4.42E-03	3.49E-02	-1
ENSGALG00000009886	-0.2503285	5.44397965	8.09978	4.43E-03	3.49E-02	-1
ENSGALG00000011848	-0.2364255	6.054508535	8.097514	4.43E-03	3.49E-02	-1
ENSGALG00000010766	-0.3894521	5.414154553	8.096852	4.43E-03	3.49E-02	-1
ENSGALG00000014811	-0.3306678	8.063099934	8.093007	4.44E-03	3.49E-02	-1
ENSGALG00000005004	-0.4339001	3.406800524	8.091819	4.45E-03	3.49E-02	-1
ENSGALG00000005161	-0.2167869	6.215357958	8.089965	4.45E-03	3.50E-02	-1
ENSGALG00000013205	-0.5475615	5.224152976	8.08808	4.46E-03	3.50E-02	-1
ENSGALG00000011076	-0.4989561	4.997493438	8.080504	4.47E-03	3.51E-02	-1
ENSGALG00000000720	-0.3952976	7.705120481	8.079549	4.48E-03	3.51E-02	-1
ENSGALG00000015030	-0.3393931	7.299974298	8.076389	4.48E-03	3.51E-02	-1
ENSGALG00000004345	-0.4533141	7.135871515	8.056966	4.53E-03	3.54E-02	-1
ENSGALG00000000259	-0.1743857	6.70552718	8.056641	4.53E-03	3.54E-02	-1
ENSGALG00000004902	-0.3421631	4.591216397	8.055954	4.54E-03	3.54E-02	-1
ENSGALG00000017170	-0.3470484	2.976585598	8.037471	4.58E-03	3.57E-02	-1
ENSGALG00000028822	-0.3595334	6.016020079	8.032665	4.59E-03	3.57E-02	-1
ENSGALG00000010131	-0.2815854	6.545754093	8.032108	4.60E-03	3.57E-02	-1
ENSGALG00000000776	-0.2580235	5.078210701	8.021314	4.62E-03	3.58E-02	-1
ENSGALG00000007554	-0.3444625	6.789986822	8.01719	4.63E-03	3.59E-02	-1
ENSGALG00000000402	-0.5062646	3.162083314	8.016154	4.64E-03	3.59E-02	-1
ENSGALG00000016572	-0.4618791	5.398123469	8.012693	4.65E-03	3.59E-02	-1
ENSGALG00000017173	-0.5200503	6.330998971	8.012565	4.65E-03	3.59E-02	-1
ENSGALG00000006234	-0.3115935	5.059854349	8.012195	4.65E-03	3.59E-02	-1
ENSGALG00000012944	-0.2489466	6.255480857	8.011895	4.65E-03	3.59E-02	-1
ENSGALG00000008318	-0.3781938	6.831403616	7.998316	4.68E-03	3.61E-02	-1
ENSGALG00000010350	-0.4298428	4.429100422	7.995987	4.69E-03	3.61E-02	-1
ENSGALG00000002559	-0.1920378	8.850505385	7.985117	4.72E-03	3.63E-02	-1
ENSGALG00000011127	-0.5404815	1.577568741	7.977999	4.73E-03	3.64E-02	-1
ENSGALG00000002486	-0.1823054	5.179073398	7.971344	4.75E-03	3.65E-02	-1
ENSGALG00000013348	-0.2166127	4.311081261	7.96153	4.78E-03	3.66E-02	-1
ENSGALG00000009063	-0.4860299	2.99266752	7.961485	4.78E-03	3.66E-02	-1
ENSGALG00000008638	-0.8039592	2.351612216	7.94494	4.82E-03	3.69E-02	-1
ENSGALG00000005093	-0.1692301	5.696681473	7.939051	4.84E-03	3.70E-02	-1
ENSGALG00000008006	-0.3916441	4.555055753	7.938326	4.84E-03	3.70E-02	-1
ENSGALG00000013149	-0.5323323	3.084820161	7.937864	4.84E-03	3.70E-02	-1
ENSGALG00000006724	-0.3059152	4.248127146	7.930736	4.86E-03	3.71E-02	-1
ENSGALG00000006426	-0.3586025	6.851224882	7.927198	4.87E-03	3.71E-02	-1
ENSGALG00000015416	-0.1773338	5.915037046	7.922063	4.88E-03	3.71E-02	-1
ENSGALG00000008359	-0.3570917	5.651488837	7.91257	4.91E-03	3.73E-02	-1
ENSGALG00000012260	-0.6578122	0.559097905	7.909493	4.92E-03	3.73E-02	-1
ENSGALG00000016829	-0.3098728	8.426109133	7.908941	4.92E-03	3.73E-02	-1
ENSGALG00000007001	-0.562066	6.462736212	7.906833	4.92E-03	3.73E-02	-1
ENSGALG00000017196	-0.4539239	5.055190937	7.904082	4.93E-03	3.74E-02	-1
ENSGALG00000006880	-0.2424532	7.249011262	7.899814	4.94E-03	3.74E-02	-1
ENSGALG00000010230	-0.5591424	3.976003441	7.89767	4.95E-03	3.74E-02	-1
ENSGALG00000009402	-0.383425	4.122241283	7.891724	4.97E-03	3.75E-02	-1
ENSGALG00000018977	-0.872159	1.841259241	7.887194	4.98E-03	3.76E-02	-1
ENSGALG00000015014	-0.4417313	5.984058137	7.880501	5.00E-03	3.77E-02	-1
ENSGALG00000015994	-0.3673796	5.184023928	7.877748	5.00E-03	3.77E-02	-1
ENSGALG00000003243	-0.2229795	6.034950867	7.874364	5.01E-03	3.78E-02	-1
ENSGALG00000001777	-0.3820753	5.096479064	7.870954	5.02E-03	3.78E-02	-1
ENSGALG00000010048	-0.4408911	3.867612454	7.862901	5.05E-03	3.80E-02	-1
ENSGALG00000009434	-0.2020115	6.909058563	7.847604	5.09E-03	3.83E-02	-1
ENSGALG00000009493	-0.208485	6.341691602	7.840283	5.11E-03	3.84E-02	-1
ENSGALG00000010156	-0.3239401	8.758129442	7.839476	5.11E-03	3.84E-02	-1
ENSGALG00000010476	-0.2671903	5.078502276	7.810972	5.19E-03	3.89E-02	-1
ENSGALG00000003540	-0.2994087	4.208987558	7.808427	5.20E-03	3.89E-02	-1
ENSGALG00000016123	-0.4573391	3.589620531	7.804946	5.21E-03	3.89E-02	-1
ENSGALG00000003601	-0.4218686	6.595463621	7.783702	5.27E-03	3.93E-02	-1
ENSGALG00000006840	-0.3949477	7.968002427	7.770823	5.31E-03	3.95E-02	-1
ENSGALG00000010718	-0.5065015	3.26711516	7.769547	5.31E-03	3.96E-02	-1
ENSGALG00000028759	-0.6365049	1.113612426	7.768327	5.32E-03	3.96E-02	-1
ENSGALG00000016038	-0.1615439	7.756676086	7.755179	5.36E-03	3.98E-02	-1
ENSGALG00000023146	-0.5089919	5.466717434	7.75507	5.36E-03	3.98E-02	-1
ENSGALG00000003396	-0.3586282	7.914234145	7.74575	5.38E-03	3.99E-02	-1
ENSGALG00000017163	-0.206078	6.551974381	7.744788	5.39E-03	3.99E-02	-1
ENSGALG00000017926	-0.9903099	3.200611608	7.736309	5.41E-03	4.01E-02	-1
ENSGALG00000001143	-0.2753077	8.332159678	7.732792	5.42E-03	4.01E-02	-1
ENSGALG00000002180	-0.2915223	5.618914596	7.729297	5.43E-03	4.02E-02	-1
ENSGALG00000008238	-0.3448386	7.256288247	7.722336	5.45E-03	4.02E-02	-1
ENSGALG00000015051	-0.3045345	5.719139586	7.710322	5.49E-03	4.04E-02	-1
ENSGALG00000015334	-0.3343118	5.423835108	7.702262	5.52E-03	4.06E-02	-1
ENSGALG00000015729	-0.3077219	5.072595453	7.68578	5.57E-03	4.09E-02	-1
ENSGALG00000016261	-0.4191587	7.987740379	7.675619	5.60E-03	4.10E-02	-1
ENSGALG00000003645	-0.3798168	6.332168694	7.668222	5.62E-03	4.12E-02	-1
ENSGALG00000026104	-0.2195544	4.894765584	7.667204	5.62E-03	4.12E-02	-1
ENSGALG00000015070	-0.2090458	5.037104654	7.657688	5.65E-03	4.13E-02	-1
ENSGALG00000008050	-0.2221218	6.462020863	7.642582	5.70E-03	4.16E-02	-1
ENSGALG00000020419	-0.282723	3.531917138	7.639481	5.71E-03	4.16E-02	-1
ENSGALG00000009105	-0.2185616	5.549627433	7.624079	5.76E-03	4.19E-02	-1
ENSGALG00000008912	-0.4814444	5.147028002	7.621128	5.77E-03	4.19E-02	-1
ENSGALG00000009981	-0.3181048	3.748389719	7.614244	5.79E-03	4.20E-02	-1
ENSGALG00000002439	-0.5151521	3.668731229	7.61174	5.80E-03	4.21E-02	-1
ENSGALG00000008847	-0.2119415	5.641709606	7.608828	5.81E-03	4.21E-02	-1
ENSGALG00000015803	-0.1783072	7.475868519	7.608536	5.81E-03	4.21E-02	-1
ENSGALG00000005651	-0.3311762	5.195129428	7.599012	5.84E-03	4.22E-02	-1
ENSGALG00000003776	-0.38147	7.869974839	7.598402	5.84E-03	4.22E-02	-1
ENSGALG00000026298	-0.3460453	4.336641419	7.594752	5.85E-03	4.23E-02	-1
ENSGALG00000010840	-0.4995347	6.161897873	7.55825	5.97E-03	4.30E-02	-1
ENSGALG00000006594	-0.178484	5.505190649	7.5528	5.99E-03	4.31E-02	-1
ENSGALG00000006824	-0.1766395	6.309849105	7.549418	6.00E-03	4.31E-02	-1
ENSGALG00000006319	-0.4360747	8.633731906	7.548541	6.01E-03	4.31E-02	-1
ENSGALG00000014071	-0.3605195	8.407761273	7.539513	6.04E-03	4.33E-02	-1
ENSGALG00000015390	-0.4615499	4.820054505	7.527262	6.08E-03	4.35E-02	-1
ENSGALG00000026557	-0.7870286	0.599915766	7.525888	6.08E-03	4.35E-02	-1
ENSGALG00000022892	-0.7252461	1.200174503	7.518199	6.11E-03	4.36E-02	-1
ENSGALG00000028982	-0.8157799	6.041897454	7.498145	6.18E-03	4.40E-02	-1
ENSGALG00000006194	-0.3373307	3.520020531	7.489195	6.21E-03	4.42E-02	-1
ENSGALG00000011580	-0.2284368	7.18255443	7.475012	6.26E-03	4.45E-02	-1
ENSGALG00000020879	-0.2823393	5.307571756	7.474415	6.26E-03	4.45E-02	-1
ENSGALG00000027231	-0.633077	1.729763893	7.466399	6.29E-03	4.47E-02	-1
ENSGALG00000003322	-0.411324	7.227738198	7.46238	6.30E-03	4.47E-02	-1
ENSGALG00000003818	-0.2380014	8.740311313	7.456109	6.32E-03	4.48E-02	-1
ENSGALG00000005105	-0.3114006	7.937785947	7.453495	6.33E-03	4.49E-02	-1
ENSGALG00000013535	-0.3383587	4.770234842	7.453432	6.33E-03	4.49E-02	-1
ENSGALG00000001253	-0.388432	6.276044142	7.451278	6.34E-03	4.49E-02	-1
ENSGALG00000014236	-0.5458972	6.346636364	7.449142	6.35E-03	4.49E-02	-1
ENSGALG00000023725	-0.413131	4.356100361	7.437455	6.39E-03	4.51E-02	-1
ENSGALG00000010579	-0.4728252	4.158419013	7.430326	6.41E-03	4.53E-02	-1
ENSGALG00000016006	-0.5147934	7.749663578	7.422734	6.44E-03	4.54E-02	-1
ENSGALG00000005936	-1.3017662	0.73598203	7.42	6.45E-03	4.55E-02	-1
ENSGALG00000010758	-0.2394321	4.90682932	7.398599	6.53E-03	4.59E-02	-1
ENSGALG00000016083	-0.2564071	6.070025342	7.394899	6.54E-03	4.60E-02	-1
ENSGALG00000004727	-0.259263	7.747562673	7.393084	6.55E-03	4.60E-02	-1
ENSGALG00000006475	-0.3439198	7.364524323	7.374461	6.62E-03	4.64E-02	-1
ENSGALG00000001239	-0.5962752	4.28758225	7.366126	6.65E-03	4.66E-02	-1
ENSGALG00000014614	-0.3099091	6.217009106	7.36346	6.66E-03	4.66E-02	-1
ENSGALG00000008872	-0.358394	4.522325346	7.361656	6.66E-03	4.66E-02	-1
ENSGALG00000006749	-0.3402673	4.267012424	7.356367	6.68E-03	4.66E-02	-1
ENSGALG00000009901	-0.2811302	5.064844746	7.355564	6.69E-03	4.66E-02	-1
ENSGALG00000027133	-0.3314536	7.704481521	7.352556	6.70E-03	4.67E-02	-1
ENSGALG00000028551	-0.2092394	6.527993891	7.350635	6.70E-03	4.67E-02	-1
ENSGALG00000026795	-0.2410847	7.244603577	7.347168	6.72E-03	4.67E-02	-1
ENSGALG00000011706	-0.5545564	3.218329133	7.346142	6.72E-03	4.67E-02	-1
ENSGALG00000027624	-2.3127376	0.324217515	7.345811	6.72E-03	4.67E-02	-1
ENSGALG00000006439	-0.2183612	7.709428039	7.344874	6.73E-03	4.67E-02	-1
ENSGALG00000003641	-0.2867185	7.622211632	7.339503	6.75E-03	4.68E-02	-1
ENSGALG00000016284	-0.3000478	6.133801034	7.332817	6.77E-03	4.69E-02	-1
ENSGALG00000016883	-0.342934	5.613469822	7.332374	6.77E-03	4.69E-02	-1
ENSGALG00000021395	-0.5497898	5.763765066	7.324033	6.80E-03	4.70E-02	-1
ENSGALG00000004943	-0.333969	3.301305933	7.322138	6.81E-03	4.70E-02	-1
ENSGALG00000008482	-0.178554	8.320388725	7.320773	6.82E-03	4.70E-02	-1
ENSGALG00000010073	-0.2318446	7.885021089	7.315425	6.84E-03	4.71E-02	-1
ENSGALG00000011025	-0.2981223	6.93051528	7.309605	6.86E-03	4.72E-02	-1
ENSGALG00000004397	-0.4203647	5.950745977	7.304668	6.88E-03	4.72E-02	-1
ENSGALG00000005347	-0.8836319	1.640250825	7.300476	6.89E-03	4.73E-02	-1
ENSGALG00000010351	-0.286374	4.571258788	7.295872	6.91E-03	4.74E-02	-1
ENSGALG00000014365	-0.4168754	5.200407096	7.294997	6.91E-03	4.74E-02	-1
ENSGALG00000006728	-0.7151085	0.432770608	7.284938	6.95E-03	4.76E-02	-1
ENSGALG00000001732	-0.4187891	5.696757566	7.282761	6.96E-03	4.76E-02	-1
ENSGALG00000016820	-0.4641296	4.344641434	7.281662	6.97E-03	4.76E-02	-1
ENSGALG00000007651	-0.6199866	8.411811594	7.28097	6.97E-03	4.76E-02	-1
ENSGALG00000010423	-0.3804182	3.718042032	7.275707	6.99E-03	4.77E-02	-1
ENSGALG00000016418	-0.1766737	5.829114983	7.272491	7.00E-03	4.77E-02	-1
ENSGALG00000015996	-0.213122	4.313352907	7.257991	7.06E-03	4.80E-02	-1
ENSGALG00000006569	-0.3483125	7.822485447	7.251688	7.08E-03	4.82E-02	-1
ENSGALG00000011438	-0.3274177	6.165663162	7.247869	7.10E-03	4.83E-02	-1
ENSGALG00000014074	-0.4199789	5.029358929	7.238188	7.14E-03	4.84E-02	-1
ENSGALG00000010560	-0.328845	6.334852103	7.231762	7.16E-03	4.86E-02	-1
ENSGALG00000016894	-0.198438	8.3607619	7.22971	7.17E-03	4.86E-02	-1
ENSGALG00000008780	-0.2822944	4.519150729	7.228288	7.18E-03	4.86E-02	-1
ENSGALG00000014855	-0.3314852	4.342093663	7.218517	7.22E-03	4.88E-02	-1
ENSGALG00000016990	-0.3215445	4.586708417	7.209861	7.25E-03	4.89E-02	-1
ENSGALG00000014881	-0.3606295	3.24963397	7.205084	7.27E-03	4.90E-02	-1
ENSGALG00000017291	-0.3960682	4.311191443	7.204689	7.27E-03	4.90E-02	-1
ENSGALG00000011031	-0.3086795	9.719090831	7.196742	7.30E-03	4.91E-02	-1
ENSGALG00000021511	-0.2741947	6.892748623	7.196107	7.31E-03	4.91E-02	-1
ENSGALG00000013137	-0.3171933	3.352930077	7.195806	7.31E-03	4.91E-02	-1
ENSGALG00000023834	-1.367443	1.77539034	7.18639	7.35E-03	4.93E-02	-1
ENSGALG00000029127	-0.8162304	0.635830171	7.184029	7.36E-03	4.93E-02	-1
ENSGALG00000003461	-0.4288715	4.508814548	7.169087	7.42E-03	4.95E-02	-1
ENSGALG00000004288	-0.3417721	4.74644824	7.158938	7.46E-03	4.98E-02	-1
ENSGALG00000007527	-0.2010438	5.584944041	7.157706	7.46E-03	4.98E-02	-1
ENSGALG00000003381	-0.332521	8.621967791	7.153976	7.48E-03	4.98E-02	-1
ENSGALG00000010878	-0.1636782	7.162787635	7.145924	7.51E-03	5.00E-02	-1
ENSGALG00000025778	5.3429398	1.553349538	250.063264	2.52E-56	2.84E-52	1
ENSGALG00000012275	1.39352	5.427018195	182.07777	1.71E-41	9.63E-38	1
ENSGALG00000002348	0.8018862	6.254412509	107.823103	2.94E-25	6.64E-22	1
ENSGALG00000013102	1.3419288	5.108179636	94.730371	2.18E-22	3.52E-19	1
ENSGALG00000005852	3.547446	1.524420104	89.525898	3.03E-21	3.80E-18	1
ENSGALG00000006443	4.6881068	1.651859911	81.471562	1.78E-19	2.01E-16	1
ENSGALG00000002421	1.1442216	6.261103822	71.996259	2.16E-17	1.87E-14	1
ENSGALG00000027036	1.6819392	5.063032084	70.626485	4.32E-17	3.25E-14	1
ENSGALG00000028696	0.6961389	5.232639238	69.400718	8.04E-17	5.67E-14	1
ENSGALG00000019961	1.1878434	3.64784902	67.43677	2.18E-16	1.29E-13	1
ENSGALG00000008694	0.7720171	5.314458858	64.634036	9.02E-16	4.85E-13	1
ENSGALG00000014496	0.8266857	6.041256646	63.676242	1.47E-15	7.20E-13	1
ENSGALG00000008304	0.9503163	4.136554701	63.312122	1.76E-15	8.30E-13	1
ENSGALG00000000871	3.7728786	2.333649842	62.703756	2.40E-15	1.09E-12	1
ENSGALG00000006350	0.5104953	6.25680845	62.202442	3.10E-15	1.35E-12	1
ENSGALG00000010857	0.968709	5.577164214	53.935532	2.07E-13	8.01E-11	1
ENSGALG00000014379	0.9270113	4.524826539	53.882672	2.13E-13	8.01E-11	1
ENSGALG00000013733	0.5368927	6.782875002	52.045814	5.42E-13	1.86E-10	1
ENSGALG00000011579	1.5957035	1.587682526	51.63603	6.68E-13	2.22E-10	1
ENSGALG00000016575	0.9293636	4.47825927	50.95328	9.46E-13	3.05E-10	1
ENSGALG00000015183	0.618715	6.538948203	50.449772	1.22E-12	3.83E-10	1
ENSGALG00000026761	0.9289472	3.272383131	50.078137	1.48E-12	4.51E-10	1
ENSGALG00000026802	0.5577284	4.858711752	44.334497	2.77E-11	7.10E-09	1
ENSGALG00000004683	0.3654557	8.181490278	43.845937	3.55E-11	8.91E-09	1
ENSGALG00000009302	1.6513065	1.075996937	43.542496	4.15E-11	9.99E-09	1
ENSGALG00000016576	0.5505614	5.571614297	43.537491	4.16E-11	9.99E-09	1
ENSGALG00000016578	0.3838156	6.256322665	41.653407	1.09E-10	2.51E-08	1
ENSGALG00000002594	0.9215019	4.031484991	41.352013	1.27E-10	2.87E-08	1
ENSGALG00000016498	1.2679083	3.596993273	41.177971	1.39E-10	3.08E-08	1
ENSGALG00000027514	2.906413	1.394217493	39.881074	2.70E-10	5.86E-08	1
ENSGALG00000008960	0.8867517	3.698295683	39.484848	3.31E-10	7.04E-08	1
ENSGALG00000017244	0.8565303	5.039526351	39.079313	4.07E-10	8.34E-08	1
ENSGALG00000029020	0.86692	5.107071452	39.048567	4.13E-10	8.34E-08	1
ENSGALG00000021039	1.2338157	2.22761796	38.892983	4.48E-10	8.87E-08	1
ENSGALG00000002282	1.2876892	3.465443277	37.354851	9.85E-10	1.88E-07	1
ENSGALG00000023609	1.8250926	3.367078946	37.320756	1.00E-09	1.89E-07	1
ENSGALG00000009297	0.6786346	5.850924884	37.27245	1.03E-09	1.90E-07	1
ENSGALG00000010925	0.4748233	7.115892373	37.150579	1.09E-09	1.95E-07	1
ENSGALG00000014479	1.0366905	1.681982778	37.130705	1.10E-09	1.95E-07	1
ENSGALG00000005156	0.9042092	3.186408347	35.955832	2.02E-09	3.36E-07	1
ENSGALG00000020151	0.9832552	3.693447685	35.953156	2.02E-09	3.36E-07	1
ENSGALG00000015895	1.5767311	2.795334502	35.845393	2.14E-09	3.50E-07	1
ENSGALG00000010853	1.3191694	2.063253377	35.650389	2.36E-09	3.81E-07	1
ENSGALG00000027209	0.7170745	8.612970572	35.40734	2.67E-09	4.14E-07	1
ENSGALG00000010977	1.67889	0.503636793	35.298971	2.83E-09	4.32E-07	1
ENSGALG00000009594	0.6754788	8.251039489	35.142935	3.06E-09	4.61E-07	1
ENSGALG00000006743	0.4225944	7.637184491	34.905963	3.46E-09	5.01E-07	1
ENSGALG00000015049	0.3416692	7.772558205	34.46002	4.35E-09	6.22E-07	1
ENSGALG00000023925	1.6583622	0.655124441	34.137779	5.13E-09	7.16E-07	1
ENSGALG00000009152	1.0517927	3.048666112	33.666032	6.54E-09	9.01E-07	1
ENSGALG00000026897	6.4408151	3.068720665	33.549512	6.95E-09	9.45E-07	1
ENSGALG00000015952	1.3498266	2.331771495	33.300393	7.90E-09	1.06E-06	1
ENSGALG00000016283	0.76115	3.633813731	33.20622	8.29E-09	1.10E-06	1
ENSGALG00000000452	0.8241049	3.604945101	32.975647	9.33E-09	1.21E-06	1
ENSGALG00000026825	0.7451675	3.675146184	32.332235	1.30E-08	1.65E-06	1
ENSGALG00000028602	1.6592437	0.134080451	32.180885	1.40E-08	1.76E-06	1
ENSGALG00000019430	2.1793473	1.048958384	31.866179	1.65E-08	2.05E-06	1
ENSGALG00000027172	7.0523651	2.662981217	31.605154	1.89E-08	2.32E-06	1
ENSGALG00000010029	2.4489254	-0.104491298	31.582341	1.91E-08	2.32E-06	1
ENSGALG00000029083	2.2548933	0.69724633	31.541606	1.95E-08	2.32E-06	1
ENSGALG00000014486	0.5062051	6.214489377	30.80059	2.86E-08	3.33E-06	1
ENSGALG00000016234	0.4310805	7.690691681	30.597533	3.17E-08	3.66E-06	1
ENSGALG00000008765	0.5638709	5.488301999	30.452413	3.42E-08	3.86E-06	1
ENSGALG00000011888	0.6206464	9.849853073	30.384381	3.54E-08	3.92E-06	1
ENSGALG00000004670	0.3734321	6.316828891	30.043596	4.22E-08	4.59E-06	1
ENSGALG00000021738	2.1507765	-0.082473191	29.919591	4.50E-08	4.84E-06	1
ENSGALG00000015880	0.4302283	6.489256754	29.706079	5.03E-08	5.16E-06	1
ENSGALG00000005469	1.5728631	1.115647135	29.650578	5.17E-08	5.22E-06	1
ENSGALG00000012377	1.1538229	3.303687376	29.44533	5.75E-08	5.75E-06	1
ENSGALG00000010336	0.6836453	8.805235382	29.253738	6.35E-08	6.23E-06	1
ENSGALG00000004572	2.030601	3.097832337	28.868052	7.75E-08	7.41E-06	1
ENSGALG00000009542	1.8692432	1.13916318	28.669008	8.59E-08	8.15E-06	1
ENSGALG00000020092	0.3783031	5.864912991	28.153987	1.12E-07	1.05E-05	1
ENSGALG00000001475	0.6096312	8.173566404	28.07649	1.17E-07	1.08E-05	1
ENSGALG00000023608	1.51337	4.58264569	27.755017	1.38E-07	1.24E-05	1
ENSGALG00000011474	0.5136354	5.152547657	27.672361	1.44E-07	1.29E-05	1
ENSGALG00000002602	0.4994205	4.596610913	27.534547	1.54E-07	1.35E-05	1
ENSGALG00000000497	0.6921665	2.436481594	27.100586	1.93E-07	1.65E-05	1
ENSGALG00000026639	0.5450443	4.09418573	26.984382	2.05E-07	1.74E-05	1
ENSGALG00000007667	0.9598019	3.614314154	26.753664	2.31E-07	1.93E-05	1
ENSGALG00000026098	0.8101803	3.294867285	26.714701	2.36E-07	1.96E-05	1
ENSGALG00000007168	1.6485959	-0.028906979	26.614156	2.48E-07	2.05E-05	1
ENSGALG00000015012	0.348593	4.941640971	26.452415	2.70E-07	2.19E-05	1
ENSGALG00000024447	1.2566351	2.008731735	26.30165	2.92E-07	2.34E-05	1
ENSGALG00000009021	0.8954194	1.683240628	26.213399	3.06E-07	2.43E-05	1
ENSGALG00000009963	0.7199648	7.295607918	26.112209	3.22E-07	2.53E-05	1
ENSGALG00000026341	1.3439775	0.437247225	26.066106	3.30E-07	2.57E-05	1
ENSGALG00000023269	1.9872289	0.464371339	25.711324	3.96E-07	3.03E-05	1
ENSGALG00000004695	1.4185901	4.221836489	25.574367	4.26E-07	3.23E-05	1
ENSGALG00000014079	0.5959331	4.438583376	25.516813	4.39E-07	3.29E-05	1
ENSGALG00000014844	1.3822796	0.708577897	25.495729	4.43E-07	3.29E-05	1
ENSGALG00000002732	0.8084807	3.939559787	25.243537	5.05E-07	3.70E-05	1
ENSGALG00000012122	1.6182268	0.250924104	25.195376	5.18E-07	3.77E-05	1
ENSGALG00000026792	0.6953086	3.179545512	24.957039	5.86E-07	4.16E-05	1
ENSGALG00000002484	0.6829907	4.04637502	24.749109	6.53E-07	4.58E-05	1
ENSGALG00000016099	0.6059888	5.516633233	24.522606	7.34E-07	5.09E-05	1
ENSGALG00000011250	1.4874882	0.694308606	24.299163	8.25E-07	5.64E-05	1
ENSGALG00000013174	0.4153361	4.72291687	23.586107	1.19E-06	7.80E-05	1
ENSGALG00000013751	1.4852051	0.065742533	23.3896	1.32E-06	8.49E-05	1
ENSGALG00000023692	0.7723747	1.922733012	23.221046	1.44E-06	8.88E-05	1
ENSGALG00000015788	0.5380081	5.473082123	23.180501	1.47E-06	9.00E-05	1
ENSGALG00000012407	2.195066	1.15757959	23.149671	1.50E-06	9.10E-05	1
ENSGALG00000007218	0.5080613	3.8093558	23.11113	1.53E-06	9.23E-05	1
ENSGALG00000026034	0.9027773	1.578178617	23.092943	1.54E-06	9.27E-05	1
ENSGALG00000000463	0.8891903	2.023335778	23.042498	1.58E-06	9.42E-05	1
ENSGALG00000002930	0.3413904	7.625764589	22.887239	1.72E-06	1.01E-04	1
ENSGALG00000005069	0.5221253	7.403527493	22.845083	1.76E-06	1.01E-04	1
ENSGALG00000028564	0.8598197	3.571130345	22.608303	1.99E-06	1.12E-04	1
ENSGALG00000001175	0.3430612	7.877679254	22.317771	2.31E-06	1.28E-04	1
ENSGALG00000012327	0.8966892	1.454303737	22.180009	2.48E-06	1.36E-04	1
ENSGALG00000009546	0.3943607	8.304315929	21.586418	3.38E-06	1.80E-04	1
ENSGALG00000003562	0.6683935	2.511775402	21.581758	3.39E-06	1.80E-04	1
ENSGALG00000026038	0.6445073	4.036579514	21.521007	3.50E-06	1.84E-04	1
ENSGALG00000021676	0.3909326	7.785914388	21.454689	3.62E-06	1.88E-04	1
ENSGALG00000003913	0.4954801	3.800854109	21.401069	3.73E-06	1.91E-04	1
ENSGALG00000027058	0.5432861	6.788881505	21.297405	3.93E-06	2.00E-04	1
ENSGALG00000016900	0.9149705	1.36164731	21.168783	4.21E-06	2.09E-04	1
ENSGALG00000011659	0.422	5.119027349	20.95697	4.70E-06	2.28E-04	1
ENSGALG00000005160	0.4740862	7.212376835	20.858941	4.94E-06	2.35E-04	1
ENSGALG00000002151	0.4475305	3.866535345	20.709071	5.35E-06	2.50E-04	1
ENSGALG00000017219	0.5153961	5.531004271	20.569637	5.75E-06	2.67E-04	1
ENSGALG00000010152	0.8500057	2.653953008	20.528824	5.87E-06	2.68E-04	1
ENSGALG00000012021	0.8898272	3.46248971	20.527833	5.88E-06	2.68E-04	1
ENSGALG00000009592	0.3565827	6.522179898	20.469973	6.06E-06	2.72E-04	1
ENSGALG00000017393	0.712547	6.436767927	20.356727	6.43E-06	2.85E-04	1
ENSGALG00000016320	0.2540608	6.90683914	20.344337	6.47E-06	2.85E-04	1
ENSGALG00000006538	0.360807	6.96449682	20.229807	6.87E-06	3.02E-04	1
ENSGALG00000005975	0.8071165	4.287337633	20.136026	7.21E-06	3.15E-04	1
ENSGALG00000002458	0.3136615	6.311442552	20.035048	7.60E-06	3.29E-04	1
ENSGALG00000008146	0.2797894	7.571175902	19.983392	7.81E-06	3.36E-04	1
ENSGALG00000009771	1.4658145	5.650628407	19.980756	7.82E-06	3.36E-04	1
ENSGALG00000009919	0.6024966	2.255500135	19.928106	8.04E-06	3.44E-04	1
ENSGALG00000016325	0.8201223	6.250360488	19.839277	8.42E-06	3.59E-04	1
ENSGALG00000004248	0.7954043	2.664782787	19.70909	9.02E-06	3.79E-04	1
ENSGALG00000003003	1.2887809	0.449953566	19.656235	9.27E-06	3.88E-04	1
ENSGALG00000002114	0.6139492	3.161300457	19.582834	9.63E-06	4.00E-04	1
ENSGALG00000016635	0.9094332	2.946980785	19.46985	1.02E-05	4.21E-04	1
ENSGALG00000007979	0.4953236	4.434500717	19.301122	1.12E-05	4.49E-04	1
ENSGALG00000013160	0.2738585	6.42605392	19.250947	1.15E-05	4.56E-04	1
ENSGALG00000016455	1.7318732	1.116787399	19.001174	1.31E-05	5.10E-04	1
ENSGALG00000015843	0.3251495	5.325148925	18.981141	1.32E-05	5.14E-04	1
ENSGALG00000022798	0.5552194	4.312667665	18.899704	1.38E-05	5.31E-04	1
ENSGALG00000006186	1.2790392	0.133753302	18.893663	1.38E-05	5.31E-04	1
ENSGALG00000014965	1.1627169	0.535625113	18.854797	1.41E-05	5.38E-04	1
ENSGALG00000007726	0.2394426	6.934884573	18.755125	1.49E-05	5.62E-04	1
ENSGALG00000004464	0.7544229	3.97911639	18.753107	1.49E-05	5.62E-04	1
ENSGALG00000010979	0.4153889	4.148200687	18.684551	1.54E-05	5.77E-04	1
ENSGALG00000008612	0.615798	4.711098439	18.617019	1.60E-05	5.88E-04	1
ENSGALG00000013515	0.9975235	0.760804998	18.531361	1.67E-05	6.11E-04	1
ENSGALG00000015043	0.3969465	6.124152854	18.43482	1.76E-05	6.36E-04	1
ENSGALG00000000317	1.1651741	0.788604011	18.416735	1.77E-05	6.39E-04	1
ENSGALG00000009516	0.4629022	5.68035497	18.416077	1.78E-05	6.39E-04	1
ENSGALG00000015628	0.7802886	3.306349909	18.149557	2.04E-05	7.25E-04	1
ENSGALG00000003732	0.2678743	6.157341815	18.030937	2.17E-05	7.65E-04	1
ENSGALG00000016954	0.763749	5.670109823	18.010139	2.20E-05	7.71E-04	1
ENSGALG00000004529	0.2715364	7.729768919	17.985222	2.23E-05	7.76E-04	1
ENSGALG00000005360	0.5533309	5.858903066	17.952753	2.26E-05	7.82E-04	1
ENSGALG00000002127	0.6885959	2.860596554	17.947481	2.27E-05	7.82E-04	1
ENSGALG00000024483	0.7066206	2.98311841	17.925056	2.30E-05	7.89E-04	1
ENSGALG00000028751	0.3300857	5.467301377	17.91759	2.31E-05	7.89E-04	1
ENSGALG00000015746	0.3436909	5.265821935	17.870557	2.36E-05	8.01E-04	1
ENSGALG00000014940	0.3523709	4.442345597	17.848355	2.39E-05	8.06E-04	1
ENSGALG00000011709	0.548317	4.207103787	17.79555	2.46E-05	8.22E-04	1
ENSGALG00000013101	3.2818674	4.057566752	17.688461	2.60E-05	8.64E-04	1
ENSGALG00000003935	0.466999	2.515446857	17.565872	2.78E-05	9.14E-04	1
ENSGALG00000002204	0.8278763	0.930970232	17.397575	3.03E-05	9.78E-04	1
ENSGALG00000000976	0.364494	4.046149443	17.38123	3.06E-05	9.84E-04	1
ENSGALG00000008660	0.3916006	6.759329021	17.359363	3.09E-05	9.92E-04	1
ENSGALG00000015528	0.447566	4.13325261	17.304154	3.18E-05	1.02E-03	1
ENSGALG00000020561	0.8742711	3.967707564	17.24695	3.28E-05	1.04E-03	1
ENSGALG00000012317	1.2200679	0.399503008	17.148304	3.46E-05	1.08E-03	1
ENSGALG00000005608	0.3163	7.220917572	17.108286	3.53E-05	1.10E-03	1
ENSGALG00000002712	0.4740776	5.649063703	16.991851	3.75E-05	1.16E-03	1
ENSGALG00000013834	0.3387558	4.515221706	16.986559	3.76E-05	1.16E-03	1
ENSGALG00000017301	0.616861	3.176122069	16.919036	3.90E-05	1.20E-03	1
ENSGALG00000025352	1.3406349	1.28349594	16.915412	3.91E-05	1.20E-03	1
ENSGALG00000014006	0.3379471	4.233329156	16.850971	4.04E-05	1.23E-03	1
ENSGALG00000008998	0.8086494	1.13861134	16.781463	4.19E-05	1.26E-03	1
ENSGALG00000009318	0.3200684	5.481258306	16.778329	4.20E-05	1.26E-03	1
ENSGALG00000008945	0.555823	3.374926378	16.736749	4.29E-05	1.28E-03	1
ENSGALG00000016850	0.3595678	7.282340933	16.686003	4.41E-05	1.31E-03	1
ENSGALG00000011559	0.312694	6.565853591	16.419386	5.08E-05	1.46E-03	1
ENSGALG00000007262	0.2446494	7.051017943	16.361531	5.23E-05	1.48E-03	1
ENSGALG00000014961	1.5207394	0.735463675	16.260467	5.52E-05	1.55E-03	1
ENSGALG00000016511	0.6040473	5.798740232	16.188842	5.73E-05	1.59E-03	1
ENSGALG00000004065	0.2471602	6.310910537	16.12775	5.92E-05	1.64E-03	1
ENSGALG00000009517	0.4156915	6.346285084	16.109656	5.98E-05	1.65E-03	1
ENSGALG00000011239	0.3963806	4.983829357	16.081783	6.07E-05	1.67E-03	1
ENSGALG00000025862	0.6893006	2.315199741	16.01114	6.30E-05	1.71E-03	1
ENSGALG00000028945	0.9964685	0.94471963	16.007391	6.31E-05	1.71E-03	1
ENSGALG00000011734	0.7454682	4.189436086	15.900073	6.68E-05	1.80E-03	1
ENSGALG00000016471	0.4000868	6.370786057	15.872721	6.77E-05	1.82E-03	1
ENSGALG00000010908	0.3192666	5.832446485	15.762102	7.18E-05	1.91E-03	1
ENSGALG00000002739	0.2348199	7.169615896	15.756148	7.21E-05	1.91E-03	1
ENSGALG00000012544	0.8220515	1.316308018	15.641496	7.66E-05	2.01E-03	1
ENSGALG00000008437	0.3798715	7.183605571	15.592391	7.86E-05	2.04E-03	1
ENSGALG00000008757	0.3604389	6.3687275	15.506223	8.22E-05	2.13E-03	1
ENSGALG00000013887	0.2963427	4.855222718	15.481743	8.33E-05	2.16E-03	1
ENSGALG00000001001	0.2902619	5.266775524	15.251473	9.41E-05	2.40E-03	1
ENSGALG00000016595	0.342876	4.665798149	15.249687	9.42E-05	2.40E-03	1
ENSGALG00000014640	0.6764965	1.660481899	15.184888	9.75E-05	2.46E-03	1
ENSGALG00000010007	0.3107126	4.960970041	15.142529	9.97E-05	2.50E-03	1
ENSGALG00000002629	0.4789034	6.728850786	15.13388	1.00E-04	2.50E-03	1
ENSGALG00000028141	0.4695079	2.479646837	15.113362	1.01E-04	2.52E-03	1
ENSGALG00000020326	0.4433459	6.384613883	15.107785	1.02E-04	2.52E-03	1
ENSGALG00000011692	0.251139	6.810244598	15.051276	1.05E-04	2.58E-03	1
ENSGALG00000022703	1.3132635	0.502890059	15.027384	1.06E-04	2.61E-03	1
ENSGALG00000005531	0.3078011	4.779831713	15.017942	1.06E-04	2.61E-03	1
ENSGALG00000005703	0.2118483	7.612735984	15.00123	1.07E-04	2.62E-03	1
ENSGALG00000029145	0.3399989	4.716820755	14.858082	1.16E-04	2.80E-03	1
ENSGALG00000007508	0.6379504	4.407817478	14.837437	1.17E-04	2.81E-03	1
ENSGALG00000019967	0.3767615	4.409239041	14.834148	1.17E-04	2.81E-03	1
ENSGALG00000027695	1.0464338	2.171476905	14.822197	1.18E-04	2.81E-03	1
ENSGALG00000006101	0.2668218	5.51269843	14.806961	1.19E-04	2.83E-03	1
ENSGALG00000016763	0.2415444	6.497796447	14.738693	1.23E-04	2.91E-03	1
ENSGALG00000012494	0.5471655	4.349019202	14.734675	1.24E-04	2.91E-03	1
ENSGALG00000016852	0.4184039	7.352790311	14.732549	1.24E-04	2.91E-03	1
ENSGALG00000005979	0.2739104	5.805214345	14.665961	1.28E-04	3.00E-03	1
ENSGALG00000013981	0.3003847	5.538038905	14.663319	1.29E-04	3.00E-03	1
ENSGALG00000012226	1.0416182	2.534355846	14.65233	1.29E-04	3.02E-03	1
ENSGALG00000002540	0.4973311	3.193332277	14.614574	1.32E-04	3.06E-03	1
ENSGALG00000005794	0.4083535	4.107394647	14.614383	1.32E-04	3.06E-03	1
ENSGALG00000000998	0.2559448	6.09721932	14.606529	1.32E-04	3.07E-03	1
ENSGALG00000015123	0.5871877	5.773952643	14.566766	1.35E-04	3.12E-03	1
ENSGALG00000008901	0.633929	4.689090709	14.528165	1.38E-04	3.18E-03	1
ENSGALG00000023193	0.3888669	3.84058283	14.505754	1.40E-04	3.21E-03	1
ENSGALG00000005116	0.4297109	4.007593255	14.477323	1.42E-04	3.24E-03	1
ENSGALG00000028310	0.625814	6.802203619	14.461339	1.43E-04	3.26E-03	1
ENSGALG00000006719	0.8359634	0.904747821	14.430456	1.45E-04	3.30E-03	1
ENSGALG00000005588	0.3260252	6.714660754	14.422433	1.46E-04	3.30E-03	1
ENSGALG00000001504	0.2551767	5.593820575	14.420636	1.46E-04	3.30E-03	1
ENSGALG00000028662	0.5201563	4.363950337	14.397871	1.48E-04	3.34E-03	1
ENSGALG00000015647	0.2765633	6.00997886	14.346556	1.52E-04	3.41E-03	1
ENSGALG00000002461	0.7037	5.036969663	14.34255	1.52E-04	3.41E-03	1
ENSGALG00000012085	0.6380766	3.162330311	14.337947	1.53E-04	3.41E-03	1
ENSGALG00000010346	0.5635698	7.10867232	14.321267	1.54E-04	3.43E-03	1
ENSGALG00000015559	0.7090406	2.012816202	14.280943	1.57E-04	3.49E-03	1
ENSGALG00000021835	0.5034641	2.996716298	14.278347	1.58E-04	3.49E-03	1
ENSGALG00000007911	0.852508	2.002058151	14.252318	1.60E-04	3.52E-03	1
ENSGALG00000005571	0.2108634	6.267621361	14.123865	1.71E-04	3.72E-03	1
ENSGALG00000028760	0.6889945	1.970042593	14.093976	1.74E-04	3.78E-03	1
ENSGALG00000015363	0.4526633	5.509161549	14.082405	1.75E-04	3.79E-03	1
ENSGALG00000010625	0.5494739	3.654375682	14.012466	1.82E-04	3.90E-03	1
ENSGALG00000002388	0.2299726	6.583218916	13.97453	1.85E-04	3.97E-03	1
ENSGALG00000001371	0.8294387	2.422699398	13.92037	1.91E-04	4.07E-03	1
ENSGALG00000007014	0.8448972	2.012088508	13.898505	1.93E-04	4.10E-03	1
ENSGALG00000028464	1.2486824	0.792464564	13.860486	1.97E-04	4.17E-03	1
ENSGALG00000011210	0.2468086	6.321214394	13.847698	1.98E-04	4.18E-03	1
ENSGALG00000027164	0.6691304	1.544116205	13.831065	2.00E-04	4.19E-03	1
ENSGALG00000005178	1.7227295	1.014436703	13.824562	2.01E-04	4.19E-03	1
ENSGALG00000009003	0.9369523	2.145973159	13.815189	2.02E-04	4.19E-03	1
ENSGALG00000004512	0.2628602	6.147537524	13.811886	2.02E-04	4.19E-03	1
ENSGALG00000017158	0.3953711	4.445586455	13.810789	2.02E-04	4.19E-03	1
ENSGALG00000010115	0.3749878	4.959350292	13.744636	2.09E-04	4.32E-03	1
ENSGALG00000012947	0.3443858	3.95685997	13.72108	2.12E-04	4.36E-03	1
ENSGALG00000003772	1.0037761	3.836917164	13.697116	2.15E-04	4.39E-03	1
ENSGALG00000000527	0.3350443	9.026752947	13.686581	2.16E-04	4.41E-03	1
ENSGALG00000010743	0.3274746	4.015044978	13.618918	2.24E-04	4.54E-03	1
ENSGALG00000011222	0.4559031	4.160015231	13.617353	2.24E-04	4.54E-03	1
ENSGALG00000016560	0.2237807	5.379424566	13.585319	2.28E-04	4.60E-03	1
ENSGALG00000015403	0.914409	4.020227175	13.548967	2.32E-04	4.69E-03	1
ENSGALG00000026103	0.8171058	3.055071426	13.498555	2.39E-04	4.80E-03	1
ENSGALG00000016548	0.2182954	6.261717501	13.452678	2.45E-04	4.89E-03	1
ENSGALG00000005127	0.217857	7.805163397	13.148676	2.88E-04	5.55E-03	1
ENSGALG00000008929	0.7988806	0.712289022	13.125138	2.91E-04	5.60E-03	1
ENSGALG00000008485	0.1984992	6.796854255	13.122256	2.92E-04	5.60E-03	1
ENSGALG00000002459	1.0297525	0.820664386	13.095892	2.96E-04	5.67E-03	1
ENSGALG00000026111	0.1908295	6.542008871	13.037343	3.05E-04	5.79E-03	1
ENSGALG00000014412	0.5454116	5.370775444	13.020482	3.08E-04	5.83E-03	1
ENSGALG00000014096	0.3162481	4.655844949	12.96044	3.18E-04	5.98E-03	1
ENSGALG00000006963	0.516857	4.2198269	12.922723	3.25E-04	6.04E-03	1
ENSGALG00000004245	0.4733136	4.956947278	12.882323	3.32E-04	6.15E-03	1
ENSGALG00000012147	0.2440188	6.643167849	12.865715	3.35E-04	6.19E-03	1
ENSGALG00000006422	0.3058741	5.052083366	12.784274	3.50E-04	6.41E-03	1
ENSGALG00000028273	0.8311453	9.362973411	12.769838	3.52E-04	6.44E-03	1
ENSGALG00000005169	0.2919178	4.818524133	12.767694	3.53E-04	6.44E-03	1
ENSGALG00000006617	0.3108315	6.024705893	12.763244	3.53E-04	6.44E-03	1
ENSGALG00000009155	0.6248085	6.505246858	12.692204	3.67E-04	6.64E-03	1
ENSGALG00000026154	0.3692838	6.815472857	12.672446	3.71E-04	6.70E-03	1
ENSGALG00000004954	0.3078958	6.372357327	12.589385	3.88E-04	6.94E-03	1
ENSGALG00000013863	0.2420254	5.68292676	12.582597	3.89E-04	6.95E-03	1
ENSGALG00000021397	0.3505115	7.956716169	12.580604	3.90E-04	6.95E-03	1
ENSGALG00000010521	1.2256644	1.773988644	12.56142	3.94E-04	7.00E-03	1
ENSGALG00000016292	0.5704452	7.106855779	12.560184	3.94E-04	7.00E-03	1
ENSGALG00000010054	0.2949626	5.140656475	12.521195	4.02E-04	7.10E-03	1
ENSGALG00000009723	0.9800042	1.645238018	12.480542	4.11E-04	7.22E-03	1
ENSGALG00000016945	0.7170032	5.314237825	12.466264	4.14E-04	7.25E-03	1
ENSGALG00000016546	0.3327395	4.362434147	12.436631	4.21E-04	7.35E-03	1
ENSGALG00000027707	0.5815419	5.573408045	12.398639	4.30E-04	7.43E-03	1
ENSGALG00000024348	0.6142916	6.943407854	12.392294	4.31E-04	7.44E-03	1
ENSGALG00000017005	0.4458603	3.235037222	12.352336	4.40E-04	7.58E-03	1
ENSGALG00000028294	0.5623627	3.270655514	12.339881	4.43E-04	7.62E-03	1
ENSGALG00000013007	0.9250238	0.209727559	12.331251	4.45E-04	7.64E-03	1
ENSGALG00000003391	0.2846787	5.582231523	12.312848	4.50E-04	7.68E-03	1
ENSGALG00000016304	0.32063	3.849322435	12.295831	4.54E-04	7.71E-03	1
ENSGALG00000012735	0.5298401	4.006583683	12.285525	4.56E-04	7.73E-03	1
ENSGALG00000003203	0.5200404	3.797246648	12.239498	4.68E-04	7.87E-03	1
ENSGALG00000006010	0.2565811	6.173343501	12.213578	4.74E-04	7.96E-03	1
ENSGALG00000023719	0.6316747	2.892185612	12.206987	4.76E-04	7.98E-03	1
ENSGALG00000000958	0.218161	6.382746165	12.184296	4.82E-04	8.04E-03	1
ENSGALG00000019284	0.3255903	4.73101557	12.155	4.90E-04	8.15E-03	1
ENSGALG00000014691	0.4116734	6.138946235	12.148378	4.91E-04	8.16E-03	1
ENSGALG00000020876	0.8300471	1.689079255	12.147502	4.92E-04	8.16E-03	1
ENSGALG00000000252	0.9104155	0.496241776	12.143583	4.93E-04	8.17E-03	1
ENSGALG00000016636	0.7166722	4.999178161	12.123733	4.98E-04	8.21E-03	1
ENSGALG00000019861	0.7355253	5.068195009	12.097711	5.05E-04	8.29E-03	1
ENSGALG00000015974	0.901589	2.481837651	12.089743	5.07E-04	8.31E-03	1
ENSGALG00000008557	0.3710493	5.219899044	12.034009	5.22E-04	8.54E-03	1
ENSGALG00000020180	1.096091	0.754437208	12.030452	5.23E-04	8.54E-03	1
ENSGALG00000007786	0.5051887	4.747605325	12.028901	5.24E-04	8.54E-03	1
ENSGALG00000006235	0.4830269	2.670595951	11.995875	5.33E-04	8.63E-03	1
ENSGALG00000017254	0.720874	3.759547408	11.96755	5.41E-04	8.73E-03	1
ENSGALG00000014378	0.2204335	5.711475497	11.956456	5.45E-04	8.75E-03	1
ENSGALG00000005277	0.2381731	4.70475498	11.937306	5.50E-04	8.79E-03	1
ENSGALG00000006547	0.6950135	4.397092126	11.92435	5.54E-04	8.82E-03	1
ENSGALG00000005707	0.3507976	6.198521277	11.89297	5.63E-04	8.91E-03	1
ENSGALG00000008548	0.4804356	2.6568191	11.884903	5.66E-04	8.94E-03	1
ENSGALG00000026142	1.155584	3.228203649	11.870644	5.70E-04	8.98E-03	1
ENSGALG00000001136	0.8125397	0.479886973	11.840218	5.80E-04	9.10E-03	1
ENSGALG00000004116	1.096129	0.103856065	11.830724	5.83E-04	9.14E-03	1
ENSGALG00000006331	0.3565565	4.698012284	11.81869	5.86E-04	9.17E-03	1
ENSGALG00000004900	0.5453065	4.811794966	11.764972	6.04E-04	9.40E-03	1
ENSGALG00000004527	0.5043851	3.456583075	11.754803	6.07E-04	9.44E-03	1
ENSGALG00000023961	1.2268654	1.531073149	11.695022	6.27E-04	9.71E-03	1
ENSGALG00000003305	0.2414958	4.57307515	11.686878	6.29E-04	9.73E-03	1
ENSGALG00000013157	0.3088077	4.944900473	11.685169	6.30E-04	9.73E-03	1
ENSGALG00000016500	0.6244386	2.295887038	11.675426	6.33E-04	9.76E-03	1
ENSGALG00000016608	0.6727911	2.107355578	11.651721	6.41E-04	9.87E-03	1
ENSGALG00000011954	0.548453	4.154136241	11.615564	6.54E-04	1.00E-02	1
ENSGALG00000009667	0.7382145	1.136642713	11.578981	6.67E-04	1.01E-02	1
ENSGALG00000008873	0.2034515	6.177314585	11.577651	6.67E-04	1.01E-02	1
ENSGALG00000027476	0.3998811	4.454547751	11.565442	6.72E-04	1.02E-02	1
ENSGALG00000013546	0.6117327	3.883995286	11.552795	6.76E-04	1.02E-02	1
ENSGALG00000011088	0.2029065	5.57715599	11.527637	6.86E-04	1.04E-02	1
ENSGALG00000013835	0.2219881	5.830923441	11.521772	6.88E-04	1.04E-02	1
ENSGALG00000006344	0.4823842	3.978691554	11.502119	6.95E-04	1.04E-02	1
ENSGALG00000011604	0.4643547	3.42482639	11.501021	6.96E-04	1.04E-02	1
ENSGALG00000010539	0.2001549	6.870464489	11.482458	7.03E-04	1.05E-02	1
ENSGALG00000003099	0.5011178	3.480998975	11.467824	7.08E-04	1.06E-02	1
ENSGALG00000006054	0.510387	3.142912553	11.450281	7.15E-04	1.06E-02	1
ENSGALG00000000426	0.9529232	2.819904567	11.448978	7.15E-04	1.06E-02	1
ENSGALG00000028807	0.2056433	6.058444353	11.442633	7.18E-04	1.07E-02	1
ENSGALG00000004631	0.5869787	1.789400945	11.43615	7.20E-04	1.07E-02	1
ENSGALG00000003523	0.2418675	5.721316524	11.435411	7.21E-04	1.07E-02	1
ENSGALG00000012958	0.5287867	2.238972065	11.429878	7.23E-04	1.07E-02	1
ENSGALG00000003368	0.2501746	4.450292126	11.419691	7.27E-04	1.07E-02	1
ENSGALG00000010470	0.8383941	0.431430532	11.370527	7.46E-04	1.09E-02	1
ENSGALG00000005188	0.3320154	3.753294377	11.355431	7.52E-04	1.09E-02	1
ENSGALG00000001375	0.249026	4.975900577	11.280894	7.83E-04	1.13E-02	1
ENSGALG00000008713	0.4419685	5.639761036	11.278168	7.84E-04	1.13E-02	1
ENSGALG00000016226	0.2445184	7.010609017	11.257983	7.93E-04	1.13E-02	1
ENSGALG00000005934	0.6053885	1.486367053	11.21799	8.10E-04	1.15E-02	1
ENSGALG00000003814	1.2941712	0.032684464	11.214622	8.12E-04	1.15E-02	1
ENSGALG00000000162	2.3249762	3.64382017	11.208689	8.14E-04	1.15E-02	1
ENSGALG00000009670	0.3044562	5.397233256	11.092401	8.67E-04	1.22E-02	1
ENSGALG00000006449	0.670376	3.106183384	11.090665	8.68E-04	1.22E-02	1
ENSGALG00000010127	0.2007868	7.660941997	11.089743	8.68E-04	1.22E-02	1
ENSGALG00000007732	0.745854	4.262079159	11.085247	8.70E-04	1.22E-02	1
ENSGALG00000003856	0.683583	4.495388474	11.080766	8.72E-04	1.22E-02	1
ENSGALG00000011483	0.3030218	6.901015675	11.038116	8.93E-04	1.24E-02	1
ENSGALG00000015805	0.2687599	6.536283632	11.022486	9.00E-04	1.25E-02	1
ENSGALG00000024481	0.4728299	3.908472302	11.018825	9.02E-04	1.25E-02	1
ENSGALG00000007131	0.282722	7.698150554	11.005693	9.08E-04	1.26E-02	1
ENSGALG00000006252	0.3923977	4.918936178	11.002206	9.10E-04	1.26E-02	1
ENSGALG00000014964	0.2329847	5.470946269	10.96112	9.30E-04	1.28E-02	1
ENSGALG00000001938	0.1745609	7.087391997	10.959741	9.31E-04	1.28E-02	1
ENSGALG00000013987	0.8082717	3.268977686	10.956336	9.33E-04	1.28E-02	1
ENSGALG00000007971	0.2572257	8.168731278	10.954952	9.34E-04	1.28E-02	1
ENSGALG00000005261	0.2185395	6.487547446	10.946696	9.38E-04	1.28E-02	1
ENSGALG00000010093	0.1779576	6.065376158	10.943563	9.39E-04	1.28E-02	1
ENSGALG00000014711	0.4439635	5.848572845	10.936641	9.43E-04	1.28E-02	1
ENSGALG00000010705	0.2339798	5.338996324	10.929017	9.47E-04	1.28E-02	1
ENSGALG00000014122	0.1791596	7.881776082	10.928202	9.47E-04	1.28E-02	1
ENSGALG00000008902	0.3877381	3.254362907	10.892381	9.66E-04	1.30E-02	1
ENSGALG00000012721	0.1989632	6.336643628	10.867567	9.79E-04	1.32E-02	1
ENSGALG00000012684	0.1807746	7.791253543	10.857631	9.84E-04	1.32E-02	1
ENSGALG00000007539	0.7987306	1.625219058	10.852718	9.87E-04	1.32E-02	1
ENSGALG00000001559	0.8232582	0.860703889	10.823297	1.00E-03	1.34E-02	1
ENSGALG00000011008	0.4107323	3.795171819	10.81841	1.00E-03	1.34E-02	1
ENSGALG00000003549	0.4368373	5.308696105	10.790222	1.02E-03	1.36E-02	1
ENSGALG00000003091	0.2307813	5.917767941	10.755343	1.04E-03	1.37E-02	1
ENSGALG00000013155	0.4470606	3.650772763	10.723414	1.06E-03	1.38E-02	1
ENSGALG00000001359	0.2729548	8.190915354	10.717501	1.06E-03	1.38E-02	1
ENSGALG00000008529	0.2155279	5.521158407	10.707631	1.07E-03	1.39E-02	1
ENSGALG00000011293	0.3006825	5.188305997	10.705388	1.07E-03	1.39E-02	1
ENSGALG00000017166	0.5922595	2.100613647	10.678668	1.08E-03	1.40E-02	1
ENSGALG00000007386	0.2512298	8.016313898	10.651983	1.10E-03	1.41E-02	1
ENSGALG00000001034	0.1897598	5.395541752	10.619285	1.12E-03	1.43E-02	1
ENSGALG00000011292	0.1910217	7.566599311	10.613396	1.12E-03	1.43E-02	1
ENSGALG00000016911	0.3045974	6.068998359	10.591263	1.14E-03	1.44E-02	1
ENSGALG00000004885	0.5020936	3.113768978	10.588967	1.14E-03	1.44E-02	1
ENSGALG00000005302	0.2009139	6.500518438	10.555829	1.16E-03	1.46E-02	1
ENSGALG00000014501	0.7934505	1.912117066	10.521583	1.18E-03	1.48E-02	1
ENSGALG00000010624	0.2168097	6.239410899	10.521269	1.18E-03	1.48E-02	1
ENSGALG00000008216	0.2562419	5.725984057	10.52078	1.18E-03	1.48E-02	1
ENSGALG00000006351	0.3908353	5.418532055	10.519396	1.18E-03	1.48E-02	1
ENSGALG00000021656	0.2516641	6.847667109	10.518274	1.18E-03	1.48E-02	1
ENSGALG00000016584	0.8075271	1.076575572	10.50464	1.19E-03	1.49E-02	1
ENSGALG00000016549	0.3693735	4.168674916	10.491305	1.20E-03	1.49E-02	1
ENSGALG00000009212	0.3553718	4.430041599	10.454623	1.22E-03	1.51E-02	1
ENSGALG00000026383	0.3177946	12.25825191	10.453897	1.22E-03	1.51E-02	1
ENSGALG00000004259	0.1852407	7.209000541	10.412662	1.25E-03	1.54E-02	1
ENSGALG00000027202	0.6462625	1.808968375	10.406228	1.26E-03	1.54E-02	1
ENSGALG00000002646	0.4447561	2.726373104	10.404758	1.26E-03	1.54E-02	1
ENSGALG00000015018	0.7511384	3.286938252	10.387209	1.27E-03	1.55E-02	1
ENSGALG00000016163	0.5218134	5.837227361	10.362239	1.29E-03	1.56E-02	1
ENSGALG00000016973	0.2178041	5.436284383	10.339665	1.30E-03	1.58E-02	1
ENSGALG00000015890	0.505218	2.789076761	10.334443	1.31E-03	1.58E-02	1
ENSGALG00000006783	0.2633008	7.465244182	10.327153	1.31E-03	1.58E-02	1
ENSGALG00000006842	0.4039175	5.532399262	10.316871	1.32E-03	1.58E-02	1
ENSGALG00000016709	0.4002973	4.156126019	10.307275	1.33E-03	1.59E-02	1
ENSGALG00000020939	0.2539108	5.453812388	10.255221	1.36E-03	1.62E-02	1
ENSGALG00000015713	0.2371153	7.098401887	10.254491	1.36E-03	1.62E-02	1
ENSGALG00000010809	0.1892549	8.264189498	10.240818	1.37E-03	1.63E-02	1
ENSGALG00000000869	0.3122202	4.625425639	10.221521	1.39E-03	1.64E-02	1
ENSGALG00000005173	0.2847002	4.399448073	10.194474	1.41E-03	1.65E-02	1
ENSGALG00000028298	0.8822127	0.526456378	10.156793	1.44E-03	1.68E-02	1
ENSGALG00000028628	0.4397097	6.255663701	10.152178	1.44E-03	1.68E-02	1
ENSGALG00000016198	0.1878392	7.78187228	10.150813	1.44E-03	1.68E-02	1
ENSGALG00000007974	0.2010423	6.932817561	10.130721	1.46E-03	1.69E-02	1
ENSGALG00000007128	0.2646523	10.09925572	10.106012	1.48E-03	1.70E-02	1
ENSGALG00000014887	0.3155868	5.363715538	10.098043	1.48E-03	1.71E-02	1
ENSGALG00000008128	0.1838829	7.054734041	10.085556	1.49E-03	1.72E-02	1
ENSGALG00000003674	0.463966	3.34224742	10.033521	1.54E-03	1.76E-02	1
ENSGALG00000002553	0.5615245	3.591552508	10.029572	1.54E-03	1.76E-02	1
ENSGALG00000028131	0.377219	4.550581209	9.993693	1.57E-03	1.78E-02	1
ENSGALG00000011504	0.20678	8.090394387	9.991347	1.57E-03	1.78E-02	1
ENSGALG00000003807	0.2811167	5.685866143	9.980978	1.58E-03	1.79E-02	1
ENSGALG00000000372	0.2679052	9.752016475	9.955427	1.60E-03	1.81E-02	1
ENSGALG00000007557	0.3656017	6.977981195	9.910761	1.64E-03	1.84E-02	1
ENSGALG00000011148	0.3580794	5.560422619	9.811851	1.73E-03	1.92E-02	1
ENSGALG00000019384	0.4277332	2.631033592	9.794737	1.75E-03	1.93E-02	1
ENSGALG00000012703	0.2000654	5.059781622	9.776906	1.77E-03	1.94E-02	1
ENSGALG00000003135	0.5566045	2.757514145	9.736559	1.81E-03	1.98E-02	1
ENSGALG00000001845	0.2210419	5.20357653	9.724002	1.82E-03	1.99E-02	1
ENSGALG00000005254	0.5802518	6.121737103	9.713076	1.83E-03	2.00E-02	1
ENSGALG00000014877	0.477318	5.909874408	9.684599	1.86E-03	2.01E-02	1
ENSGALG00000010719	0.60958	2.141753015	9.667515	1.88E-03	2.03E-02	1
ENSGALG00000006314	0.6788035	2.750092395	9.657947	1.89E-03	2.04E-02	1
ENSGALG00000026496	0.7256974	2.24738527	9.646411	1.90E-03	2.04E-02	1
ENSGALG00000002042	0.1981315	5.287529205	9.643325	1.90E-03	2.05E-02	1
ENSGALG00000003778	0.2229843	4.906930265	9.623068	1.92E-03	2.06E-02	1
ENSGALG00000015862	0.4733881	6.876998307	9.621227	1.92E-03	2.06E-02	1
ENSGALG00000010973	0.2318078	8.445086152	9.620398	1.92E-03	2.06E-02	1
ENSGALG00000004653	0.432467	5.767552978	9.583853	1.96E-03	2.08E-02	1
ENSGALG00000028336	0.2766615	5.264534395	9.582475	1.96E-03	2.08E-02	1
ENSGALG00000008867	0.1861888	6.39301524	9.573231	1.97E-03	2.09E-02	1
ENSGALG00000009558	0.2712872	4.624915873	9.569409	1.98E-03	2.09E-02	1
ENSGALG00000026011	0.5331499	5.54993165	9.529937	2.02E-03	2.13E-02	1
ENSGALG00000027950	0.2891882	5.079889783	9.500852	2.05E-03	2.16E-02	1
ENSGALG00000011387	0.2682902	8.250075383	9.500633	2.05E-03	2.16E-02	1
ENSGALG00000000573	0.2976348	4.697441564	9.436631	2.13E-03	2.21E-02	1
ENSGALG00000006301	0.3570587	3.487293943	9.42915	2.14E-03	2.22E-02	1
ENSGALG00000027043	0.4634663	2.941302738	9.401228	2.17E-03	2.24E-02	1
ENSGALG00000014115	0.1763823	6.520624994	9.393813	2.18E-03	2.25E-02	1
ENSGALG00000015575	0.4178305	8.038735213	9.391032	2.18E-03	2.25E-02	1
ENSGALG00000011481	0.1802502	7.228495655	9.384779	2.19E-03	2.25E-02	1
ENSGALG00000014810	0.3439586	6.156300402	9.383064	2.19E-03	2.25E-02	1
ENSGALG00000002835	0.2418396	5.698641427	9.364589	2.21E-03	2.26E-02	1
ENSGALG00000028988	0.9095909	1.427217806	9.363095	2.21E-03	2.26E-02	1
ENSGALG00000015254	0.5671456	2.657520296	9.35232	2.23E-03	2.27E-02	1
ENSGALG00000028234	0.9761802	1.93260337	9.350338	2.23E-03	2.27E-02	1
ENSGALG00000016251	0.448191	6.075071649	9.346049	2.23E-03	2.28E-02	1
ENSGALG00000013182	0.280685	5.00481254	9.336951	2.25E-03	2.29E-02	1
ENSGALG00000004352	0.2405526	6.172895332	9.334389	2.25E-03	2.29E-02	1
ENSGALG00000005135	0.354568	8.90268603	9.333845	2.25E-03	2.29E-02	1
ENSGALG00000014673	0.5991521	2.560385432	9.312224	2.28E-03	2.30E-02	1
ENSGALG00000006088	0.258522	4.678573554	9.303542	2.29E-03	2.30E-02	1
ENSGALG00000002247	0.2549961	4.398159479	9.292431	2.30E-03	2.31E-02	1
ENSGALG00000027841	0.6868538	1.208817804	9.287611	2.31E-03	2.31E-02	1
ENSGALG00000010741	1.3211569	0.348063198	9.283007	2.31E-03	2.31E-02	1
ENSGALG00000002604	0.1955967	5.774743854	9.275009	2.32E-03	2.32E-02	1
ENSGALG00000014107	0.5668025	2.034967127	9.265886	2.33E-03	2.33E-02	1
ENSGALG00000008728	0.2728289	4.522347814	9.259329	2.34E-03	2.33E-02	1
ENSGALG00000023780	0.3611725	5.131598266	9.244735	2.36E-03	2.35E-02	1
ENSGALG00000005967	0.793555	2.272090491	9.240699	2.37E-03	2.35E-02	1
ENSGALG00000026428	0.246086	5.254948805	9.239896	2.37E-03	2.35E-02	1
ENSGALG00000004286	0.4532471	2.652630056	9.232944	2.38E-03	2.36E-02	1
ENSGALG00000017811	0.7514201	0.668849792	9.215903	2.40E-03	2.37E-02	1
ENSGALG00000008961	0.931417	4.186308006	9.179733	2.45E-03	2.40E-02	1
ENSGALG00000016813	0.2498142	7.134454722	9.174376	2.45E-03	2.40E-02	1
ENSGALG00000011079	0.2159929	6.248846607	9.172503	2.46E-03	2.40E-02	1
ENSGALG00000008926	0.3149018	4.886225396	9.164553	2.47E-03	2.41E-02	1
ENSGALG00000008889	0.2712765	6.206488739	9.164243	2.47E-03	2.41E-02	1
ENSGALG00000009802	0.175048	5.677327895	9.147958	2.49E-03	2.42E-02	1
ENSGALG00000023686	0.394815	3.751950963	9.109562	2.54E-03	2.46E-02	1
ENSGALG00000012642	0.1873766	6.192818944	9.109514	2.54E-03	2.46E-02	1
ENSGALG00000026507	0.1996977	5.198777426	9.090723	2.57E-03	2.47E-02	1
ENSGALG00000010145	1.1352863	0.197281513	9.08805	2.57E-03	2.47E-02	1
ENSGALG00000016769	0.1546927	6.912089069	9.082075	2.58E-03	2.48E-02	1
ENSGALG00000008220	0.1879026	8.013984213	9.04516	2.63E-03	2.52E-02	1
ENSGALG00000000981	0.2003009	4.993524486	9.031643	2.65E-03	2.53E-02	1
ENSGALG00000008614	0.1950012	7.234346416	9.010283	2.68E-03	2.55E-02	1
ENSGALG00000021399	0.5979796	4.500073507	9.004383	2.69E-03	2.56E-02	1
ENSGALG00000002707	0.5167605	1.656058619	8.992164	2.71E-03	2.56E-02	1
ENSGALG00000001604	0.4426964	3.491838314	8.979019	2.73E-03	2.58E-02	1
ENSGALG00000011533	0.1873404	5.459694512	8.969687	2.74E-03	2.58E-02	1
ENSGALG00000008554	0.9565192	3.390617266	8.969227	2.75E-03	2.58E-02	1
ENSGALG00000017013	0.2890728	4.398180386	8.964518	2.75E-03	2.58E-02	1
ENSGALG00000026565	0.2081612	7.153511883	8.962702	2.76E-03	2.58E-02	1
ENSGALG00000010382	0.7355941	1.702597604	8.962638	2.76E-03	2.58E-02	1
ENSGALG00000010725	0.1788775	9.640847698	8.962213	2.76E-03	2.58E-02	1
ENSGALG00000014703	0.1863226	6.467763167	8.959964	2.76E-03	2.58E-02	1
ENSGALG00000009788	0.2729738	4.098354116	8.947932	2.78E-03	2.59E-02	1
ENSGALG00000003897	0.2079161	4.894478726	8.919517	2.82E-03	2.62E-02	1
ENSGALG00000027986	0.3631875	3.816370709	8.911693	2.83E-03	2.62E-02	1
ENSGALG00000028938	0.2349432	6.441644382	8.900559	2.85E-03	2.63E-02	1
ENSGALG00000004266	0.2171838	6.569484663	8.89747	2.86E-03	2.63E-02	1
ENSGALG00000007948	0.4567281	4.294047556	8.897381	2.86E-03	2.63E-02	1
ENSGALG00000021213	0.2598276	5.345027398	8.882761	2.88E-03	2.64E-02	1
ENSGALG00000009253	0.1667795	6.795481169	8.88119	2.88E-03	2.65E-02	1
ENSGALG00000000533	0.2002392	8.278548401	8.879663	2.88E-03	2.65E-02	1
ENSGALG00000015055	0.7897947	0.221733842	8.849588	2.93E-03	2.68E-02	1
ENSGALG00000028885	0.1998628	6.298531396	8.844253	2.94E-03	2.69E-02	1
ENSGALG00000007889	0.3694397	6.334813638	8.832992	2.96E-03	2.70E-02	1
ENSGALG00000024357	0.518833	3.935893439	8.830196	2.96E-03	2.70E-02	1
ENSGALG00000017368	0.255739	5.020630311	8.828725	2.97E-03	2.70E-02	1
ENSGALG00000014672	0.4118071	5.467758719	8.814138	2.99E-03	2.71E-02	1
ENSGALG00000003515	0.5052667	6.739871558	8.783299	3.04E-03	2.75E-02	1
ENSGALG00000011457	0.1842552	7.981475116	8.770234	3.06E-03	2.76E-02	1
ENSGALG00000008996	0.6502257	1.017526612	8.74606	3.10E-03	2.78E-02	1
ENSGALG00000013022	0.5291376	2.463744736	8.741556	3.11E-03	2.78E-02	1
ENSGALG00000002967	0.1787606	5.969551597	8.741003	3.11E-03	2.78E-02	1
ENSGALG00000002435	1.4182684	0.672275804	8.737665	3.12E-03	2.78E-02	1
ENSGALG00000004412	0.2033788	5.371518804	8.736982	3.12E-03	2.78E-02	1
ENSGALG00000029065	1.1425648	1.615931454	8.736602	3.12E-03	2.78E-02	1
ENSGALG00000027955	0.3407906	6.046665402	8.735671	3.12E-03	2.78E-02	1
ENSGALG00000015933	0.1603865	7.179159342	8.710825	3.16E-03	2.80E-02	1
ENSGALG00000001255	0.6260439	1.292984156	8.704862	3.17E-03	2.81E-02	1
ENSGALG00000014646	0.2369629	5.333461232	8.68831	3.20E-03	2.82E-02	1
ENSGALG00000027521	0.5236813	2.807550921	8.687414	3.20E-03	2.82E-02	1
ENSGALG00000021021	0.3252093	4.98831175	8.677664	3.22E-03	2.83E-02	1
ENSGALG00000013971	0.2387025	8.216343734	8.672832	3.23E-03	2.83E-02	1
ENSGALG00000008930	0.224288	5.920137441	8.6649	3.24E-03	2.84E-02	1
ENSGALG00000018702	0.3239774	6.49481009	8.62815	3.31E-03	2.88E-02	1
ENSGALG00000011433	0.5951721	1.612220731	8.618524	3.33E-03	2.89E-02	1
ENSGALG00000007965	0.2316386	7.824025653	8.606411	3.35E-03	2.90E-02	1
ENSGALG00000014124	0.274025	4.927082594	8.597117	3.37E-03	2.91E-02	1
ENSGALG00000015304	0.1739602	6.679800672	8.59624	3.37E-03	2.91E-02	1
ENSGALG00000016114	0.3743105	3.256220546	8.590454	3.38E-03	2.91E-02	1
ENSGALG00000028578	0.390427	2.327119709	8.581518	3.40E-03	2.92E-02	1
ENSGALG00000010861	0.3697302	3.851996519	8.567761	3.42E-03	2.94E-02	1
ENSGALG00000005539	0.3517316	5.091449894	8.563939	3.43E-03	2.94E-02	1
ENSGALG00000001857	0.5185251	5.063754648	8.562715	3.43E-03	2.94E-02	1
ENSGALG00000028967	0.1857713	5.565339226	8.552634	3.45E-03	2.95E-02	1
ENSGALG00000015537	0.2264262	7.030658188	8.550628	3.45E-03	2.95E-02	1
ENSGALG00000028242	0.2755489	3.657879639	8.547779	3.46E-03	2.95E-02	1
ENSGALG00000002959	0.1845613	5.896282313	8.530532	3.49E-03	2.97E-02	1
ENSGALG00000017210	0.2559768	4.126666821	8.529768	3.49E-03	2.97E-02	1
ENSGALG00000002399	0.268135	4.992528172	8.522193	3.51E-03	2.98E-02	1
ENSGALG00000010789	0.4502004	3.481767886	8.518057	3.52E-03	2.98E-02	1
ENSGALG00000017241	0.2335137	6.224783195	8.513752	3.52E-03	2.99E-02	1
ENSGALG00000009369	0.2830472	6.650558194	8.509521	3.53E-03	2.99E-02	1
ENSGALG00000009504	0.2516213	5.173252622	8.495611	3.56E-03	3.00E-02	1
ENSGALG00000023824	1.1162393	1.823722583	8.484394	3.58E-03	3.02E-02	1
ENSGALG00000009544	0.1860074	5.447106364	8.470926	3.61E-03	3.03E-02	1
ENSGALG00000008971	0.6792419	0.696600604	8.468794	3.61E-03	3.04E-02	1
ENSGALG00000011130	0.1702989	6.815954045	8.457571	3.64E-03	3.05E-02	1
ENSGALG00000001529	0.3188486	7.76375655	8.450587	3.65E-03	3.06E-02	1
ENSGALG00000023061	0.9661413	0.08217982	8.439822	3.67E-03	3.06E-02	1
ENSGALG00000015127	0.2223718	5.368559875	8.425462	3.70E-03	3.08E-02	1
ENSGALG00000012209	0.3087651	5.18453461	8.38947	3.77E-03	3.12E-02	1
ENSGALG00000026757	0.4556039	4.019600051	8.386075	3.78E-03	3.12E-02	1
ENSGALG00000003045	0.2401596	6.108913642	8.36782	3.82E-03	3.15E-02	1
ENSGALG00000013775	0.6919649	2.027567169	8.365521	3.82E-03	3.15E-02	1
ENSGALG00000009656	0.2739836	4.94263019	8.333231	3.89E-03	3.19E-02	1
ENSGALG00000026906	0.211899	5.121020436	8.300132	3.96E-03	3.23E-02	1
ENSGALG00000012439	0.2332708	4.752930162	8.299528	3.97E-03	3.23E-02	1
ENSGALG00000010867	1.7645376	-0.319062698	8.296393	3.97E-03	3.23E-02	1
ENSGALG00000005610	0.4983671	2.102113878	8.263033	4.05E-03	3.28E-02	1
ENSGALG00000013069	0.2047694	5.629436861	8.255072	4.06E-03	3.29E-02	1
ENSGALG00000002013	0.2046889	6.056657399	8.250734	4.07E-03	3.30E-02	1
ENSGALG00000005522	0.1923558	6.426261406	8.248381	4.08E-03	3.30E-02	1
ENSGALG00000020893	0.2677968	5.920010585	8.247135	4.08E-03	3.30E-02	1
ENSGALG00000007930	0.1811384	6.325021028	8.24497	4.09E-03	3.30E-02	1
ENSGALG00000005583	0.3719874	2.992574734	8.242929	4.09E-03	3.30E-02	1
ENSGALG00000020927	0.1957475	9.21572341	8.237865	4.10E-03	3.31E-02	1
ENSGALG00000002703	0.1996011	6.371120453	8.230051	4.12E-03	3.31E-02	1
ENSGALG00000023338	0.586039	2.051071447	8.222494	4.14E-03	3.32E-02	1
ENSGALG00000004648	0.2519452	6.041964405	8.19327	4.20E-03	3.36E-02	1
ENSGALG00000016143	0.53685	2.527933235	8.190466	4.21E-03	3.36E-02	1
ENSGALG00000011171	0.1645704	6.057434766	8.173308	4.25E-03	3.38E-02	1
ENSGALG00000008282	0.1683878	5.737547727	8.172681	4.25E-03	3.38E-02	1
ENSGALG00000002859	0.2446034	3.997166249	8.157834	4.29E-03	3.41E-02	1
ENSGALG00000010700	0.2879185	4.725041181	8.151423	4.30E-03	3.42E-02	1
ENSGALG00000003938	0.1748088	6.415478749	8.13628	4.34E-03	3.44E-02	1
ENSGALG00000007489	0.5509123	4.601974849	8.132467	4.35E-03	3.45E-02	1
ENSGALG00000015815	0.2443188	6.828518295	8.127779	4.36E-03	3.45E-02	1
ENSGALG00000010283	0.1959635	5.872017447	8.120882	4.38E-03	3.46E-02	1
ENSGALG00000000935	0.5359595	1.900139525	8.103881	4.42E-03	3.49E-02	1
ENSGALG00000013649	0.1498682	7.965361936	8.076613	4.48E-03	3.51E-02	1
ENSGALG00000006435	0.211951	6.131245786	8.063815	4.52E-03	3.53E-02	1
ENSGALG00000000994	0.6727344	1.024961813	8.059004	4.53E-03	3.54E-02	1
ENSGALG00000000920	0.6621499	0.951001038	8.03992	4.58E-03	3.57E-02	1
ENSGALG00000004647	0.2027713	6.109336555	8.034116	4.59E-03	3.57E-02	1
ENSGALG00000009619	0.374255	2.29106936	8.03404	4.59E-03	3.57E-02	1
ENSGALG00000004122	0.1833775	8.699004041	8.031109	4.60E-03	3.57E-02	1
ENSGALG00000026396	1.6464674	1.260959441	8.023484	4.62E-03	3.58E-02	1
ENSGALG00000003959	0.1697815	7.742065557	8.005211	4.66E-03	3.60E-02	1
ENSGALG00000010505	0.3118218	4.592384337	7.980525	4.73E-03	3.64E-02	1
ENSGALG00000006450	0.1974299	5.599453159	7.962279	4.78E-03	3.66E-02	1
ENSGALG00000023571	0.177419	6.891025589	7.952743	4.80E-03	3.68E-02	1
ENSGALG00000003248	0.1633655	7.524012349	7.940857	4.83E-03	3.70E-02	1
ENSGALG00000012824	0.4116921	2.387736306	7.933573	4.85E-03	3.70E-02	1
ENSGALG00000008249	0.2115845	6.666096857	7.923782	4.88E-03	3.71E-02	1
ENSGALG00000009610	0.4896682	3.197647738	7.923051	4.88E-03	3.71E-02	1
ENSGALG00000004486	0.1712112	6.376968593	7.916257	4.90E-03	3.72E-02	1
ENSGALG00000008452	0.2232504	4.71442385	7.881331	4.99E-03	3.77E-02	1
ENSGALG00000003474	0.2227493	5.91438328	7.841228	5.11E-03	3.84E-02	1
ENSGALG00000004273	0.2531184	4.736832024	7.83627	5.12E-03	3.84E-02	1
ENSGALG00000005203	0.4007431	3.841235105	7.829291	5.14E-03	3.85E-02	1
ENSGALG00000010735	0.2904629	5.222808472	7.816415	5.18E-03	3.88E-02	1
ENSGALG00000001369	0.6209776	2.193419104	7.804194	5.21E-03	3.89E-02	1
ENSGALG00000001605	0.3589091	6.254011346	7.7756	5.30E-03	3.95E-02	1
ENSGALG00000027091	0.5378009	1.762692724	7.775486	5.30E-03	3.95E-02	1
ENSGALG00000003386	0.5359385	4.591278855	7.757157	5.35E-03	3.98E-02	1
ENSGALG00000013964	0.3677055	2.627030229	7.732892	5.42E-03	4.01E-02	1
ENSGALG00000019524	0.3443478	4.771866856	7.730896	5.43E-03	4.01E-02	1
ENSGALG00000002911	0.9182311	0.520170544	7.727346	5.44E-03	4.02E-02	1
ENSGALG00000001316	0.2629231	3.788129096	7.723884	5.45E-03	4.02E-02	1
ENSGALG00000028373	0.3230351	3.095020771	7.722534	5.45E-03	4.02E-02	1
ENSGALG00000005595	0.2655845	4.149602969	7.716186	5.47E-03	4.03E-02	1
ENSGALG00000021869	0.4418812	4.728174117	7.699904	5.52E-03	4.06E-02	1
ENSGALG00000004311	0.2704048	5.833452769	7.683318	5.57E-03	4.09E-02	1
ENSGALG00000009307	0.2275039	5.64142762	7.681717	5.58E-03	4.09E-02	1
ENSGALG00000011865	0.3182404	5.529490097	7.674542	5.60E-03	4.10E-02	1
ENSGALG00000008460	0.2227858	4.921384765	7.655792	5.66E-03	4.13E-02	1
ENSGALG00000011668	0.6045548	1.003919806	7.65531	5.66E-03	4.13E-02	1
ENSGALG00000016306	0.2032223	8.376467655	7.655215	5.66E-03	4.13E-02	1
ENSGALG00000026677	0.3949366	8.031072934	7.654786	5.66E-03	4.13E-02	1
ENSGALG00000011688	0.1840257	5.415206473	7.631258	5.74E-03	4.18E-02	1
ENSGALG00000029037	0.1685417	6.00110619	7.619433	5.77E-03	4.20E-02	1
ENSGALG00000016203	0.3219815	5.969289854	7.617837	5.78E-03	4.20E-02	1
ENSGALG00000000919	0.6465739	0.960506058	7.609821	5.81E-03	4.21E-02	1
ENSGALG00000019336	0.3039066	4.887378026	7.574966	5.92E-03	4.27E-02	1
ENSGALG00000016322	0.5156965	3.753314492	7.570079	5.93E-03	4.28E-02	1
ENSGALG00000016486	0.4400963	4.261255602	7.563726	5.96E-03	4.29E-02	1
ENSGALG00000015120	0.2062181	5.99386852	7.563055	5.96E-03	4.29E-02	1
ENSGALG00000010083	0.3449024	4.49543763	7.55813	5.97E-03	4.30E-02	1
ENSGALG00000002283	0.2564594	4.677430859	7.547316	6.01E-03	4.31E-02	1
ENSGALG00000005005	0.2497982	4.090367494	7.536604	6.05E-03	4.33E-02	1
ENSGALG00000003316	0.7201	1.731229975	7.531451	6.06E-03	4.34E-02	1
ENSGALG00000015000	0.2069007	6.131545671	7.52937	6.07E-03	4.35E-02	1
ENSGALG00000014924	0.2784275	4.663604862	7.526685	6.08E-03	4.35E-02	1
ENSGALG00000025811	0.2611873	5.398711796	7.521601	6.10E-03	4.35E-02	1
ENSGALG00000008569	0.1488972	6.656428172	7.509677	6.14E-03	4.38E-02	1
ENSGALG00000004702	0.3359585	2.940580647	7.504522	6.15E-03	4.39E-02	1
ENSGALG00000016037	0.2609198	4.503142899	7.462925	6.30E-03	4.47E-02	1
ENSGALG00000018639	0.4324554	3.722871582	7.439976	6.38E-03	4.51E-02	1
ENSGALG00000006788	0.1452817	7.331820975	7.42871	6.42E-03	4.53E-02	1
ENSGALG00000007615	0.1536606	8.00382316	7.417557	6.46E-03	4.55E-02	1
ENSGALG00000005346	0.4749296	4.384580762	7.417417	6.46E-03	4.55E-02	1
ENSGALG00000007827	0.2612954	4.65850752	7.40777	6.49E-03	4.57E-02	1
ENSGALG00000016796	0.1900026	5.697988278	7.376322	6.61E-03	4.64E-02	1
ENSGALG00000012640	0.1865069	6.883932303	7.361867	6.66E-03	4.66E-02	1
ENSGALG00000005519	0.653931	4.942267898	7.361407	6.66E-03	4.66E-02	1
ENSGALG00000001281	0.3781374	5.256558749	7.358101	6.68E-03	4.66E-02	1
ENSGALG00000002497	0.204008	5.133186286	7.358014	6.68E-03	4.66E-02	1
ENSGALG00000010485	0.2160935	5.102043891	7.350702	6.70E-03	4.67E-02	1
ENSGALG00000006051	0.2644063	4.368468419	7.342534	6.73E-03	4.67E-02	1
ENSGALG00000007973	0.2400794	5.282867914	7.340214	6.74E-03	4.68E-02	1
ENSGALG00000009427	0.1456966	6.704205532	7.331665	6.78E-03	4.69E-02	1
ENSGALG00000013272	0.3896726	3.352545959	7.330685	6.78E-03	4.69E-02	1
ENSGALG00000004379	0.1769076	6.480464686	7.323408	6.81E-03	4.70E-02	1
ENSGALG00000000618	0.2072096	4.984738456	7.320805	6.82E-03	4.70E-02	1
ENSGALG00000009494	0.2062534	5.675648477	7.314821	6.84E-03	4.71E-02	1
ENSGALG00000021473	0.1835289	5.991624403	7.312977	6.85E-03	4.71E-02	1
ENSGALG00000006261	0.2284416	7.661702339	7.305041	6.88E-03	4.72E-02	1
ENSGALG00000005752	0.719618	0.718118048	7.302717	6.89E-03	4.73E-02	1
ENSGALG00000004150	0.3406791	3.851146261	7.301512	6.89E-03	4.73E-02	1
ENSGALG00000013112	0.3815347	5.726613444	7.279224	6.98E-03	4.76E-02	1
ENSGALG00000005413	0.7890594	0.211711612	7.269796	7.01E-03	4.78E-02	1
ENSGALG00000015526	0.5672724	1.47030337	7.262303	7.04E-03	4.80E-02	1
ENSGALG00000000404	0.162873	6.960343993	7.246868	7.10E-03	4.83E-02	1
ENSGALG00000008910	0.4725675	2.664834836	7.243432	7.12E-03	4.83E-02	1
ENSGALG00000020753	0.7065598	1.71517667	7.224551	7.19E-03	4.87E-02	1
ENSGALG00000016993	0.1312034	6.488677362	7.221817	7.20E-03	4.87E-02	1
ENSGALG00000004257	0.2970816	4.653348217	7.217118	7.22E-03	4.88E-02	1
ENSGALG00000016148	0.2364505	5.533782408	7.209601	7.25E-03	4.89E-02	1
ENSGALG00000014957	0.1628222	8.963659103	7.207603	7.26E-03	4.90E-02	1
ENSGALG00000012055	0.4702001	4.476420647	7.200362	7.29E-03	4.91E-02	1
ENSGALG00000000826	0.3950172	1.877858404	7.199491	7.29E-03	4.91E-02	1
ENSGALG00000001505	0.4577265	4.30539737	7.197712	7.30E-03	4.91E-02	1
ENSGALG00000008561	0.1453077	6.814526676	7.186188	7.35E-03	4.93E-02	1
ENSGALG00000000253	0.2419936	5.072990937	7.178479	7.38E-03	4.94E-02	1
ENSGALG00000000378	0.4385115	2.359220591	7.173624	7.40E-03	4.95E-02	1
ENSGALG00000007565	0.331525	4.306739009	7.173148	7.40E-03	4.95E-02	1
ENSGALG00000012569	0.1433027	6.328460678	7.172651	7.40E-03	4.95E-02	1
ENSGALG00000004283	0.1618072	5.66784469	7.169589	7.41E-03	4.95E-02	1
ENSGALG00000000420	0.7417825	1.300029405	7.15921	7.46E-03	4.98E-02	1
ENSGALG00000010569	0.1959904	6.621346549	7.154747	7.48E-03	4.98E-02	1
ENSGALG00000016062	0.1729575	5.699714136	7.153344	7.48E-03	4.98E-02	1
