# Supplementary material for: RNA sequencing-based analysis of the spleen transcriptome following infectious bronchitis virus infection of chickens selected for different mannose-binding lectin serum concentrations
Source: BMC Genomics. 2016 Jan 27;17:82. doi: 10.1186/s12864-016-2403-1 (PMC4729133; doi:10.1186/s12864-016-2403-1)
Supplement: Additional file 5: Table S3. — Differentially expressed genes (FDR < 0.05) for comparison between L10L and L10H uninfected birds at week 3. (TXT 100 kb) [file 12864_2016_2403_MOESM5_ESM.txt]

genes	logFC	logCPM	LR	PValue	FDR	UpDownRegulated
ENSGALG00000015708	-2.1294202	4.104617992	181.925436	1.84E-41	6.93E-38	-1
ENSGALG00000001945	-0.7038293	5.619984589	104.625337	1.48E-24	3.33E-21	-1
ENSGALG00000008701	-3.3963959	4.06939022	93.207753	4.71E-22	5.91E-19	-1
ENSGALG00000010980	-2.9397078	0.753818361	84.005336	4.93E-20	4.64E-17	-1
ENSGALG00000015395	-2.7647046	3.20750486	83.789012	5.50E-20	4.78E-17	-1
ENSGALG00000017813	-4.4779908	1.470299926	71.11154	3.38E-17	2.24E-14	-1
ENSGALG00000006575	-2.8858163	1.659359547	58.331429	2.21E-14	1.14E-11	-1
ENSGALG00000014962	-1.6958906	3.58038177	57.143247	4.05E-14	1.99E-11	-1
ENSGALG00000006756	-1.1981714	6.738051381	54.344801	1.68E-13	7.91E-11	-1
ENSGALG00000013659	-3.26575	0.056376432	53.012461	3.31E-13	1.44E-10	-1
ENSGALG00000019382	-3.9112977	-0.172064063	51.779271	6.21E-13	2.60E-10	-1
ENSGALG00000024056	-0.5311884	4.998346595	51.468931	7.27E-13	2.88E-10	-1
ENSGALG00000014958	-1.2527745	2.150556624	51.434047	7.40E-13	2.88E-10	-1
ENSGALG00000017234	-1.1252254	3.525905168	47.806127	4.71E-12	1.56E-09	-1
ENSGALG00000028536	-0.9974272	10.01222073	47.610107	5.20E-12	1.63E-09	-1
ENSGALG00000022661	-1.0006305	3.921259559	47.173624	6.50E-12	1.98E-09	-1
ENSGALG00000026152	-2.6816512	5.365664602	46.607921	8.67E-12	2.51E-09	-1
ENSGALG00000010182	-0.5876841	5.876865936	45.68157	1.39E-11	3.57E-09	-1
ENSGALG00000008716	-1.4601509	2.906637739	42.218329	8.16E-11	2.00E-08	-1
ENSGALG00000012352	-1.3220958	4.671760354	42.13509	8.52E-11	2.05E-08	-1
ENSGALG00000013846	-1.2572492	3.023456017	41.771871	1.03E-10	2.32E-08	-1
ENSGALG00000028018	-1.2851135	2.041011505	40.433811	2.03E-10	4.18E-08	-1
ENSGALG00000005148	-0.8167035	6.505753573	38.953885	4.34E-10	8.31E-08	-1
ENSGALG00000001422	-0.6900035	5.465353437	37.534918	8.98E-10	1.64E-07	-1
ENSGALG00000016362	-1.8818881	0.781234523	36.577782	1.47E-09	2.63E-07	-1
ENSGALG00000017163	-0.458948	6.551974381	35.746868	2.25E-09	3.84E-07	-1
ENSGALG00000017812	-1.7619769	2.219818193	35.4448	2.62E-09	4.42E-07	-1
ENSGALG00000027629	-0.5824318	5.561630802	35.247858	2.90E-09	4.82E-07	-1
ENSGALG00000004777	-1.0514202	2.587164246	34.717216	3.81E-09	6.06E-07	-1
ENSGALG00000027536	-1.966705	0.92072622	33.859478	5.92E-09	8.80E-07	-1
ENSGALG00000006013	-0.3642881	5.935083224	33.268144	8.03E-09	1.12E-06	-1
ENSGALG00000005517	-0.9727241	3.258066982	31.835628	1.68E-08	2.26E-06	-1
ENSGALG00000013548	-2.2535363	3.487906532	30.924847	2.68E-08	3.48E-06	-1
ENSGALG00000027534	-1.4479685	4.745966113	30.626501	3.13E-08	4.01E-06	-1
ENSGALG00000028654	-1.4273338	1.254060322	30.503158	3.33E-08	4.23E-06	-1
ENSGALG00000007841	-0.9880748	2.213970006	30.313495	3.68E-08	4.61E-06	-1
ENSGALG00000017056	-2.3824257	1.122021259	29.833508	4.71E-08	5.54E-06	-1
ENSGALG00000002923	-1.4474208	1.358537658	29.707758	5.02E-08	5.79E-06	-1
ENSGALG00000005114	-2.5031912	0.521407855	29.311028	6.16E-08	7.03E-06	-1
ENSGALG00000003196	-1.0100152	6.307105066	28.733347	8.31E-08	9.29E-06	-1
ENSGALG00000026181	-1.0606555	2.391193627	28.273604	1.05E-07	1.10E-05	-1
ENSGALG00000011227	-1.2872266	1.292589152	28.244375	1.07E-07	1.11E-05	-1
ENSGALG00000001040	-1.760151	0.920434136	28.111904	1.14E-07	1.18E-05	-1
ENSGALG00000009945	-1.0085929	4.454201637	28.07467	1.17E-07	1.19E-05	-1
ENSGALG00000017302	-0.5913635	6.18325345	27.694528	1.42E-07	1.36E-05	-1
ENSGALG00000010490	-1.5382847	0.970521199	27.478906	1.59E-07	1.49E-05	-1
ENSGALG00000025926	-1.1148902	7.163207931	27.452583	1.61E-07	1.50E-05	-1
ENSGALG00000017183	-1.8547165	3.54326347	27.390876	1.66E-07	1.53E-05	-1
ENSGALG00000016556	-2.2689288	4.177217086	27.379482	1.67E-07	1.53E-05	-1
ENSGALG00000003590	-1.7736157	2.48426894	27.325529	1.72E-07	1.57E-05	-1
ENSGALG00000001527	-0.646189	5.196579429	27.235454	1.80E-07	1.61E-05	-1
ENSGALG00000016202	-0.9039942	4.133463622	27.020246	2.01E-07	1.76E-05	-1
ENSGALG00000027624	-4.8506915	0.324217515	26.58382	2.52E-07	2.16E-05	-1
ENSGALG00000008477	-0.3560603	6.657152928	26.496543	2.64E-07	2.24E-05	-1
ENSGALG00000026718	-0.5442093	6.58062958	26.451179	2.70E-07	2.28E-05	-1
ENSGALG00000015231	-0.3629164	4.756063259	25.727825	3.93E-07	3.19E-05	-1
ENSGALG00000002542	-0.4429284	6.188426113	24.79992	6.36E-07	4.89E-05	-1
ENSGALG00000005093	-0.3088739	5.696681473	24.479336	7.51E-07	5.56E-05	-1
ENSGALG00000006194	-0.6534331	3.520020531	24.444935	7.65E-07	5.57E-05	-1
ENSGALG00000013880	-0.562359	4.769797841	24.152274	8.90E-07	6.26E-05	-1
ENSGALG00000005845	-0.7020699	5.888528153	24.129064	9.01E-07	6.28E-05	-1
ENSGALG00000017417	-1.7708651	-0.106187639	24.033134	9.47E-07	6.52E-05	-1
ENSGALG00000002398	-0.3247902	6.863346731	23.989539	9.69E-07	6.63E-05	-1
ENSGALG00000027861	-1.57345	2.080358413	23.847201	1.04E-06	7.05E-05	-1
ENSGALG00000023834	-2.6185972	1.77539034	23.75715	1.09E-06	7.30E-05	-1
ENSGALG00000002552	-0.8485705	7.876380807	23.481771	1.26E-06	8.22E-05	-1
ENSGALG00000008676	-0.6404374	7.05794572	23.451003	1.28E-06	8.23E-05	-1
ENSGALG00000017156	-0.2980828	5.530033321	23.224068	1.44E-06	9.10E-05	-1
ENSGALG00000028957	-1.6616359	1.022895444	23.040575	1.59E-06	9.87E-05	-1
ENSGALG00000007766	-0.4758004	6.315292119	22.994393	1.62E-06	1.00E-04	-1
ENSGALG00000017201	-0.3773244	4.59474132	22.945473	1.67E-06	1.01E-04	-1
ENSGALG00000015608	-1.4048131	0.562590014	22.783999	1.81E-06	1.07E-04	-1
ENSGALG00000002820	-0.4678161	4.676176883	22.580497	2.02E-06	1.16E-04	-1
ENSGALG00000009374	-0.9913569	1.056279584	22.537401	2.06E-06	1.18E-04	-1
ENSGALG00000002335	-1.4846868	4.751972449	21.811199	3.01E-06	1.59E-04	-1
ENSGALG00000014559	-0.3393867	6.736211601	21.739536	3.12E-06	1.63E-04	-1
ENSGALG00000009368	-0.7455304	3.55214563	21.57051	3.41E-06	1.75E-04	-1
ENSGALG00000005849	-0.6339209	6.575420426	21.435255	3.66E-06	1.84E-04	-1
ENSGALG00000011294	-1.5506069	1.450596588	21.427169	3.68E-06	1.84E-04	-1
ENSGALG00000009107	-0.8726569	5.96978347	21.415141	3.70E-06	1.84E-04	-1
ENSGALG00000021610	-0.7613097	2.562380837	21.315598	3.90E-06	1.92E-04	-1
ENSGALG00000005757	-0.4416061	9.187976825	21.150312	4.25E-06	2.02E-04	-1
ENSGALG00000000168	-1.682982	0.889511836	21.027551	4.53E-06	2.14E-04	-1
ENSGALG00000010338	-1.154532	4.528521708	20.667567	5.46E-06	2.55E-04	-1
ENSGALG00000001630	-0.3439704	5.664747185	20.400997	6.28E-06	2.91E-04	-1
ENSGALG00000026231	-0.5775614	5.569996838	20.208639	6.94E-06	3.15E-04	-1
ENSGALG00000027614	-0.7462695	6.236122874	20.093958	7.37E-06	3.30E-04	-1
ENSGALG00000028352	-0.5876043	3.999673063	19.945805	7.97E-06	3.51E-04	-1
ENSGALG00000000824	-0.8535431	1.770023569	19.928909	8.04E-06	3.52E-04	-1
ENSGALG00000002060	-0.3269582	6.736965359	19.783751	8.67E-06	3.77E-04	-1
ENSGALG00000000427	-0.2372427	8.092765448	19.74719	8.84E-06	3.82E-04	-1
ENSGALG00000000259	-0.284108	6.70552718	19.726724	8.93E-06	3.84E-04	-1
ENSGALG00000000447	-0.6761779	5.449651155	19.647485	9.31E-06	3.96E-04	-1
ENSGALG00000011181	-0.5521981	4.943740543	19.629655	9.40E-06	3.96E-04	-1
ENSGALG00000014585	-1.2544694	7.936008157	19.572263	9.69E-06	4.05E-04	-1
ENSGALG00000007572	-0.3222177	6.458929678	19.56284	9.73E-06	4.06E-04	-1
ENSGALG00000013185	-0.2914129	6.020603083	19.530421	9.90E-06	4.07E-04	-1
ENSGALG00000013754	-0.3883747	5.254419681	19.506456	1.00E-05	4.09E-04	-1
ENSGALG00000006459	-0.2655054	5.555618556	19.431026	1.04E-05	4.21E-04	-1
ENSGALG00000027865	-0.3577675	6.86216512	19.354584	1.09E-05	4.35E-04	-1
ENSGALG00000013506	-0.2600822	6.217211249	19.209355	1.17E-05	4.64E-04	-1
ENSGALG00000003651	-0.4060804	5.97983481	18.922656	1.36E-05	5.25E-04	-1
ENSGALG00000005483	-1.0089242	3.975516327	18.828186	1.43E-05	5.46E-04	-1
ENSGALG00000009689	-0.459736	4.298801382	18.819313	1.44E-05	5.46E-04	-1
ENSGALG00000007381	-0.7947	6.637980663	18.761344	1.48E-05	5.58E-04	-1
ENSGALG00000009105	-0.3540957	5.549627433	18.664588	1.56E-05	5.83E-04	-1
ENSGALG00000000865	-0.4654369	5.645635269	18.620082	1.60E-05	5.95E-04	-1
ENSGALG00000011449	-0.996933	1.691671438	18.574874	1.63E-05	6.07E-04	-1
ENSGALG00000020997	-0.7964864	3.011803873	18.508588	1.69E-05	6.25E-04	-1
ENSGALG00000019617	-0.4587448	3.901813393	18.505593	1.69E-05	6.25E-04	-1
ENSGALG00000014569	-0.6142405	4.974725522	18.488703	1.71E-05	6.29E-04	-1
ENSGALG00000003557	-0.4848445	4.967586996	18.461311	1.73E-05	6.36E-04	-1
ENSGALG00000000379	-0.650556	6.306650924	18.366849	1.82E-05	6.62E-04	-1
ENSGALG00000001005	-0.3914036	7.597695288	18.288404	1.90E-05	6.85E-04	-1
ENSGALG00000024372	-0.5533538	10.37751269	18.231735	1.96E-05	6.99E-04	-1
ENSGALG00000005573	-0.3014982	7.383239503	18.178464	2.01E-05	7.15E-04	-1
ENSGALG00000006126	-0.9163347	6.904528014	18.176837	2.01E-05	7.15E-04	-1
ENSGALG00000013803	-0.3863495	6.615771202	18.124582	2.07E-05	7.32E-04	-1
ENSGALG00000003123	-0.6717828	4.41138347	17.955035	2.26E-05	7.96E-04	-1
ENSGALG00000016459	-0.8255789	2.989371652	17.92776	2.29E-05	8.05E-04	-1
ENSGALG00000008520	-0.3384031	7.853947974	17.892733	2.34E-05	8.15E-04	-1
ENSGALG00000001398	-0.6676538	5.565566855	17.74707	2.52E-05	8.77E-04	-1
ENSGALG00000023616	-0.8775315	3.800885461	17.740654	2.53E-05	8.77E-04	-1
ENSGALG00000001219	-0.2893209	5.485756571	17.719666	2.56E-05	8.81E-04	-1
ENSGALG00000011848	-0.3578569	6.054508535	17.666073	2.63E-05	8.98E-04	-1
ENSGALG00000006785	-0.5643212	7.32231605	17.635211	2.68E-05	9.07E-04	-1
ENSGALG00000001149	-0.5075232	4.991282978	17.592417	2.74E-05	9.25E-04	-1
ENSGALG00000008447	-0.639754	5.348056312	17.576599	2.76E-05	9.30E-04	-1
ENSGALG00000002160	-0.4881553	11.06530776	17.507194	2.86E-05	9.55E-04	-1
ENSGALG00000005535	-0.2629848	7.271102316	17.434634	2.97E-05	9.88E-04	-1
ENSGALG00000001076	-0.3431891	4.757446979	17.362369	3.09E-05	1.02E-03	-1
ENSGALG00000011706	-0.8700213	3.218329133	17.278396	3.23E-05	1.06E-03	-1
ENSGALG00000020742	-0.3599792	5.366112905	17.262614	3.26E-05	1.06E-03	-1
ENSGALG00000006192	-2.6762256	-0.387705893	17.252687	3.27E-05	1.06E-03	-1
ENSGALG00000015775	-0.3158722	6.234705068	17.242279	3.29E-05	1.07E-03	-1
ENSGALG00000017148	-0.512271	3.127457909	17.185767	3.39E-05	1.09E-03	-1
ENSGALG00000014835	-1.1025549	3.169112027	17.103748	3.54E-05	1.13E-03	-1
ENSGALG00000001258	-0.348388	7.841750978	17.077518	3.59E-05	1.14E-03	-1
ENSGALG00000003973	-0.7597	4.132824383	17.051546	3.64E-05	1.15E-03	-1
ENSGALG00000026910	-0.4495299	6.230306929	17.011199	3.72E-05	1.18E-03	-1
ENSGALG00000008414	-0.3187446	5.614031606	16.974255	3.79E-05	1.20E-03	-1
ENSGALG00000012450	-0.4939529	4.287293512	16.94706	3.84E-05	1.20E-03	-1
ENSGALG00000026269	-0.634352	7.074305008	16.900717	3.94E-05	1.22E-03	-1
ENSGALG00000023691	-0.4425226	4.323075314	16.856951	4.03E-05	1.24E-03	-1
ENSGALG00000015531	-0.9668617	1.148778974	16.835473	4.08E-05	1.25E-03	-1
ENSGALG00000002486	-0.2741427	5.179073398	16.661196	4.47E-05	1.34E-03	-1
ENSGALG00000016927	-0.9736606	1.728899004	16.652717	4.49E-05	1.34E-03	-1
ENSGALG00000012345	-0.4412331	5.816820757	16.649625	4.50E-05	1.34E-03	-1
ENSGALG00000002428	-1.3105309	0.366835881	16.558341	4.72E-05	1.39E-03	-1
ENSGALG00000015356	-0.5617224	4.549101948	16.554303	4.73E-05	1.39E-03	-1
ENSGALG00000007960	-0.3664803	5.324723334	16.529737	4.79E-05	1.40E-03	-1
ENSGALG00000007641	-0.3070569	5.891998781	16.352568	5.26E-05	1.53E-03	-1
ENSGALG00000005772	-0.5170341	5.16239179	16.287224	5.44E-05	1.58E-03	-1
ENSGALG00000006775	-0.6160085	7.603189757	16.252489	5.54E-05	1.60E-03	-1
ENSGALG00000006876	-0.2978472	7.912062202	16.228522	5.61E-05	1.61E-03	-1
ENSGALG00000010988	-0.6427009	2.287989531	16.210976	5.67E-05	1.62E-03	-1
ENSGALG00000009778	-0.3369911	8.866038045	16.172185	5.78E-05	1.65E-03	-1
ENSGALG00000006234	-0.4545978	5.059854349	16.139987	5.88E-05	1.67E-03	-1
ENSGALG00000006343	-0.8583489	7.491635721	16.130065	5.91E-05	1.67E-03	-1
ENSGALG00000002548	-0.37315	9.557721199	16.122919	5.94E-05	1.68E-03	-1
ENSGALG00000010835	-0.2876718	6.13177339	15.930959	6.57E-05	1.83E-03	-1
ENSGALG00000028979	-0.338822	5.963647708	15.842441	6.88E-05	1.91E-03	-1
ENSGALG00000008434	-1.0312248	1.191614192	15.818627	6.97E-05	1.93E-03	-1
ENSGALG00000007603	-0.3176504	5.945923284	15.758105	7.20E-05	1.96E-03	-1
ENSGALG00000007063	-0.3927285	5.252184294	15.659062	7.58E-05	2.04E-03	-1
ENSGALG00000015908	-0.8191688	7.509754304	15.608619	7.79E-05	2.09E-03	-1
ENSGALG00000016278	-0.3692008	4.417307447	15.493487	8.28E-05	2.19E-03	-1
ENSGALG00000014483	-0.2904461	5.664449195	15.490712	8.29E-05	2.19E-03	-1
ENSGALG00000013037	-0.3610225	5.328427902	15.458171	8.44E-05	2.22E-03	-1
ENSGALG00000008007	-0.8706203	3.295973824	15.438258	8.52E-05	2.24E-03	-1
ENSGALG00000015852	-3.0636663	1.244396997	15.410006	8.65E-05	2.27E-03	-1
ENSGALG00000000098	-0.6348586	2.867238687	15.335588	9.00E-05	2.34E-03	-1
ENSGALG00000000775	-0.5143761	9.554288617	15.080085	1.03E-04	2.63E-03	-1
ENSGALG00000026609	-0.8636446	2.713426868	15.075575	1.03E-04	2.63E-03	-1
ENSGALG00000016502	-0.8614609	1.661259792	15.067273	1.04E-04	2.63E-03	-1
ENSGALG00000012495	-0.6123547	3.187370053	15.006598	1.07E-04	2.71E-03	-1
ENSGALG00000000316	-0.4165536	3.530104149	15.002068	1.07E-04	2.71E-03	-1
ENSGALG00000009092	-0.5505847	4.20576959	14.933849	1.11E-04	2.80E-03	-1
ENSGALG00000006149	-0.5158106	5.110626482	14.909684	1.13E-04	2.81E-03	-1
ENSGALG00000003933	-0.2909917	5.715500824	14.878385	1.15E-04	2.84E-03	-1
ENSGALG00000002675	-0.76113	3.464701563	14.867387	1.15E-04	2.84E-03	-1
ENSGALG00000005027	-0.2138539	6.897849238	14.857451	1.16E-04	2.84E-03	-1
ENSGALG00000010878	-0.2435194	7.162787635	14.798029	1.20E-04	2.92E-03	-1
ENSGALG00000005674	-0.2453612	7.320198094	14.643825	1.30E-04	3.17E-03	-1
ENSGALG00000010564	-0.3838048	5.189049827	14.537942	1.37E-04	3.33E-03	-1
ENSGALG00000004775	-0.5738818	5.479347058	14.534831	1.38E-04	3.33E-03	-1
ENSGALG00000004639	-0.2487014	8.554603396	14.529366	1.38E-04	3.33E-03	-1
ENSGALG00000008409	-0.4242165	5.226072012	14.460053	1.43E-04	3.44E-03	-1
ENSGALG00000017170	-0.4954371	2.976585598	14.453776	1.44E-04	3.44E-03	-1
ENSGALG00000012354	-0.5011886	3.667984876	14.444261	1.44E-04	3.45E-03	-1
ENSGALG00000021139	-1.1859361	12.67427446	14.422549	1.46E-04	3.49E-03	-1
ENSGALG00000019793	-2.0795512	-0.145511744	14.365587	1.51E-04	3.57E-03	-1
ENSGALG00000029027	-0.4239119	4.725520555	14.348382	1.52E-04	3.59E-03	-1
ENSGALG00000005692	-0.8825326	2.891630397	14.345454	1.52E-04	3.59E-03	-1
ENSGALG00000022808	-0.2961033	7.579257884	14.298448	1.56E-04	3.65E-03	-1
ENSGALG00000024072	-0.5896868	5.627191275	14.251906	1.60E-04	3.72E-03	-1
ENSGALG00000027824	-0.8155099	3.701508688	14.211794	1.63E-04	3.80E-03	-1
ENSGALG00000002084	-0.3293536	4.686757911	14.200145	1.64E-04	3.81E-03	-1
ENSGALG00000010664	-0.9112149	2.04226057	14.163082	1.68E-04	3.87E-03	-1
ENSGALG00000006480	-0.4295451	6.579624741	14.091112	1.74E-04	4.00E-03	-1
ENSGALG00000007665	-0.3668353	4.931179544	14.030873	1.80E-04	4.09E-03	-1
ENSGALG00000028795	-0.616561	7.365700792	13.974721	1.85E-04	4.20E-03	-1
ENSGALG00000016569	-0.5313981	3.582084125	13.918771	1.91E-04	4.31E-03	-1
ENSGALG00000003578	-1.0052391	7.427069614	13.872178	1.96E-04	4.41E-03	-1
ENSGALG00000003282	-0.2580496	7.897145876	13.836464	1.99E-04	4.48E-03	-1
ENSGALG00000000956	-1.5067517	2.258118265	13.795136	2.04E-04	4.55E-03	-1
ENSGALG00000006099	-0.5449967	4.21303	13.757476	2.08E-04	4.62E-03	-1
ENSGALG00000011608	-0.3459662	6.287087567	13.726662	2.11E-04	4.69E-03	-1
ENSGALG00000010331	-0.665123	3.383041948	13.724821	2.12E-04	4.69E-03	-1
ENSGALG00000011434	-0.8170201	4.730013658	13.707685	2.14E-04	4.72E-03	-1
ENSGALG00000005259	-1.2444592	2.095461997	13.654542	2.20E-04	4.83E-03	-1
ENSGALG00000025787	-0.4154331	5.624401251	13.626939	2.23E-04	4.87E-03	-1
ENSGALG00000002827	-0.210696	6.386316372	13.605236	2.26E-04	4.92E-03	-1
ENSGALG00000008281	-0.5964987	4.560548538	13.579623	2.29E-04	4.97E-03	-1
ENSGALG00000004620	-0.4983524	7.277608887	13.569345	2.30E-04	4.98E-03	-1
ENSGALG00000019651	-1.5130877	-0.008670171	13.563652	2.31E-04	4.99E-03	-1
ENSGALG00000006526	-0.6170742	4.181102083	13.556836	2.31E-04	5.00E-03	-1
ENSGALG00000006523	-0.2914232	5.869442738	13.536621	2.34E-04	5.04E-03	-1
ENSGALG00000003577	-0.4507146	4.821676741	13.506276	2.38E-04	5.09E-03	-1
ENSGALG00000003689	-0.3788354	4.52942383	13.491243	2.40E-04	5.12E-03	-1
ENSGALG00000006188	-0.6739996	4.1599878	13.440076	2.46E-04	5.24E-03	-1
ENSGALG00000007664	-0.2272807	7.334444248	13.437883	2.47E-04	5.24E-03	-1
ENSGALG00000014453	-0.8969525	6.006608343	13.433841	2.47E-04	5.25E-03	-1
ENSGALG00000026644	-0.5870595	2.95015971	13.416972	2.49E-04	5.27E-03	-1
ENSGALG00000000720	-0.5256835	7.705120481	13.408081	2.51E-04	5.29E-03	-1
ENSGALG00000001710	-0.6320568	3.719979281	13.394376	2.52E-04	5.30E-03	-1
ENSGALG00000028354	-0.3300642	5.849412227	13.369959	2.56E-04	5.36E-03	-1
ENSGALG00000015786	-0.6289447	2.539528047	13.322479	2.62E-04	5.47E-03	-1
ENSGALG00000006281	-0.2025788	6.690924188	13.263906	2.71E-04	5.58E-03	-1
ENSGALG00000010774	-0.2877013	6.787172328	13.246434	2.73E-04	5.62E-03	-1
ENSGALG00000016617	-0.2977915	6.658294109	13.178827	2.83E-04	5.77E-03	-1
ENSGALG00000014863	-0.4861235	4.049549989	13.146537	2.88E-04	5.82E-03	-1
ENSGALG00000001992	-0.2693627	9.400313936	13.133429	2.90E-04	5.84E-03	-1
ENSGALG00000002340	-0.2713779	7.249859499	13.072569	3.00E-04	6.00E-03	-1
ENSGALG00000000721	-0.2521549	6.485225429	13.056362	3.02E-04	6.03E-03	-1
ENSGALG00000024094	-0.2861984	6.896162696	13.0251	3.07E-04	6.10E-03	-1
ENSGALG00000015558	-1.8100087	3.680448106	13.007857	3.10E-04	6.13E-03	-1
ENSGALG00000003213	-0.9777422	4.642394829	12.990437	3.13E-04	6.18E-03	-1
ENSGALG00000005051	-0.409974	4.097286449	12.957905	3.19E-04	6.26E-03	-1
ENSGALG00000023172	-0.6964561	4.422130179	12.937284	3.22E-04	6.29E-03	-1
ENSGALG00000027434	-0.3448647	5.96938118	12.931653	3.23E-04	6.30E-03	-1
ENSGALG00000003767	-0.6250254	2.89139062	12.909977	3.27E-04	6.35E-03	-1
ENSGALG00000024090	-0.321539	5.828250977	12.901556	3.28E-04	6.35E-03	-1
ENSGALG00000004511	-1.1185679	1.17888881	12.900691	3.28E-04	6.35E-03	-1
ENSGALG00000019795	-0.6700598	3.94856601	12.892634	3.30E-04	6.37E-03	-1
ENSGALG00000020488	-0.5067777	6.005264389	12.819354	3.43E-04	6.59E-03	-1
ENSGALG00000008256	-0.8377498	7.471078741	12.786979	3.49E-04	6.66E-03	-1
ENSGALG00000018977	-1.1818939	1.841259241	12.776471	3.51E-04	6.68E-03	-1
ENSGALG00000007396	-0.2428323	7.280012807	12.663755	3.73E-04	7.02E-03	-1
ENSGALG00000013370	-0.4582164	5.108599728	12.646967	3.76E-04	7.04E-03	-1
ENSGALG00000004526	-1.0879565	0.900270796	12.637998	3.78E-04	7.05E-03	-1
ENSGALG00000006716	-0.9038171	2.555574423	12.625011	3.81E-04	7.08E-03	-1
ENSGALG00000007182	-0.9728456	0.778858763	12.622713	3.81E-04	7.08E-03	-1
ENSGALG00000023241	-0.5078925	2.869926063	12.541487	3.98E-04	7.30E-03	-1
ENSGALG00000010286	-0.2055357	6.409454421	12.540205	3.98E-04	7.30E-03	-1
ENSGALG00000014840	-1.321288	0.016962241	12.539521	3.98E-04	7.30E-03	-1
ENSGALG00000009355	-0.915573	1.071847713	12.532516	4.00E-04	7.32E-03	-1
ENSGALG00000001331	-0.3567474	5.400743244	12.52937	4.01E-04	7.32E-03	-1
ENSGALG00000010911	-0.4790908	3.671739908	12.500663	4.07E-04	7.40E-03	-1
ENSGALG00000009289	-0.7484501	2.840408474	12.423399	4.24E-04	7.65E-03	-1
ENSGALG00000015440	-0.2297464	8.001957696	12.377823	4.34E-04	7.79E-03	-1
ENSGALG00000005974	-0.768122	6.904678967	12.372085	4.36E-04	7.80E-03	-1
ENSGALG00000009816	-0.6800113	3.841036295	12.358968	4.39E-04	7.83E-03	-1
ENSGALG00000011574	-0.4475827	5.246488754	12.346475	4.42E-04	7.84E-03	-1
ENSGALG00000012200	-0.9363369	1.993432061	12.319311	4.48E-04	7.93E-03	-1
ENSGALG00000001567	-0.3671195	4.406879957	12.225685	4.71E-04	8.32E-03	-1
ENSGALG00000005637	-0.2935911	7.393495263	12.215962	4.74E-04	8.35E-03	-1
ENSGALG00000003731	-0.2243496	5.956635031	12.200721	4.78E-04	8.40E-03	-1
ENSGALG00000009153	-0.2369601	8.226361103	12.181235	4.83E-04	8.45E-03	-1
ENSGALG00000007628	-0.3760345	3.349399226	12.179572	4.83E-04	8.45E-03	-1
ENSGALG00000013177	-0.6047293	5.805439342	12.128167	4.97E-04	8.61E-03	-1
ENSGALG00000028225	-1.2208124	2.809161062	12.094787	5.06E-04	8.73E-03	-1
ENSGALG00000014659	-0.7475304	4.929421556	12.081747	5.09E-04	8.76E-03	-1
ENSGALG00000025745	-0.3636106	6.730952524	12.067441	5.13E-04	8.78E-03	-1
ENSGALG00000000181	-0.4415886	7.720092039	12.017959	5.27E-04	8.95E-03	-1
ENSGALG00000002745	-0.2567095	8.207971014	11.979907	5.38E-04	9.12E-03	-1
ENSGALG00000003030	-0.1926249	5.896367019	11.973541	5.40E-04	9.14E-03	-1
ENSGALG00000007132	-0.5700993	1.826184086	11.970048	5.41E-04	9.14E-03	-1
ENSGALG00000003120	-0.3777854	7.399877114	11.931801	5.52E-04	9.30E-03	-1
ENSGALG00000017357	-0.2590478	6.371594969	11.930089	5.52E-04	9.30E-03	-1
ENSGALG00000008472	-0.2093898	8.210066282	11.87937	5.68E-04	9.48E-03	-1
ENSGALG00000026864	-0.528577	3.929936743	11.874009	5.69E-04	9.49E-03	-1
ENSGALG00000006657	-0.1754465	8.21849808	11.763749	6.04E-04	9.96E-03	-1
ENSGALG00000011992	-0.2883293	7.980811976	11.66619	6.36E-04	1.03E-02	-1
ENSGALG00000004898	-0.3514329	5.379375855	11.665389	6.37E-04	1.03E-02	-1
ENSGALG00000007412	-0.909258	5.414487092	11.660761	6.38E-04	1.03E-02	-1
ENSGALG00000009903	-1.482888	0.507121145	11.647825	6.43E-04	1.04E-02	-1
ENSGALG00000026703	-0.4555179	2.705609636	11.635827	6.47E-04	1.04E-02	-1
ENSGALG00000008138	-0.2441845	7.000222616	11.61703	6.54E-04	1.05E-02	-1
ENSGALG00000021634	-0.3271118	5.932448424	11.61511	6.54E-04	1.05E-02	-1
ENSGALG00000007630	-0.3087044	4.52749137	11.609263	6.56E-04	1.05E-02	-1
ENSGALG00000001558	-0.5263165	6.687830108	11.569304	6.70E-04	1.07E-02	-1
ENSGALG00000005854	-0.2434815	6.110216484	11.568976	6.71E-04	1.07E-02	-1
ENSGALG00000013784	-0.3945602	5.155392114	11.545124	6.79E-04	1.08E-02	-1
ENSGALG00000016673	-0.3761948	5.475390098	11.5264	6.86E-04	1.09E-02	-1
ENSGALG00000005063	-0.6029069	5.335326137	11.493594	6.98E-04	1.11E-02	-1
ENSGALG00000025843	-1.0107221	4.377412144	11.474351	7.06E-04	1.11E-02	-1
ENSGALG00000001233	-0.741605	3.375575384	11.461544	7.11E-04	1.12E-02	-1
ENSGALG00000003742	-0.6153424	2.759757894	11.424781	7.25E-04	1.14E-02	-1
ENSGALG00000003206	-0.3139855	4.128948788	11.417096	7.28E-04	1.14E-02	-1
ENSGALG00000005977	-0.4856197	4.074113399	11.379971	7.42E-04	1.16E-02	-1
ENSGALG00000010053	-0.3763659	5.789804441	11.354626	7.53E-04	1.17E-02	-1
ENSGALG00000002102	-0.9702055	6.07444442	11.300935	7.75E-04	1.20E-02	-1
ENSGALG00000027201	-0.5551495	3.815830837	11.300717	7.75E-04	1.20E-02	-1
ENSGALG00000011603	-0.2452955	6.044883868	11.29767	7.76E-04	1.20E-02	-1
ENSGALG00000023689	-0.7088284	7.88461456	11.286253	7.81E-04	1.20E-02	-1
ENSGALG00000004538	-0.9162529	1.099072489	11.282945	7.82E-04	1.20E-02	-1
ENSGALG00000010683	-0.6631833	1.16675364	11.279957	7.83E-04	1.20E-02	-1
ENSGALG00000022565	-0.278226	7.511475785	11.269381	7.88E-04	1.21E-02	-1
ENSGALG00000016477	-0.425155	3.850530857	11.236323	8.02E-04	1.23E-02	-1
ENSGALG00000028056	-0.3846914	6.202558996	11.203061	8.17E-04	1.25E-02	-1
ENSGALG00000007912	-0.740582	2.011498753	11.183895	8.25E-04	1.26E-02	-1
ENSGALG00000004806	-0.4326059	7.138292356	11.177788	8.28E-04	1.26E-02	-1
ENSGALG00000000238	-0.3044151	7.037149907	11.163589	8.34E-04	1.27E-02	-1
ENSGALG00000001648	-0.2407122	6.602098093	11.161051	8.35E-04	1.27E-02	-1
ENSGALG00000006853	-0.2774443	6.395586392	11.117957	8.55E-04	1.29E-02	-1
ENSGALG00000002130	-0.2174027	6.191181734	11.110296	8.58E-04	1.30E-02	-1
ENSGALG00000029167	-0.2275737	6.886813925	11.055201	8.84E-04	1.33E-02	-1
ENSGALG00000002028	-0.5705353	2.151136682	11.051192	8.86E-04	1.33E-02	-1
ENSGALG00000016524	-0.3081043	6.2588581	11.025278	8.99E-04	1.34E-02	-1
ENSGALG00000007141	-0.3978227	6.816816449	11.020568	9.01E-04	1.34E-02	-1
ENSGALG00000013552	-0.238524	7.325505364	11.011026	9.06E-04	1.35E-02	-1
ENSGALG00000000164	-0.6596019	1.40810385	10.988259	9.17E-04	1.36E-02	-1
ENSGALG00000027159	-0.419548	4.14634995	10.985948	9.18E-04	1.36E-02	-1
ENSGALG00000023188	-0.4542599	3.198583758	10.9662	9.28E-04	1.37E-02	-1
ENSGALG00000026119	-0.513858	2.442838552	10.948439	9.37E-04	1.37E-02	-1
ENSGALG00000008911	-0.4628198	5.3280588	10.940618	9.41E-04	1.38E-02	-1
ENSGALG00000016666	-0.4121062	8.651459696	10.930063	9.46E-04	1.38E-02	-1
ENSGALG00000026055	-0.8258461	1.050778853	10.911741	9.56E-04	1.39E-02	-1
ENSGALG00000000939	-0.5839679	2.325331388	10.884142	9.70E-04	1.41E-02	-1
ENSGALG00000002053	-0.2278767	6.308593071	10.868216	9.78E-04	1.42E-02	-1
ENSGALG00000004763	-0.1930977	7.356168476	10.861453	9.82E-04	1.42E-02	-1
ENSGALG00000013922	-0.5439251	5.248726764	10.849529	9.88E-04	1.43E-02	-1
ENSGALG00000015233	-0.3116231	7.867359611	10.823704	1.00E-03	1.44E-02	-1
ENSGALG00000014155	-0.2007197	7.795242326	10.766792	1.03E-03	1.48E-02	-1
ENSGALG00000023844	-0.3192309	5.146339233	10.756905	1.04E-03	1.48E-02	-1
ENSGALG00000008741	-0.7126181	5.413685932	10.743729	1.05E-03	1.49E-02	-1
ENSGALG00000007525	-0.8026861	1.61320915	10.741656	1.05E-03	1.49E-02	-1
ENSGALG00000007210	-0.3865844	6.485979849	10.729817	1.05E-03	1.49E-02	-1
ENSGALG00000001099	-0.2548133	7.475230975	10.723767	1.06E-03	1.49E-02	-1
ENSGALG00000004888	-0.3289168	5.648033335	10.714229	1.06E-03	1.50E-02	-1
ENSGALG00000004002	-0.1928725	6.493674877	10.685206	1.08E-03	1.52E-02	-1
ENSGALG00000026935	-0.5923349	1.407888217	10.671323	1.09E-03	1.53E-02	-1
ENSGALG00000007038	-0.5203152	4.021649256	10.657951	1.10E-03	1.53E-02	-1
ENSGALG00000029181	-0.6805739	3.924311389	10.656036	1.10E-03	1.53E-02	-1
ENSGALG00000007380	-0.2151277	6.699782457	10.651693	1.10E-03	1.53E-02	-1
ENSGALG00000027231	-0.8009686	1.729763893	10.629728	1.11E-03	1.55E-02	-1
ENSGALG00000022030	-0.3182151	4.584809055	10.605854	1.13E-03	1.56E-02	-1
ENSGALG00000001632	-0.4965026	3.381976877	10.598049	1.13E-03	1.56E-02	-1
ENSGALG00000013723	-0.9970901	7.101313137	10.589596	1.14E-03	1.56E-02	-1
ENSGALG00000017142	-0.2270332	6.114025331	10.587769	1.14E-03	1.56E-02	-1
ENSGALG00000015167	-2.0687105	1.005444113	10.543957	1.17E-03	1.59E-02	-1
ENSGALG00000016074	-0.7720374	3.824035003	10.538554	1.17E-03	1.59E-02	-1
ENSGALG00000000141	-0.395156	11.08181907	10.48881	1.20E-03	1.63E-02	-1
ENSGALG00000006053	-0.9411508	0.128265303	10.476092	1.21E-03	1.63E-02	-1
ENSGALG00000003409	-0.4439286	5.254340983	10.455599	1.22E-03	1.65E-02	-1
ENSGALG00000000731	-0.5824886	4.255344082	10.453683	1.22E-03	1.65E-02	-1
ENSGALG00000014582	-0.4227517	7.169639572	10.445845	1.23E-03	1.65E-02	-1
ENSGALG00000008182	-0.8061074	0.47938081	10.422384	1.24E-03	1.66E-02	-1
ENSGALG00000017184	-0.5655546	3.661821536	10.383513	1.27E-03	1.69E-02	-1
ENSGALG00000021271	-0.8549134	2.397100951	10.373065	1.28E-03	1.69E-02	-1
ENSGALG00000011625	-0.3712312	5.480419836	10.365938	1.28E-03	1.70E-02	-1
ENSGALG00000012484	-0.3703632	6.940744231	10.352479	1.29E-03	1.71E-02	-1
ENSGALG00000026648	-0.4308002	3.845122764	10.337804	1.30E-03	1.71E-02	-1
ENSGALG00000000461	-0.4539058	5.341503264	10.314454	1.32E-03	1.73E-02	-1
ENSGALG00000003161	-0.3343351	5.345943777	10.273735	1.35E-03	1.75E-02	-1
ENSGALG00000002132	-0.947522	0.303261117	10.263959	1.36E-03	1.76E-02	-1
ENSGALG00000027838	-0.2500712	5.675890984	10.236541	1.38E-03	1.77E-02	-1
ENSGALG00000009838	-0.2923359	6.476848164	10.225275	1.39E-03	1.78E-02	-1
ENSGALG00000003628	-0.3061479	6.130261055	10.217145	1.39E-03	1.79E-02	-1
ENSGALG00000026795	-0.2943903	7.244603577	10.213866	1.39E-03	1.79E-02	-1
ENSGALG00000028413	-1.9844543	0.084853896	10.202571	1.40E-03	1.80E-02	-1
ENSGALG00000002500	-0.4784824	5.144568812	10.196935	1.41E-03	1.80E-02	-1
ENSGALG00000004569	-0.354278	4.097458497	10.193893	1.41E-03	1.80E-02	-1
ENSGALG00000003113	-0.2804832	6.962070023	10.165407	1.43E-03	1.82E-02	-1
ENSGALG00000026250	-0.2849192	5.139216059	10.13122	1.46E-03	1.85E-02	-1
ENSGALG00000002699	-0.2875129	6.425005614	10.125512	1.46E-03	1.85E-02	-1
ENSGALG00000010073	-0.2821305	7.885021089	10.104026	1.48E-03	1.87E-02	-1
ENSGALG00000014284	-0.2934057	5.868738089	10.066134	1.51E-03	1.90E-02	-1
ENSGALG00000022696	-1.0320724	2.279852738	10.065844	1.51E-03	1.90E-02	-1
ENSGALG00000013091	-0.7603423	3.343021586	10.061549	1.51E-03	1.90E-02	-1
ENSGALG00000003018	-0.3591625	4.343542148	10.034243	1.54E-03	1.92E-02	-1
ENSGALG00000005266	-0.4086252	3.891842691	10.02232	1.55E-03	1.93E-02	-1
ENSGALG00000022892	-0.8803551	1.200174503	9.982596	1.58E-03	1.96E-02	-1
ENSGALG00000014167	-0.1891054	6.708901324	9.967699	1.59E-03	1.97E-02	-1
ENSGALG00000025941	-0.5780789	2.81586375	9.954748	1.60E-03	1.97E-02	-1
ENSGALG00000011070	-0.2186646	5.383911197	9.948214	1.61E-03	1.98E-02	-1
ENSGALG00000016536	-0.1727373	7.222689182	9.94666	1.61E-03	1.98E-02	-1
ENSGALG00000008272	-0.4257708	5.689954112	9.909994	1.64E-03	2.01E-02	-1
ENSGALG00000016440	-0.312561	4.522749592	9.906081	1.65E-03	2.01E-02	-1
ENSGALG00000002784	-0.312516	5.431132228	9.899328	1.65E-03	2.02E-02	-1
ENSGALG00000006568	-0.2752785	6.13633502	9.883865	1.67E-03	2.03E-02	-1
ENSGALG00000015388	-0.5869063	5.443700366	9.851449	1.70E-03	2.06E-02	-1
ENSGALG00000029036	-0.2649959	5.398707196	9.846471	1.70E-03	2.06E-02	-1
ENSGALG00000014182	-0.4677771	4.001724902	9.843946	1.70E-03	2.06E-02	-1
ENSGALG00000011551	-0.848344	11.68277283	9.835246	1.71E-03	2.07E-02	-1
ENSGALG00000014977	-0.1935995	6.057728675	9.834478	1.71E-03	2.07E-02	-1
ENSGALG00000002140	-0.2043739	7.76455909	9.817877	1.73E-03	2.08E-02	-1
ENSGALG00000006880	-0.2783901	7.249011262	9.81583	1.73E-03	2.08E-02	-1
ENSGALG00000012821	-0.2964538	4.818234499	9.797798	1.75E-03	2.10E-02	-1
ENSGALG00000000117	-0.3825251	5.570828836	9.767189	1.78E-03	2.13E-02	-1
ENSGALG00000001745	-0.5432425	5.217886485	9.716156	1.83E-03	2.18E-02	-1
ENSGALG00000026215	-0.8110903	1.198757262	9.705144	1.84E-03	2.18E-02	-1
ENSGALG00000003540	-0.3443103	4.208987558	9.665911	1.88E-03	2.22E-02	-1
ENSGALG00000000154	-0.2407649	5.831653652	9.607136	1.94E-03	2.29E-02	-1
ENSGALG00000010020	-0.2109211	6.274656498	9.600535	1.95E-03	2.29E-02	-1
ENSGALG00000003193	-2.170133	-0.133235911	9.599112	1.95E-03	2.29E-02	-1
ENSGALG00000004431	-0.2681677	6.749679686	9.596722	1.95E-03	2.29E-02	-1
ENSGALG00000004859	-0.6321136	7.997896095	9.596078	1.95E-03	2.29E-02	-1
ENSGALG00000003636	-0.6840006	2.135689678	9.587874	1.96E-03	2.30E-02	-1
ENSGALG00000008394	-0.1990338	6.641987468	9.572587	1.98E-03	2.31E-02	-1
ENSGALG00000013211	-0.4236171	3.594824787	9.563633	1.98E-03	2.32E-02	-1
ENSGALG00000000921	-0.2336235	6.023906472	9.545044	2.00E-03	2.33E-02	-1
ENSGALG00000000610	-0.4668036	3.403645957	9.520855	2.03E-03	2.35E-02	-1
ENSGALG00000002222	-0.1982677	6.365895714	9.517879	2.03E-03	2.35E-02	-1
ENSGALG00000003267	-0.1945137	9.102250159	9.511279	2.04E-03	2.35E-02	-1
ENSGALG00000003923	-0.5338707	6.824338711	9.51054	2.04E-03	2.35E-02	-1
ENSGALG00000007078	-0.7318416	5.246481519	9.500351	2.05E-03	2.36E-02	-1
ENSGALG00000012787	-0.6933374	2.716292207	9.499175	2.06E-03	2.36E-02	-1
ENSGALG00000026970	-0.5131341	8.656292805	9.457511	2.10E-03	2.40E-02	-1
ENSGALG00000027980	-0.9862919	0.352596212	9.456648	2.10E-03	2.40E-02	-1
ENSGALG00000007015	-0.3560333	5.728064623	9.436815	2.13E-03	2.42E-02	-1
ENSGALG00000007362	-0.2168626	5.897011923	9.41542	2.15E-03	2.44E-02	-1
ENSGALG00000004583	-0.172689	6.641661125	9.410501	2.16E-03	2.44E-02	-1
ENSGALG00000006751	-0.8977039	2.6822716	9.407926	2.16E-03	2.44E-02	-1
ENSGALG00000013137	-0.3641108	3.352930077	9.400247	2.17E-03	2.45E-02	-1
ENSGALG00000008179	-0.2988393	6.76498969	9.371618	2.20E-03	2.48E-02	-1
ENSGALG00000028936	-0.3570563	4.699764196	9.358114	2.22E-03	2.49E-02	-1
ENSGALG00000000332	-0.2092484	6.323330892	9.344355	2.24E-03	2.50E-02	-1
ENSGALG00000028561	-0.2934944	7.046931767	9.334384	2.25E-03	2.51E-02	-1
ENSGALG00000001363	-0.2132286	6.319266284	9.313181	2.28E-03	2.53E-02	-1
ENSGALG00000005994	-0.3674044	6.683294253	9.28753	2.31E-03	2.55E-02	-1
ENSGALG00000015959	-0.186564	5.91768736	9.278264	2.32E-03	2.56E-02	-1
ENSGALG00000010217	-0.1993933	5.745979227	9.264174	2.34E-03	2.58E-02	-1
ENSGALG00000001209	-0.5627471	2.117045412	9.242504	2.36E-03	2.61E-02	-1
ENSGALG00000016245	-0.2419456	6.085763024	9.209816	2.41E-03	2.65E-02	-1
ENSGALG00000014573	-0.2656188	5.549532084	9.208065	2.41E-03	2.65E-02	-1
ENSGALG00000010149	-0.5752395	6.325594866	9.202423	2.42E-03	2.65E-02	-1
ENSGALG00000004166	-0.2506752	5.295815661	9.151533	2.49E-03	2.71E-02	-1
ENSGALG00000015253	-0.9546096	6.380264893	9.123901	2.52E-03	2.74E-02	-1
ENSGALG00000028016	-2.0382766	0.796077707	9.121993	2.53E-03	2.74E-02	-1
ENSGALG00000016249	-0.6506189	2.581739238	9.116053	2.53E-03	2.75E-02	-1
ENSGALG00000001004	-0.9804696	1.315703506	9.112523	2.54E-03	2.75E-02	-1
ENSGALG00000026095	-0.832802	2.666069273	9.099549	2.56E-03	2.76E-02	-1
ENSGALG00000003526	-0.1797245	6.011573867	9.098277	2.56E-03	2.76E-02	-1
ENSGALG00000028499	-0.2621086	6.077782373	9.081669	2.58E-03	2.78E-02	-1
ENSGALG00000013057	-0.6705353	6.673380163	9.079742	2.58E-03	2.78E-02	-1
ENSGALG00000023660	-0.3182432	5.258137841	9.060541	2.61E-03	2.79E-02	-1
ENSGALG00000006766	-0.2106489	6.06482188	9.060316	2.61E-03	2.79E-02	-1
ENSGALG00000024075	-0.2379284	5.828702615	9.059455	2.61E-03	2.79E-02	-1
ENSGALG00000001689	-0.1989088	6.402336495	9.049113	2.63E-03	2.81E-02	-1
ENSGALG00000021525	-0.5349069	3.968914219	9.040254	2.64E-03	2.81E-02	-1
ENSGALG00000000874	-0.3901316	3.846832595	9.037584	2.64E-03	2.81E-02	-1
ENSGALG00000027070	-0.2634051	7.667899235	9.03669	2.65E-03	2.81E-02	-1
ENSGALG00000027592	-0.317642	5.819235931	9.022175	2.67E-03	2.83E-02	-1
ENSGALG00000009341	-0.4962764	5.518062341	9.015514	2.68E-03	2.83E-02	-1
ENSGALG00000016441	-0.6468401	2.528426545	8.999037	2.70E-03	2.85E-02	-1
ENSGALG00000011663	-0.593668	5.057165535	8.996448	2.71E-03	2.85E-02	-1
ENSGALG00000008936	-0.2400189	6.740641865	8.993691	2.71E-03	2.85E-02	-1
ENSGALG00000006936	-0.4052994	4.255015697	8.973237	2.74E-03	2.88E-02	-1
ENSGALG00000004001	-0.3833531	7.38286537	8.970752	2.74E-03	2.88E-02	-1
ENSGALG00000015783	-0.1873646	7.296436731	8.968133	2.75E-03	2.89E-02	-1
ENSGALG00000004370	-0.4194885	3.26609629	8.961183	2.76E-03	2.89E-02	-1
ENSGALG00000006430	-0.2329002	5.791025426	8.960415	2.76E-03	2.89E-02	-1
ENSGALG00000015469	-0.4203682	4.805658061	8.952506	2.77E-03	2.90E-02	-1
ENSGALG00000022964	-1.1075276	0.942184077	8.910044	2.84E-03	2.95E-02	-1
ENSGALG00000012447	-0.3846552	6.598815475	8.90685	2.84E-03	2.95E-02	-1
ENSGALG00000008341	-0.2211536	6.220332453	8.891518	2.86E-03	2.97E-02	-1
ENSGALG00000000699	-0.1818113	6.414032796	8.886985	2.87E-03	2.98E-02	-1
ENSGALG00000024153	-0.225479	5.342717296	8.884417	2.88E-03	2.98E-02	-1
ENSGALG00000008054	-0.1668873	7.299882391	8.881388	2.88E-03	2.98E-02	-1
ENSGALG00000000912	-0.3071903	5.061574878	8.876873	2.89E-03	2.98E-02	-1
ENSGALG00000003242	-0.814094	2.638389704	8.860148	2.91E-03	3.00E-02	-1
ENSGALG00000007018	-0.2991079	4.764380746	8.853661	2.93E-03	3.00E-02	-1
ENSGALG00000008060	-0.7296007	0.642016999	8.853211	2.93E-03	3.00E-02	-1
ENSGALG00000009783	-0.2576447	7.067612794	8.847902	2.93E-03	3.00E-02	-1
ENSGALG00000014067	-0.2136473	5.170596679	8.846085	2.94E-03	3.00E-02	-1
ENSGALG00000003290	-0.4654967	5.953858857	8.825203	2.97E-03	3.03E-02	-1
ENSGALG00000008323	-0.6537347	1.498383941	8.823036	2.97E-03	3.03E-02	-1
ENSGALG00000004341	-0.3867771	3.884250918	8.815686	2.99E-03	3.03E-02	-1
ENSGALG00000011379	-0.6906114	3.810756801	8.815212	2.99E-03	3.03E-02	-1
ENSGALG00000008114	-0.4401614	3.554780545	8.814379	2.99E-03	3.03E-02	-1
ENSGALG00000023787	-0.6575026	2.300762595	8.805438	3.00E-03	3.05E-02	-1
ENSGALG00000015421	-0.3839715	4.886263068	8.79298	3.02E-03	3.06E-02	-1
ENSGALG00000012281	-0.3118001	4.51505385	8.788895	3.03E-03	3.06E-02	-1
ENSGALG00000001063	-0.4705438	6.235568319	8.755773	3.09E-03	3.11E-02	-1
ENSGALG00000013448	-0.3644904	4.989643604	8.755634	3.09E-03	3.11E-02	-1
ENSGALG00000000774	-0.4087882	5.310284116	8.754895	3.09E-03	3.11E-02	-1
ENSGALG00000015725	-0.7303434	4.177715484	8.753922	3.09E-03	3.11E-02	-1
ENSGALG00000025851	-0.3659068	6.016870063	8.735576	3.12E-03	3.13E-02	-1
ENSGALG00000013031	-0.2248923	6.04415379	8.724703	3.14E-03	3.14E-02	-1
ENSGALG00000003096	-0.2940496	4.234189788	8.722222	3.14E-03	3.14E-02	-1
ENSGALG00000027301	-0.5158761	3.805950267	8.717644	3.15E-03	3.15E-02	-1
ENSGALG00000006326	-0.3583316	7.006056555	8.70698	3.17E-03	3.16E-02	-1
ENSGALG00000000498	-0.7678745	1.475419937	8.702267	3.18E-03	3.17E-02	-1
ENSGALG00000011487	-0.6834115	0.976571727	8.70175	3.18E-03	3.17E-02	-1
ENSGALG00000000667	-0.6480617	2.988943736	8.674395	3.23E-03	3.20E-02	-1
ENSGALG00000007651	-0.6970985	8.411811594	8.670898	3.23E-03	3.20E-02	-1
ENSGALG00000004728	-0.1969032	7.380283576	8.669699	3.24E-03	3.20E-02	-1
ENSGALG00000007093	-0.2124889	8.296258307	8.665897	3.24E-03	3.20E-02	-1
ENSGALG00000014907	-0.3765095	3.66791391	8.660387	3.25E-03	3.21E-02	-1
ENSGALG00000028372	-0.9199891	0.250074463	8.657812	3.26E-03	3.21E-02	-1
ENSGALG00000000466	-0.260849	6.785519463	8.652508	3.27E-03	3.22E-02	-1
ENSGALG00000016223	-0.8854497	1.213442935	8.642964	3.28E-03	3.23E-02	-1
ENSGALG00000007762	-0.2232688	6.967015594	8.635576	3.30E-03	3.23E-02	-1
ENSGALG00000004170	-0.2283806	6.86872834	8.631124	3.30E-03	3.24E-02	-1
ENSGALG00000014508	-0.3646743	6.281428055	8.62647	3.31E-03	3.24E-02	-1
ENSGALG00000020877	-1.1944782	-0.105743615	8.611949	3.34E-03	3.27E-02	-1
ENSGALG00000003604	-0.5143261	2.441833932	8.607794	3.35E-03	3.27E-02	-1
ENSGALG00000000402	-0.5502926	3.162083314	8.607567	3.35E-03	3.27E-02	-1
ENSGALG00000001965	-0.2143789	7.068736096	8.597268	3.37E-03	3.27E-02	-1
ENSGALG00000004169	-0.2493313	7.779131313	8.585214	3.39E-03	3.29E-02	-1
ENSGALG00000002018	-0.1864107	7.18485412	8.57251	3.41E-03	3.31E-02	-1
ENSGALG00000026800	-0.2421556	5.152133649	8.563507	3.43E-03	3.33E-02	-1
ENSGALG00000010150	-0.2349599	7.085069461	8.536813	3.48E-03	3.37E-02	-1
ENSGALG00000011901	-0.3336971	6.330341989	8.516689	3.52E-03	3.39E-02	-1
ENSGALG00000012530	-0.3517278	3.755125598	8.515282	3.52E-03	3.39E-02	-1
ENSGALG00000021636	-0.273504	5.190933792	8.514938	3.52E-03	3.39E-02	-1
ENSGALG00000028462	-0.272655	5.622088516	8.512766	3.53E-03	3.39E-02	-1
ENSGALG00000002787	-0.1717955	6.724357044	8.499395	3.55E-03	3.41E-02	-1
ENSGALG00000004472	-0.7768999	4.069233798	8.480965	3.59E-03	3.44E-02	-1
ENSGALG00000003766	-0.1699423	6.487476249	8.480033	3.59E-03	3.44E-02	-1
ENSGALG00000026028	-0.4763381	4.760302368	8.474859	3.60E-03	3.45E-02	-1
ENSGALG00000007304	-0.2976358	4.477539737	8.466699	3.62E-03	3.46E-02	-1
ENSGALG00000010758	-0.262075	4.90682932	8.459571	3.63E-03	3.47E-02	-1
ENSGALG00000021694	-0.2081723	6.239914256	8.454109	3.64E-03	3.47E-02	-1
ENSGALG00000004938	-0.2630657	5.941803009	8.453104	3.64E-03	3.47E-02	-1
ENSGALG00000003217	-0.4121496	6.59085035	8.448794	3.65E-03	3.47E-02	-1
ENSGALG00000015458	-0.5150271	3.20698137	8.430703	3.69E-03	3.50E-02	-1
ENSGALG00000027621	-0.6287384	1.387084371	8.429941	3.69E-03	3.50E-02	-1
ENSGALG00000013811	-0.3564036	5.096353523	8.411562	3.73E-03	3.53E-02	-1
ENSGALG00000003108	-0.1753599	6.505319708	8.387286	3.78E-03	3.56E-02	-1
ENSGALG00000010932	-0.3412766	3.952857036	8.384072	3.79E-03	3.57E-02	-1
ENSGALG00000009598	-0.1761747	7.913156576	8.377135	3.80E-03	3.57E-02	-1
ENSGALG00000007958	-0.240578	5.057640493	8.3749	3.80E-03	3.57E-02	-1
ENSGALG00000011489	-0.7158145	3.48848201	8.346526	3.86E-03	3.62E-02	-1
ENSGALG00000027458	-0.3028946	3.990747922	8.346504	3.86E-03	3.62E-02	-1
ENSGALG00000028301	-0.3110893	5.222908402	8.339704	3.88E-03	3.63E-02	-1
ENSGALG00000016152	-0.4079224	8.765055679	8.332611	3.89E-03	3.64E-02	-1
ENSGALG00000011643	-0.2214467	7.00743386	8.323859	3.91E-03	3.65E-02	-1
ENSGALG00000011806	-0.8858271	1.388727371	8.315618	3.93E-03	3.65E-02	-1
ENSGALG00000000374	-0.2526823	6.027529047	8.312028	3.94E-03	3.66E-02	-1
ENSGALG00000007196	-0.2168193	6.563223364	8.298581	3.97E-03	3.68E-02	-1
ENSGALG00000001629	-0.7260868	7.793166279	8.293046	3.98E-03	3.68E-02	-1
ENSGALG00000000638	-0.3232836	5.019469774	8.283709	4.00E-03	3.70E-02	-1
ENSGALG00000015358	-0.5993056	1.915618136	8.27885	4.01E-03	3.70E-02	-1
ENSGALG00000023355	-0.3028778	5.907627579	8.272696	4.02E-03	3.71E-02	-1
ENSGALG00000026080	-0.5207279	3.711667153	8.268192	4.03E-03	3.71E-02	-1
ENSGALG00000000585	-1.2187903	1.153052884	8.249755	4.08E-03	3.75E-02	-1
ENSGALG00000023981	-0.2055447	7.879481047	8.237656	4.10E-03	3.77E-02	-1
ENSGALG00000012784	-0.6507788	8.337639387	8.234368	4.11E-03	3.77E-02	-1
ENSGALG00000003086	-0.1627577	6.505317353	8.214459	4.16E-03	3.80E-02	-1
ENSGALG00000016672	-0.6350126	0.694197855	8.21056	4.16E-03	3.81E-02	-1
ENSGALG00000013348	-0.2228267	4.311081261	8.180502	4.23E-03	3.85E-02	-1
ENSGALG00000011657	-0.6863421	5.040148354	8.175577	4.25E-03	3.85E-02	-1
ENSGALG00000023821	-0.4189119	4.504362807	8.173867	4.25E-03	3.85E-02	-1
ENSGALG00000021128	-0.4488487	5.860341412	8.17304	4.25E-03	3.85E-02	-1
ENSGALG00000000401	-0.3886459	3.78653632	8.162977	4.28E-03	3.86E-02	-1
ENSGALG00000000959	-0.1861307	5.838947326	8.158565	4.29E-03	3.87E-02	-1
ENSGALG00000016627	-0.3975464	3.131921093	8.155429	4.29E-03	3.87E-02	-1
ENSGALG00000000673	-0.261385	5.364354545	8.140665	4.33E-03	3.90E-02	-1
ENSGALG00000028759	-0.631406	1.113612426	8.135431	4.34E-03	3.90E-02	-1
ENSGALG00000005823	-0.3469602	9.978522716	8.121841	4.37E-03	3.92E-02	-1
ENSGALG00000001053	-0.2071108	8.02196016	8.118187	4.38E-03	3.92E-02	-1
ENSGALG00000009523	-1.0390357	3.268584923	8.098078	4.43E-03	3.95E-02	-1
ENSGALG00000012057	-0.5374128	7.476801101	8.096663	4.43E-03	3.95E-02	-1
ENSGALG00000006355	-0.2365331	6.025869796	8.094914	4.44E-03	3.95E-02	-1
ENSGALG00000001482	-0.1772494	7.532489009	8.090279	4.45E-03	3.95E-02	-1
ENSGALG00000007448	-0.9354489	0.381438437	8.073931	4.49E-03	3.96E-02	-1
ENSGALG00000005128	-0.6069815	2.222962984	8.073472	4.49E-03	3.96E-02	-1
ENSGALG00000000405	-0.2041693	6.491188943	8.072437	4.49E-03	3.96E-02	-1
ENSGALG00000009965	-0.4494326	4.463440533	8.062542	4.52E-03	3.98E-02	-1
ENSGALG00000000713	-0.3939315	6.867270985	8.057689	4.53E-03	3.98E-02	-1
ENSGALG00000003999	-0.4756392	3.766932054	8.05693	4.53E-03	3.98E-02	-1
ENSGALG00000025923	-0.2489267	5.869321582	8.045856	4.56E-03	3.99E-02	-1
ENSGALG00000007609	-0.2923364	5.636080677	8.043531	4.57E-03	3.99E-02	-1
ENSGALG00000002155	-0.34257	5.611367358	8.036911	4.58E-03	4.01E-02	-1
ENSGALG00000006472	-0.466329	2.385964712	8.032707	4.59E-03	4.01E-02	-1
ENSGALG00000002964	-0.1972436	5.658608473	8.031312	4.60E-03	4.01E-02	-1
ENSGALG00000003144	-0.5539855	5.78259195	8.023655	4.62E-03	4.02E-02	-1
ENSGALG00000026936	-0.1865873	6.377035895	8.003785	4.67E-03	4.05E-02	-1
ENSGALG00000003185	-0.3897641	8.831672489	7.990301	4.70E-03	4.08E-02	-1
ENSGALG00000001478	-0.3950706	5.348962879	7.980161	4.73E-03	4.09E-02	-1
ENSGALG00000004771	-0.5060977	8.388832961	7.975076	4.74E-03	4.10E-02	-1
ENSGALG00000013660	-0.3666708	5.207820347	7.962931	4.77E-03	4.11E-02	-1
ENSGALG00000002237	-0.2542249	5.503329806	7.936438	4.84E-03	4.15E-02	-1
ENSGALG00000022706	-0.2577663	7.15998891	7.912688	4.91E-03	4.20E-02	-1
ENSGALG00000004504	-0.7291603	2.679824452	7.905463	4.93E-03	4.21E-02	-1
ENSGALG00000025743	-0.3458568	4.570568813	7.899458	4.94E-03	4.22E-02	-1
ENSGALG00000004295	-0.2056784	7.547179994	7.889018	4.97E-03	4.24E-02	-1
ENSGALG00000017015	-0.3004208	5.640413993	7.872479	5.02E-03	4.26E-02	-1
ENSGALG00000024101	-0.508906	2.16792807	7.868957	5.03E-03	4.26E-02	-1
ENSGALG00000012301	-0.16284	6.741513521	7.863511	5.04E-03	4.27E-02	-1
ENSGALG00000004505	-0.4540471	2.921068725	7.8527	5.07E-03	4.28E-02	-1
ENSGALG00000005897	-0.2860729	6.52645453	7.843009	5.10E-03	4.30E-02	-1
ENSGALG00000026218	-0.277858	5.87941531	7.82849	5.14E-03	4.33E-02	-1
ENSGALG00000027482	-0.3532163	4.685876845	7.825329	5.15E-03	4.33E-02	-1
ENSGALG00000005558	-0.2036711	6.095405499	7.818983	5.17E-03	4.34E-02	-1
ENSGALG00000024171	-0.4076043	3.041821624	7.809912	5.20E-03	4.36E-02	-1
ENSGALG00000010542	-0.2350679	7.057245041	7.809356	5.20E-03	4.36E-02	-1
ENSGALG00000010218	-0.6911123	0.890692689	7.801122	5.22E-03	4.38E-02	-1
ENSGALG00000002279	-0.2226101	5.720399245	7.793511	5.24E-03	4.39E-02	-1
ENSGALG00000007456	-0.2703325	4.163753778	7.783465	5.27E-03	4.40E-02	-1
ENSGALG00000002048	-0.7659733	0.561000595	7.780574	5.28E-03	4.40E-02	-1
ENSGALG00000013642	-0.3434254	3.766036897	7.777017	5.29E-03	4.41E-02	-1
ENSGALG00000008539	-0.2665121	6.000542196	7.776906	5.29E-03	4.41E-02	-1
ENSGALG00000006445	-0.2394986	5.171954269	7.772357	5.31E-03	4.41E-02	-1
ENSGALG00000002517	-0.666662	2.623548171	7.764295	5.33E-03	4.43E-02	-1
ENSGALG00000019711	-0.3281553	3.774531577	7.758836	5.35E-03	4.44E-02	-1
ENSGALG00000001943	-0.3531538	4.757512034	7.758347	5.35E-03	4.44E-02	-1
ENSGALG00000004730	-0.2083421	9.19441967	7.75564	5.35E-03	4.44E-02	-1
ENSGALG00000026443	-0.2624936	5.421968215	7.749127	5.37E-03	4.46E-02	-1
ENSGALG00000008523	-0.1782651	6.014985854	7.739308	5.40E-03	4.48E-02	-1
ENSGALG00000028716	-0.5879764	2.388103591	7.737379	5.41E-03	4.48E-02	-1
ENSGALG00000026077	-0.3080311	7.818908613	7.728719	5.43E-03	4.49E-02	-1
ENSGALG00000003256	-0.1829704	6.482064227	7.72277	5.45E-03	4.50E-02	-1
ENSGALG00000011826	-0.60218	7.50461472	7.714473	5.48E-03	4.51E-02	-1
ENSGALG00000011343	-0.5822387	1.026140191	7.714031	5.48E-03	4.51E-02	-1
ENSGALG00000008811	-0.4603823	5.100364367	7.691423	5.55E-03	4.56E-02	-1
ENSGALG00000026717	-0.4605903	6.695122508	7.688069	5.56E-03	4.57E-02	-1
ENSGALG00000016564	-0.252819	7.242661747	7.666323	5.63E-03	4.62E-02	-1
ENSGALG00000005869	-0.1566712	7.818688916	7.641223	5.70E-03	4.67E-02	-1
ENSGALG00000001883	-0.5501795	1.839687827	7.640225	5.71E-03	4.67E-02	-1
ENSGALG00000008359	-0.3646565	5.651488837	7.639735	5.71E-03	4.67E-02	-1
ENSGALG00000008257	-0.3792549	7.249278895	7.636555	5.72E-03	4.67E-02	-1
ENSGALG00000003160	-0.4195986	4.817541531	7.628015	5.75E-03	4.69E-02	-1
ENSGALG00000023725	-0.4360084	4.356100361	7.623052	5.76E-03	4.70E-02	-1
ENSGALG00000019003	-0.4250755	3.232119188	7.615685	5.79E-03	4.71E-02	-1
ENSGALG00000003118	-0.3602901	5.074899374	7.615141	5.79E-03	4.71E-02	-1
ENSGALG00000016142	-1.1043204	5.844300393	7.613266	5.79E-03	4.71E-02	-1
ENSGALG00000004167	-0.5189677	7.158462382	7.606982	5.81E-03	4.72E-02	-1
ENSGALG00000008172	-0.416085	7.467476833	7.605556	5.82E-03	4.72E-02	-1
ENSGALG00000010618	-0.2624385	5.16238792	7.592543	5.86E-03	4.75E-02	-1
ENSGALG00000028295	-0.1877387	6.185955647	7.59121	5.87E-03	4.75E-02	-1
ENSGALG00000008855	-0.2457258	6.264683778	7.586428	5.88E-03	4.76E-02	-1
ENSGALG00000006809	-0.3504167	6.918514552	7.582037	5.90E-03	4.77E-02	-1
ENSGALG00000027991	-0.2093415	4.587157061	7.579428	5.90E-03	4.77E-02	-1
ENSGALG00000011166	-0.6640265	0.911057162	7.576429	5.91E-03	4.77E-02	-1
ENSGALG00000010174	-0.2437306	4.439266587	7.576008	5.92E-03	4.77E-02	-1
ENSGALG00000019835	-0.2194393	5.773040356	7.573957	5.92E-03	4.77E-02	-1
ENSGALG00000016764	-0.1765976	7.584849144	7.568337	5.94E-03	4.78E-02	-1
ENSGALG00000027905	-0.2678818	6.487321085	7.550838	6.00E-03	4.82E-02	-1
ENSGALG00000004856	-0.2175177	5.54028096	7.539774	6.04E-03	4.84E-02	-1
ENSGALG00000005582	-0.2395531	7.110002051	7.51678	6.11E-03	4.89E-02	-1
ENSGALG00000002417	-0.2203988	6.328872137	7.515336	6.12E-03	4.89E-02	-1
ENSGALG00000024034	-0.2103312	6.817086524	7.515192	6.12E-03	4.89E-02	-1
ENSGALG00000003136	-0.672999	4.273201802	7.503793	6.16E-03	4.92E-02	-1
ENSGALG00000014514	-0.2486704	4.296688241	7.478733	6.24E-03	4.97E-02	-1
ENSGALG00000012104	-0.2744023	5.587265663	7.478298	6.24E-03	4.97E-02	-1
ENSGALG00000027365	-0.3704931	6.190536911	7.460928	6.31E-03	5.00E-02	-1
ENSGALG00000025778	5.2583333	1.553349538	228.205219	1.47E-51	1.66E-47	1
ENSGALG00000012275	1.5501181	5.427018195	208.541781	2.86E-47	1.61E-43	1
ENSGALG00000002348	0.9045267	6.254412509	128.087014	1.07E-29	3.03E-26	1
ENSGALG00000011579	2.1106818	1.587682526	96.986729	6.98E-23	1.31E-19	1
ENSGALG00000008304	1.2184242	4.136554701	96.126702	1.08E-22	1.74E-19	1
ENSGALG00000014496	1.0486921	6.041256646	93.634399	3.80E-22	5.36E-19	1
ENSGALG00000028696	0.8316045	5.232639238	91.825479	9.47E-22	1.07E-18	1
ENSGALG00000005852	4.4286837	1.524420104	91.553727	1.09E-21	1.11E-18	1
ENSGALG00000013102	1.2564472	5.108179636	76.365734	2.36E-18	1.90E-15	1
ENSGALG00000014379	1.135858	4.524826539	75.172943	4.31E-18	3.25E-15	1
ENSGALG00000002421	1.202226	6.261103822	72.059764	2.09E-17	1.47E-14	1
ENSGALG00000016578	0.5205778	6.256322665	70.5785	4.42E-17	2.77E-14	1
ENSGALG00000020092	0.6193701	5.864912991	69.960447	6.05E-17	3.60E-14	1
ENSGALG00000027514	3.8851746	1.394217493	61.162986	5.25E-15	2.97E-12	1
ENSGALG00000004683	0.4397921	8.181490278	58.652962	1.88E-14	1.01E-11	1
ENSGALG00000009302	1.9162548	1.075996937	53.228524	2.97E-13	1.34E-10	1
ENSGALG00000019961	1.083524	3.64784902	50.051471	1.50E-12	5.64E-10	1
ENSGALG00000016099	0.8969952	5.516633233	49.945126	1.58E-12	5.76E-10	1
ENSGALG00000010925	0.5683894	7.115892373	49.714356	1.78E-12	6.28E-10	1
ENSGALG00000003913	0.7915887	3.800854109	49.227942	2.28E-12	7.80E-10	1
ENSGALG00000006350	0.4655917	6.25680845	47.626379	5.16E-12	1.63E-09	1
ENSGALG00000013733	0.5307744	6.782875002	47.00527	7.08E-12	2.10E-09	1
ENSGALG00000023608	2.1128389	4.58264569	46.363249	9.82E-12	2.77E-09	1
ENSGALG00000023609	2.1886414	3.367078946	46.008709	1.18E-11	3.24E-09	1
ENSGALG00000002930	0.5016349	7.625764589	45.816378	1.30E-11	3.49E-09	1
ENSGALG00000014079	0.8172723	4.438583376	45.768243	1.33E-11	3.50E-09	1
ENSGALG00000005156	1.0400082	3.186408347	43.460566	4.33E-11	1.09E-08	1
ENSGALG00000021039	1.3230172	2.22761796	41.941407	9.40E-11	2.21E-08	1
ENSGALG00000016575	0.8850885	4.47825927	41.768872	1.03E-10	2.32E-08	1
ENSGALG00000027036	1.3336351	5.063032084	41.378816	1.25E-10	2.78E-08	1
ENSGALG00000009594	0.764748	8.251039489	41.336507	1.28E-10	2.78E-08	1
ENSGALG00000002282	1.4365613	3.465443277	41.091492	1.45E-10	3.10E-08	1
ENSGALG00000016584	1.6960639	1.076575572	40.656068	1.82E-10	3.80E-08	1
ENSGALG00000010857	0.8677672	5.577164214	39.899259	2.67E-10	5.39E-08	1
ENSGALG00000015055	1.7990604	0.221733842	39.838384	2.76E-10	5.47E-08	1
ENSGALG00000014486	0.5898795	6.214489377	39.304367	3.63E-10	7.06E-08	1
ENSGALG00000006443	2.9592104	1.651859911	38.748393	4.82E-10	9.07E-08	1
ENSGALG00000019430	2.4508833	1.048958384	37.742705	8.07E-10	1.49E-07	1
ENSGALG00000026761	0.8462737	3.272383131	36.361128	1.64E-09	2.89E-07	1
ENSGALG00000012377	1.3915751	3.303687376	36.252794	1.73E-09	3.01E-07	1
ENSGALG00000002536	0.3348285	6.79773462	35.190089	2.99E-09	4.89E-07	1
ENSGALG00000015183	0.5350554	6.538948203	34.836794	3.59E-09	5.78E-07	1
ENSGALG00000016576	0.5116261	5.571614297	34.461194	4.35E-09	6.81E-07	1
ENSGALG00000008694	0.5805434	5.314458858	34.437702	4.40E-09	6.81E-07	1
ENSGALG00000020561	1.291711	3.967707564	34.232745	4.89E-09	7.46E-07	1
ENSGALG00000002594	0.8745454	4.031484991	34.017415	5.46E-09	8.22E-07	1
ENSGALG00000010977	1.6826387	0.503636793	33.821443	6.04E-09	8.86E-07	1
ENSGALG00000013971	0.4896176	8.216343734	33.634494	6.65E-09	9.63E-07	1
ENSGALG00000029083	2.6019664	0.69724633	33.555796	6.92E-09	9.90E-07	1
ENSGALG00000009297	0.6639211	5.850924884	33.299874	7.90E-09	1.11E-06	1
ENSGALG00000014479	0.9779848	1.681982778	32.263963	1.35E-08	1.84E-06	1
ENSGALG00000005261	0.3871652	6.487547446	32.257829	1.35E-08	1.84E-06	1
ENSGALG00000015049	0.3405026	7.772558205	31.728797	1.77E-08	2.36E-06	1
ENSGALG00000025352	1.8804922	1.28349594	31.025383	2.55E-08	3.34E-06	1
ENSGALG00000010853	1.3152089	2.063253377	30.241494	3.81E-08	4.73E-06	1
ENSGALG00000003562	0.8516075	2.511775402	30.165715	3.97E-08	4.83E-06	1
ENSGALG00000028751	0.443581	5.467301377	30.16041	3.98E-08	4.83E-06	1
ENSGALG00000012310	0.4518715	4.771140127	30.028344	4.26E-08	5.11E-06	1
ENSGALG00000015746	0.4602239	5.265821935	29.895748	4.56E-08	5.42E-06	1
ENSGALG00000026098	0.9025501	3.294867285	29.718818	4.99E-08	5.79E-06	1
ENSGALG00000016906	0.5539884	5.187809994	29.275618	6.28E-08	7.09E-06	1
ENSGALG00000009021	0.938165	1.683240628	28.650703	8.67E-08	9.60E-06	1
ENSGALG00000007168	1.7542269	-0.028906979	28.614528	8.83E-08	9.68E-06	1
ENSGALG00000029020	0.7665876	5.107071452	28.549788	9.13E-08	9.84E-06	1
ENSGALG00000017158	0.5968091	4.445586455	28.545463	9.15E-08	9.84E-06	1
ENSGALG00000017241	0.4390116	6.224783195	28.388705	9.92E-08	1.05E-05	1
ENSGALG00000010521	1.9289394	1.773988644	28.382897	9.95E-08	1.05E-05	1
ENSGALG00000006186	1.7573014	0.133753302	27.879787	1.29E-07	1.29E-05	1
ENSGALG00000012327	1.0633269	1.454303737	27.87902	1.29E-07	1.29E-05	1
ENSGALG00000005967	1.5185315	2.272090491	27.846001	1.31E-07	1.30E-05	1
ENSGALG00000010029	2.0703023	-0.104491298	27.784273	1.36E-07	1.33E-05	1
ENSGALG00000001433	0.7953133	4.263594008	27.727698	1.40E-07	1.36E-05	1
ENSGALG00000014033	0.5393777	3.604238457	27.673913	1.44E-07	1.36E-05	1
ENSGALG00000016359	0.3893238	5.93453601	27.673386	1.44E-07	1.36E-05	1
ENSGALG00000000235	0.2854547	6.593306878	27.287847	1.75E-07	1.58E-05	1
ENSGALG00000006743	0.3868922	7.637184491	27.186808	1.85E-07	1.64E-05	1
ENSGALG00000008557	0.5811913	5.219899044	27.055668	1.98E-07	1.74E-05	1
ENSGALG00000024483	0.9394658	2.98311841	26.814362	2.24E-07	1.95E-05	1
ENSGALG00000020151	0.8834093	3.693447685	26.643162	2.45E-07	2.11E-05	1
ENSGALG00000008960	0.7508274	3.698295683	26.186271	3.10E-07	2.59E-05	1
ENSGALG00000016549	0.5994404	4.168674916	26.177358	3.11E-07	2.59E-05	1
ENSGALG00000000871	2.3590653	2.333649842	25.990823	3.43E-07	2.83E-05	1
ENSGALG00000027058	0.6244636	6.788881505	25.820128	3.75E-07	3.07E-05	1
ENSGALG00000008612	0.7628272	4.711098439	25.640951	4.11E-07	3.32E-05	1
ENSGALG00000012439	0.4209215	4.752930162	25.551957	4.31E-07	3.45E-05	1
ENSGALG00000010547	0.2553136	6.847849287	25.349113	4.78E-07	3.80E-05	1
ENSGALG00000013981	0.4118131	5.538038905	25.295228	4.92E-07	3.88E-05	1
ENSGALG00000017219	0.594028	5.531004271	25.20489	5.16E-07	4.04E-05	1
ENSGALG00000025862	0.9345184	2.315199741	24.923961	5.96E-07	4.64E-05	1
ENSGALG00000009546	0.4393188	8.304315929	24.799195	6.36E-07	4.89E-05	1
ENSGALG00000015880	0.4103468	6.489256754	24.73813	6.57E-07	4.99E-05	1
ENSGALG00000008765	0.5301852	5.488301999	24.731865	6.59E-07	4.99E-05	1
ENSGALG00000015628	0.984436	3.306349909	24.619127	6.99E-07	5.25E-05	1
ENSGALG00000023886	1.8903839	0.126956872	24.610005	7.02E-07	5.25E-05	1
ENSGALG00000017244	0.7147188	5.039526351	24.47236	7.54E-07	5.56E-05	1
ENSGALG00000008282	0.2987701	5.737547727	24.451102	7.62E-07	5.57E-05	1
ENSGALG00000023925	1.2244248	0.655124441	24.427108	7.72E-07	5.57E-05	1
ENSGALG00000006352	0.7641438	4.555241025	24.420812	7.74E-07	5.57E-05	1
ENSGALG00000026897	5.5428561	3.068720665	24.40154	7.82E-07	5.59E-05	1
ENSGALG00000006344	0.7104875	3.978691554	24.259217	8.42E-07	5.98E-05	1
ENSGALG00000005318	1.3595763	0.209964739	24.145537	8.93E-07	6.26E-05	1
ENSGALG00000027172	6.2514882	2.662981217	24.057161	9.35E-07	6.48E-05	1
ENSGALG00000012021	1.0349312	3.46248971	23.917087	1.01E-06	6.84E-05	1
ENSGALG00000009516	0.5505809	5.68035497	23.813901	1.06E-06	7.13E-05	1
ENSGALG00000016234	0.392082	7.690691681	23.608599	1.18E-06	7.84E-05	1
ENSGALG00000004670	0.3428067	6.316828891	23.579011	1.20E-06	7.92E-05	1
ENSGALG00000002732	0.8130659	3.939559787	23.50099	1.25E-06	8.20E-05	1
ENSGALG00000014378	0.3205083	5.711475497	23.472428	1.27E-06	8.22E-05	1
ENSGALG00000005178	2.4630197	1.014436703	23.450065	1.28E-06	8.23E-05	1
ENSGALG00000008548	0.7017756	2.6568191	23.406777	1.31E-06	8.32E-05	1
ENSGALG00000023961	1.9364562	1.531073149	23.40583	1.31E-06	8.32E-05	1
ENSGALG00000021676	0.4209171	7.785914388	23.101074	1.54E-06	9.64E-05	1
ENSGALG00000006422	0.4178613	5.052083366	23.034103	1.59E-06	9.87E-05	1
ENSGALG00000013987	1.2394162	3.268977686	22.955727	1.66E-06	1.01E-04	1
ENSGALG00000016324	1.3124882	1.14785849	22.942826	1.67E-06	1.01E-04	1
ENSGALG00000010152	0.9109899	2.653953008	22.897808	1.71E-06	1.03E-04	1
ENSGALG00000028310	0.8247385	6.802203619	22.873524	1.73E-06	1.03E-04	1
ENSGALG00000013117	0.875234	3.852412189	22.873372	1.73E-06	1.03E-04	1
ENSGALG00000015960	0.3906639	5.524941224	22.827704	1.77E-06	1.05E-04	1
ENSGALG00000027209	0.5974667	8.612970572	22.817422	1.78E-06	1.05E-04	1
ENSGALG00000008437	0.4783482	7.183605571	22.764821	1.83E-06	1.07E-04	1
ENSGALG00000011474	0.4883518	5.152547657	22.753797	1.84E-06	1.07E-04	1
ENSGALG00000005469	1.1986785	1.115647135	22.61795	1.98E-06	1.14E-04	1
ENSGALG00000005069	0.536529	7.403527493	22.52928	2.07E-06	1.18E-04	1
ENSGALG00000003172	0.5656733	4.538371849	22.419665	2.19E-06	1.24E-04	1
ENSGALG00000017393	0.781792	6.436767927	22.344172	2.28E-06	1.29E-04	1
ENSGALG00000003515	0.8416896	6.739871558	22.324206	2.30E-06	1.29E-04	1
ENSGALG00000015678	0.3223998	5.261225748	22.207194	2.45E-06	1.37E-04	1
ENSGALG00000008996	1.1115863	1.017526612	22.18152	2.48E-06	1.38E-04	1
ENSGALG00000006538	0.3923979	6.96449682	22.157687	2.51E-06	1.39E-04	1
ENSGALG00000021611	0.2435763	6.681503661	22.08694	2.61E-06	1.44E-04	1
ENSGALG00000027579	0.4022329	6.504390365	22.063496	2.64E-06	1.44E-04	1
ENSGALG00000014006	0.3913494	4.233329156	22.053216	2.65E-06	1.44E-04	1
ENSGALG00000001374	0.2499151	7.237940353	22.052237	2.65E-06	1.44E-04	1
ENSGALG00000007128	0.4051268	10.09925572	21.919113	2.84E-06	1.54E-04	1
ENSGALG00000014844	1.3532171	0.708577897	21.900573	2.87E-06	1.54E-04	1
ENSGALG00000016548	0.2890178	6.261717501	21.847636	2.95E-06	1.58E-04	1
ENSGALG00000027986	0.5742836	3.816370709	21.823896	2.99E-06	1.59E-04	1
ENSGALG00000001371	1.1614622	2.422699398	21.783629	3.05E-06	1.61E-04	1
ENSGALG00000013112	0.6929801	5.726613444	21.773228	3.07E-06	1.61E-04	1
ENSGALG00000010741	2.169333	0.348063198	21.698466	3.19E-06	1.66E-04	1
ENSGALG00000008562	1.1257945	0.86380126	21.662883	3.25E-06	1.68E-04	1
ENSGALG00000000976	0.4180734	4.046149443	21.57887	3.40E-06	1.75E-04	1
ENSGALG00000007218	0.5271195	3.8093558	21.497312	3.54E-06	1.81E-04	1
ENSGALG00000021738	1.8871716	-0.082473191	21.475145	3.58E-06	1.82E-04	1
ENSGALG00000000853	0.2445132	5.952437192	21.433623	3.66E-06	1.84E-04	1
ENSGALG00000004572	1.8454741	3.097832337	21.420696	3.69E-06	1.84E-04	1
ENSGALG00000008901	0.8100906	4.689090709	21.36231	3.80E-06	1.88E-04	1
ENSGALG00000009771	1.5905044	5.650628407	21.286555	3.95E-06	1.94E-04	1
ENSGALG00000007508	0.8092547	4.407817478	21.275685	3.98E-06	1.94E-04	1
ENSGALG00000015788	0.5366947	5.473082123	21.253287	4.02E-06	1.96E-04	1
ENSGALG00000027409	0.3209518	7.057556849	21.235409	4.06E-06	1.97E-04	1
ENSGALG00000028883	0.742792	1.993052074	21.224801	4.08E-06	1.97E-04	1
ENSGALG00000027517	0.5936382	4.685658071	21.211226	4.11E-06	1.97E-04	1
ENSGALG00000024083	0.7692883	6.668416238	21.206379	4.12E-06	1.97E-04	1
ENSGALG00000003520	0.4234774	5.194742069	21.031569	4.52E-06	2.14E-04	1
ENSGALG00000005254	0.8899816	6.121737103	20.790474	5.12E-06	2.41E-04	1
ENSGALG00000008216	0.373534	5.725984057	20.716824	5.32E-06	2.49E-04	1
ENSGALG00000005173	0.4278403	4.399448073	20.640699	5.54E-06	2.57E-04	1
ENSGALG00000010938	0.2547066	6.019339149	20.313039	6.58E-06	3.03E-04	1
ENSGALG00000015815	0.3994092	6.828518295	20.262269	6.75E-06	3.10E-04	1
ENSGALG00000004065	0.2847981	6.310910537	20.220781	6.90E-06	3.15E-04	1
ENSGALG00000010127	0.2810072	7.660941997	20.215819	6.92E-06	3.15E-04	1
ENSGALG00000009542	1.6280734	1.13916318	20.122103	7.27E-06	3.28E-04	1
ENSGALG00000002283	0.4404355	4.677430859	20.093484	7.37E-06	3.30E-04	1
ENSGALG00000015952	1.0502167	2.331771495	20.064987	7.49E-06	3.34E-04	1
ENSGALG00000012947	0.4267055	3.95685997	20.051724	7.54E-06	3.35E-04	1
ENSGALG00000009384	0.247796	7.31501616	20.030782	7.62E-06	3.37E-04	1
ENSGALG00000006368	1.210833	1.740771615	19.941138	7.99E-06	3.51E-04	1
ENSGALG00000014501	1.1407493	1.912117066	19.870864	8.29E-06	3.61E-04	1
ENSGALG00000013893	0.5818249	3.168302576	19.743687	8.86E-06	3.82E-04	1
ENSGALG00000014209	0.3009618	5.808339789	19.667527	9.22E-06	3.94E-04	1
ENSGALG00000014992	0.3646651	4.407780717	19.629845	9.40E-06	3.96E-04	1
ENSGALG00000016283	0.6055924	3.633813731	19.627532	9.41E-06	3.96E-04	1
ENSGALG00000019336	0.5069478	4.887378026	19.583373	9.63E-06	4.04E-04	1
ENSGALG00000009517	0.4790816	6.346285084	19.547784	9.81E-06	4.06E-04	1
ENSGALG00000020876	1.092774	1.689079255	19.544721	9.83E-06	4.06E-04	1
ENSGALG00000015043	0.4254872	6.124152854	19.53142	9.90E-06	4.07E-04	1
ENSGALG00000015846	0.4302523	6.305096419	19.50832	1.00E-05	4.09E-04	1
ENSGALG00000011659	0.4282783	5.119027349	19.485051	1.01E-05	4.12E-04	1
ENSGALG00000016052	0.2256034	6.308894497	19.433609	1.04E-05	4.21E-04	1
ENSGALG00000005923	1.1919689	3.371568549	19.411679	1.05E-05	4.23E-04	1
ENSGALG00000028938	0.3615066	6.441644382	19.344061	1.09E-05	4.35E-04	1
ENSGALG00000023719	0.8309674	2.892185612	19.340447	1.09E-05	4.35E-04	1
ENSGALG00000016850	0.3988513	7.282340933	19.093112	1.24E-05	4.92E-04	1
ENSGALG00000007948	0.7100686	4.294047556	19.060663	1.27E-05	4.98E-04	1
ENSGALG00000013174	0.3846955	4.72291687	19.032035	1.29E-05	5.04E-04	1
ENSGALG00000009723	1.2112746	1.645238018	18.997084	1.31E-05	5.12E-04	1
ENSGALG00000004387	0.791824	2.144498698	18.97494	1.32E-05	5.16E-04	1
ENSGALG00000014877	0.6942218	5.909874408	18.947239	1.34E-05	5.21E-04	1
ENSGALG00000026695	0.2641162	5.735100915	18.93003	1.36E-05	5.24E-04	1
ENSGALG00000009656	0.4272252	4.94263019	18.890457	1.38E-05	5.32E-04	1
ENSGALG00000016594	0.9452722	2.494349788	18.829859	1.43E-05	5.46E-04	1
ENSGALG00000028290	0.2695367	6.119753983	18.807333	1.45E-05	5.48E-04	1
ENSGALG00000013160	0.281707	6.42605392	18.777344	1.47E-05	5.55E-04	1
ENSGALG00000005588	0.3839636	6.714660754	18.690565	1.54E-05	5.77E-04	1
ENSGALG00000015254	0.8151897	2.657520296	18.394964	1.80E-05	6.54E-04	1
ENSGALG00000001938	0.2341464	7.087391997	18.393781	1.80E-05	6.54E-04	1
ENSGALG00000026341	1.2477067	0.437247225	18.353918	1.83E-05	6.64E-04	1
ENSGALG00000014096	0.3868088	4.655844949	18.282536	1.90E-05	6.85E-04	1
ENSGALG00000013766	0.7438276	2.284540226	18.251635	1.94E-05	6.94E-04	1
ENSGALG00000019397	0.2427311	6.482612619	18.107296	2.09E-05	7.37E-04	1
ENSGALG00000015012	0.2954691	4.941640971	17.897567	2.33E-05	8.15E-04	1
ENSGALG00000013101	3.5033722	4.057566752	17.734295	2.54E-05	8.77E-04	1
ENSGALG00000003135	0.7923013	2.757514145	17.71082	2.57E-05	8.83E-04	1
ENSGALG00000014827	0.8658443	1.598841058	17.704658	2.58E-05	8.83E-04	1
ENSGALG00000015018	1.0529644	3.286938252	17.648914	2.66E-05	9.04E-04	1
ENSGALG00000010470	1.0346618	0.431430532	17.545189	2.81E-05	9.41E-04	1
ENSGALG00000015559	0.7951727	2.012816202	17.543383	2.81E-05	9.41E-04	1
ENSGALG00000012226	1.2309969	2.534355846	17.504842	2.87E-05	9.55E-04	1
ENSGALG00000000573	0.4064769	4.697441564	17.389217	3.05E-05	1.01E-03	1
ENSGALG00000004248	0.8199332	2.664782787	17.319294	3.16E-05	1.04E-03	1
ENSGALG00000009152	0.7483244	3.048666112	17.271926	3.24E-05	1.06E-03	1
ENSGALG00000015363	0.5293862	5.509161549	17.207852	3.35E-05	1.08E-03	1
ENSGALG00000028209	0.9248902	1.112385216	17.168586	3.42E-05	1.10E-03	1
ENSGALG00000013751	1.4212216	0.065742533	17.15661	3.44E-05	1.10E-03	1
ENSGALG00000000317	1.2632185	0.788604011	17.144491	3.46E-05	1.11E-03	1
ENSGALG00000026854	0.8762075	2.935350456	16.966012	3.81E-05	1.20E-03	1
ENSGALG00000028628	0.594404	6.255663701	16.956144	3.83E-05	1.20E-03	1
ENSGALG00000015250	0.3332792	8.343923991	16.942837	3.85E-05	1.20E-03	1
ENSGALG00000025887	0.8395402	2.884763026	16.930081	3.88E-05	1.21E-03	1
ENSGALG00000026311	0.4036915	5.046056952	16.905118	3.93E-05	1.22E-03	1
ENSGALG00000000463	0.7997652	2.023335778	16.901472	3.94E-05	1.22E-03	1
ENSGALG00000000882	0.301686	4.936821858	16.891675	3.96E-05	1.22E-03	1
ENSGALG00000003433	0.4792429	6.072132662	16.82374	4.10E-05	1.25E-03	1
ENSGALG00000013661	0.4281737	5.517790993	16.805607	4.14E-05	1.26E-03	1
ENSGALG00000012958	0.6700635	2.238972065	16.793405	4.17E-05	1.27E-03	1
ENSGALG00000026011	0.7388183	5.54993165	16.78395	4.19E-05	1.27E-03	1
ENSGALG00000015528	0.4399222	4.13325261	16.775234	4.21E-05	1.27E-03	1
ENSGALG00000016320	0.2387282	6.90683914	16.741505	4.28E-05	1.29E-03	1
ENSGALG00000007726	0.2340592	6.934884573	16.690956	4.40E-05	1.32E-03	1
ENSGALG00000013489	0.3573515	5.281291892	16.660222	4.47E-05	1.34E-03	1
ENSGALG00000010040	0.5101361	3.686886097	16.645487	4.51E-05	1.34E-03	1
ENSGALG00000010873	0.8922405	1.20107713	16.619774	4.57E-05	1.35E-03	1
ENSGALG00000009633	0.2689509	5.642211272	16.483917	4.91E-05	1.44E-03	1
ENSGALG00000006563	0.5356324	5.992813686	16.475267	4.93E-05	1.44E-03	1
ENSGALG00000016455	1.6329022	1.116787399	16.358322	5.24E-05	1.53E-03	1
ENSGALG00000005169	0.3453637	4.818524133	16.276652	5.47E-05	1.58E-03	1
ENSGALG00000002646	0.5799815	2.726373104	16.175231	5.77E-05	1.65E-03	1
ENSGALG00000006975	0.3061326	6.547131233	16.131894	5.91E-05	1.67E-03	1
ENSGALG00000005976	0.4133138	4.868968434	16.098393	6.01E-05	1.69E-03	1
ENSGALG00000006351	0.5000317	5.418532055	16.095786	6.02E-05	1.69E-03	1
ENSGALG00000016852	0.4528564	7.352790311	16.049946	6.17E-05	1.73E-03	1
ENSGALG00000027757	0.442179	6.295282066	16.00704	6.31E-05	1.76E-03	1
ENSGALG00000017166	0.7470304	2.100613647	15.933657	6.56E-05	1.83E-03	1
ENSGALG00000007979	0.4763415	4.434500717	15.814673	6.99E-05	1.93E-03	1
ENSGALG00000023562	0.3859438	3.803510331	15.8043	7.02E-05	1.93E-03	1
ENSGALG00000002484	0.5693097	4.04637502	15.802952	7.03E-05	1.93E-03	1
ENSGALG00000011888	0.464097	9.849853073	15.793086	7.07E-05	1.94E-03	1
ENSGALG00000011529	0.4560788	7.505711839	15.762221	7.18E-05	1.96E-03	1
ENSGALG00000026639	0.4411915	4.09418573	15.732894	7.29E-05	1.98E-03	1
ENSGALG00000002974	1.3237727	3.74568498	15.732544	7.30E-05	1.98E-03	1
ENSGALG00000011692	0.2654089	6.810244598	15.705329	7.40E-05	2.00E-03	1
ENSGALG00000006036	0.2665437	7.308619001	15.68167	7.49E-05	2.02E-03	1
ENSGALG00000008335	0.3396548	6.998894425	15.642636	7.65E-05	2.06E-03	1
ENSGALG00000003935	0.4794547	2.515446857	15.603051	7.81E-05	2.09E-03	1
ENSGALG00000026163	0.469648	7.183889995	15.59923	7.83E-05	2.09E-03	1
ENSGALG00000012606	0.3865018	5.931627179	15.57737	7.92E-05	2.11E-03	1
ENSGALG00000026858	0.3939772	9.077694252	15.541191	8.07E-05	2.14E-03	1
ENSGALG00000027521	0.7272408	2.807550921	15.480856	8.33E-05	2.20E-03	1
ENSGALG00000014902	0.2449137	6.415965215	15.369108	8.84E-05	2.31E-03	1
ENSGALG00000004486	0.2448187	6.376968593	15.339373	8.98E-05	2.34E-03	1
ENSGALG00000028988	1.1701623	1.427217806	15.304085	9.15E-05	2.38E-03	1
ENSGALG00000006783	0.332695	7.465244182	15.25749	9.38E-05	2.43E-03	1
ENSGALG00000012209	0.4346121	5.18453461	15.236456	9.49E-05	2.45E-03	1
ENSGALG00000010861	0.5134706	3.851996519	15.212699	9.61E-05	2.48E-03	1
ENSGALG00000011604	0.5607005	3.42482639	15.207686	9.63E-05	2.48E-03	1
ENSGALG00000001872	0.234003	7.159679024	15.115909	1.01E-04	2.59E-03	1
ENSGALG00000016226	0.2930025	7.010609017	15.094848	1.02E-04	2.62E-03	1
ENSGALG00000005975	0.7308408	4.287337633	15.082285	1.03E-04	2.63E-03	1
ENSGALG00000016635	0.8298598	2.946980785	15.058507	1.04E-04	2.64E-03	1
ENSGALG00000028564	0.7247388	3.571130345	14.922442	1.12E-04	2.81E-03	1
ENSGALG00000001207	0.9542661	0.549446877	14.915661	1.12E-04	2.81E-03	1
ENSGALG00000010007	0.3229741	4.960970041	14.907391	1.13E-04	2.81E-03	1
ENSGALG00000005608	0.3075765	7.220917572	14.894545	1.14E-04	2.83E-03	1
ENSGALG00000015123	0.6154026	5.773952643	14.884107	1.14E-04	2.84E-03	1
ENSGALG00000002739	0.2355388	7.169615896	14.86729	1.15E-04	2.84E-03	1
ENSGALG00000027095	0.3753613	4.674449633	14.866622	1.15E-04	2.84E-03	1
ENSGALG00000004419	0.3044047	6.671033468	14.860216	1.16E-04	2.84E-03	1
ENSGALG00000016511	0.5951017	5.798740232	14.629629	1.31E-04	3.18E-03	1
ENSGALG00000028945	1.0058083	0.94471963	14.618871	1.32E-04	3.20E-03	1
ENSGALG00000011088	0.2344458	5.57715599	14.5021	1.40E-04	3.37E-03	1
ENSGALG00000010625	0.5774149	3.654375682	14.407987	1.47E-04	3.51E-03	1
ENSGALG00000004512	0.2796691	6.147537524	14.379018	1.49E-04	3.55E-03	1
ENSGALG00000014646	0.3159019	5.333461232	14.337077	1.53E-04	3.60E-03	1
ENSGALG00000016933	0.6039055	5.174605433	14.32223	1.54E-04	3.62E-03	1
ENSGALG00000005619	1.0163667	1.057513293	14.311319	1.55E-04	3.64E-03	1
ENSGALG00000012704	0.2404113	7.948739729	14.294784	1.56E-04	3.65E-03	1
ENSGALG00000011703	0.5341251	4.218188808	14.277583	1.58E-04	3.68E-03	1
ENSGALG00000022991	0.4120478	4.621237547	14.170892	1.67E-04	3.86E-03	1
ENSGALG00000013632	0.4077844	4.391726682	14.124599	1.71E-04	3.94E-03	1
ENSGALG00000010867	2.3672272	-0.319062698	14.101989	1.73E-04	3.98E-03	1
ENSGALG00000008902	0.4600485	3.254362907	14.072296	1.76E-04	4.03E-03	1
ENSGALG00000027853	0.5596922	4.606615494	14.060706	1.77E-04	4.05E-03	1
ENSGALG00000016322	0.7428975	3.753314492	14.056243	1.77E-04	4.05E-03	1
ENSGALG00000016330	0.7047404	4.731448712	14.051769	1.78E-04	4.05E-03	1
ENSGALG00000000497	0.5167656	2.436481594	13.958685	1.87E-04	4.23E-03	1
ENSGALG00000015647	0.2830442	6.00997886	13.861692	1.97E-04	4.43E-03	1
ENSGALG00000012735	0.5948217	4.006583683	13.833159	2.00E-04	4.48E-03	1
ENSGALG00000004695	1.0792275	4.221836489	13.820491	2.01E-04	4.50E-03	1
ENSGALG00000015554	0.940243	2.747752859	13.76353	2.07E-04	4.62E-03	1
ENSGALG00000018639	0.6054302	3.722871582	13.677951	2.17E-04	4.79E-03	1
ENSGALG00000001879	0.655547	4.173825886	13.669932	2.18E-04	4.80E-03	1
ENSGALG00000003655	0.4540091	3.300003326	13.650677	2.20E-04	4.83E-03	1
ENSGALG00000028807	0.2318278	6.058444353	13.643048	2.21E-04	4.84E-03	1
ENSGALG00000002712	0.4430074	5.649063703	13.581687	2.28E-04	4.97E-03	1
ENSGALG00000016920	0.6117243	3.346725517	13.5233	2.36E-04	5.07E-03	1
ENSGALG00000011260	0.2029944	7.883680254	13.511122	2.37E-04	5.09E-03	1
ENSGALG00000016358	0.5112789	4.268441027	13.489253	2.40E-04	5.12E-03	1
ENSGALG00000028439	0.250848	5.354183483	13.42731	2.48E-04	5.25E-03	1
ENSGALG00000002862	0.2366388	6.139360911	13.399876	2.52E-04	5.30E-03	1
ENSGALG00000012136	0.4649368	3.024949287	13.396532	2.52E-04	5.30E-03	1
ENSGALG00000004083	1.2791121	1.56052347	13.366054	2.56E-04	5.36E-03	1
ENSGALG00000015151	0.4060425	5.197246688	13.316176	2.63E-04	5.48E-03	1
ENSGALG00000013964	0.512919	2.627030229	13.309668	2.64E-04	5.49E-03	1
ENSGALG00000016203	0.445884	5.969289854	13.281718	2.68E-04	5.55E-03	1
ENSGALG00000011481	0.2215554	7.228495655	13.281669	2.68E-04	5.55E-03	1
ENSGALG00000021397	0.3737578	7.956716169	13.270612	2.70E-04	5.58E-03	1
ENSGALG00000004618	0.2335624	6.782993007	13.264117	2.71E-04	5.58E-03	1
ENSGALG00000012766	0.3867134	4.033472862	13.188376	2.82E-04	5.77E-03	1
ENSGALG00000012494	0.5418391	4.349019202	13.186532	2.82E-04	5.77E-03	1
ENSGALG00000015881	0.223111	6.915265916	13.184222	2.82E-04	5.77E-03	1
ENSGALG00000021835	0.5018747	2.996716298	13.176405	2.83E-04	5.77E-03	1
ENSGALG00000026825	0.506842	3.675146184	13.176127	2.84E-04	5.77E-03	1
ENSGALG00000005092	0.296588	4.559358765	13.165057	2.85E-04	5.79E-03	1
ENSGALG00000028032	0.3346504	5.450531749	13.149024	2.88E-04	5.82E-03	1
ENSGALG00000008972	0.2183978	6.387926425	13.147005	2.88E-04	5.82E-03	1
ENSGALG00000011297	0.2504015	5.23926079	13.138561	2.89E-04	5.83E-03	1
ENSGALG00000015930	0.2027217	6.749754062	13.116229	2.93E-04	5.88E-03	1
ENSGALG00000000452	0.5384127	3.604945101	13.11084	2.94E-04	5.89E-03	1
ENSGALG00000017849	0.9824035	0.560325114	13.066647	3.01E-04	6.01E-03	1
ENSGALG00000010716	0.2851212	6.026984154	13.044709	3.04E-04	6.06E-03	1
ENSGALG00000010569	0.2754168	6.621346549	13.038603	3.05E-04	6.07E-03	1
ENSGALG00000011709	0.4976007	4.207103787	13.007922	3.10E-04	6.13E-03	1
ENSGALG00000016545	0.4148088	5.641128236	12.973627	3.16E-04	6.23E-03	1
ENSGALG00000013764	0.2688488	5.381901722	12.957888	3.19E-04	6.26E-03	1
ENSGALG00000009318	0.2920443	5.481258306	12.946967	3.20E-04	6.28E-03	1
ENSGALG00000004286	0.5822644	2.652630056	12.938282	3.22E-04	6.29E-03	1
ENSGALG00000017076	0.3009826	5.90546286	12.914545	3.26E-04	6.35E-03	1
ENSGALG00000024447	0.9406022	2.008731735	12.90109	3.28E-04	6.35E-03	1
ENSGALG00000003674	0.5554395	3.34224742	12.865062	3.35E-04	6.45E-03	1
ENSGALG00000007364	0.3119227	6.631757681	12.820526	3.43E-04	6.59E-03	1
ENSGALG00000027707	0.6166422	5.573408045	12.807508	3.45E-04	6.61E-03	1
ENSGALG00000005901	0.2411764	7.050689244	12.806635	3.45E-04	6.61E-03	1
ENSGALG00000005188	0.3715517	3.753294377	12.802869	3.46E-04	6.61E-03	1
ENSGALG00000016954	0.6719911	5.670109823	12.765046	3.53E-04	6.71E-03	1
ENSGALG00000008930	0.2808381	5.920137441	12.759555	3.54E-04	6.72E-03	1
ENSGALG00000026285	0.3439616	4.912664072	12.736742	3.59E-04	6.79E-03	1
ENSGALG00000016900	0.7601365	1.36164731	12.693191	3.67E-04	6.94E-03	1
ENSGALG00000004529	0.2365029	7.729768919	12.677968	3.70E-04	6.99E-03	1
ENSGALG00000015496	0.2619359	6.522776863	12.666926	3.72E-04	7.02E-03	1
ENSGALG00000010979	0.3568135	4.148200687	12.660253	3.74E-04	7.02E-03	1
ENSGALG00000009003	0.9321759	2.145973159	12.65574	3.74E-04	7.02E-03	1
ENSGALG00000002540	0.5002591	3.193332277	12.642283	3.77E-04	7.05E-03	1
ENSGALG00000010517	0.3150731	6.071332441	12.626818	3.80E-04	7.08E-03	1
ENSGALG00000016796	0.2563257	5.697988278	12.613097	3.83E-04	7.10E-03	1
ENSGALG00000000982	0.4874894	2.948114431	12.60902	3.84E-04	7.11E-03	1
ENSGALG00000005257	0.3115338	10.08519948	12.583323	3.89E-04	7.19E-03	1
ENSGALG00000023440	0.1955011	6.510311846	12.582002	3.89E-04	7.19E-03	1
ENSGALG00000015843	0.2720759	5.325148925	12.576952	3.91E-04	7.19E-03	1
ENSGALG00000005160	0.3825489	7.212376835	12.519354	4.03E-04	7.34E-03	1
ENSGALG00000015866	0.2822612	4.808967794	12.518098	4.03E-04	7.34E-03	1
ENSGALG00000002123	0.4960792	2.832804534	12.483165	4.11E-04	7.45E-03	1
ENSGALG00000014336	0.3300021	6.870775491	12.482353	4.11E-04	7.45E-03	1
ENSGALG00000010411	0.2039216	8.286418767	12.455642	4.17E-04	7.54E-03	1
ENSGALG00000022882	0.2292412	5.671895447	12.435245	4.21E-04	7.61E-03	1
ENSGALG00000015888	0.6706564	2.449172744	12.420359	4.25E-04	7.65E-03	1
ENSGALG00000010976	0.2361899	7.391793773	12.391386	4.31E-04	7.76E-03	1
ENSGALG00000011392	0.3427415	6.006757965	12.383012	4.33E-04	7.78E-03	1
ENSGALG00000027695	1.0219574	2.171476905	12.364256	4.38E-04	7.82E-03	1
ENSGALG00000007786	0.5369193	4.747605325	12.354902	4.40E-04	7.83E-03	1
ENSGALG00000012041	0.2006049	5.867256968	12.353374	4.40E-04	7.83E-03	1
ENSGALG00000014369	0.3353371	6.44673094	12.335515	4.44E-04	7.88E-03	1
ENSGALG00000017044	0.5622034	5.382412543	12.313817	4.50E-04	7.95E-03	1
ENSGALG00000010382	0.9342846	1.702597604	12.192835	4.80E-04	8.42E-03	1
ENSGALG00000002388	0.2230676	6.583218916	12.185328	4.82E-04	8.45E-03	1
ENSGALG00000009427	0.1919475	6.704205532	12.166985	4.86E-04	8.49E-03	1
ENSGALG00000010402	1.6405552	-0.194392541	12.1595	4.88E-04	8.51E-03	1
ENSGALG00000002844	0.2134903	7.882302342	12.136457	4.94E-04	8.60E-03	1
ENSGALG00000012357	0.6024561	6.526782049	12.129398	4.96E-04	8.61E-03	1
ENSGALG00000006719	0.8431259	0.904747821	12.123647	4.98E-04	8.62E-03	1
ENSGALG00000014940	0.2970036	4.442345597	12.117156	5.00E-04	8.64E-03	1
ENSGALG00000027483	0.7846652	3.955607533	12.079174	5.10E-04	8.76E-03	1
ENSGALG00000011880	0.313439	5.175920539	12.077372	5.10E-04	8.76E-03	1
ENSGALG00000025892	0.2693299	6.417529022	12.076199	5.11E-04	8.76E-03	1
ENSGALG00000027645	0.4636718	2.861175091	12.068403	5.13E-04	8.78E-03	1
ENSGALG00000009013	0.1895896	6.954943922	12.051209	5.18E-04	8.84E-03	1
ENSGALG00000012170	0.2055025	6.654065888	12.034618	5.22E-04	8.91E-03	1
ENSGALG00000009667	0.7341834	1.136642713	12.026444	5.25E-04	8.93E-03	1
ENSGALG00000000426	1.0169614	2.819904567	12.019826	5.26E-04	8.95E-03	1
ENSGALG00000010019	0.2623026	5.819470302	11.966253	5.42E-04	9.14E-03	1
ENSGALG00000007832	0.2043349	6.115772217	11.922072	5.55E-04	9.32E-03	1
ENSGALG00000002638	1.2471024	0.020355055	11.917323	5.56E-04	9.33E-03	1
ENSGALG00000011304	0.2074534	6.307384982	11.906137	5.59E-04	9.37E-03	1
ENSGALG00000016143	0.6720991	2.527933235	11.898415	5.62E-04	9.40E-03	1
ENSGALG00000012407	1.6318507	1.15757959	11.86535	5.72E-04	9.51E-03	1
ENSGALG00000001489	0.2725752	6.410462012	11.865163	5.72E-04	9.51E-03	1
ENSGALG00000011096	0.2805318	5.457976774	11.860699	5.73E-04	9.52E-03	1
ENSGALG00000008929	0.812781	0.712289022	11.858721	5.74E-04	9.52E-03	1
ENSGALG00000012225	0.3309035	8.976372022	11.833985	5.82E-04	9.63E-03	1
ENSGALG00000011414	0.6052366	3.017051012	11.783323	5.98E-04	9.88E-03	1
ENSGALG00000008561	0.1923606	6.814526676	11.764883	6.04E-04	9.96E-03	1
ENSGALG00000005889	0.3433812	4.723862879	11.75787	6.06E-04	9.97E-03	1
ENSGALG00000002459	0.9922475	0.820664386	11.745932	6.10E-04	1.00E-02	1
ENSGALG00000016325	0.6531151	6.250360488	11.720931	6.18E-04	1.01E-02	1
ENSGALG00000008686	0.2602792	4.308954285	11.720032	6.18E-04	1.01E-02	1
ENSGALG00000010875	0.6391196	2.59508721	11.697163	6.26E-04	1.02E-02	1
ENSGALG00000005794	0.3785069	4.107394647	11.690782	6.28E-04	1.03E-02	1
ENSGALG00000008355	0.2476736	6.399817582	11.677322	6.33E-04	1.03E-02	1
ENSGALG00000012224	0.5887424	5.093788292	11.675277	6.33E-04	1.03E-02	1
ENSGALG00000016763	0.2221247	6.497796447	11.671859	6.35E-04	1.03E-02	1
ENSGALG00000016636	0.7305023	4.999178161	11.657655	6.39E-04	1.03E-02	1
ENSGALG00000016653	0.6061738	4.43115195	11.657412	6.39E-04	1.03E-02	1
ENSGALG00000016821	2.1634791	-0.385284775	11.639728	6.46E-04	1.04E-02	1
ENSGALG00000009592	0.2800015	6.522179898	11.629378	6.49E-04	1.04E-02	1
ENSGALG00000007974	0.22312	6.932817561	11.593605	6.62E-04	1.06E-02	1
ENSGALG00000013703	1.2132338	1.399382281	11.540322	6.81E-04	1.08E-02	1
ENSGALG00000004361	0.713666	2.016878018	11.479096	7.04E-04	1.11E-02	1
ENSGALG00000005610	0.6154422	2.102113878	11.455716	7.13E-04	1.12E-02	1
ENSGALG00000015782	0.3974298	4.011453992	11.442959	7.18E-04	1.13E-02	1
ENSGALG00000026038	0.4893467	4.036579514	11.421233	7.26E-04	1.14E-02	1
ENSGALG00000013904	0.2001469	6.114593085	11.420218	7.26E-04	1.14E-02	1
ENSGALG00000024395	0.4160785	2.826679179	11.411974	7.30E-04	1.14E-02	1
ENSGALG00000007966	0.3549295	6.134226095	11.36061	7.50E-04	1.17E-02	1
ENSGALG00000011542	0.2904139	5.921860323	11.317207	7.68E-04	1.19E-02	1
ENSGALG00000004228	0.2791139	5.626282494	11.291538	7.79E-04	1.20E-02	1
ENSGALG00000029047	0.3079226	6.349969687	11.287842	7.80E-04	1.20E-02	1
ENSGALG00000016328	0.3639171	5.193431004	11.245003	7.98E-04	1.22E-02	1
ENSGALG00000007667	0.6444825	3.614314154	11.232548	8.04E-04	1.23E-02	1
ENSGALG00000003143	0.1819944	6.827883094	11.191968	8.22E-04	1.25E-02	1
ENSGALG00000006005	0.1833096	6.370097977	11.150558	8.40E-04	1.27E-02	1
ENSGALG00000011877	0.2965542	5.58325987	11.104451	8.61E-04	1.30E-02	1
ENSGALG00000028203	0.283238	6.706158995	11.102405	8.62E-04	1.30E-02	1
ENSGALG00000011668	0.7402208	1.003919806	11.09587	8.65E-04	1.30E-02	1
ENSGALG00000016271	0.1906745	8.041333818	11.053305	8.85E-04	1.33E-02	1
ENSGALG00000027255	1.4691502	0.008190809	11.043818	8.90E-04	1.33E-02	1
ENSGALG00000014673	0.6726359	2.560385432	11.035256	8.94E-04	1.34E-02	1
ENSGALG00000004689	0.4065699	4.328558456	11.032704	8.95E-04	1.34E-02	1
ENSGALG00000017018	0.2649412	5.994361722	10.997398	9.12E-04	1.35E-02	1
ENSGALG00000008998	0.6533228	1.13861134	10.983375	9.19E-04	1.36E-02	1
ENSGALG00000002541	0.6956243	2.909594187	10.982208	9.20E-04	1.36E-02	1
ENSGALG00000028582	0.2603484	7.788144945	10.965336	9.28E-04	1.37E-02	1
ENSGALG00000016292	0.5542843	7.106855779	10.959138	9.31E-04	1.37E-02	1
ENSGALG00000013207	0.4367789	6.239253733	10.957633	9.32E-04	1.37E-02	1
ENSGALG00000008509	0.6215486	5.624960853	10.917896	9.52E-04	1.39E-02	1
ENSGALG00000028464	1.1705636	0.792464564	10.908206	9.57E-04	1.39E-02	1
ENSGALG00000011009	1.6255774	-0.091502736	10.874625	9.75E-04	1.42E-02	1
ENSGALG00000009670	0.3148586	5.397233256	10.87245	9.76E-04	1.42E-02	1
ENSGALG00000009743	0.1751076	6.033171339	10.856309	9.85E-04	1.42E-02	1
ENSGALG00000005919	1.2299369	6.681603169	10.836164	9.95E-04	1.44E-02	1
ENSGALG00000017301	0.5192454	3.176122069	10.808694	1.01E-03	1.45E-02	1
ENSGALG00000012652	0.7700537	2.248313769	10.806281	1.01E-03	1.45E-02	1
ENSGALG00000016251	0.5049917	6.075071649	10.802734	1.01E-03	1.45E-02	1
ENSGALG00000013695	0.2073172	5.462516903	10.80032	1.01E-03	1.45E-02	1
ENSGALG00000028001	0.196003	6.983749763	10.799979	1.02E-03	1.45E-02	1
ENSGALG00000011283	0.5020079	4.506452752	10.777954	1.03E-03	1.47E-02	1
ENSGALG00000004379	0.2207332	6.480464686	10.749166	1.04E-03	1.49E-02	1
ENSGALG00000027943	0.2465926	5.727185977	10.747299	1.04E-03	1.49E-02	1
ENSGALG00000015506	0.2766304	5.381518174	10.728445	1.06E-03	1.49E-02	1
ENSGALG00000013887	0.2546461	4.855222718	10.727428	1.06E-03	1.49E-02	1
ENSGALG00000015568	0.4793512	5.758071529	10.671835	1.09E-03	1.53E-02	1
ENSGALG00000028694	0.2785605	4.459828721	10.661626	1.09E-03	1.53E-02	1
ENSGALG00000010653	0.4626724	2.600766008	10.660835	1.09E-03	1.53E-02	1
ENSGALG00000011120	1.0629709	0.036028215	10.652559	1.10E-03	1.53E-02	1
ENSGALG00000012638	0.1970457	6.513706428	10.647941	1.10E-03	1.53E-02	1
ENSGALG00000006284	0.2041773	6.740028211	10.636343	1.11E-03	1.54E-02	1
ENSGALG00000026496	0.7829342	2.24738527	10.627137	1.11E-03	1.55E-02	1
ENSGALG00000028885	0.2273105	6.298531396	10.619756	1.12E-03	1.55E-02	1
ENSGALG00000015403	0.8388543	4.020227175	10.617398	1.12E-03	1.55E-02	1
ENSGALG00000016862	0.3384455	5.361830445	10.609131	1.13E-03	1.56E-02	1
ENSGALG00000008293	0.4777846	6.169091044	10.604822	1.13E-03	1.56E-02	1
ENSGALG00000003772	0.9293102	3.836917164	10.593349	1.13E-03	1.56E-02	1
ENSGALG00000000226	0.6686033	2.325218767	10.583102	1.14E-03	1.56E-02	1
ENSGALG00000001591	0.4068258	4.066543847	10.57229	1.15E-03	1.57E-02	1
ENSGALG00000008128	0.194907	7.054734041	10.548518	1.16E-03	1.59E-02	1
ENSGALG00000021213	0.2923717	5.345027398	10.537152	1.17E-03	1.59E-02	1
ENSGALG00000000252	0.9050532	0.496241776	10.525424	1.18E-03	1.60E-02	1
ENSGALG00000015713	0.2495605	7.098401887	10.516178	1.18E-03	1.61E-02	1
ENSGALG00000001285	0.4560047	2.303876944	10.51206	1.19E-03	1.61E-02	1
ENSGALG00000008784	0.3522351	3.324543874	10.495031	1.20E-03	1.62E-02	1
ENSGALG00000002955	0.3517468	4.666280074	10.481876	1.21E-03	1.63E-02	1
ENSGALG00000001475	0.3862248	8.173566404	10.475223	1.21E-03	1.63E-02	1
ENSGALG00000011210	0.2213872	6.321214394	10.465706	1.22E-03	1.64E-02	1
ENSGALG00000020326	0.3814533	6.384613883	10.449425	1.23E-03	1.65E-02	1
ENSGALG00000028347	0.6279424	2.18662662	10.447677	1.23E-03	1.65E-02	1
ENSGALG00000009478	0.876411	5.432294736	10.43985	1.23E-03	1.65E-02	1
ENSGALG00000016979	0.3274479	5.385073382	10.435791	1.24E-03	1.65E-02	1
ENSGALG00000003849	0.657434	1.198397863	10.412248	1.25E-03	1.67E-02	1
ENSGALG00000000420	0.9067769	1.300029405	10.401598	1.26E-03	1.68E-02	1
ENSGALG00000011202	1.0613875	0.307885428	10.391048	1.27E-03	1.68E-02	1
ENSGALG00000026677	0.4783538	8.031072934	10.374719	1.28E-03	1.69E-02	1
ENSGALG00000028661	0.7129487	1.635026884	10.359753	1.29E-03	1.70E-02	1
ENSGALG00000008021	0.167416	7.793339015	10.357798	1.29E-03	1.70E-02	1
ENSGALG00000013310	0.1674192	6.755731567	10.342215	1.30E-03	1.71E-02	1
ENSGALG00000001453	0.4931644	4.096905176	10.337459	1.30E-03	1.71E-02	1
ENSGALG00000007943	0.5325925	3.296911452	10.336418	1.30E-03	1.71E-02	1
ENSGALG00000004068	0.2136882	5.770561356	10.306181	1.33E-03	1.74E-02	1
ENSGALG00000012010	0.8129524	3.301893929	10.30336	1.33E-03	1.74E-02	1
ENSGALG00000026214	0.925955	1.165602225	10.296656	1.33E-03	1.74E-02	1
ENSGALG00000001772	0.3361327	6.115086629	10.294127	1.33E-03	1.74E-02	1
ENSGALG00000014686	0.7337807	2.723871424	10.293659	1.33E-03	1.74E-02	1
ENSGALG00000001845	0.2350841	5.20357653	10.292567	1.34E-03	1.74E-02	1
ENSGALG00000015890	0.5251953	2.789076761	10.280954	1.34E-03	1.75E-02	1
ENSGALG00000005668	0.2353302	8.294000461	10.274264	1.35E-03	1.75E-02	1
ENSGALG00000013615	0.3303139	5.085760296	10.251878	1.37E-03	1.77E-02	1
ENSGALG00000016114	0.4263875	3.256220546	10.251703	1.37E-03	1.77E-02	1
ENSGALG00000015684	0.3126511	4.813238629	10.243164	1.37E-03	1.77E-02	1
ENSGALG00000016379	0.2001291	6.486044524	10.241676	1.37E-03	1.77E-02	1
ENSGALG00000016486	0.5334641	4.261255602	10.234222	1.38E-03	1.78E-02	1
ENSGALG00000009477	0.2024274	6.759418013	10.212731	1.39E-03	1.79E-02	1
ENSGALG00000015879	0.3177809	4.565920462	10.196328	1.41E-03	1.80E-02	1
ENSGALG00000009230	0.2087097	7.487915001	10.161308	1.43E-03	1.83E-02	1
ENSGALG00000008889	0.2941293	6.206488739	10.12887	1.46E-03	1.85E-02	1
ENSGALG00000005701	0.2283688	7.186158677	10.124217	1.46E-03	1.85E-02	1
ENSGALG00000001612	0.442524	3.485286124	10.119502	1.47E-03	1.86E-02	1
ENSGALG00000012717	0.2437818	5.90333897	10.103748	1.48E-03	1.87E-02	1
ENSGALG00000014934	0.4979713	5.034480082	10.096159	1.49E-03	1.87E-02	1
ENSGALG00000028130	0.6158864	5.214974957	10.093697	1.49E-03	1.87E-02	1
ENSGALG00000004623	0.2431824	5.645516494	10.073813	1.50E-03	1.89E-02	1
ENSGALG00000010336	0.4153041	8.805235382	10.051488	1.52E-03	1.91E-02	1
ENSGALG00000027922	0.2335925	4.998057593	10.03282	1.54E-03	1.92E-02	1
ENSGALG00000005064	0.2013792	7.154509424	10.031767	1.54E-03	1.92E-02	1
ENSGALG00000005005	0.3027226	4.090367494	10.019876	1.55E-03	1.93E-02	1
ENSGALG00000012760	0.1769915	6.631457578	10.013167	1.55E-03	1.94E-02	1
ENSGALG00000005360	0.4335606	5.858903066	10.007413	1.56E-03	1.94E-02	1
ENSGALG00000012158	0.3260802	6.795949802	10.001992	1.56E-03	1.94E-02	1
ENSGALG00000009704	0.3328472	8.217629541	10.001957	1.56E-03	1.94E-02	1
ENSGALG00000010200	0.7260232	1.115881493	9.990207	1.57E-03	1.95E-02	1
ENSGALG00000016377	0.4724095	6.442848728	9.965641	1.59E-03	1.97E-02	1
ENSGALG00000003950	0.1982443	7.07590216	9.960994	1.60E-03	1.97E-02	1
ENSGALG00000012179	0.3614757	5.09929529	9.960173	1.60E-03	1.97E-02	1
ENSGALG00000026637	1.2557615	1.001919154	9.959744	1.60E-03	1.97E-02	1
ENSGALG00000006450	0.2245819	5.599453159	9.9592	1.60E-03	1.97E-02	1
ENSGALG00000011189	0.4561109	1.899675736	9.943357	1.61E-03	1.98E-02	1
ENSGALG00000002001	0.2034567	5.187394932	9.922182	1.63E-03	2.00E-02	1
ENSGALG00000004204	0.1547131	6.581062027	9.884804	1.67E-03	2.03E-02	1
ENSGALG00000009192	0.3941219	4.669173855	9.882897	1.67E-03	2.03E-02	1
ENSGALG00000013272	0.4714378	3.352545959	9.861794	1.69E-03	2.05E-02	1
ENSGALG00000016062	0.2101497	5.699714136	9.856927	1.69E-03	2.05E-02	1
ENSGALG00000005474	0.3724485	4.426732036	9.808074	1.74E-03	2.09E-02	1
ENSGALG00000006449	0.6528051	3.106183384	9.797702	1.75E-03	2.10E-02	1
ENSGALG00000001568	0.220423	6.15025864	9.791247	1.75E-03	2.10E-02	1
ENSGALG00000014945	0.539881	2.084096212	9.786018	1.76E-03	2.11E-02	1
ENSGALG00000005534	0.1684526	8.325910998	9.745463	1.80E-03	2.15E-02	1
ENSGALG00000004527	0.4816376	3.456583075	9.724504	1.82E-03	2.17E-02	1
ENSGALG00000015526	0.6394246	1.47030337	9.719984	1.82E-03	2.17E-02	1
ENSGALG00000005162	0.2492408	5.285945269	9.706808	1.84E-03	2.18E-02	1
ENSGALG00000006407	0.6578228	2.284426111	9.692384	1.85E-03	2.20E-02	1
ENSGALG00000012544	0.7221207	1.316308018	9.687163	1.86E-03	2.20E-02	1
ENSGALG00000011293	0.2992671	5.188305997	9.682368	1.86E-03	2.20E-02	1
ENSGALG00000015537	0.2484489	7.030658188	9.628628	1.92E-03	2.27E-02	1
ENSGALG00000005552	0.2315197	5.861594839	9.626429	1.92E-03	2.27E-02	1
ENSGALG00000006491	0.6561987	2.512275017	9.597529	1.95E-03	2.29E-02	1
ENSGALG00000015471	0.2030231	6.421144221	9.580626	1.97E-03	2.30E-02	1
ENSGALG00000008554	1.0230427	3.390617266	9.554587	1.99E-03	2.33E-02	1
ENSGALG00000014078	0.273041	4.928707061	9.547795	2.00E-03	2.33E-02	1
ENSGALG00000022798	0.4164555	4.312667665	9.547217	2.00E-03	2.33E-02	1
ENSGALG00000004653	0.4505837	5.767552978	9.540193	2.01E-03	2.34E-02	1
ENSGALG00000008383	0.411067	2.112339475	9.539586	2.01E-03	2.34E-02	1
ENSGALG00000016298	0.8109348	2.511479569	9.533625	2.02E-03	2.34E-02	1
ENSGALG00000015915	0.2070142	7.002312655	9.533311	2.02E-03	2.34E-02	1
ENSGALG00000003219	0.2470092	4.226302309	9.532611	2.02E-03	2.34E-02	1
ENSGALG00000007439	0.222751	7.184530432	9.530133	2.02E-03	2.34E-02	1
ENSGALG00000016709	0.4022198	4.156126019	9.529706	2.02E-03	2.34E-02	1
ENSGALG00000012688	0.3281951	3.786240036	9.493806	2.06E-03	2.37E-02	1
ENSGALG00000016598	0.1770201	6.040811322	9.485759	2.07E-03	2.37E-02	1
ENSGALG00000014965	0.8397796	0.535625113	9.477993	2.08E-03	2.38E-02	1
ENSGALG00000015933	0.172327	7.179159342	9.476623	2.08E-03	2.38E-02	1
ENSGALG00000012278	0.3188566	6.756040559	9.474247	2.08E-03	2.38E-02	1
ENSGALG00000015805	0.2587992	6.536283632	9.473326	2.08E-03	2.38E-02	1
ENSGALG00000017009	0.168585	6.418111044	9.453377	2.11E-03	2.40E-02	1
ENSGALG00000009653	0.2778147	5.084901253	9.422862	2.14E-03	2.43E-02	1
ENSGALG00000006698	0.3931543	4.017647076	9.413542	2.15E-03	2.44E-02	1
ENSGALG00000008037	0.8770915	0.528464672	9.408047	2.16E-03	2.44E-02	1
ENSGALG00000007930	0.2007603	6.325021028	9.390571	2.18E-03	2.46E-02	1
ENSGALG00000009024	0.4282161	3.75042307	9.388598	2.18E-03	2.46E-02	1
ENSGALG00000006547	0.654336	4.397092126	9.374877	2.20E-03	2.48E-02	1
ENSGALG00000026113	0.1924379	7.287568028	9.357641	2.22E-03	2.49E-02	1
ENSGALG00000012769	0.1992088	7.005776351	9.350296	2.23E-03	2.50E-02	1
ENSGALG00000006507	0.3817238	6.549930662	9.348897	2.23E-03	2.50E-02	1
ENSGALG00000011239	0.3155412	4.983829357	9.347736	2.23E-03	2.50E-02	1
ENSGALG00000005703	0.1726675	7.612735984	9.345847	2.23E-03	2.50E-02	1
ENSGALG00000029056	0.8049165	1.104573588	9.322545	2.26E-03	2.52E-02	1
ENSGALG00000027845	0.2695145	5.113188452	9.313531	2.27E-03	2.53E-02	1
ENSGALG00000010567	0.4468779	3.265389985	9.302139	2.29E-03	2.54E-02	1
ENSGALG00000009100	0.5370153	6.504066068	9.297417	2.29E-03	2.55E-02	1
ENSGALG00000009396	0.4697528	4.904412125	9.293024	2.30E-03	2.55E-02	1
ENSGALG00000008139	0.4820993	1.906125034	9.292242	2.30E-03	2.55E-02	1
ENSGALG00000026507	0.2091938	5.198777426	9.279289	2.32E-03	2.56E-02	1
ENSGALG00000012718	0.1987935	6.710519445	9.240319	2.37E-03	2.61E-02	1
ENSGALG00000009963	0.4432405	7.295607918	9.222419	2.39E-03	2.63E-02	1
ENSGALG00000027096	0.3361122	4.95878121	9.20301	2.42E-03	2.65E-02	1
ENSGALG00000014463	0.7604738	1.266395467	9.202521	2.42E-03	2.65E-02	1
ENSGALG00000023497	0.6618621	1.024768968	9.19947	2.42E-03	2.65E-02	1
ENSGALG00000001001	0.2351969	5.266775524	9.176575	2.45E-03	2.68E-02	1
ENSGALG00000002169	0.23002	8.085819395	9.16948	2.46E-03	2.69E-02	1
ENSGALG00000016314	0.2209101	7.36610999	9.151215	2.49E-03	2.71E-02	1
ENSGALG00000007810	0.1549911	7.568012729	9.137483	2.50E-03	2.73E-02	1
ENSGALG00000004973	0.3517583	4.825102225	9.136071	2.51E-03	2.73E-02	1
ENSGALG00000000275	0.1611356	6.310649609	9.131721	2.51E-03	2.73E-02	1
ENSGALG00000016258	0.755692	1.024811717	9.106272	2.55E-03	2.76E-02	1
ENSGALG00000008497	0.2818328	8.226145546	9.091302	2.57E-03	2.77E-02	1
ENSGALG00000015615	0.7816545	1.789051383	9.089257	2.57E-03	2.77E-02	1
ENSGALG00000021656	0.2403603	6.847667109	9.089082	2.57E-03	2.77E-02	1
ENSGALG00000006629	0.6626615	1.255297358	9.074408	2.59E-03	2.78E-02	1
ENSGALG00000005908	0.2094752	6.438069943	9.066747	2.60E-03	2.79E-02	1
ENSGALG00000025172	0.6237381	0.784738844	9.048002	2.63E-03	2.81E-02	1
ENSGALG00000026651	0.6039643	3.226463757	9.0425	2.64E-03	2.81E-02	1
ENSGALG00000001359	0.2593899	8.190915354	9.039127	2.64E-03	2.81E-02	1
ENSGALG00000010183	0.1597252	7.239376578	9.033076	2.65E-03	2.81E-02	1
ENSGALG00000004116	0.9322391	0.103856065	9.028228	2.66E-03	2.82E-02	1
ENSGALG00000004849	0.6504454	5.299823563	9.019035	2.67E-03	2.83E-02	1
ENSGALG00000026838	0.2153877	6.934357957	9.014295	2.68E-03	2.83E-02	1
ENSGALG00000006680	0.4923383	2.715186726	8.966406	2.75E-03	2.89E-02	1
ENSGALG00000014122	0.1678217	7.881776082	8.93172	2.80E-03	2.93E-02	1
ENSGALG00000010786	0.7095066	4.761986335	8.931303	2.80E-03	2.93E-02	1
ENSGALG00000026661	0.4408496	6.031890474	8.930437	2.80E-03	2.93E-02	1
ENSGALG00000012149	0.1588686	7.616436921	8.918465	2.82E-03	2.94E-02	1
ENSGALG00000015127	0.2393858	5.368559875	8.911055	2.83E-03	2.95E-02	1
ENSGALG00000003943	0.2394995	6.523304324	8.901491	2.85E-03	2.96E-02	1
ENSGALG00000027076	0.3194724	3.745095202	8.883765	2.88E-03	2.98E-02	1
ENSGALG00000010870	0.5664812	5.936568205	8.880428	2.88E-03	2.98E-02	1
ENSGALG00000006435	0.2299982	6.131245786	8.873649	2.89E-03	2.98E-02	1
ENSGALG00000010838	0.2085158	7.62202301	8.869796	2.90E-03	2.99E-02	1
ENSGALG00000012663	0.1834647	6.333910796	8.862889	2.91E-03	3.00E-02	1
ENSGALG00000003624	0.220473	6.913265895	8.849154	2.93E-03	3.00E-02	1
ENSGALG00000006112	0.6334118	3.490354157	8.848344	2.93E-03	3.00E-02	1
ENSGALG00000006252	0.3648569	4.918936178	8.829562	2.96E-03	3.03E-02	1
ENSGALG00000029065	1.1931473	1.615931454	8.82147	2.98E-03	3.03E-02	1
ENSGALG00000017857	0.626951	1.079289654	8.820835	2.98E-03	3.03E-02	1
ENSGALG00000024040	0.3231484	4.032523155	8.799856	3.01E-03	3.05E-02	1
ENSGALG00000009558	0.2695944	4.624915873	8.789511	3.03E-03	3.06E-02	1
ENSGALG00000008961	0.9578534	4.186308006	8.78252	3.04E-03	3.07E-02	1
ENSGALG00000002105	0.5211621	2.96533803	8.771464	3.06E-03	3.09E-02	1
ENSGALG00000004907	0.5471591	2.478587336	8.74608	3.10E-03	3.12E-02	1
ENSGALG00000003073	0.3912698	3.666805396	8.738465	3.12E-03	3.12E-02	1
ENSGALG00000005645	0.1531968	6.921011812	8.738189	3.12E-03	3.12E-02	1
ENSGALG00000003251	0.2877364	6.991253182	8.720307	3.15E-03	3.14E-02	1
ENSGALG00000005571	0.170768	6.267621361	8.698432	3.18E-03	3.17E-02	1
ENSGALG00000012082	0.204932	5.12791424	8.686498	3.21E-03	3.19E-02	1
ENSGALG00000009044	0.1614371	7.108704423	8.678846	3.22E-03	3.20E-02	1
ENSGALG00000000476	0.8255866	1.668675906	8.67443	3.23E-03	3.20E-02	1
ENSGALG00000009817	0.2457301	4.740141756	8.672803	3.23E-03	3.20E-02	1
ENSGALG00000003620	0.2088316	4.926723973	8.669575	3.24E-03	3.20E-02	1
ENSGALG00000014398	0.5186722	2.438939366	8.649914	3.27E-03	3.22E-02	1
ENSGALG00000003099	0.4549737	3.480998975	8.641695	3.29E-03	3.23E-02	1
ENSGALG00000021665	0.1759352	5.932089512	8.632124	3.30E-03	3.24E-02	1
ENSGALG00000016222	0.787669	1.412350655	8.606806	3.35E-03	3.27E-02	1
ENSGALG00000010566	0.5169669	8.432626113	8.602324	3.36E-03	3.27E-02	1
ENSGALG00000006010	0.2240999	6.173343501	8.600101	3.36E-03	3.27E-02	1
ENSGALG00000017246	0.4732717	2.849065748	8.561172	3.43E-03	3.33E-02	1
ENSGALG00000008937	0.1632937	6.31847092	8.535655	3.48E-03	3.37E-02	1
ENSGALG00000005519	0.7264712	4.942267898	8.531831	3.49E-03	3.37E-02	1
ENSGALG00000000162	2.1134505	3.64382017	8.531815	3.49E-03	3.37E-02	1
ENSGALG00000014575	0.183131	6.465968036	8.529873	3.49E-03	3.37E-02	1
ENSGALG00000002769	0.515946	5.413417725	8.505241	3.54E-03	3.40E-02	1
ENSGALG00000003803	0.3527743	5.795770677	8.454539	3.64E-03	3.47E-02	1
ENSGALG00000007435	0.1728684	6.755073174	8.453982	3.64E-03	3.47E-02	1
ENSGALG00000028662	0.4082436	4.363950337	8.44892	3.65E-03	3.47E-02	1
ENSGALG00000010347	0.2137781	7.757033825	8.445419	3.66E-03	3.48E-02	1
ENSGALG00000008130	0.1586697	8.185375217	8.444518	3.66E-03	3.48E-02	1
ENSGALG00000023780	0.35557	5.131598266	8.436396	3.68E-03	3.49E-02	1
ENSGALG00000003248	0.1737636	7.524012349	8.42263	3.71E-03	3.51E-02	1
ENSGALG00000011717	0.7808117	0.135227624	8.408537	3.73E-03	3.53E-02	1
ENSGALG00000028708	0.1873097	8.038384795	8.400269	3.75E-03	3.54E-02	1
ENSGALG00000016855	0.1743219	8.140920708	8.379608	3.79E-03	3.57E-02	1
ENSGALG00000018819	0.3369591	4.203637808	8.378597	3.80E-03	3.57E-02	1
ENSGALG00000000983	0.4213025	3.093840701	8.360702	3.83E-03	3.60E-02	1
ENSGALG00000013406	0.3753554	4.989686531	8.35161	3.85E-03	3.61E-02	1
ENSGALG00000009850	0.3457079	4.333678134	8.341602	3.87E-03	3.62E-02	1
ENSGALG00000008485	0.1635667	6.796854255	8.328403	3.90E-03	3.64E-02	1
ENSGALG00000016037	0.2779878	4.503142899	8.320741	3.92E-03	3.65E-02	1
ENSGALG00000027199	0.1747457	7.097639734	8.320191	3.92E-03	3.65E-02	1
ENSGALG00000007565	0.3722311	4.306739009	8.315946	3.93E-03	3.65E-02	1
ENSGALG00000009029	0.2969767	5.976500294	8.309767	3.94E-03	3.66E-02	1
ENSGALG00000012126	0.3853096	2.002228786	8.298328	3.97E-03	3.68E-02	1
ENSGALG00000021897	0.3089941	4.284411161	8.2937	3.98E-03	3.68E-02	1
ENSGALG00000020260	0.2618105	6.948943488	8.274795	4.02E-03	3.71E-02	1
ENSGALG00000010935	0.8935276	4.494660618	8.26975	4.03E-03	3.71E-02	1
ENSGALG00000028037	0.8852329	3.533226296	8.233432	4.11E-03	3.77E-02	1
ENSGALG00000009714	0.4018106	4.022718805	8.219769	4.14E-03	3.80E-02	1
ENSGALG00000006331	0.3091833	4.698012284	8.217208	4.15E-03	3.80E-02	1
ENSGALG00000003532	0.1912594	10.74449518	8.2093	4.17E-03	3.81E-02	1
ENSGALG00000006919	0.3812349	3.98799912	8.205303	4.18E-03	3.81E-02	1
ENSGALG00000004983	0.1842092	5.313424477	8.204409	4.18E-03	3.81E-02	1
ENSGALG00000013069	0.2105585	5.629436861	8.199533	4.19E-03	3.82E-02	1
ENSGALG00000005698	0.1465844	6.624582817	8.191288	4.21E-03	3.83E-02	1
ENSGALG00000002042	0.1884583	5.287529205	8.185071	4.22E-03	3.84E-02	1
ENSGALG00000005215	0.4750762	3.010298109	8.182617	4.23E-03	3.85E-02	1
ENSGALG00000015198	0.7961588	0.981970506	8.170668	4.26E-03	3.85E-02	1
ENSGALG00000004844	0.410925	5.938277062	8.169863	4.26E-03	3.85E-02	1
ENSGALG00000023731	0.3589759	3.2182004	8.165194	4.27E-03	3.86E-02	1
ENSGALG00000007262	0.1787246	7.051017943	8.146782	4.31E-03	3.89E-02	1
ENSGALG00000012849	0.2102906	4.957837316	8.140158	4.33E-03	3.90E-02	1
ENSGALG00000003523	0.212341	5.721316524	8.136366	4.34E-03	3.90E-02	1
ENSGALG00000023436	0.5205312	3.899598572	8.127915	4.36E-03	3.91E-02	1
ENSGALG00000013229	0.2053011	4.869999479	8.122062	4.37E-03	3.92E-02	1
ENSGALG00000017105	0.2049774	5.313911108	8.121542	4.37E-03	3.92E-02	1
ENSGALG00000005302	0.1816499	6.500518438	8.110568	4.40E-03	3.93E-02	1
ENSGALG00000015865	0.1971483	7.103173563	8.1076	4.41E-03	3.94E-02	1
ENSGALG00000026542	0.1726515	5.862029448	8.099771	4.43E-03	3.95E-02	1
ENSGALG00000003814	1.218644	0.032684464	8.096578	4.43E-03	3.95E-02	1
ENSGALG00000013649	0.1552372	7.965361936	8.095367	4.44E-03	3.95E-02	1
ENSGALG00000009354	0.4034244	6.695343387	8.087587	4.46E-03	3.96E-02	1
ENSGALG00000017290	0.2435731	4.801705594	8.086888	4.46E-03	3.96E-02	1
ENSGALG00000008890	0.3400102	6.487538108	8.084795	4.46E-03	3.96E-02	1
ENSGALG00000016227	0.3105078	6.570110392	8.081585	4.47E-03	3.96E-02	1
ENSGALG00000015345	0.7307103	4.235702372	8.079711	4.48E-03	3.96E-02	1
ENSGALG00000026111	0.1554605	6.542008871	8.077974	4.48E-03	3.96E-02	1
ENSGALG00000007539	0.7239049	1.625219058	8.069296	4.50E-03	3.97E-02	1
ENSGALG00000003406	0.7468256	1.686744223	8.059854	4.53E-03	3.98E-02	1
ENSGALG00000017363	0.257005	4.972409459	8.058044	4.53E-03	3.98E-02	1
ENSGALG00000004631	0.4749804	1.789400945	8.050765	4.55E-03	3.99E-02	1
ENSGALG00000008689	0.2425578	4.811040166	8.048253	4.55E-03	3.99E-02	1
ENSGALG00000005776	0.5283316	1.817715245	8.04453	4.56E-03	3.99E-02	1
ENSGALG00000015026	0.2308588	6.203267319	8.029824	4.60E-03	4.01E-02	1
ENSGALG00000008152	0.1740857	6.111401767	8.018134	4.63E-03	4.03E-02	1
ENSGALG00000027240	0.3249179	6.557974513	8.017949	4.63E-03	4.03E-02	1
ENSGALG00000027166	0.7260298	2.050831441	8.017809	4.63E-03	4.03E-02	1
ENSGALG00000003091	0.2047302	5.917767941	8.013474	4.64E-03	4.03E-02	1
ENSGALG00000028813	0.6970175	3.269670733	8.006777	4.66E-03	4.04E-02	1
ENSGALG00000006054	0.4273279	3.142912553	7.985874	4.71E-03	4.08E-02	1
ENSGALG00000017880	0.7228768	0.285889165	7.982359	4.72E-03	4.09E-02	1
ENSGALG00000001638	0.7688808	0.658056191	7.973792	4.75E-03	4.10E-02	1
ENSGALG00000014124	0.2694295	4.927082594	7.968325	4.76E-03	4.11E-02	1
ENSGALG00000004734	0.4476386	2.794190997	7.963843	4.77E-03	4.11E-02	1
ENSGALG00000000231	0.1671748	8.632031641	7.962595	4.78E-03	4.11E-02	1
ENSGALG00000009317	0.3818478	3.248546249	7.955843	4.79E-03	4.12E-02	1
ENSGALG00000006306	0.6332555	2.627285709	7.948149	4.81E-03	4.14E-02	1
ENSGALG00000021247	0.1872195	5.729431145	7.947346	4.82E-03	4.14E-02	1
ENSGALG00000008185	0.5332527	2.655738765	7.938163	4.84E-03	4.15E-02	1
ENSGALG00000004070	0.3563383	6.334830837	7.914198	4.90E-03	4.20E-02	1
ENSGALG00000011008	0.3583171	3.795171819	7.914034	4.91E-03	4.20E-02	1
ENSGALG00000000695	0.3881716	3.91555059	7.900546	4.94E-03	4.22E-02	1
ENSGALG00000012186	0.1802994	6.099656564	7.894766	4.96E-03	4.23E-02	1
ENSGALG00000007839	0.4023903	5.271558572	7.884667	4.99E-03	4.25E-02	1
ENSGALG00000005283	0.1560908	7.36381684	7.879827	5.00E-03	4.25E-02	1
ENSGALG00000006057	0.2747341	6.848114617	7.876818	5.01E-03	4.26E-02	1
ENSGALG00000001795	0.7346982	4.549751913	7.874221	5.01E-03	4.26E-02	1
ENSGALG00000007216	0.2756718	4.326736953	7.869616	5.03E-03	4.26E-02	1
ENSGALG00000016200	0.6326901	4.994956977	7.86608	5.04E-03	4.27E-02	1
ENSGALG00000021117	0.1955988	6.822272309	7.860855	5.05E-03	4.27E-02	1
ENSGALG00000016944	0.6889032	1.714751614	7.860004	5.05E-03	4.27E-02	1
ENSGALG00000007669	0.6228061	6.593346201	7.857111	5.06E-03	4.28E-02	1
ENSGALG00000005366	0.2709689	4.554159308	7.84724	5.09E-03	4.29E-02	1
ENSGALG00000010129	0.2561946	5.70623172	7.834624	5.13E-03	4.32E-02	1
ENSGALG00000003659	0.1612837	6.796837871	7.799836	5.23E-03	4.38E-02	1
ENSGALG00000005332	0.7703942	1.088084742	7.79731	5.23E-03	4.38E-02	1
ENSGALG00000007222	0.6945799	4.793235434	7.792487	5.25E-03	4.39E-02	1
ENSGALG00000010746	0.1580511	8.40594216	7.785838	5.27E-03	4.40E-02	1
ENSGALG00000003078	0.2177929	8.598921843	7.734873	5.42E-03	4.48E-02	1
ENSGALG00000008146	0.1802451	7.571175902	7.715826	5.47E-03	4.51E-02	1
ENSGALG00000016069	0.2879803	4.812503268	7.71404	5.48E-03	4.51E-02	1
ENSGALG00000027984	0.2536357	4.449198735	7.702171	5.52E-03	4.54E-02	1
ENSGALG00000026919	0.3570022	3.844157623	7.702143	5.52E-03	4.54E-02	1
ENSGALG00000015622	0.6936064	1.332485588	7.658543	5.65E-03	4.63E-02	1
ENSGALG00000011847	0.3268643	3.334369833	7.655852	5.66E-03	4.64E-02	1
ENSGALG00000003391	0.2304894	5.582231523	7.648575	5.68E-03	4.65E-02	1
ENSGALG00000016854	0.1988263	4.706886355	7.616737	5.78E-03	4.71E-02	1
ENSGALG00000023653	0.1856414	5.199577061	7.605544	5.82E-03	4.72E-02	1
ENSGALG00000010006	0.1647335	6.276690218	7.591594	5.86E-03	4.75E-02	1
ENSGALG00000009859	0.2279645	5.453859047	7.566988	5.94E-03	4.78E-02	1
ENSGALG00000016500	0.5459133	2.295887038	7.564176	5.95E-03	4.79E-02	1
ENSGALG00000017071	0.1851923	5.323028372	7.555758	5.98E-03	4.81E-02	1
ENSGALG00000003777	1.435783	0.872900726	7.542205	6.03E-03	4.84E-02	1
ENSGALG00000016454	0.2149048	5.777270474	7.538343	6.04E-03	4.84E-02	1
ENSGALG00000016056	0.1447674	8.080072217	7.536702	6.05E-03	4.84E-02	1
ENSGALG00000009559	0.1849367	5.967469623	7.497674	6.18E-03	4.93E-02	1
ENSGALG00000003513	0.1676511	5.4692102	7.490746	6.20E-03	4.95E-02	1
ENSGALG00000026182	0.2071058	6.705414377	7.489384	6.21E-03	4.95E-02	1
ENSGALG00000004593	0.3447929	7.728898247	7.480428	6.24E-03	4.97E-02	1
ENSGALG00000008797	0.2214854	6.401603209	7.472859	6.26E-03	4.97E-02	1
ENSGALG00000020939	0.2246773	5.453812388	7.472505	6.26E-03	4.97E-02	1
ENSGALG00000013757	0.1395375	7.267797461	7.468267	6.28E-03	4.98E-02	1
