# Supplementary material for: RNA sequencing-based analysis of the spleen transcriptome following infectious bronchitis virus infection of chickens selected for different mannose-binding lectin serum concentrations
Source: BMC Genomics. 2016 Jan 27;17:82. doi: 10.1186/s12864-016-2403-1 (PMC4729133; doi:10.1186/s12864-016-2403-1)
Supplement: Additional file 6: Table S4. — Differentially expressed genes (FDR < 0.05) for comparison between L10L and L10H infected birds at week 1. (TXT 136 kb) [file 12864_2016_2403_MOESM6_ESM.txt]

genes	logFC	logCPM	LR	PValue	FDR	UpDownRegulated
ENSGALG00000015708	-1.8684406	4.104617992	122.909935	1.46E-28	3.30E-25	-1
ENSGALG00000001945	-0.7257413	5.619984589	102.76618	3.77E-24	7.10E-21	-1
ENSGALG00000015395	-2.9046734	3.20750486	76.833203	1.86E-18	2.33E-15	-1
ENSGALG00000024056	-0.6561368	4.998346595	73.848616	8.43E-18	9.52E-15	-1
ENSGALG00000008701	-3.230865	4.06939022	71.991999	2.16E-17	2.22E-14	-1
ENSGALG00000013659	-3.5741294	0.056376432	70.405535	4.83E-17	3.89E-14	-1
ENSGALG00000007841	-1.6168205	2.213970006	68.644615	1.18E-16	7.40E-14	-1
ENSGALG00000006756	-1.4109584	6.738051381	65.179856	6.84E-16	4.06E-13	-1
ENSGALG00000027865	-0.6687856	6.86216512	61.397158	4.66E-15	2.51E-12	-1
ENSGALG00000008716	-1.7539684	2.906637739	54.989558	1.21E-13	5.61E-11	-1
ENSGALG00000028536	-1.1500344	10.01222073	54.93948	1.24E-13	5.61E-11	-1
ENSGALG00000017183	-2.9725397	3.54326347	52.949016	3.42E-13	1.38E-10	-1
ENSGALG00000026910	-0.8330983	6.230306929	52.64302	4.00E-13	1.56E-10	-1
ENSGALG00000017813	-3.9177361	1.470299926	50.974485	9.36E-13	3.34E-10	-1
ENSGALG00000007093	-0.5291406	8.296258307	48.492193	3.32E-12	1.10E-09	-1
ENSGALG00000023725	-1.1643468	4.356100361	48.063238	4.13E-12	1.29E-09	-1
ENSGALG00000003389	-0.9249974	9.942234175	47.262452	6.21E-12	1.85E-09	-1
ENSGALG00000022661	-1.0592659	3.921259559	46.457372	9.36E-12	2.58E-09	-1
ENSGALG00000003196	-1.3533776	6.307105066	44.694651	2.30E-11	6.05E-09	-1
ENSGALG00000006876	-0.5094887	7.912062202	43.026833	5.40E-11	1.33E-08	-1
ENSGALG00000025745	-0.7240552	6.730952524	42.777533	6.13E-11	1.44E-08	-1
ENSGALG00000014962	-1.5574622	3.58038177	42.772691	6.15E-11	1.44E-08	-1
ENSGALG00000019382	-3.6894075	-0.172064063	42.740382	6.25E-11	1.44E-08	-1
ENSGALG00000002084	-0.5869746	4.686757911	41.873696	9.74E-11	2.16E-08	-1
ENSGALG00000017812	-2.0866172	2.219818193	41.571018	1.14E-10	2.42E-08	-1
ENSGALG00000014958	-1.1993511	2.150556624	41.295184	1.31E-10	2.69E-08	-1
ENSGALG00000023844	-0.6607747	5.146339233	41.295097	1.31E-10	2.69E-08	-1
ENSGALG00000016589	-0.7547897	4.981781704	40.722856	1.75E-10	3.48E-08	-1
ENSGALG00000007186	-0.6874542	5.552262319	39.955245	2.60E-10	4.97E-08	-1
ENSGALG00000023541	-0.9594854	4.596573375	39.425546	3.41E-10	6.31E-08	-1
ENSGALG00000005696	-0.5389271	5.60073982	39.378315	3.49E-10	6.36E-08	-1
ENSGALG00000010338	-1.7138033	4.528521708	39.233256	3.76E-10	6.74E-08	-1
ENSGALG00000010171	-0.601646	7.123993273	39.068484	4.09E-10	7.22E-08	-1
ENSGALG00000000259	-0.4146333	6.70552718	38.986	4.27E-10	7.42E-08	-1
ENSGALG00000026718	-0.7013088	6.58062958	38.933513	4.38E-10	7.50E-08	-1
ENSGALG00000016502	-1.4697091	1.661259792	38.764358	4.78E-10	7.95E-08	-1
ENSGALG00000022706	-0.5935268	7.15998891	37.926301	7.35E-10	1.20E-07	-1
ENSGALG00000027621	-1.202069	1.387084371	37.854729	7.62E-10	1.23E-07	-1
ENSGALG00000010980	-2.3144548	0.753818361	36.79696	1.31E-09	2.00E-07	-1
ENSGALG00000010835	-0.4550737	6.13177339	36.630013	1.43E-09	2.12E-07	-1
ENSGALG00000004898	-0.6536276	5.379375855	36.332786	1.66E-09	2.41E-07	-1
ENSGALG00000005849	-0.8679972	6.575420426	36.067717	1.91E-09	2.72E-07	-1
ENSGALG00000027767	-0.6773486	5.142768592	35.820568	2.16E-09	3.05E-07	-1
ENSGALG00000000774	-0.8752135	5.310284116	35.68019	2.33E-09	3.24E-07	-1
ENSGALG00000000436	-1.272935	2.56352757	35.119488	3.10E-09	4.22E-07	-1
ENSGALG00000000141	-0.7626022	11.08181907	34.530572	4.20E-09	5.51E-07	-1
ENSGALG00000005148	-0.8161638	6.505753573	34.484278	4.30E-09	5.58E-07	-1
ENSGALG00000000912	-0.6322894	5.061574878	34.451038	4.37E-09	5.61E-07	-1
ENSGALG00000009368	-0.9986695	3.55214563	34.039274	5.40E-09	6.85E-07	-1
ENSGALG00000004511	-1.8975076	1.17888881	33.934206	5.70E-09	7.07E-07	-1
ENSGALG00000013095	-0.7012625	4.419551525	33.205976	8.29E-09	9.96E-07	-1
ENSGALG00000013922	-1.0119362	5.248726764	32.83731	1.00E-08	1.17E-06	-1
ENSGALG00000016249	-1.3106578	2.581739238	32.492959	1.20E-08	1.38E-06	-1
ENSGALG00000027629	-0.5842126	5.561630802	32.416383	1.24E-08	1.41E-06	-1
ENSGALG00000025776	-0.9725918	3.2705617	32.279639	1.34E-08	1.48E-06	-1
ENSGALG00000006234	-0.6735167	5.059854349	32.007533	1.54E-08	1.67E-06	-1
ENSGALG00000027070	-0.5182927	7.667899235	31.612142	1.88E-08	1.97E-06	-1
ENSGALG00000000775	-0.7924469	9.554288617	31.606659	1.89E-08	1.97E-06	-1
ENSGALG00000013185	-0.3810795	6.020603083	31.398996	2.10E-08	2.18E-06	-1
ENSGALG00000020513	-0.664708	5.744791076	31.299263	2.21E-08	2.27E-06	-1
ENSGALG00000023355	-0.6223418	5.907627579	31.240944	2.28E-08	2.32E-06	-1
ENSGALG00000024034	-0.448439	6.817086524	31.087118	2.47E-08	2.49E-06	-1
ENSGALG00000027434	-0.5622232	5.96938118	30.95732	2.64E-08	2.64E-06	-1
ENSGALG00000009945	-1.1256968	4.454201637	30.663478	3.07E-08	3.02E-06	-1
ENSGALG00000026449	-0.8740267	3.754377701	30.656182	3.08E-08	3.02E-06	-1
ENSGALG00000006459	-0.3440598	5.555618556	30.501484	3.34E-08	3.25E-06	-1
ENSGALG00000003030	-0.3114848	5.896367019	29.756298	4.90E-08	4.50E-06	-1
ENSGALG00000029027	-0.6299662	4.725520555	29.443018	5.76E-08	5.16E-06	-1
ENSGALG00000001076	-0.459621	4.757446979	29.290795	6.23E-08	5.54E-06	-1
ENSGALG00000008414	-0.4349097	5.614031606	29.158491	6.67E-08	5.84E-06	-1
ENSGALG00000028936	-0.6457623	4.699764196	28.582282	8.98E-08	7.62E-06	-1
ENSGALG00000006013	-0.3492381	5.935083224	28.294203	1.04E-07	8.49E-06	-1
ENSGALG00000003282	-0.3871746	7.897145876	28.288435	1.05E-07	8.49E-06	-1
ENSGALG00000024090	-0.4915713	5.828250977	27.970068	1.23E-07	9.80E-06	-1
ENSGALG00000028924	-0.6789638	4.710018638	27.933146	1.26E-07	9.92E-06	-1
ENSGALG00000004639	-0.360041	8.554603396	27.640377	1.46E-07	1.12E-05	-1
ENSGALG00000011900	-0.4189019	6.096321887	27.563899	1.52E-07	1.15E-05	-1
ENSGALG00000023660	-0.5791442	5.258137841	27.201111	1.83E-07	1.35E-05	-1
ENSGALG00000007053	-0.9568356	4.067416903	26.681026	2.40E-07	1.73E-05	-1
ENSGALG00000021634	-0.5193031	5.932448424	26.657978	2.43E-07	1.74E-05	-1
ENSGALG00000004496	-0.3281208	8.131434617	26.610348	2.49E-07	1.77E-05	-1
ENSGALG00000026940	-0.5047343	5.932087929	26.58122	2.53E-07	1.78E-05	-1
ENSGALG00000014508	-0.6778104	6.281428055	26.545128	2.57E-07	1.78E-05	-1
ENSGALG00000003731	-0.3424437	5.956635031	26.474638	2.67E-07	1.84E-05	-1
ENSGALG00000015231	-0.3823516	4.756063259	26.176517	3.12E-07	2.08E-05	-1
ENSGALG00000001422	-0.6007058	5.465353437	26.112543	3.22E-07	2.14E-05	-1
ENSGALG00000012101	-0.4214107	6.079344511	26.052985	3.32E-07	2.18E-05	-1
ENSGALG00000002919	-0.428123	5.322264078	25.682735	4.02E-07	2.60E-05	-1
ENSGALG00000027350	-0.694125	2.028317433	25.639777	4.11E-07	2.64E-05	-1
ENSGALG00000019322	-0.8276387	4.060877336	25.615714	4.17E-07	2.66E-05	-1
ENSGALG00000007271	-0.3962466	7.319350289	25.593995	4.21E-07	2.67E-05	-1
ENSGALG00000017234	-0.8652296	3.525905168	25.567024	4.27E-07	2.68E-05	-1
ENSGALG00000028018	-1.0627483	2.041011505	25.5565	4.30E-07	2.68E-05	-1
ENSGALG00000003651	-0.4933334	5.97983481	25.490209	4.45E-07	2.76E-05	-1
ENSGALG00000001398	-0.8433653	5.565566855	25.458419	4.52E-07	2.79E-05	-1
ENSGALG00000026095	-1.4788776	2.666069273	25.259314	5.01E-07	3.04E-05	-1
ENSGALG00000016666	-0.6619542	8.651459696	25.104494	5.43E-07	3.21E-05	-1
ENSGALG00000000356	-0.490866	5.812076981	24.987166	5.77E-07	3.38E-05	-1
ENSGALG00000002820	-0.5063549	4.676176883	24.955676	5.87E-07	3.41E-05	-1
ENSGALG00000007628	-0.5450657	3.349399226	24.89155	6.06E-07	3.50E-05	-1
ENSGALG00000000166	-0.5479519	8.001494929	24.887419	6.08E-07	3.50E-05	-1
ENSGALG00000023188	-0.7147103	3.198583758	24.840365	6.23E-07	3.55E-05	-1
ENSGALG00000024101	-0.9012393	2.16792807	24.677991	6.78E-07	3.84E-05	-1
ENSGALG00000017170	-0.6497088	2.976585598	24.660746	6.84E-07	3.86E-05	-1
ENSGALG00000017510	-1.7842456	0.502464038	24.648008	6.88E-07	3.87E-05	-1
ENSGALG00000003557	-0.5798024	4.967586996	24.523183	7.34E-07	4.08E-05	-1
ENSGALG00000007063	-0.5166883	5.252184294	24.391641	7.86E-07	4.33E-05	-1
ENSGALG00000021569	-0.7091932	8.858670493	24.206827	8.65E-07	4.70E-05	-1
ENSGALG00000020997	-0.9164538	3.011803873	24.058313	9.35E-07	4.96E-05	-1
ENSGALG00000018700	-0.5128284	3.912634946	23.941764	9.93E-07	5.22E-05	-1
ENSGALG00000002542	-0.4535418	6.188426113	23.887046	1.02E-06	5.34E-05	-1
ENSGALG00000007059	-0.6869589	6.458788514	23.802619	1.07E-06	5.55E-05	-1
ENSGALG00000009778	-0.4301764	8.866038045	23.757992	1.09E-06	5.63E-05	-1
ENSGALG00000028354	-0.4602332	5.849412227	23.589944	1.19E-06	6.06E-05	-1
ENSGALG00000024072	-0.8031691	5.627191275	23.504267	1.25E-06	6.26E-05	-1
ENSGALG00000026250	-0.450397	5.139216059	23.207459	1.45E-06	7.14E-05	-1
ENSGALG00000001470	-0.5442504	5.251775434	23.17372	1.48E-06	7.24E-05	-1
ENSGALG00000003348	-1.0610372	4.074865436	23.160427	1.49E-06	7.24E-05	-1
ENSGALG00000007124	-0.9263587	3.839433578	23.115489	1.53E-06	7.35E-05	-1
ENSGALG00000004841	-1.2522208	1.656387928	22.947017	1.67E-06	7.85E-05	-1
ENSGALG00000000158	-0.6404681	7.456916723	22.942425	1.67E-06	7.85E-05	-1
ENSGALG00000026152	-1.9956919	5.365664602	22.807163	1.79E-06	8.39E-05	-1
ENSGALG00000004594	-0.618253	13.61892658	22.769469	1.83E-06	8.50E-05	-1
ENSGALG00000027823	-0.402157	4.809456476	22.767534	1.83E-06	8.50E-05	-1
ENSGALG00000007224	-0.3042228	6.675796646	22.575979	2.02E-06	9.31E-05	-1
ENSGALG00000009787	-0.8219692	2.360688166	22.478255	2.13E-06	9.72E-05	-1
ENSGALG00000006402	-0.5032616	6.391631116	22.378808	2.24E-06	1.02E-04	-1
ENSGALG00000003416	-0.4895945	5.083021721	22.366832	2.25E-06	1.02E-04	-1
ENSGALG00000002130	-0.3177116	6.191181734	22.323227	2.30E-06	1.04E-04	-1
ENSGALG00000001630	-0.371328	5.664747185	22.297289	2.34E-06	1.05E-04	-1
ENSGALG00000008340	-0.4955138	5.750431113	22.279661	2.36E-06	1.05E-04	-1
ENSGALG00000003349	-0.5114415	6.946657858	22.250362	2.39E-06	1.06E-04	-1
ENSGALG00000003113	-0.4337625	6.962070023	22.049599	2.66E-06	1.15E-04	-1
ENSGALG00000017362	-0.6085411	7.300597344	21.851818	2.95E-06	1.25E-04	-1
ENSGALG00000007412	-1.3426634	5.414487092	21.84366	2.96E-06	1.25E-04	-1
ENSGALG00000017644	-0.3689534	8.490583338	21.698561	3.19E-06	1.32E-04	-1
ENSGALG00000007960	-0.437438	5.324723334	21.581239	3.39E-06	1.39E-04	-1
ENSGALG00000021043	-2.5286709	0.212196296	21.580045	3.39E-06	1.39E-04	-1
ENSGALG00000007713	-0.5197877	5.875940472	21.570334	3.41E-06	1.40E-04	-1
ENSGALG00000002160	-0.5721153	11.06530776	21.487907	3.56E-06	1.44E-04	-1
ENSGALG00000027777	-0.3700529	6.896450672	21.487825	3.56E-06	1.44E-04	-1
ENSGALG00000027352	-0.5278475	7.373458629	21.485005	3.57E-06	1.44E-04	-1
ENSGALG00000004918	-0.5174377	4.649525844	21.436432	3.66E-06	1.47E-04	-1
ENSGALG00000026525	-1.2182796	3.765955243	21.43272	3.66E-06	1.47E-04	-1
ENSGALG00000016724	-0.7217651	2.834655685	21.421369	3.69E-06	1.47E-04	-1
ENSGALG00000003516	-0.5469052	6.179706679	21.406854	3.71E-06	1.48E-04	-1
ENSGALG00000027768	-0.3444455	6.346111882	21.335553	3.86E-06	1.52E-04	-1
ENSGALG00000028971	-0.3888914	5.457723223	21.305868	3.92E-06	1.53E-04	-1
ENSGALG00000007954	-0.354967	5.888416971	21.295619	3.94E-06	1.53E-04	-1
ENSGALG00000004181	-0.4573046	5.25045674	21.290809	3.95E-06	1.53E-04	-1
ENSGALG00000001567	-0.4911067	4.406879957	21.258689	4.01E-06	1.55E-04	-1
ENSGALG00000016308	-0.3906805	6.894029725	21.21968	4.10E-06	1.57E-04	-1
ENSGALG00000000641	-0.478059	4.799062467	21.171696	4.20E-06	1.61E-04	-1
ENSGALG00000017056	-2.1651499	1.122021259	21.042045	4.49E-06	1.71E-04	-1
ENSGALG00000004771	-0.8767699	8.388832961	21.031143	4.52E-06	1.72E-04	-1
ENSGALG00000013409	-0.5515438	3.581656901	20.982696	4.63E-06	1.75E-04	-1
ENSGALG00000002466	-0.8729973	3.394468953	20.978033	4.65E-06	1.75E-04	-1
ENSGALG00000005638	-0.3465519	8.62331251	20.743326	5.25E-06	1.95E-04	-1
ENSGALG00000028957	-1.5364383	1.022895444	20.732313	5.28E-06	1.95E-04	-1
ENSGALG00000001478	-0.6672953	5.348962879	20.730445	5.29E-06	1.95E-04	-1
ENSGALG00000004948	-0.5085491	5.364389918	20.707609	5.35E-06	1.96E-04	-1
ENSGALG00000021636	-0.4368165	5.190933792	20.594915	5.67E-06	2.05E-04	-1
ENSGALG00000001331	-0.4788257	5.400743244	20.535586	5.85E-06	2.10E-04	-1
ENSGALG00000026824	-0.4963141	4.667616249	20.431223	6.18E-06	2.19E-04	-1
ENSGALG00000022166	-0.5910779	4.13060499	20.427207	6.19E-06	2.19E-04	-1
ENSGALG00000029036	-0.3956031	5.398707196	20.41276	6.24E-06	2.20E-04	-1
ENSGALG00000027482	-0.5979013	4.685876845	20.400345	6.28E-06	2.20E-04	-1
ENSGALG00000011997	-0.300295	6.580533408	20.397512	6.29E-06	2.20E-04	-1
ENSGALG00000027231	-1.1754484	1.729763893	20.293235	6.64E-06	2.30E-04	-1
ENSGALG00000023833	-1.4709451	1.429637957	20.207104	6.95E-06	2.40E-04	-1
ENSGALG00000027824	-1.0139917	3.701508688	19.982976	7.81E-06	2.65E-04	-1
ENSGALG00000005772	-0.6024167	5.16239179	19.933165	8.02E-06	2.71E-04	-1
ENSGALG00000026559	-1.2235376	3.179461108	19.926949	8.05E-06	2.71E-04	-1
ENSGALG00000011524	-1.3042159	2.36054365	19.867826	8.30E-06	2.76E-04	-1
ENSGALG00000004170	-0.3629175	6.86872834	19.862327	8.32E-06	2.76E-04	-1
ENSGALG00000027568	-1.2436219	0.896031146	19.776401	8.71E-06	2.87E-04	-1
ENSGALG00000004167	-0.8918142	7.158462382	19.734899	8.90E-06	2.90E-04	-1
ENSGALG00000023821	-0.6768804	4.504362807	19.732306	8.91E-06	2.90E-04	-1
ENSGALG00000021693	-1.0294003	2.714569909	19.724364	8.95E-06	2.90E-04	-1
ENSGALG00000028352	-0.6016782	3.999673063	19.679098	9.16E-06	2.95E-04	-1
ENSGALG00000008741	-1.0278679	5.413685932	19.65774	9.26E-06	2.97E-04	-1
ENSGALG00000015192	-1.0080271	4.548909185	19.53412	9.88E-06	3.16E-04	-1
ENSGALG00000007018	-0.4561706	4.764380746	19.514623	9.98E-06	3.18E-04	-1
ENSGALG00000011848	-0.3962284	6.054508535	19.426601	1.05E-05	3.32E-04	-1
ENSGALG00000029169	-0.3887594	6.218407097	19.312183	1.11E-05	3.47E-04	-1
ENSGALG00000027805	-0.4120484	6.532053875	19.299146	1.12E-05	3.49E-04	-1
ENSGALG00000003141	-0.4279981	8.209031785	19.200094	1.18E-05	3.65E-04	-1
ENSGALG00000001149	-0.5541929	4.991282978	19.156796	1.20E-05	3.71E-04	-1
ENSGALG00000017524	-0.5895405	5.391057077	19.135977	1.22E-05	3.74E-04	-1
ENSGALG00000028756	-0.3780845	5.458060545	19.116706	1.23E-05	3.75E-04	-1
ENSGALG00000017163	-0.3503328	6.551974381	19.059224	1.27E-05	3.86E-04	-1
ENSGALG00000023172	-0.8965844	4.422130179	19.014423	1.30E-05	3.93E-04	-1
ENSGALG00000002559	-0.3215484	8.850505385	18.994945	1.31E-05	3.96E-04	-1
ENSGALG00000000685	-0.3347238	6.865878995	18.963815	1.33E-05	4.01E-04	-1
ENSGALG00000003951	-0.437473	7.798831331	18.87551	1.40E-05	4.18E-04	-1
ENSGALG00000000206	-0.7371302	8.548475786	18.869277	1.40E-05	4.18E-04	-1
ENSGALG00000004471	-0.2689592	5.71162902	18.856587	1.41E-05	4.20E-04	-1
ENSGALG00000003404	-0.2979489	6.470842112	18.838355	1.42E-05	4.23E-04	-1
ENSGALG00000005757	-0.4390937	9.187976825	18.822828	1.43E-05	4.25E-04	-1
ENSGALG00000003977	-0.3102171	7.801203437	18.768434	1.48E-05	4.35E-04	-1
ENSGALG00000006152	-0.6594677	6.100739891	18.763046	1.48E-05	4.35E-04	-1
ENSGALG00000004585	-0.3917832	5.228077106	18.725976	1.51E-05	4.40E-04	-1
ENSGALG00000001724	-0.4106911	4.167631074	18.717748	1.52E-05	4.41E-04	-1
ENSGALG00000024372	-0.5931573	10.37751269	18.708206	1.52E-05	4.42E-04	-1
ENSGALG00000004274	-0.7111715	3.474112633	18.567646	1.64E-05	4.75E-04	-1
ENSGALG00000008302	-0.5048566	7.431072483	18.563476	1.64E-05	4.75E-04	-1
ENSGALG00000008409	-0.4972906	5.226072012	18.540641	1.66E-05	4.79E-04	-1
ENSGALG00000002570	-0.6257117	3.400806663	18.509171	1.69E-05	4.85E-04	-1
ENSGALG00000027734	-0.2967996	5.882372403	18.504291	1.70E-05	4.85E-04	-1
ENSGALG00000021627	-2.040838	3.568838731	18.389725	1.80E-05	5.08E-04	-1
ENSGALG00000007630	-0.3947397	4.52749137	18.303175	1.88E-05	5.31E-04	-1
ENSGALG00000009105	-0.3591348	5.549627433	18.278271	1.91E-05	5.35E-04	-1
ENSGALG00000007016	-0.6130698	3.424942398	18.255054	1.93E-05	5.40E-04	-1
ENSGALG00000001425	-0.3887254	4.434021612	18.250786	1.94E-05	5.40E-04	-1
ENSGALG00000016202	-0.7780442	4.133463622	18.224985	1.96E-05	5.46E-04	-1
ENSGALG00000017302	-0.5013955	6.18325345	18.192585	2.00E-05	5.54E-04	-1
ENSGALG00000005582	-0.390491	7.110002051	18.178982	2.01E-05	5.57E-04	-1
ENSGALG00000017184	-0.8073473	3.661821536	18.168329	2.02E-05	5.58E-04	-1
ENSGALG00000007015	-0.519123	5.728064623	18.158293	2.03E-05	5.60E-04	-1
ENSGALG00000012354	-0.5856512	3.667984876	18.113997	2.08E-05	5.71E-04	-1
ENSGALG00000028437	-0.5291417	4.763082033	18.112581	2.08E-05	5.71E-04	-1
ENSGALG00000019003	-0.6828827	3.232119188	18.102431	2.09E-05	5.72E-04	-1
ENSGALG00000026800	-0.3583526	5.152133649	17.940769	2.28E-05	6.19E-04	-1
ENSGALG00000007753	-0.3898457	6.62459145	17.909776	2.32E-05	6.27E-04	-1
ENSGALG00000004775	-0.6694379	5.479347058	17.89887	2.33E-05	6.29E-04	-1
ENSGALG00000003344	-0.287949	6.505545353	17.855456	2.38E-05	6.39E-04	-1
ENSGALG00000016517	-0.3107732	6.794020691	17.802927	2.45E-05	6.56E-04	-1
ENSGALG00000016507	-1.101002	1.013557638	17.771	2.49E-05	6.64E-04	-1
ENSGALG00000027899	-0.9574928	2.581520531	17.747841	2.52E-05	6.68E-04	-1
ENSGALG00000016362	-1.3287557	0.781234523	17.743553	2.53E-05	6.68E-04	-1
ENSGALG00000024075	-0.3471317	5.828702615	17.721636	2.56E-05	6.75E-04	-1
ENSGALG00000027587	-0.9515831	3.396223222	17.705882	2.58E-05	6.75E-04	-1
ENSGALG00000000699	-0.2661489	6.414032796	17.665936	2.63E-05	6.88E-04	-1
ENSGALG00000027546	-0.756543	2.602446759	17.634153	2.68E-05	6.97E-04	-1
ENSGALG00000009493	-0.3367052	6.341691602	17.631117	2.68E-05	6.97E-04	-1
ENSGALG00000028573	-0.6360048	2.958472643	17.62799	2.69E-05	6.97E-04	-1
ENSGALG00000000449	-0.4962022	5.340805894	17.619784	2.70E-05	6.97E-04	-1
ENSGALG00000029159	-0.4497863	4.572895257	17.614403	2.71E-05	6.97E-04	-1
ENSGALG00000006575	-1.72302	1.659359547	17.609672	2.71E-05	6.98E-04	-1
ENSGALG00000022030	-0.4205702	4.584809055	17.578736	2.76E-05	7.07E-04	-1
ENSGALG00000011227	-1.0333665	1.292589152	17.563022	2.78E-05	7.12E-04	-1
ENSGALG00000001989	-0.6686806	4.146848111	17.540963	2.81E-05	7.18E-04	-1
ENSGALG00000010831	-1.1488412	1.280201881	17.452857	2.95E-05	7.46E-04	-1
ENSGALG00000009803	-0.645497	3.32950839	17.447367	2.95E-05	7.46E-04	-1
ENSGALG00000015233	-0.4163248	7.867359611	17.42835	2.98E-05	7.52E-04	-1
ENSGALG00000012821	-0.4037817	4.818234499	17.415015	3.00E-05	7.56E-04	-1
ENSGALG00000001689	-0.2855591	6.402336495	17.346791	3.11E-05	7.81E-04	-1
ENSGALG00000025923	-0.3794289	5.869321582	17.332834	3.14E-05	7.84E-04	-1
ENSGALG00000003901	-0.3403352	5.914387942	17.331223	3.14E-05	7.84E-04	-1
ENSGALG00000003313	-0.4542456	6.306972335	17.322702	3.15E-05	7.86E-04	-1
ENSGALG00000013370	-0.5588741	5.108599728	17.303943	3.19E-05	7.92E-04	-1
ENSGALG00000014295	-0.4050922	4.994862218	17.288746	3.21E-05	7.97E-04	-1
ENSGALG00000015167	-2.8691707	1.005444113	17.25044	3.28E-05	8.10E-04	-1
ENSGALG00000028779	-0.5971052	3.11378617	17.158795	3.44E-05	8.44E-04	-1
ENSGALG00000000346	-0.3082329	5.895650594	17.154387	3.45E-05	8.44E-04	-1
ENSGALG00000008477	-0.2992624	6.657152928	17.142728	3.47E-05	8.47E-04	-1
ENSGALG00000027283	-0.4807657	6.787947196	17.136012	3.48E-05	8.49E-04	-1
ENSGALG00000006149	-0.5757057	5.110626482	17.083593	3.58E-05	8.71E-04	-1
ENSGALG00000011856	-1.0477428	2.068144963	17.014318	3.71E-05	8.91E-04	-1
ENSGALG00000029181	-0.8937209	3.924311389	17.011459	3.72E-05	8.91E-04	-1
ENSGALG00000002018	-0.2736112	7.18485412	16.9745	3.79E-05	9.06E-04	-1
ENSGALG00000023122	-0.4865883	4.491606659	16.949568	3.84E-05	9.16E-04	-1
ENSGALG00000004730	-0.3225868	9.19441967	16.885523	3.97E-05	9.40E-04	-1
ENSGALG00000026215	-1.143209	1.198757262	16.812959	4.13E-05	9.72E-04	-1
ENSGALG00000006300	-0.4992144	8.172267017	16.794696	4.16E-05	9.80E-04	-1
ENSGALG00000000678	-0.3887795	6.337260654	16.761238	4.24E-05	9.89E-04	-1
ENSGALG00000020741	-0.3459122	5.973922107	16.668888	4.45E-05	1.03E-03	-1
ENSGALG00000003412	-0.3786229	8.214743172	16.635439	4.53E-05	1.05E-03	-1
ENSGALG00000028204	-0.5290758	8.07738262	16.605463	4.60E-05	1.06E-03	-1
ENSGALG00000009689	-0.4454887	4.298801382	16.587173	4.65E-05	1.07E-03	-1
ENSGALG00000004295	-0.3106039	7.547179994	16.518462	4.82E-05	1.11E-03	-1
ENSGALG00000016063	-0.4168873	4.815846237	16.512404	4.83E-05	1.11E-03	-1
ENSGALG00000001975	-0.3148289	5.811353319	16.510165	4.84E-05	1.11E-03	-1
ENSGALG00000026970	-0.7190943	8.656292805	16.500805	4.86E-05	1.11E-03	-1
ENSGALG00000028749	-0.3537119	12.32456492	16.477603	4.92E-05	1.12E-03	-1
ENSGALG00000027272	-0.5115863	5.513580483	16.346809	5.27E-05	1.19E-03	-1
ENSGALG00000008911	-0.6010815	5.3280588	16.326438	5.33E-05	1.20E-03	-1
ENSGALG00000021271	-1.127223	2.397100951	16.284559	5.45E-05	1.22E-03	-1
ENSGALG00000015913	-0.8066	6.016299156	16.264493	5.51E-05	1.23E-03	-1
ENSGALG00000008138	-0.3002845	7.000222616	16.197281	5.71E-05	1.27E-03	-1
ENSGALG00000003082	-0.4653021	3.607825274	16.191691	5.72E-05	1.27E-03	-1
ENSGALG00000027928	-0.4525179	5.673125548	16.061965	6.13E-05	1.35E-03	-1
ENSGALG00000010996	-0.4131147	5.19620925	16.041944	6.20E-05	1.35E-03	-1
ENSGALG00000027201	-0.7049132	3.815830837	15.925572	6.59E-05	1.43E-03	-1
ENSGALG00000002340	-0.3127589	7.249859499	15.848757	6.86E-05	1.47E-03	-1
ENSGALG00000008018	-0.4311793	4.893522534	15.834923	6.91E-05	1.48E-03	-1
ENSGALG00000004002	-0.2419501	6.493674877	15.820813	6.96E-05	1.48E-03	-1
ENSGALG00000002237	-0.3736633	5.503329806	15.783449	7.10E-05	1.50E-03	-1
ENSGALG00000028071	-1.3169763	0.014150046	15.77761	7.12E-05	1.50E-03	-1
ENSGALG00000015147	-1.2733104	0.506818762	15.775906	7.13E-05	1.50E-03	-1
ENSGALG00000007505	-0.4155822	4.603889813	15.774781	7.13E-05	1.50E-03	-1
ENSGALG00000007210	-0.4912665	6.485979849	15.763408	7.18E-05	1.51E-03	-1
ENSGALG00000012545	-0.3819207	6.966367371	15.76241	7.18E-05	1.51E-03	-1
ENSGALG00000004888	-0.4183112	5.648033335	15.75587	7.21E-05	1.51E-03	-1
ENSGALG00000004526	-1.1734391	0.900270796	15.673894	7.53E-05	1.55E-03	-1
ENSGALG00000022718	-0.5573614	3.703828913	15.671693	7.53E-05	1.55E-03	-1
ENSGALG00000017201	-0.3213815	4.59474132	15.662013	7.57E-05	1.56E-03	-1
ENSGALG00000027897	-0.7129374	3.382645463	15.630726	7.70E-05	1.57E-03	-1
ENSGALG00000016512	-0.2665693	5.80249344	15.622087	7.73E-05	1.57E-03	-1
ENSGALG00000008432	-0.25933	9.05865225	15.601365	7.82E-05	1.58E-03	-1
ENSGALG00000000921	-0.3084633	6.023906472	15.544568	8.06E-05	1.62E-03	-1
ENSGALG00000000316	-0.4315656	3.530104149	15.469921	8.38E-05	1.69E-03	-1
ENSGALG00000012921	-0.3116396	6.484444181	15.465293	8.40E-05	1.69E-03	-1
ENSGALG00000002517	-0.9558927	2.623548171	15.315274	9.10E-05	1.82E-03	-1
ENSGALG00000003124	-0.4271871	3.422574017	15.296656	9.19E-05	1.83E-03	-1
ENSGALG00000026995	-0.4606642	6.535947822	15.257415	9.38E-05	1.86E-03	-1
ENSGALG00000001828	-0.6209947	4.6047155	15.252296	9.41E-05	1.86E-03	-1
ENSGALG00000002372	-0.2984949	5.094811736	15.221079	9.56E-05	1.89E-03	-1
ENSGALG00000002060	-0.2997289	6.736965359	15.177355	9.79E-05	1.93E-03	-1
ENSGALG00000011070	-0.2785888	5.383911197	15.110425	1.01E-04	1.98E-03	-1
ENSGALG00000026781	-0.4685269	5.641765061	15.110201	1.01E-04	1.98E-03	-1
ENSGALG00000005414	-0.3822466	6.294299196	15.107849	1.02E-04	1.98E-03	-1
ENSGALG00000028358	-0.4383557	7.060498294	15.086878	1.03E-04	1.99E-03	-1
ENSGALG00000001710	-0.7045763	3.719979281	15.078716	1.03E-04	1.99E-03	-1
ENSGALG00000003577	-0.4951832	4.821676741	15.072122	1.03E-04	2.00E-03	-1
ENSGALG00000009628	-0.2921799	6.551865211	15.064967	1.04E-04	2.00E-03	-1
ENSGALG00000024159	-0.2797177	6.515355415	15.050396	1.05E-04	2.01E-03	-1
ENSGALG00000003018	-0.4567566	4.343542148	15.04898	1.05E-04	2.01E-03	-1
ENSGALG00000014863	-0.5391098	4.049549989	15.030632	1.06E-04	2.02E-03	-1
ENSGALG00000009746	-0.3364699	4.771646487	14.944705	1.11E-04	2.09E-03	-1
ENSGALG00000022565	-0.334917	7.511475785	14.925343	1.12E-04	2.11E-03	-1
ENSGALG00000004845	-0.7002388	4.26750551	14.843313	1.17E-04	2.18E-03	-1
ENSGALG00000002335	-1.3114867	4.751972449	14.84276	1.17E-04	2.18E-03	-1
ENSGALG00000004583	-0.2242347	6.641661125	14.803725	1.19E-04	2.22E-03	-1
ENSGALG00000026269	-0.6273656	7.074305008	14.79578	1.20E-04	2.22E-03	-1
ENSGALG00000000865	-0.4315312	5.645635269	14.746776	1.23E-04	2.26E-03	-1
ENSGALG00000003439	-0.2319075	6.469473281	14.745707	1.23E-04	2.26E-03	-1
ENSGALG00000014297	-0.4821697	6.62629218	14.704855	1.26E-04	2.30E-03	-1
ENSGALG00000003745	-0.3591878	8.123250259	14.686754	1.27E-04	2.31E-03	-1
ENSGALG00000024254	-1.1227265	1.366929457	14.684144	1.27E-04	2.31E-03	-1
ENSGALG00000013818	-0.7258577	3.338377293	14.676211	1.28E-04	2.32E-03	-1
ENSGALG00000027458	-0.410107	3.990747922	14.666676	1.28E-04	2.32E-03	-1
ENSGALG00000026795	-0.3698122	7.244603577	14.630848	1.31E-04	2.36E-03	-1
ENSGALG00000003499	-0.3102292	6.172381863	14.598983	1.33E-04	2.40E-03	-1
ENSGALG00000006602	-1.0208501	0.820252189	14.587655	1.34E-04	2.40E-03	-1
ENSGALG00000008120	-0.4202367	5.548182736	14.558232	1.36E-04	2.43E-03	-1
ENSGALG00000021637	-0.3522395	4.749690645	14.557074	1.36E-04	2.43E-03	-1
ENSGALG00000028142	-0.7406204	3.794442304	14.529445	1.38E-04	2.47E-03	-1
ENSGALG00000026175	-0.8413033	3.573949147	14.470976	1.42E-04	2.53E-03	-1
ENSGALG00000013091	-0.9561688	3.343021586	14.4702	1.42E-04	2.53E-03	-1
ENSGALG00000018597	-0.6942949	1.953218311	14.461424	1.43E-04	2.54E-03	-1
ENSGALG00000028230	-0.4010142	7.192367827	14.457127	1.43E-04	2.54E-03	-1
ENSGALG00000024391	-0.2684295	7.118531151	14.433997	1.45E-04	2.56E-03	-1
ENSGALG00000013506	-0.2331972	6.217211249	14.431594	1.45E-04	2.56E-03	-1
ENSGALG00000004610	-0.4478287	5.801345476	14.410527	1.47E-04	2.58E-03	-1
ENSGALG00000001032	-0.2796232	5.242394494	14.372969	1.50E-04	2.62E-03	-1
ENSGALG00000001258	-0.3351292	7.841750978	14.357322	1.51E-04	2.64E-03	-1
ENSGALG00000000238	-0.3601879	7.037149907	14.238896	1.61E-04	2.78E-03	-1
ENSGALG00000026155	-0.5205297	3.751959717	14.200558	1.64E-04	2.83E-03	-1
ENSGALG00000028985	-0.4660658	3.215083634	14.19359	1.65E-04	2.84E-03	-1
ENSGALG00000007675	-0.5685283	5.924244242	14.177245	1.66E-04	2.86E-03	-1
ENSGALG00000005653	-0.3197903	6.987387186	14.173994	1.67E-04	2.86E-03	-1
ENSGALG00000026648	-0.5134242	3.845122764	14.113722	1.72E-04	2.93E-03	-1
ENSGALG00000013232	-0.3006126	5.191364575	14.11269	1.72E-04	2.93E-03	-1
ENSGALG00000021128	-0.6250888	5.860341412	14.096376	1.74E-04	2.95E-03	-1
ENSGALG00000007924	-0.4086887	8.389042045	14.095664	1.74E-04	2.95E-03	-1
ENSGALG00000026443	-0.3709543	5.421968215	14.083835	1.75E-04	2.96E-03	-1
ENSGALG00000012345	-0.4272726	5.816820757	14.083189	1.75E-04	2.96E-03	-1
ENSGALG00000000464	-0.3635741	4.8588578	14.065393	1.77E-04	2.98E-03	-1
ENSGALG00000006522	-0.527253	5.656223069	14.059473	1.77E-04	2.99E-03	-1
ENSGALG00000006053	-1.1075878	0.128265303	14.031363	1.80E-04	3.03E-03	-1
ENSGALG00000026914	-0.5211484	5.482802649	13.988272	1.84E-04	3.07E-03	-1
ENSGALG00000019835	-0.3102272	5.773040356	13.9556	1.87E-04	3.11E-03	-1
ENSGALG00000025773	-0.5763361	3.418508769	13.918712	1.91E-04	3.15E-03	-1
ENSGALG00000003933	-0.2921021	5.715500824	13.915212	1.91E-04	3.15E-03	-1
ENSGALG00000008912	-0.7075763	5.147028002	13.914773	1.91E-04	3.15E-03	-1
ENSGALG00000013754	-0.3456145	5.254419681	13.905581	1.92E-04	3.16E-03	-1
ENSGALG00000026172	-0.3372759	6.853673833	13.870602	1.96E-04	3.21E-03	-1
ENSGALG00000010182	-0.3339708	5.876865936	13.868228	1.96E-04	3.21E-03	-1
ENSGALG00000022892	-1.0621515	1.200174503	13.850403	1.98E-04	3.23E-03	-1
ENSGALG00000021079	-0.346449	6.132318398	13.844451	1.99E-04	3.24E-03	-1
ENSGALG00000028934	-0.35343	4.15088247	13.840768	1.99E-04	3.24E-03	-1
ENSGALG00000026609	-0.8522993	2.713426868	13.840617	1.99E-04	3.24E-03	-1
ENSGALG00000008257	-0.5381419	7.249278895	13.825608	2.01E-04	3.26E-03	-1
ENSGALG00000013371	-0.4590361	5.300164353	13.781178	2.05E-04	3.33E-03	-1
ENSGALG00000013350	-0.480374	4.645436979	13.757042	2.08E-04	3.36E-03	-1
ENSGALG00000004565	-0.6220199	4.273159226	13.723714	2.12E-04	3.40E-03	-1
ENSGALG00000005052	-0.6472531	3.361068085	13.691974	2.15E-04	3.44E-03	-1
ENSGALG00000007220	-0.4749743	12.17830973	13.67964	2.17E-04	3.46E-03	-1
ENSGALG00000008630	-0.4228515	6.338097414	13.616367	2.24E-04	3.55E-03	-1
ENSGALG00000028513	-0.5584491	5.118322815	13.605403	2.26E-04	3.57E-03	-1
ENSGALG00000005774	-0.8802522	1.935361393	13.57277	2.29E-04	3.61E-03	-1
ENSGALG00000002222	-0.2452014	6.365895714	13.552411	2.32E-04	3.64E-03	-1
ENSGALG00000019054	-0.9321252	3.295021431	13.550324	2.32E-04	3.64E-03	-1
ENSGALG00000016440	-0.3738352	4.522749592	13.507421	2.38E-04	3.72E-03	-1
ENSGALG00000005175	-0.9867631	1.565314398	13.472419	2.42E-04	3.77E-03	-1
ENSGALG00000005897	-0.3913827	6.52645453	13.427078	2.48E-04	3.82E-03	-1
ENSGALG00000000731	-0.6901392	4.255344082	13.390005	2.53E-04	3.89E-03	-1
ENSGALG00000017417	-1.4049686	-0.106187639	13.380469	2.54E-04	3.90E-03	-1
ENSGALG00000023547	-0.2045475	7.510154474	13.334576	2.61E-04	3.98E-03	-1
ENSGALG00000003415	-0.2845352	4.110887435	13.317826	2.63E-04	4.01E-03	-1
ENSGALG00000015203	-0.7697955	1.2885481	13.305961	2.65E-04	4.03E-03	-1
ENSGALG00000008514	-0.4049489	6.187646623	13.299165	2.66E-04	4.04E-03	-1
ENSGALG00000014840	-1.5861396	0.016962241	13.292092	2.67E-04	4.05E-03	-1
ENSGALG00000024153	-0.2850229	5.342717296	13.229127	2.76E-04	4.17E-03	-1
ENSGALG00000012365	-0.302119	7.408367156	13.223747	2.76E-04	4.17E-03	-1
ENSGALG00000010911	-0.5113403	3.671739908	13.22089	2.77E-04	4.17E-03	-1
ENSGALG00000002548	-0.3554752	9.557721199	13.219918	2.77E-04	4.17E-03	-1
ENSGALG00000016038	-0.2277737	7.756676086	13.219584	2.77E-04	4.17E-03	-1
ENSGALG00000012456	-0.3060873	9.242971889	13.198842	2.80E-04	4.20E-03	-1
ENSGALG00000021616	-0.3592332	7.053365844	13.197955	2.80E-04	4.20E-03	-1
ENSGALG00000001558	-0.5928703	6.687830108	13.187167	2.82E-04	4.21E-03	-1
ENSGALG00000001091	-0.786108	3.81905901	13.161777	2.86E-04	4.26E-03	-1
ENSGALG00000022751	-0.5001323	4.211796279	13.128402	2.91E-04	4.32E-03	-1
ENSGALG00000003185	-0.5276466	8.831672489	13.12025	2.92E-04	4.33E-03	-1
ENSGALG00000000603	-0.245627	6.754246602	13.105884	2.94E-04	4.36E-03	-1
ENSGALG00000027208	-0.5683854	3.914345122	13.089937	2.97E-04	4.39E-03	-1
ENSGALG00000023689	-0.8109303	7.88461456	13.069856	3.00E-04	4.42E-03	-1
ENSGALG00000003161	-0.3966242	5.345943777	13.049294	3.03E-04	4.46E-03	-1
ENSGALG00000005675	-0.2981641	6.642028632	13.039532	3.05E-04	4.48E-03	-1
ENSGALG00000004842	-0.4221809	5.264031637	13.002913	3.11E-04	4.55E-03	-1
ENSGALG00000021040	-0.249486	5.93328761	12.996697	3.12E-04	4.56E-03	-1
ENSGALG00000013723	-1.1855926	7.101313137	12.991392	3.13E-04	4.57E-03	-1
ENSGALG00000007409	-0.4690712	4.193970103	12.924559	3.24E-04	4.69E-03	-1
ENSGALG00000026218	-0.3715373	5.87941531	12.921328	3.25E-04	4.70E-03	-1
ENSGALG00000001992	-0.2801968	9.400313936	12.911927	3.26E-04	4.70E-03	-1
ENSGALG00000016224	-0.464328	6.881991892	12.879831	3.32E-04	4.76E-03	-1
ENSGALG00000010091	-0.2862825	6.232889835	12.876292	3.33E-04	4.76E-03	-1
ENSGALG00000011402	-0.2679835	5.90407856	12.874263	3.33E-04	4.76E-03	-1
ENSGALG00000003345	-0.4148886	6.601618235	12.867989	3.34E-04	4.77E-03	-1
ENSGALG00000006465	-0.2928888	4.854911482	12.827026	3.42E-04	4.86E-03	-1
ENSGALG00000008670	-0.4472496	3.245464401	12.817163	3.43E-04	4.87E-03	-1
ENSGALG00000000447	-0.5723682	5.449651155	12.816819	3.44E-04	4.87E-03	-1
ENSGALG00000013057	-0.8463027	6.673380163	12.791506	3.48E-04	4.93E-03	-1
ENSGALG00000025739	-0.494424	4.566530552	12.787685	3.49E-04	4.94E-03	-1
ENSGALG00000028499	-0.3226114	6.077782373	12.777816	3.51E-04	4.95E-03	-1
ENSGALG00000005768	-0.3544307	4.592528927	12.775431	3.51E-04	4.95E-03	-1
ENSGALG00000027534	-0.9874747	4.745966113	12.774127	3.51E-04	4.95E-03	-1
ENSGALG00000005093	-0.2290799	5.696681473	12.766124	3.53E-04	4.96E-03	-1
ENSGALG00000028239	-0.644701	2.021385049	12.76584	3.53E-04	4.96E-03	-1
ENSGALG00000004958	-0.3071294	7.999858165	12.756497	3.55E-04	4.96E-03	-1
ENSGALG00000000363	-0.199316	7.200986632	12.754861	3.55E-04	4.96E-03	-1
ENSGALG00000013787	-0.4592988	4.85990141	12.715949	3.63E-04	5.05E-03	-1
ENSGALG00000000332	-0.2522582	6.323330892	12.693176	3.67E-04	5.10E-03	-1
ENSGALG00000010237	-0.3880025	8.122017456	12.684966	3.69E-04	5.11E-03	-1
ENSGALG00000001688	-0.3161593	7.594910585	12.646044	3.76E-04	5.20E-03	-1
ENSGALG00000014408	-0.3331058	5.276116509	12.644104	3.77E-04	5.20E-03	-1
ENSGALG00000000999	-0.3194869	4.651998611	12.634051	3.79E-04	5.22E-03	-1
ENSGALG00000005688	-0.4494699	6.961167426	12.600006	3.86E-04	5.30E-03	-1
ENSGALG00000000694	-0.2843358	8.324520214	12.594781	3.87E-04	5.31E-03	-1
ENSGALG00000019795	-0.6805727	3.94856601	12.562225	3.94E-04	5.39E-03	-1
ENSGALG00000024070	-0.9233007	2.977514655	12.556329	3.95E-04	5.40E-03	-1
ENSGALG00000000739	-0.4633477	3.863443786	12.524752	4.02E-04	5.48E-03	-1
ENSGALG00000004284	-0.2421622	6.143697599	12.513413	4.04E-04	5.49E-03	-1
ENSGALG00000023616	-0.7843599	3.800885461	12.483057	4.11E-04	5.57E-03	-1
ENSGALG00000007536	-0.4791977	3.193689482	12.438967	4.20E-04	5.67E-03	-1
ENSGALG00000002112	-0.9677245	6.777175178	12.405304	4.28E-04	5.76E-03	-1
ENSGALG00000003217	-0.5261344	6.59085035	12.397242	4.30E-04	5.77E-03	-1
ENSGALG00000026935	-0.6241307	1.407888217	12.365208	4.37E-04	5.86E-03	-1
ENSGALG00000026703	-0.4844264	2.705609636	12.353459	4.40E-04	5.88E-03	-1
ENSGALG00000007900	-0.418884	4.312845529	12.324828	4.47E-04	5.95E-03	-1
ENSGALG00000008443	-0.2480206	9.869504363	12.308905	4.51E-04	5.98E-03	-1
ENSGALG00000012603	-0.8983791	4.798305206	12.300481	4.53E-04	5.99E-03	-1
ENSGALG00000016572	-0.6192194	5.398123469	12.295913	4.54E-04	6.00E-03	-1
ENSGALG00000007141	-0.4430323	6.816816449	12.288224	4.56E-04	6.01E-03	-1
ENSGALG00000028092	-0.6687012	0.989173742	12.258013	4.63E-04	6.09E-03	-1
ENSGALG00000016564	-0.3362554	7.242661747	12.251555	4.65E-04	6.09E-03	-1
ENSGALG00000027188	-0.4286673	4.980505369	12.223798	4.72E-04	6.15E-03	-1
ENSGALG00000019793	-2.0086697	-0.145511744	12.199472	4.78E-04	6.20E-03	-1
ENSGALG00000006657	-0.1864101	8.21849808	12.189822	4.81E-04	6.21E-03	-1
ENSGALG00000027973	-1.4465688	2.384305413	12.176645	4.84E-04	6.24E-03	-1
ENSGALG00000007072	-0.2048485	6.031600507	12.171881	4.85E-04	6.25E-03	-1
ENSGALG00000000183	-0.2032041	5.586240897	12.157351	4.89E-04	6.28E-03	-1
ENSGALG00000008337	-0.3688106	5.678098009	12.15621	4.89E-04	6.28E-03	-1
ENSGALG00000013780	-0.4465784	3.472890357	12.155502	4.89E-04	6.28E-03	-1
ENSGALG00000002634	-0.2051145	5.961045803	12.151618	4.90E-04	6.28E-03	-1
ENSGALG00000008745	-0.3502651	5.590401074	12.151576	4.90E-04	6.28E-03	-1
ENSGALG00000009718	-0.3786267	5.170622891	12.147734	4.91E-04	6.29E-03	-1
ENSGALG00000006716	-0.9309512	2.555574423	12.114653	5.00E-04	6.36E-03	-1
ENSGALG00000016311	-0.4663748	3.108381064	12.107237	5.02E-04	6.38E-03	-1
ENSGALG00000017336	-0.2458277	5.538772288	12.082644	5.09E-04	6.46E-03	-1
ENSGALG00000028491	-1.067064	2.080470305	12.065762	5.14E-04	6.51E-03	-1
ENSGALG00000007596	-0.8071765	1.351590311	12.055896	5.16E-04	6.53E-03	-1
ENSGALG00000010932	-0.4206035	3.952857036	12.014574	5.28E-04	6.65E-03	-1
ENSGALG00000028654	-0.9495927	1.254060322	12.01361	5.28E-04	6.65E-03	-1
ENSGALG00000028301	-0.3883472	5.222908402	12.012463	5.28E-04	6.65E-03	-1
ENSGALG00000028822	-0.4771525	6.016020079	11.970568	5.40E-04	6.77E-03	-1
ENSGALG00000003699	-0.4651003	3.905937143	11.952702	5.46E-04	6.82E-03	-1
ENSGALG00000002523	-0.3034118	5.938051529	11.943186	5.48E-04	6.84E-03	-1
ENSGALG00000003158	-0.22973	5.507943165	11.934956	5.51E-04	6.86E-03	-1
ENSGALG00000026303	-0.3489901	5.787977802	11.920364	5.55E-04	6.90E-03	-1
ENSGALG00000003670	-0.6166778	6.539969789	11.918065	5.56E-04	6.90E-03	-1
ENSGALG00000003578	-0.9932364	7.427069614	11.910315	5.58E-04	6.92E-03	-1
ENSGALG00000010109	-0.2215707	5.779721466	11.893576	5.63E-04	6.97E-03	-1
ENSGALG00000000466	-0.322125	6.785519463	11.886892	5.65E-04	6.98E-03	-1
ENSGALG00000015299	-0.2268379	6.120670279	11.838548	5.80E-04	7.13E-03	-1
ENSGALG00000028413	-2.2585254	0.084853896	11.802716	5.91E-04	7.25E-03	-1
ENSGALG00000008625	-0.2523675	5.9113954	11.796487	5.93E-04	7.26E-03	-1
ENSGALG00000014203	-0.2997509	7.427402605	11.789204	5.96E-04	7.28E-03	-1
ENSGALG00000007650	-0.2912988	7.46856434	11.782461	5.98E-04	7.30E-03	-1
ENSGALG00000007380	-0.2359206	6.699782457	11.750908	6.08E-04	7.39E-03	-1
ENSGALG00000004589	-0.2930215	5.764827656	11.727541	6.16E-04	7.47E-03	-1
ENSGALG00000000040	-0.7438021	1.312466579	11.720675	6.18E-04	7.49E-03	-1
ENSGALG00000011898	-0.3604566	4.919303171	11.719345	6.19E-04	7.49E-03	-1
ENSGALG00000015652	-0.2830618	4.29840947	11.715196	6.20E-04	7.49E-03	-1
ENSGALG00000024120	-0.4165307	4.923291516	11.713727	6.20E-04	7.49E-03	-1
ENSGALG00000027598	-0.4319672	5.947436338	11.708475	6.22E-04	7.51E-03	-1
ENSGALG00000008309	-0.5495037	2.3979572	11.700041	6.25E-04	7.53E-03	-1
ENSGALG00000016211	-0.5069157	4.092136721	11.690195	6.28E-04	7.55E-03	-1
ENSGALG00000014585	-1.0320843	7.936008157	11.689322	6.29E-04	7.55E-03	-1
ENSGALG00000003527	-0.4305186	5.964994868	11.670654	6.35E-04	7.62E-03	-1
ENSGALG00000013211	-0.4910793	3.594824787	11.628496	6.49E-04	7.74E-03	-1
ENSGALG00000007641	-0.2688491	5.891998781	11.612447	6.55E-04	7.79E-03	-1
ENSGALG00000021334	-0.3513436	4.327740751	11.579045	6.67E-04	7.89E-03	-1
ENSGALG00000025843	-1.0898438	4.377412144	11.562931	6.73E-04	7.96E-03	-1
ENSGALG00000007462	-0.377969	8.249478452	11.53026	6.85E-04	8.06E-03	-1
ENSGALG00000001109	-1.2230165	2.599757227	11.529952	6.85E-04	8.06E-03	-1
ENSGALG00000005473	-0.5071714	6.05016615	11.506397	6.94E-04	8.13E-03	-1
ENSGALG00000005192	-0.4486078	6.073248846	11.489249	7.00E-04	8.19E-03	-1
ENSGALG00000004873	-0.7100015	2.778338146	11.480073	7.03E-04	8.21E-03	-1
ENSGALG00000023314	-0.4290648	5.930781227	11.435045	7.21E-04	8.39E-03	-1
ENSGALG00000004943	-0.4376913	3.301305933	11.423286	7.25E-04	8.43E-03	-1
ENSGALG00000008480	-0.2925515	6.42702197	11.40629	7.32E-04	8.50E-03	-1
ENSGALG00000001648	-0.2542739	6.602098093	11.393522	7.37E-04	8.55E-03	-1
ENSGALG00000026944	-0.2241774	8.187163897	11.38251	7.41E-04	8.57E-03	-1
ENSGALG00000003422	-0.4525122	5.820477239	11.377781	7.43E-04	8.58E-03	-1
ENSGALG00000000542	-0.4841484	6.982427368	11.357394	7.51E-04	8.66E-03	-1
ENSGALG00000015413	-1.1513353	0.657816069	11.355134	7.52E-04	8.66E-03	-1
ENSGALG00000008880	-0.2505968	4.645084605	11.345769	7.56E-04	8.70E-03	-1
ENSGALG00000022490	-0.332559	9.40339744	11.333071	7.61E-04	8.75E-03	-1
ENSGALG00000004777	-0.592947	2.587164246	11.30051	7.75E-04	8.85E-03	-1
ENSGALG00000022817	-1.4174333	4.28857918	11.298665	7.76E-04	8.85E-03	-1
ENSGALG00000002475	-0.3614397	4.229251418	11.29815	7.76E-04	8.85E-03	-1
ENSGALG00000004994	-0.7137701	3.788372654	11.257781	7.93E-04	8.98E-03	-1
ENSGALG00000015852	-2.8484907	1.244396997	11.252664	7.95E-04	8.98E-03	-1
ENSGALG00000016844	-0.4002342	5.532108017	11.248305	7.97E-04	8.99E-03	-1
ENSGALG00000008323	-0.807618	1.498383941	11.243064	7.99E-04	8.99E-03	-1
ENSGALG00000009046	-0.3585552	4.208961673	11.235816	8.02E-04	9.00E-03	-1
ENSGALG00000007589	-0.221535	6.784936618	11.230015	8.05E-04	9.02E-03	-1
ENSGALG00000006281	-0.1936989	6.690924188	11.21082	8.13E-04	9.09E-03	-1
ENSGALG00000027980	-1.0744908	0.352596212	11.196853	8.19E-04	9.14E-03	-1
ENSGALG00000028369	-0.5630272	3.281513211	11.167353	8.32E-04	9.28E-03	-1
ENSGALG00000023246	-0.8362469	0.617492013	11.165288	8.33E-04	9.28E-03	-1
ENSGALG00000020877	-1.3572354	-0.105743615	11.158106	8.37E-04	9.30E-03	-1
ENSGALG00000027786	-0.6576666	3.307157172	11.15258	8.39E-04	9.31E-03	-1
ENSGALG00000017553	-0.3420266	5.20826801	11.150163	8.40E-04	9.31E-03	-1
ENSGALG00000024255	-0.9229151	2.161412239	11.133484	8.48E-04	9.39E-03	-1
ENSGALG00000011574	-0.4456231	5.246488754	11.120376	8.54E-04	9.43E-03	-1
ENSGALG00000010315	-0.1824328	6.258688478	11.092428	8.67E-04	9.54E-03	-1
ENSGALG00000000810	-0.5167785	3.350993452	11.079989	8.73E-04	9.59E-03	-1
ENSGALG00000004341	-0.4405795	3.884250918	11.070804	8.77E-04	9.62E-03	-1
ENSGALG00000016617	-0.2858166	6.658294109	11.050105	8.87E-04	9.71E-03	-1
ENSGALG00000006188	-0.6464271	4.1599878	11.038688	8.92E-04	9.75E-03	-1
ENSGALG00000004504	-0.9166213	2.679824452	11.028828	8.97E-04	9.80E-03	-1
ENSGALG00000002749	-0.472467	5.058546523	11.026791	8.98E-04	9.80E-03	-1
ENSGALG00000014284	-0.3228854	5.868738089	11.004931	9.09E-04	9.90E-03	-1
ENSGALG00000013481	-0.3761783	6.09234847	11.00463	9.09E-04	9.90E-03	-1
ENSGALG00000000373	-0.6258688	2.666058296	11.001077	9.11E-04	9.91E-03	-1
ENSGALG00000008007	-0.7737061	3.295973824	10.985741	9.18E-04	9.98E-03	-1
ENSGALG00000005197	-0.2802181	4.919158364	10.962381	9.30E-04	1.01E-02	-1
ENSGALG00000000374	-0.2993498	6.027529047	10.956706	9.33E-04	1.01E-02	-1
ENSGALG00000023348	-0.7412504	1.250386867	10.941401	9.40E-04	1.02E-02	-1
ENSGALG00000009011	-0.2309006	5.303113775	10.909529	9.57E-04	1.03E-02	-1
ENSGALG00000005573	-0.2443951	7.383239503	10.889525	9.67E-04	1.04E-02	-1
ENSGALG00000006936	-0.4585672	4.255015697	10.887107	9.68E-04	1.04E-02	-1
ENSGALG00000008525	-0.3672484	7.561278214	10.883621	9.70E-04	1.04E-02	-1
ENSGALG00000004029	-0.1967115	7.553596452	10.843706	9.91E-04	1.06E-02	-1
ENSGALG00000028262	-0.4250989	3.427346793	10.841022	9.93E-04	1.06E-02	-1
ENSGALG00000029000	-0.6874323	2.583167612	10.833423	9.97E-04	1.06E-02	-1
ENSGALG00000011434	-0.7644518	4.730013658	10.805115	1.01E-03	1.08E-02	-1
ENSGALG00000020009	-0.4282388	3.257665068	10.796794	1.02E-03	1.08E-02	-1
ENSGALG00000000055	-0.2130453	7.032278549	10.793594	1.02E-03	1.08E-02	-1
ENSGALG00000008936	-0.2744382	6.740641865	10.790007	1.02E-03	1.08E-02	-1
ENSGALG00000001030	-0.3521368	5.247432171	10.769371	1.03E-03	1.09E-02	-1
ENSGALG00000028326	-0.3536601	6.039676824	10.763815	1.04E-03	1.09E-02	-1
ENSGALG00000015908	-0.720595	7.509754304	10.747934	1.04E-03	1.10E-02	-1
ENSGALG00000006611	-0.2214518	5.339659564	10.737476	1.05E-03	1.10E-02	-1
ENSGALG00000002561	-0.4401643	4.077299952	10.725732	1.06E-03	1.11E-02	-1
ENSGALG00000017357	-0.2558972	6.371594969	10.716762	1.06E-03	1.11E-02	-1
ENSGALG00000009107	-0.6515988	5.96978347	10.705636	1.07E-03	1.12E-02	-1
ENSGALG00000002103	-0.8776828	2.351188899	10.703015	1.07E-03	1.12E-02	-1
ENSGALG00000027614	-0.572339	6.236122874	10.683237	1.08E-03	1.12E-02	-1
ENSGALG00000022440	-0.6567876	1.848667299	10.679888	1.08E-03	1.13E-02	-1
ENSGALG00000025988	-0.7172322	2.725359943	10.677836	1.08E-03	1.13E-02	-1
ENSGALG00000009234	-0.2687855	5.070473967	10.666582	1.09E-03	1.13E-02	-1
ENSGALG00000012454	-0.2674536	7.7298691	10.641692	1.11E-03	1.14E-02	-1
ENSGALG00000000720	-0.493422	7.705120481	10.636434	1.11E-03	1.15E-02	-1
ENSGALG00000001759	-0.3606197	4.569509118	10.619622	1.12E-03	1.15E-02	-1
ENSGALG00000026818	-0.41176	4.879618486	10.616052	1.12E-03	1.15E-02	-1
ENSGALG00000006641	-0.2733408	5.013082851	10.608276	1.13E-03	1.16E-02	-1
ENSGALG00000008434	-0.8450143	1.191614192	10.606448	1.13E-03	1.16E-02	-1
ENSGALG00000026360	-0.3629326	6.530780577	10.590105	1.14E-03	1.17E-02	-1
ENSGALG00000013594	-0.3521716	4.938512629	10.573664	1.15E-03	1.17E-02	-1
ENSGALG00000003821	-0.4901626	3.406928561	10.563814	1.15E-03	1.18E-02	-1
ENSGALG00000024118	-0.3663819	5.756757311	10.547947	1.16E-03	1.19E-02	-1
ENSGALG00000000638	-0.3762824	5.019469774	10.541838	1.17E-03	1.19E-02	-1
ENSGALG00000013067	-0.2546994	8.613099784	10.538201	1.17E-03	1.19E-02	-1
ENSGALG00000029107	-0.6503908	2.26740656	10.517622	1.18E-03	1.20E-02	-1
ENSGALG00000003356	-0.3235446	5.044821116	10.506882	1.19E-03	1.20E-02	-1
ENSGALG00000003108	-0.2047608	6.505319708	10.48992	1.20E-03	1.21E-02	-1
ENSGALG00000001535	-0.7507096	8.040055625	10.485531	1.20E-03	1.21E-02	-1
ENSGALG00000001181	-0.768887	2.235856058	10.478455	1.21E-03	1.22E-02	-1
ENSGALG00000007574	-0.2574027	6.518667028	10.47325	1.21E-03	1.22E-02	-1
ENSGALG00000012520	-0.3546339	6.699205279	10.438147	1.23E-03	1.24E-02	-1
ENSGALG00000014155	-0.2058458	7.795242326	10.435862	1.24E-03	1.24E-02	-1
ENSGALG00000027961	-0.3698016	7.876531192	10.426955	1.24E-03	1.24E-02	-1
ENSGALG00000001238	-0.2868709	5.786701245	10.415313	1.25E-03	1.25E-02	-1
ENSGALG00000011324	-0.7646471	1.952402385	10.378523	1.27E-03	1.27E-02	-1
ENSGALG00000011178	-0.2374249	5.479088317	10.364485	1.28E-03	1.28E-02	-1
ENSGALG00000028033	-0.3802478	2.995914664	10.359513	1.29E-03	1.28E-02	-1
ENSGALG00000003855	-0.3810324	5.052686681	10.350809	1.29E-03	1.28E-02	-1
ENSGALG00000006201	-0.2726021	4.858431901	10.3436	1.30E-03	1.28E-02	-1
ENSGALG00000000883	-0.1956017	7.384783913	10.331515	1.31E-03	1.29E-02	-1
ENSGALG00000004859	-0.6953167	7.997896095	10.329864	1.31E-03	1.29E-02	-1
ENSGALG00000009988	-0.2275157	7.26645193	10.329073	1.31E-03	1.29E-02	-1
ENSGALG00000000955	-0.2196167	6.972229527	10.328305	1.31E-03	1.29E-02	-1
ENSGALG00000005315	-0.2770604	4.492639148	10.327832	1.31E-03	1.29E-02	-1
ENSGALG00000010537	-0.3902148	3.237161384	10.327369	1.31E-03	1.29E-02	-1
ENSGALG00000004394	-0.8344327	0.653515937	10.298485	1.33E-03	1.30E-02	-1
ENSGALG00000001007	-0.2955072	8.205739499	10.290543	1.34E-03	1.31E-02	-1
ENSGALG00000013137	-0.3961422	3.352930077	10.283831	1.34E-03	1.31E-02	-1
ENSGALG00000000067	-0.3855933	4.390213821	10.273152	1.35E-03	1.31E-02	-1
ENSGALG00000002316	-0.2854007	5.596610953	10.271314	1.35E-03	1.31E-02	-1
ENSGALG00000009953	-0.5754201	1.59603539	10.261534	1.36E-03	1.32E-02	-1
ENSGALG00000028056	-0.3849868	6.202558996	10.257991	1.36E-03	1.32E-02	-1
ENSGALG00000002784	-0.3282749	5.431132228	10.242047	1.37E-03	1.33E-02	-1
ENSGALG00000002715	-0.1891214	8.164236026	10.234781	1.38E-03	1.33E-02	-1
ENSGALG00000027838	-0.2571942	5.675890984	10.230257	1.38E-03	1.34E-02	-1
ENSGALG00000007912	-0.7421383	2.011498753	10.20895	1.40E-03	1.35E-02	-1
ENSGALG00000027637	-0.4097086	4.012127871	10.203177	1.40E-03	1.35E-02	-1
ENSGALG00000003526	-0.1956075	6.011573867	10.200272	1.40E-03	1.35E-02	-1
ENSGALG00000023975	-0.3518933	6.130318839	10.178729	1.42E-03	1.37E-02	-1
ENSGALG00000007408	-0.7175209	5.694278426	10.176206	1.42E-03	1.37E-02	-1
ENSGALG00000026884	-0.5252706	5.995931571	10.171943	1.43E-03	1.37E-02	-1
ENSGALG00000010758	-0.3027267	4.90682932	10.162291	1.43E-03	1.37E-02	-1
ENSGALG00000015558	-1.7315944	3.680448106	10.158478	1.44E-03	1.38E-02	-1
ENSGALG00000018977	-1.078475	1.841259241	10.153557	1.44E-03	1.38E-02	-1
ENSGALG00000028989	-0.5803028	1.256000832	10.144163	1.45E-03	1.38E-02	-1
ENSGALG00000002766	-0.7056156	3.436204137	10.143082	1.45E-03	1.38E-02	-1
ENSGALG00000003570	-0.2406938	8.591222745	10.142164	1.45E-03	1.38E-02	-1
ENSGALG00000004364	-0.2261336	7.611909406	10.132545	1.46E-03	1.38E-02	-1
ENSGALG00000000433	-0.4814379	2.732479878	10.126664	1.46E-03	1.39E-02	-1
ENSGALG00000028512	-0.5969677	1.413467507	10.125466	1.46E-03	1.39E-02	-1
ENSGALG00000013327	-0.8941056	2.17257832	10.091165	1.49E-03	1.41E-02	-1
ENSGALG00000004817	-0.2361536	5.303233552	10.080255	1.50E-03	1.42E-02	-1
ENSGALG00000026385	-0.3929805	3.739995496	10.055575	1.52E-03	1.43E-02	-1
ENSGALG00000003604	-0.5389373	2.441833932	10.050715	1.52E-03	1.43E-02	-1
ENSGALG00000001006	-0.3953044	4.704407881	10.043084	1.53E-03	1.44E-02	-1
ENSGALG00000007778	-0.2582469	6.984430942	10.041044	1.53E-03	1.44E-02	-1
ENSGALG00000028368	-0.3727868	6.060140199	10.035808	1.54E-03	1.44E-02	-1
ENSGALG00000007182	-0.9044298	0.778858763	10.027453	1.54E-03	1.45E-02	-1
ENSGALG00000008218	-0.2943218	5.957875914	10.014328	1.55E-03	1.45E-02	-1
ENSGALG00000003120	-0.3634455	7.399877114	9.982644	1.58E-03	1.48E-02	-1
ENSGALG00000000712	-0.4577384	4.787419638	9.949835	1.61E-03	1.50E-02	-1
ENSGALG00000015461	-0.3775373	8.429491877	9.932889	1.62E-03	1.51E-02	-1
ENSGALG00000012422	-0.2839528	6.585523899	9.926586	1.63E-03	1.52E-02	-1
ENSGALG00000001636	-0.26547	6.872401458	9.918427	1.64E-03	1.52E-02	-1
ENSGALG00000011592	-0.2415733	6.728531747	9.904402	1.65E-03	1.53E-02	-1
ENSGALG00000008346	-0.414046	5.668023416	9.901142	1.65E-03	1.53E-02	-1
ENSGALG00000006928	-0.3760937	5.653360864	9.894369	1.66E-03	1.53E-02	-1
ENSGALG00000026328	-0.4144282	5.391405485	9.877306	1.67E-03	1.54E-02	-1
ENSGALG00000019979	-0.2998685	5.276738245	9.870209	1.68E-03	1.55E-02	-1
ENSGALG00000002398	-0.2181178	6.863346731	9.861069	1.69E-03	1.55E-02	-1
ENSGALG00000003096	-0.3242747	4.234189788	9.860897	1.69E-03	1.55E-02	-1
ENSGALG00000001106	-0.3642687	3.074753137	9.822775	1.72E-03	1.58E-02	-1
ENSGALG00000028531	-0.2614006	6.320766327	9.817412	1.73E-03	1.58E-02	-1
ENSGALG00000008127	-0.4764621	8.554849254	9.812494	1.73E-03	1.59E-02	-1
ENSGALG00000000401	-0.4422877	3.78653632	9.799959	1.75E-03	1.60E-02	-1
ENSGALG00000007272	-0.2003759	7.423334378	9.794951	1.75E-03	1.60E-02	-1
ENSGALG00000004613	-0.5040202	8.565045821	9.775248	1.77E-03	1.62E-02	-1
ENSGALG00000015499	-0.8560651	2.733318259	9.76349	1.78E-03	1.62E-02	-1
ENSGALG00000013359	-0.1939196	6.610426946	9.757645	1.79E-03	1.63E-02	-1
ENSGALG00000015662	-0.9339164	2.962775157	9.732941	1.81E-03	1.65E-02	-1
ENSGALG00000000835	-0.2218165	5.318794038	9.724635	1.82E-03	1.65E-02	-1
ENSGALG00000004009	-0.5550327	3.226370021	9.718902	1.82E-03	1.65E-02	-1
ENSGALG00000013710	-0.2273338	7.738258484	9.71801	1.82E-03	1.65E-02	-1
ENSGALG00000000753	-0.195655	6.449276551	9.710635	1.83E-03	1.66E-02	-1
ENSGALG00000023709	-0.7161624	3.556621651	9.692514	1.85E-03	1.67E-02	-1
ENSGALG00000002102	-0.957699	6.07444442	9.673236	1.87E-03	1.69E-02	-1
ENSGALG00000013978	-0.1658485	6.690637382	9.662884	1.88E-03	1.69E-02	-1
ENSGALG00000017019	-0.5163483	5.335957212	9.654702	1.89E-03	1.70E-02	-1
ENSGALG00000004700	-0.3608201	4.486129411	9.652283	1.89E-03	1.70E-02	-1
ENSGALG00000003457	-0.232562	7.912566248	9.629574	1.91E-03	1.72E-02	-1
ENSGALG00000009346	-0.3770383	4.701289716	9.613561	1.93E-03	1.73E-02	-1
ENSGALG00000025786	-0.638391	3.171002003	9.582422	1.96E-03	1.75E-02	-1
ENSGALG00000013188	-0.3069037	5.537046921	9.576335	1.97E-03	1.75E-02	-1
ENSGALG00000014388	-0.2752058	6.457611553	9.57623	1.97E-03	1.75E-02	-1
ENSGALG00000011867	-0.2417859	5.586232482	9.572977	1.97E-03	1.75E-02	-1
ENSGALG00000016520	-0.3638661	3.728851819	9.569377	1.98E-03	1.76E-02	-1
ENSGALG00000028838	-0.2851301	4.73226687	9.562949	1.99E-03	1.76E-02	-1
ENSGALG00000016172	-0.4434958	9.63861067	9.558802	1.99E-03	1.76E-02	-1
ENSGALG00000002651	-0.280385	5.325148665	9.557945	1.99E-03	1.76E-02	-1
ENSGALG00000026930	-0.3457734	7.033236515	9.555686	1.99E-03	1.76E-02	-1
ENSGALG00000004505	-0.4992078	2.921068725	9.540054	2.01E-03	1.77E-02	-1
ENSGALG00000002695	-0.3050055	6.891370567	9.527857	2.02E-03	1.78E-02	-1
ENSGALG00000013495	-0.443513	5.135964574	9.526747	2.02E-03	1.78E-02	-1
ENSGALG00000000514	-0.4311661	5.453170613	9.517099	2.04E-03	1.79E-02	-1
ENSGALG00000026936	-0.2094803	6.377035895	9.514861	2.04E-03	1.79E-02	-1
ENSGALG00000008518	-0.6047219	5.347921959	9.50693	2.05E-03	1.79E-02	-1
ENSGALG00000024011	-0.9452765	7.988882167	9.50682	2.05E-03	1.79E-02	-1
ENSGALG00000027905	-0.3171936	6.487321085	9.50428	2.05E-03	1.79E-02	-1
ENSGALG00000014559	-0.2340826	6.736211601	9.476039	2.08E-03	1.81E-02	-1
ENSGALG00000023757	-0.3467384	4.463428649	9.4659	2.09E-03	1.82E-02	-1
ENSGALG00000003973	-0.5888926	4.132824383	9.429774	2.13E-03	1.85E-02	-1
ENSGALG00000026450	-0.2942761	4.79587391	9.425744	2.14E-03	1.85E-02	-1
ENSGALG00000003321	-0.2886225	6.314725713	9.420378	2.15E-03	1.85E-02	-1
ENSGALG00000003206	-0.289999	4.128948788	9.419126	2.15E-03	1.85E-02	-1
ENSGALG00000006319	-0.5300757	8.633731906	9.397034	2.17E-03	1.87E-02	-1
ENSGALG00000026213	-0.2879375	3.906099984	9.394757	2.18E-03	1.87E-02	-1
ENSGALG00000027684	-0.3401983	7.47269142	9.374856	2.20E-03	1.88E-02	-1
ENSGALG00000013037	-0.2928132	5.328427902	9.37457	2.20E-03	1.88E-02	-1
ENSGALG00000028458	-0.4895817	3.989893203	9.372843	2.20E-03	1.88E-02	-1
ENSGALG00000013502	-0.2205034	5.182416292	9.369781	2.21E-03	1.88E-02	-1
ENSGALG00000002643	-0.3280439	7.803983142	9.360036	2.22E-03	1.89E-02	-1
ENSGALG00000007362	-0.2228761	5.897011923	9.3358	2.25E-03	1.91E-02	-1
ENSGALG00000006583	-0.325738	8.926813107	9.317964	2.27E-03	1.92E-02	-1
ENSGALG00000000209	-0.2682614	7.875173581	9.30785	2.28E-03	1.93E-02	-1
ENSGALG00000002206	-0.8041926	5.142369761	9.306496	2.28E-03	1.93E-02	-1
ENSGALG00000020742	-0.2731814	5.366112905	9.30621	2.28E-03	1.93E-02	-1
ENSGALG00000001377	-0.1731372	6.190610773	9.304223	2.29E-03	1.93E-02	-1
ENSGALG00000007456	-0.3021705	4.163753778	9.289483	2.30E-03	1.94E-02	-1
ENSGALG00000008358	-0.1759656	7.139872702	9.278561	2.32E-03	1.95E-02	-1
ENSGALG00000026423	-0.4132076	4.796181289	9.27399	2.32E-03	1.96E-02	-1
ENSGALG00000014167	-0.1902378	6.708901324	9.271226	2.33E-03	1.96E-02	-1
ENSGALG00000001656	-0.1867702	9.469770141	9.264933	2.34E-03	1.96E-02	-1
ENSGALG00000016074	-0.765358	3.824035003	9.244578	2.36E-03	1.97E-02	-1
ENSGALG00000007744	-0.3139205	4.993450501	9.244003	2.36E-03	1.97E-02	-1
ENSGALG00000012610	-0.3512896	7.203982693	9.22029	2.39E-03	2.00E-02	-1
ENSGALG00000007382	-0.4140571	3.01596602	9.216486	2.40E-03	2.00E-02	-1
ENSGALG00000013031	-0.2402848	6.04415379	9.208936	2.41E-03	2.01E-02	-1
ENSGALG00000003213	-0.8725512	4.642394829	9.20614	2.41E-03	2.01E-02	-1
ENSGALG00000002053	-0.217126	6.308593071	9.203734	2.42E-03	2.01E-02	-1
ENSGALG00000016994	-0.3054296	3.661278096	9.199013	2.42E-03	2.01E-02	-1
ENSGALG00000027159	-0.3980132	4.14634995	9.194931	2.43E-03	2.02E-02	-1
ENSGALG00000028659	-0.4993423	5.229148266	9.176374	2.45E-03	2.03E-02	-1
ENSGALG00000007370	-0.3218848	4.591481958	9.174532	2.45E-03	2.03E-02	-1
ENSGALG00000014866	-0.5418278	5.184549962	9.164044	2.47E-03	2.04E-02	-1
ENSGALG00000012296	-0.2145761	8.865253535	9.153483	2.48E-03	2.05E-02	-1
ENSGALG00000015768	-0.3283933	3.898074628	9.147818	2.49E-03	2.05E-02	-1
ENSGALG00000027536	-0.9924962	0.92072622	9.102659	2.55E-03	2.10E-02	-1
ENSGALG00000026031	-0.321847	4.924142001	9.095393	2.56E-03	2.10E-02	-1
ENSGALG00000010094	-0.2316929	6.14138641	9.077524	2.59E-03	2.12E-02	-1
ENSGALG00000016719	-0.2672418	8.120553927	9.07739	2.59E-03	2.12E-02	-1
ENSGALG00000000834	-0.3028456	7.44324195	9.073349	2.59E-03	2.12E-02	-1
ENSGALG00000013356	-0.2804606	5.898135576	9.073152	2.59E-03	2.12E-02	-1
ENSGALG00000025930	-0.3738205	5.725051218	9.064287	2.61E-03	2.13E-02	-1
ENSGALG00000016152	-0.4479971	8.765055679	9.060469	2.61E-03	2.13E-02	-1
ENSGALG00000017675	-0.3741263	5.866480263	9.047849	2.63E-03	2.14E-02	-1
ENSGALG00000001943	-0.399368	4.757512034	9.029928	2.66E-03	2.16E-02	-1
ENSGALG00000012891	-0.4224739	6.038778096	9.011677	2.68E-03	2.18E-02	-1
ENSGALG00000008475	-0.2681564	5.163711579	8.985207	2.72E-03	2.20E-02	-1
ENSGALG00000003932	-0.5375381	5.485513862	8.977343	2.73E-03	2.21E-02	-1
ENSGALG00000008579	-0.3436871	4.445737063	8.968204	2.75E-03	2.21E-02	-1
ENSGALG00000028164	-0.1905261	7.130403869	8.946374	2.78E-03	2.23E-02	-1
ENSGALG00000010149	-0.5994915	6.325594866	8.94237	2.79E-03	2.24E-02	-1
ENSGALG00000028015	-0.5637041	3.222518079	8.921872	2.82E-03	2.26E-02	-1
ENSGALG00000027789	-0.3280001	5.408018998	8.882832	2.88E-03	2.30E-02	-1
ENSGALG00000008285	-0.2723733	7.081903495	8.870843	2.90E-03	2.31E-02	-1
ENSGALG00000012650	-0.2233195	6.120579511	8.868522	2.90E-03	2.31E-02	-1
ENSGALG00000014688	-0.1869276	9.170777046	8.866051	2.91E-03	2.31E-02	-1
ENSGALG00000000974	-0.4957093	5.49026968	8.843675	2.94E-03	2.34E-02	-1
ENSGALG00000010340	-0.1640184	6.098716133	8.835375	2.95E-03	2.34E-02	-1
ENSGALG00000001527	-0.38213	5.196579429	8.824165	2.97E-03	2.35E-02	-1
ENSGALG00000002679	-0.5228684	3.916197363	8.817626	2.98E-03	2.36E-02	-1
ENSGALG00000004166	-0.2512592	5.295815661	8.810155	3.00E-03	2.37E-02	-1
ENSGALG00000008060	-0.8004283	0.642016999	8.80667	3.00E-03	2.37E-02	-1
ENSGALG00000017213	-0.4533273	2.947224177	8.788932	3.03E-03	2.39E-02	-1
ENSGALG00000012061	-0.7905099	3.436192426	8.773549	3.06E-03	2.40E-02	-1
ENSGALG00000005281	-0.2456814	4.58174903	8.742719	3.11E-03	2.43E-02	-1
ENSGALG00000026732	-0.3221986	6.477409806	8.739375	3.11E-03	2.44E-02	-1
ENSGALG00000004191	-0.1608882	6.383478226	8.718998	3.15E-03	2.46E-02	-1
ENSGALG00000015438	-0.5712722	4.265316132	8.700752	3.18E-03	2.48E-02	-1
ENSGALG00000000620	-0.8375838	3.559058482	8.685408	3.21E-03	2.49E-02	-1
ENSGALG00000021559	-1.0415572	2.277524167	8.681535	3.21E-03	2.49E-02	-1
ENSGALG00000027998	-0.3200089	5.825119747	8.680003	3.22E-03	2.49E-02	-1
ENSGALG00000017528	-0.287602	4.777039522	8.679039	3.22E-03	2.49E-02	-1
ENSGALG00000014510	-0.2004278	6.710140106	8.645214	3.28E-03	2.53E-02	-1
ENSGALG00000004569	-0.3386785	4.097458497	8.644568	3.28E-03	2.53E-02	-1
ENSGALG00000005071	-0.2312738	7.06146738	8.644134	3.28E-03	2.53E-02	-1
ENSGALG00000026028	-0.506778	4.760302368	8.62766	3.31E-03	2.54E-02	-1
ENSGALG00000000673	-0.2795339	5.364354545	8.608494	3.35E-03	2.56E-02	-1
ENSGALG00000023517	-0.2429868	4.433695636	8.599521	3.36E-03	2.57E-02	-1
ENSGALG00000002086	-0.6987069	2.615393864	8.599352	3.36E-03	2.57E-02	-1
ENSGALG00000027345	-0.757893	3.455994303	8.593199	3.37E-03	2.57E-02	-1
ENSGALG00000008022	-0.4252723	7.702483604	8.588612	3.38E-03	2.58E-02	-1
ENSGALG00000003832	-0.2476016	6.080602182	8.585154	3.39E-03	2.58E-02	-1
ENSGALG00000003256	-0.1988511	6.482064227	8.576405	3.41E-03	2.59E-02	-1
ENSGALG00000007572	-0.2222277	6.458929678	8.563782	3.43E-03	2.61E-02	-1
ENSGALG00000027788	-0.3436939	5.504994015	8.560882	3.43E-03	2.61E-02	-1
ENSGALG00000016116	-0.2134442	5.192287248	8.556634	3.44E-03	2.61E-02	-1
ENSGALG00000002510	-0.1894042	6.551909768	8.555912	3.44E-03	2.61E-02	-1
ENSGALG00000005045	-0.2042466	5.914705322	8.553428	3.45E-03	2.61E-02	-1
ENSGALG00000011332	-0.2387802	4.787758295	8.552468	3.45E-03	2.61E-02	-1
ENSGALG00000028462	-0.2842091	5.622088516	8.546621	3.46E-03	2.62E-02	-1
ENSGALG00000019651	-1.2108522	-0.008670171	8.542599	3.47E-03	2.62E-02	-1
ENSGALG00000011203	-0.322552	6.11883433	8.523188	3.51E-03	2.64E-02	-1
ENSGALG00000013823	-0.2330895	6.950745147	8.50381	3.54E-03	2.67E-02	-1
ENSGALG00000003590	-1.0356931	2.48426894	8.495956	3.56E-03	2.67E-02	-1
ENSGALG00000011649	-0.1857776	6.30812875	8.47822	3.59E-03	2.69E-02	-1
ENSGALG00000000652	-0.2611923	6.000972828	8.469584	3.61E-03	2.69E-02	-1
ENSGALG00000026181	-0.6060951	2.391193627	8.466454	3.62E-03	2.69E-02	-1
ENSGALG00000005056	-0.4590511	4.04496253	8.463112	3.62E-03	2.70E-02	-1
ENSGALG00000008308	-0.3292069	4.710360958	8.462713	3.63E-03	2.70E-02	-1
ENSGALG00000024039	-0.2258875	6.350146986	8.455559	3.64E-03	2.71E-02	-1
ENSGALG00000019711	-0.3512108	3.774531577	8.449416	3.65E-03	2.71E-02	-1
ENSGALG00000027999	-0.2601356	5.516296071	8.423897	3.70E-03	2.74E-02	-1
ENSGALG00000016459	-0.5994286	2.989371652	8.418347	3.71E-03	2.74E-02	-1
ENSGALG00000019470	-0.7188593	4.107065511	8.417261	3.72E-03	2.74E-02	-1
ENSGALG00000008925	-0.3792969	4.64379866	8.413567	3.72E-03	2.75E-02	-1
ENSGALG00000011625	-0.3469511	5.480419836	8.399518	3.75E-03	2.76E-02	-1
ENSGALG00000004272	-0.3021564	3.714947362	8.395151	3.76E-03	2.77E-02	-1
ENSGALG00000002982	-0.4251566	5.644694398	8.39214	3.77E-03	2.77E-02	-1
ENSGALG00000003053	-0.2284658	7.550424937	8.384465	3.78E-03	2.78E-02	-1
ENSGALG00000027526	-0.7748007	1.142084644	8.371756	3.81E-03	2.80E-02	-1
ENSGALG00000012265	-0.3063702	6.68733026	8.370892	3.81E-03	2.80E-02	-1
ENSGALG00000015712	-0.6813595	5.656092873	8.364949	3.83E-03	2.80E-02	-1
ENSGALG00000025911	-0.7500231	2.143219191	8.356212	3.84E-03	2.81E-02	-1
ENSGALG00000014555	-0.4389729	6.016682756	8.355656	3.84E-03	2.81E-02	-1
ENSGALG00000001571	-0.2594884	8.761858942	8.352947	3.85E-03	2.81E-02	-1
ENSGALG00000017351	-0.2988896	5.958128785	8.348717	3.86E-03	2.81E-02	-1
ENSGALG00000028551	-0.2414777	6.527993891	8.335634	3.89E-03	2.83E-02	-1
ENSGALG00000011046	-0.4182039	6.196381979	8.326063	3.91E-03	2.84E-02	-1
ENSGALG00000004396	-0.17926	6.038911328	8.317317	3.93E-03	2.84E-02	-1
ENSGALG00000007702	-0.2485052	5.355171823	8.315675	3.93E-03	2.84E-02	-1
ENSGALG00000002558	-0.6374514	1.666771508	8.31145	3.94E-03	2.85E-02	-1
ENSGALG00000002279	-0.2366276	5.720399245	8.28766	3.99E-03	2.88E-02	-1
ENSGALG00000007867	-0.3746428	5.745704671	8.268186	4.03E-03	2.90E-02	-1
ENSGALG00000023702	-0.2361601	3.879365116	8.261641	4.05E-03	2.91E-02	-1
ENSGALG00000011379	-0.7111597	3.810756801	8.251644	4.07E-03	2.92E-02	-1
ENSGALG00000011393	-0.2055884	5.14650798	8.242103	4.09E-03	2.93E-02	-1
ENSGALG00000011190	-0.4317208	9.07912947	8.234529	4.11E-03	2.94E-02	-1
ENSGALG00000014368	-0.5650899	2.007483418	8.2342	4.11E-03	2.94E-02	-1
ENSGALG00000026998	-0.4586698	4.483745964	8.191624	4.21E-03	3.01E-02	-1
ENSGALG00000008544	-0.6581447	4.928270837	8.188636	4.22E-03	3.01E-02	-1
ENSGALG00000027608	-0.4021846	3.683543101	8.182126	4.23E-03	3.01E-02	-1
ENSGALG00000028785	-0.4321764	3.478055243	8.17735	4.24E-03	3.02E-02	-1
ENSGALG00000002856	-0.1635242	6.091988562	8.156904	4.29E-03	3.04E-02	-1
ENSGALG00000010564	-0.3015401	5.189049827	8.156416	4.29E-03	3.04E-02	-1
ENSGALG00000002182	-0.5765101	2.316091486	8.144396	4.32E-03	3.06E-02	-1
ENSGALG00000003878	-0.3954307	4.757868783	8.136845	4.34E-03	3.07E-02	-1
ENSGALG00000004745	-0.2350202	5.967580992	8.127628	4.36E-03	3.08E-02	-1
ENSGALG00000001100	-0.284322	3.807530591	8.127334	4.36E-03	3.08E-02	-1
ENSGALG00000006194	-0.3739236	3.520020531	8.125123	4.37E-03	3.08E-02	-1
ENSGALG00000027588	-0.308856	5.074723322	8.124494	4.37E-03	3.08E-02	-1
ENSGALG00000005114	-1.3837323	0.521407855	8.112025	4.40E-03	3.10E-02	-1
ENSGALG00000004901	-0.2125828	9.613738205	8.110487	4.40E-03	3.10E-02	-1
ENSGALG00000026644	-0.4703659	2.95015971	8.106783	4.41E-03	3.10E-02	-1
ENSGALG00000001234	-0.7356766	3.962253623	8.10215	4.42E-03	3.11E-02	-1
ENSGALG00000011950	-0.1598755	7.988103434	8.100227	4.43E-03	3.11E-02	-1
ENSGALG00000000959	-0.1917325	5.838947326	8.091454	4.45E-03	3.12E-02	-1
ENSGALG00000012118	-0.2230618	4.760124159	8.087346	4.46E-03	3.13E-02	-1
ENSGALG00000006819	-0.8269767	1.110528112	8.0844	4.46E-03	3.13E-02	-1
ENSGALG00000013643	-0.3122673	3.863379047	8.070609	4.50E-03	3.15E-02	-1
ENSGALG00000010244	-0.2337356	6.688703746	8.069291	4.50E-03	3.15E-02	-1
ENSGALG00000028996	-0.3406459	5.197949085	8.06585	4.51E-03	3.15E-02	-1
ENSGALG00000000225	-0.3541612	4.805262803	8.065133	4.51E-03	3.15E-02	-1
ENSGALG00000014947	-0.1864694	5.457839885	8.063617	4.52E-03	3.15E-02	-1
ENSGALG00000021009	-0.7280489	0.660155917	8.06109	4.52E-03	3.15E-02	-1
ENSGALG00000006246	-0.3219819	5.67968204	8.048589	4.55E-03	3.17E-02	-1
ENSGALG00000007603	-0.2344552	5.945923284	8.045199	4.56E-03	3.17E-02	-1
ENSGALG00000012312	-0.485314	2.471369118	8.033919	4.59E-03	3.19E-02	-1
ENSGALG00000003246	-0.1719075	6.846504808	8.02256	4.62E-03	3.21E-02	-1
ENSGALG00000013436	-0.3453854	4.543571631	8.021277	4.62E-03	3.21E-02	-1
ENSGALG00000011449	-0.6715204	1.691671438	7.999188	4.68E-03	3.24E-02	-1
ENSGALG00000028635	-0.2724737	9.633767034	7.967863	4.76E-03	3.29E-02	-1
ENSGALG00000016462	-0.3716502	2.61103139	7.958259	4.79E-03	3.30E-02	-1
ENSGALG00000010197	-0.2504604	4.564591633	7.941022	4.83E-03	3.33E-02	-1
ENSGALG00000016142	-1.2099453	5.844300393	7.935976	4.85E-03	3.33E-02	-1
ENSGALG00000014569	-0.4217975	4.974725522	7.929031	4.86E-03	3.34E-02	-1
ENSGALG00000004927	-0.2907122	5.231782965	7.924794	4.88E-03	3.35E-02	-1
ENSGALG00000024041	-0.3294098	4.149329744	7.920018	4.89E-03	3.35E-02	-1
ENSGALG00000006915	-0.2443009	5.714671998	7.909723	4.92E-03	3.37E-02	-1
ENSGALG00000015531	-0.7040915	1.148778974	7.903313	4.93E-03	3.37E-02	-1
ENSGALG00000005027	-0.1615656	6.897849238	7.890086	4.97E-03	3.39E-02	-1
ENSGALG00000029167	-0.1999256	6.886813925	7.889965	4.97E-03	3.39E-02	-1
ENSGALG00000028249	-0.1990502	8.949974344	7.879863	5.00E-03	3.41E-02	-1
ENSGALG00000027655	-0.5879004	3.313626265	7.876247	5.01E-03	3.41E-02	-1
ENSGALG00000003074	-0.4358366	5.879040038	7.87518	5.01E-03	3.41E-02	-1
ENSGALG00000007155	-0.3265661	4.224829455	7.865636	5.04E-03	3.42E-02	-1
ENSGALG00000008735	-0.3036918	5.022797926	7.861512	5.05E-03	3.43E-02	-1
ENSGALG00000004620	-0.3983453	7.277608887	7.851176	5.08E-03	3.44E-02	-1
ENSGALG00000010778	-0.9345655	1.022399821	7.850634	5.08E-03	3.44E-02	-1
ENSGALG00000011436	-0.2303881	7.532927131	7.841586	5.11E-03	3.45E-02	-1
ENSGALG00000014468	-0.1858804	7.80207256	7.835529	5.12E-03	3.46E-02	-1
ENSGALG00000011229	-0.1794461	8.975408935	7.821389	5.16E-03	3.48E-02	-1
ENSGALG00000016777	-0.1835605	6.219800461	7.813793	5.18E-03	3.49E-02	-1
ENSGALG00000004725	-0.1820509	7.063401707	7.813261	5.19E-03	3.49E-02	-1
ENSGALG00000009086	-0.17886	9.176591942	7.798789	5.23E-03	3.52E-02	-1
ENSGALG00000007078	-0.7019273	5.246481519	7.773695	5.30E-03	3.56E-02	-1
ENSGALG00000007561	-0.3097522	5.983272982	7.773582	5.30E-03	3.56E-02	-1
ENSGALG00000008966	-0.1717654	6.660541051	7.773474	5.30E-03	3.56E-02	-1
ENSGALG00000007304	-0.2934437	4.477539737	7.737329	5.41E-03	3.61E-02	-1
ENSGALG00000027639	-0.3585868	3.735557385	7.734281	5.42E-03	3.61E-02	-1
ENSGALG00000001233	-0.633322	3.375575384	7.728137	5.44E-03	3.62E-02	-1
ENSGALG00000006930	-0.8379917	2.313620688	7.698271	5.53E-03	3.68E-02	-1
ENSGALG00000002778	-0.1656757	7.999703422	7.688969	5.56E-03	3.69E-02	-1
ENSGALG00000000419	-0.3065409	5.881244803	7.679994	5.58E-03	3.71E-02	-1
ENSGALG00000026717	-0.4858352	6.695122508	7.670623	5.61E-03	3.73E-02	-1
ENSGALG00000006736	-0.3540807	4.01766589	7.667301	5.62E-03	3.73E-02	-1
ENSGALG00000008281	-0.4652253	4.560548538	7.663854	5.63E-03	3.74E-02	-1
ENSGALG00000002069	-0.305432	4.54560633	7.657723	5.65E-03	3.74E-02	-1
ENSGALG00000009739	-0.6270814	4.970311698	7.654943	5.66E-03	3.75E-02	-1
ENSGALG00000006900	-0.2391259	5.297558899	7.6496	5.68E-03	3.75E-02	-1
ENSGALG00000005614	-0.3142984	3.109043343	7.635567	5.72E-03	3.77E-02	-1
ENSGALG00000000117	-0.3533545	5.570828836	7.63514	5.72E-03	3.77E-02	-1
ENSGALG00000010454	-0.2092837	5.024859712	7.634229	5.73E-03	3.77E-02	-1
ENSGALG00000007870	-0.3927726	6.751101324	7.628914	5.74E-03	3.78E-02	-1
ENSGALG00000004400	-0.2361134	6.933743878	7.616894	5.78E-03	3.79E-02	-1
ENSGALG00000001019	-0.2997324	3.916813373	7.615979	5.79E-03	3.79E-02	-1
ENSGALG00000004149	-0.4997176	1.623781975	7.615883	5.79E-03	3.79E-02	-1
ENSGALG00000010491	-0.2113513	4.705301029	7.604624	5.82E-03	3.81E-02	-1
ENSGALG00000024272	-1.1649474	6.997341242	7.60217	5.83E-03	3.81E-02	-1
ENSGALG00000016524	-0.2677115	6.2588581	7.59434	5.86E-03	3.82E-02	-1
ENSGALG00000008855	-0.2566377	6.264683778	7.591984	5.86E-03	3.82E-02	-1
ENSGALG00000003263	-0.217261	5.654218807	7.591537	5.86E-03	3.82E-02	-1
ENSGALG00000023936	-0.4182635	3.932901955	7.585719	5.88E-03	3.83E-02	-1
ENSGALG00000016136	-0.3063627	4.427517953	7.583533	5.89E-03	3.84E-02	-1
ENSGALG00000022733	-0.5887541	1.178132125	7.562842	5.96E-03	3.87E-02	-1
ENSGALG00000002450	-0.2306386	4.998590761	7.533784	6.06E-03	3.93E-02	-1
ENSGALG00000005483	-0.6727065	3.975516327	7.528527	6.07E-03	3.93E-02	-1
ENSGALG00000027154	-0.7032963	1.132083134	7.514379	6.12E-03	3.96E-02	-1
ENSGALG00000007794	-0.4702666	1.80200945	7.497334	6.18E-03	3.99E-02	-1
ENSGALG00000004111	-0.2435666	6.523434603	7.49511	6.19E-03	3.99E-02	-1
ENSGALG00000020488	-0.4052278	6.005264389	7.457223	6.32E-03	4.06E-02	-1
ENSGALG00000002552	-0.5037846	7.876380807	7.455102	6.33E-03	4.06E-02	-1
ENSGALG00000016669	-1.1242291	4.745543146	7.448391	6.35E-03	4.07E-02	-1
ENSGALG00000002089	-0.2273242	5.266896556	7.445431	6.36E-03	4.07E-02	-1
ENSGALG00000027376	-0.1395564	7.713719591	7.443315	6.37E-03	4.08E-02	-1
ENSGALG00000011145	-0.5170628	2.165759259	7.428467	6.42E-03	4.10E-02	-1
ENSGALG00000015356	-0.3914242	4.549101948	7.427089	6.42E-03	4.10E-02	-1
ENSGALG00000001267	-0.2201712	5.946887757	7.415183	6.47E-03	4.12E-02	-1
ENSGALG00000028106	-0.6246864	0.415426158	7.411888	6.48E-03	4.13E-02	-1
ENSGALG00000019843	-1.200637	0.79822925	7.405323	6.50E-03	4.14E-02	-1
ENSGALG00000001905	-0.2237926	5.275288046	7.398443	6.53E-03	4.15E-02	-1
ENSGALG00000010749	-0.2896047	4.129633978	7.390426	6.56E-03	4.16E-02	-1
ENSGALG00000015702	-0.2184539	5.852282658	7.387784	6.57E-03	4.16E-02	-1
ENSGALG00000002506	-0.2791841	5.203243545	7.386054	6.57E-03	4.16E-02	-1
ENSGALG00000009816	-0.5487103	3.841036295	7.384489	6.58E-03	4.16E-02	-1
ENSGALG00000014165	-0.2321837	4.883311138	7.384405	6.58E-03	4.16E-02	-1
ENSGALG00000013085	-0.6607633	3.491783016	7.378473	6.60E-03	4.17E-02	-1
ENSGALG00000027021	-0.3400101	3.782649718	7.37095	6.63E-03	4.19E-02	-1
ENSGALG00000015994	-0.3810795	5.184023928	7.366525	6.64E-03	4.19E-02	-1
ENSGALG00000013709	-0.2551927	4.841149357	7.366499	6.65E-03	4.19E-02	-1
ENSGALG00000006160	-0.1892577	6.796962875	7.361472	6.66E-03	4.20E-02	-1
ENSGALG00000001250	-0.2326655	9.061951538	7.361091	6.67E-03	4.20E-02	-1
ENSGALG00000003215	-0.3084559	6.16207681	7.344127	6.73E-03	4.23E-02	-1
ENSGALG00000001394	-0.2141896	5.032398753	7.340602	6.74E-03	4.24E-02	-1
ENSGALG00000001745	-0.4976237	5.217886485	7.328925	6.79E-03	4.25E-02	-1
ENSGALG00000011181	-0.3499032	4.943740543	7.325911	6.80E-03	4.25E-02	-1
ENSGALG00000010422	-0.4080983	3.936248681	7.314044	6.84E-03	4.27E-02	-1
ENSGALG00000003243	-0.2298073	6.034950867	7.303447	6.88E-03	4.29E-02	-1
ENSGALG00000012450	-0.3340134	4.287293512	7.298674	6.90E-03	4.30E-02	-1
ENSGALG00000013362	-0.6190182	1.143869773	7.294176	6.92E-03	4.31E-02	-1
ENSGALG00000024261	-0.4236487	4.981972572	7.291057	6.93E-03	4.32E-02	-1
ENSGALG00000001028	-0.6097956	1.31250405	7.288542	6.94E-03	4.32E-02	-1
ENSGALG00000026421	-0.2316217	7.153517499	7.285605	6.95E-03	4.32E-02	-1
ENSGALG00000007001	-0.5859137	6.462736212	7.275829	6.99E-03	4.34E-02	-1
ENSGALG00000026388	-0.3666686	3.528764585	7.274967	6.99E-03	4.34E-02	-1
ENSGALG00000002526	-0.3453401	6.205295649	7.274965	6.99E-03	4.34E-02	-1
ENSGALG00000000181	-0.3609496	7.720092039	7.27454	6.99E-03	4.34E-02	-1
ENSGALG00000006637	-0.3308224	4.208668	7.268772	7.02E-03	4.35E-02	-1
ENSGALG00000001712	-0.2359551	7.634193011	7.255899	7.07E-03	4.37E-02	-1
ENSGALG00000013547	-0.2697384	5.615420353	7.2539	7.07E-03	4.37E-02	-1
ENSGALG00000005535	-0.1769262	7.271102316	7.25204	7.08E-03	4.37E-02	-1
ENSGALG00000029166	-0.429546	4.241205918	7.251877	7.08E-03	4.37E-02	-1
ENSGALG00000015325	-0.4026988	5.578400134	7.242535	7.12E-03	4.39E-02	-1
ENSGALG00000028282	-0.2862821	3.476477437	7.238286	7.14E-03	4.40E-02	-1
ENSGALG00000028320	-0.7095803	1.379054691	7.235223	7.15E-03	4.40E-02	-1
ENSGALG00000019696	-1.2333204	2.589929456	7.234321	7.15E-03	4.40E-02	-1
ENSGALG00000010217	-0.1797998	5.745979227	7.234196	7.15E-03	4.40E-02	-1
ENSGALG00000027133	-0.3562611	7.704481521	7.227629	7.18E-03	4.41E-02	-1
ENSGALG00000008211	-0.3348921	6.9414397	7.218469	7.22E-03	4.42E-02	-1
ENSGALG00000000733	-0.5901545	2.44767939	7.205054	7.27E-03	4.45E-02	-1
ENSGALG00000016887	-0.1690379	8.051156907	7.204713	7.27E-03	4.45E-02	-1
ENSGALG00000028679	-0.4476096	3.382669136	7.202547	7.28E-03	4.45E-02	-1
ENSGALG00000028119	-0.2875056	6.69269794	7.19689	7.30E-03	4.46E-02	-1
ENSGALG00000014835	-0.7469989	3.169112027	7.191786	7.32E-03	4.48E-02	-1
ENSGALG00000026424	-0.2113878	5.227116846	7.189974	7.33E-03	4.48E-02	-1
ENSGALG00000010854	-0.3536022	6.169469194	7.188854	7.34E-03	4.48E-02	-1
ENSGALG00000001682	-0.2327871	4.993507184	7.176818	7.39E-03	4.50E-02	-1
ENSGALG00000028041	-0.6164909	0.79494789	7.173575	7.40E-03	4.51E-02	-1
ENSGALG00000001426	-0.4542379	5.134093517	7.167988	7.42E-03	4.52E-02	-1
ENSGALG00000021451	-0.4234492	3.006808062	7.159965	7.45E-03	4.53E-02	-1
ENSGALG00000003948	-0.1807765	6.003333003	7.147978	7.50E-03	4.55E-02	-1
ENSGALG00000006439	-0.2325456	7.709428039	7.12887	7.59E-03	4.59E-02	-1
ENSGALG00000003636	-0.5861745	2.135689678	7.12388	7.61E-03	4.60E-02	-1
ENSGALG00000013354	-0.1695395	7.107624889	7.121043	7.62E-03	4.61E-02	-1
ENSGALG00000003360	-0.4677946	1.817999672	7.112616	7.65E-03	4.62E-02	-1
ENSGALG00000015326	-0.3929655	5.865051235	7.108813	7.67E-03	4.62E-02	-1
ENSGALG00000021211	-0.5359154	5.336659808	7.096874	7.72E-03	4.65E-02	-1
ENSGALG00000025440	-0.3131005	3.669374041	7.090537	7.75E-03	4.66E-02	-1
ENSGALG00000003461	-0.4576969	4.508814548	7.08785	7.76E-03	4.66E-02	-1
ENSGALG00000008631	-0.459814	6.238750974	7.0844	7.78E-03	4.67E-02	-1
ENSGALG00000021301	-0.2976582	3.234399971	7.083326	7.78E-03	4.67E-02	-1
ENSGALG00000006885	-0.3057771	6.070660317	7.080111	7.79E-03	4.68E-02	-1
ENSGALG00000028357	-1.1556531	1.340222009	7.07493	7.82E-03	4.68E-02	-1
ENSGALG00000000703	-0.5499497	5.53938981	7.067215	7.85E-03	4.70E-02	-1
ENSGALG00000000836	-0.3112594	3.984618083	7.054065	7.91E-03	4.72E-02	-1
ENSGALG00000015436	-0.231296	7.900868734	7.049964	7.93E-03	4.73E-02	-1
ENSGALG00000027446	-0.661054	2.097125629	7.038525	7.98E-03	4.75E-02	-1
ENSGALG00000002428	-0.8616758	0.366835881	7.033467	8.00E-03	4.76E-02	-1
ENSGALG00000022134	-0.4516276	4.271618759	7.030584	8.01E-03	4.76E-02	-1
ENSGALG00000013688	-0.3294959	3.107304832	7.021339	8.05E-03	4.78E-02	-1
ENSGALG00000025743	-0.3422838	4.570568813	7.015468	8.08E-03	4.80E-02	-1
ENSGALG00000012200	-0.7150115	1.993432061	7.012805	8.09E-03	4.80E-02	-1
ENSGALG00000021475	-0.2048418	7.081834841	6.991917	8.19E-03	4.84E-02	-1
ENSGALG00000026092	-0.4520659	2.89191049	6.980016	8.24E-03	4.85E-02	-1
ENSGALG00000003103	-0.5522301	2.390957612	6.979197	8.25E-03	4.85E-02	-1
ENSGALG00000001644	-0.214382	6.823939683	6.960084	8.33E-03	4.90E-02	-1
ENSGALG00000023546	-0.2151967	6.538346721	6.9581	8.34E-03	4.90E-02	-1
ENSGALG00000013642	-0.3325133	3.766036897	6.953267	8.37E-03	4.91E-02	-1
ENSGALG00000028854	-0.4286037	4.755113207	6.932488	8.46E-03	4.96E-02	-1
ENSGALG00000005077	-0.9435798	0.94186619	6.925561	8.50E-03	4.97E-02	-1
ENSGALG00000025778	5.0224174	1.553349538	240.481795	3.09E-54	3.49E-50	1
ENSGALG00000013102	1.6789935	5.108179636	132.400777	1.22E-30	6.90E-27	1
ENSGALG00000002348	0.9219819	6.254412509	127.455219	1.48E-29	4.87E-26	1
ENSGALG00000012275	1.2163071	5.427018195	127.149011	1.72E-29	4.87E-26	1
ENSGALG00000011579	2.0232224	1.587682526	89.673694	2.81E-21	4.53E-18	1
ENSGALG00000006443	4.5411907	1.651859911	78.382864	8.49E-19	1.20E-15	1
ENSGALG00000008304	1.0483453	4.136554701	71.316434	3.04E-17	2.86E-14	1
ENSGALG00000005852	3.3450046	1.524420104	71.02216	3.53E-17	3.07E-14	1
ENSGALG00000014379	1.1154998	4.524826539	70.219637	5.31E-17	3.99E-14	1
ENSGALG00000000871	4.171785	2.333649842	69.807991	6.54E-17	4.61E-14	1
ENSGALG00000008694	0.8421414	5.314458858	68.972333	9.99E-17	6.63E-14	1
ENSGALG00000009152	1.5099957	3.048666112	63.340925	1.74E-15	9.82E-13	1
ENSGALG00000014496	0.8241604	6.041256646	56.585554	5.38E-14	2.76E-11	1
ENSGALG00000029083	3.3219347	0.69724633	55.32653	1.02E-13	5.01E-11	1
ENSGALG00000010857	1.0342051	5.577164214	54.55675	1.51E-13	6.56E-11	1
ENSGALG00000026761	1.0262117	3.272383131	54.259147	1.76E-13	7.35E-11	1
ENSGALG00000006186	2.5755511	0.133753302	52.557479	4.18E-13	1.57E-10	1
ENSGALG00000010925	0.5909842	7.115892373	50.952502	9.46E-13	3.34E-10	1
ENSGALG00000017244	1.0438709	5.039526351	50.567744	1.15E-12	3.94E-10	1
ENSGALG00000015363	0.8943404	5.509161549	48.272838	3.71E-12	1.20E-09	1
ENSGALG00000028696	0.6128019	5.232639238	47.558331	5.34E-12	1.63E-09	1
ENSGALG00000005534	0.3828838	8.325910998	47.128509	6.65E-12	1.92E-09	1
ENSGALG00000013069	0.516806	5.629436861	46.860545	7.62E-12	2.15E-09	1
ENSGALG00000007168	2.2268526	-0.028906979	46.112673	1.12E-11	3.00E-09	1
ENSGALG00000016099	0.856556	5.516633233	43.625074	3.98E-11	1.02E-08	1
ENSGALG00000027514	3.0568208	1.394217493	43.436061	4.38E-11	1.10E-08	1
ENSGALG00000002421	0.9311969	6.261103822	42.621909	6.64E-11	1.50E-08	1
ENSGALG00000016635	1.4569562	2.946980785	41.796097	1.01E-10	2.20E-08	1
ENSGALG00000016449	0.8167953	3.883691205	41.204783	1.37E-10	2.76E-08	1
ENSGALG00000005188	0.6631645	3.753294377	40.077074	2.44E-10	4.75E-08	1
ENSGALG00000010977	1.7930083	0.503636793	39.554425	3.19E-10	6.00E-08	1
ENSGALG00000013174	0.5625443	4.72291687	38.761366	4.79E-10	7.95E-08	1
ENSGALG00000005462	1.4604627	0.774415795	37.061264	1.14E-09	1.82E-07	1
ENSGALG00000010853	1.4093863	2.063253377	36.928425	1.23E-09	1.92E-07	1
ENSGALG00000015049	0.3774085	7.772558205	36.798343	1.31E-09	2.00E-07	1
ENSGALG00000026038	0.8945105	4.036579514	36.722407	1.36E-09	2.05E-07	1
ENSGALG00000008548	0.9177186	2.6568191	36.453985	1.56E-09	2.29E-07	1
ENSGALG00000009302	1.4971603	1.075996937	35.597668	2.43E-09	3.34E-07	1
ENSGALG00000014079	0.7381944	4.438583376	35.024047	3.26E-09	4.37E-07	1
ENSGALG00000016575	0.8233444	4.47825927	35.004399	3.29E-09	4.37E-07	1
ENSGALG00000005919	2.2429678	6.681603169	33.975031	5.58E-09	7.00E-07	1
ENSGALG00000002282	1.2793784	3.465443277	33.550805	6.94E-09	8.52E-07	1
ENSGALG00000019961	0.8789045	3.64784902	33.264198	8.05E-09	9.77E-07	1
ENSGALG00000008335	0.5101792	6.998894425	32.946157	9.47E-09	1.13E-06	1
ENSGALG00000017073	0.587478	5.847527805	32.917256	9.62E-09	1.13E-06	1
ENSGALG00000014479	1.0240921	1.681982778	32.421589	1.24E-08	1.41E-06	1
ENSGALG00000011604	0.8354069	3.42482639	32.391365	1.26E-08	1.41E-06	1
ENSGALG00000005156	0.8848922	3.186408347	32.226835	1.37E-08	1.50E-06	1
ENSGALG00000026034	1.0871042	1.578178617	31.965701	1.57E-08	1.69E-06	1
ENSGALG00000023925	1.5816298	0.655124441	31.821331	1.69E-08	1.80E-06	1
ENSGALG00000015055	1.4332514	0.221733842	30.352861	3.60E-08	3.48E-06	1
ENSGALG00000027058	0.6920754	6.788881505	30.200728	3.90E-08	3.71E-06	1
ENSGALG00000013182	0.5347271	5.00481254	30.191874	3.91E-08	3.71E-06	1
ENSGALG00000016498	1.1424636	3.596993273	30.169681	3.96E-08	3.72E-06	1
ENSGALG00000005469	1.4411395	1.115647135	30.097709	4.11E-08	3.83E-06	1
ENSGALG00000026341	1.4793581	0.437247225	30.076954	4.15E-08	3.84E-06	1
ENSGALG00000017158	0.6145092	4.445586455	29.625838	5.24E-08	4.75E-06	1
ENSGALG00000012944	0.5091245	6.255480857	29.621202	5.25E-08	4.75E-06	1
ENSGALG00000002536	0.3140649	6.79773462	29.178957	6.60E-08	5.82E-06	1
ENSGALG00000009594	0.6559293	8.251039489	29.034996	7.11E-08	6.17E-06	1
ENSGALG00000012377	1.2174492	3.303687376	29.013388	7.19E-08	6.20E-06	1
ENSGALG00000005173	0.5041708	4.399448073	28.591042	8.94E-08	7.62E-06	1
ENSGALG00000003913	0.6058558	3.800854109	28.453537	9.60E-08	8.09E-06	1
ENSGALG00000026897	5.826702	3.068720665	28.419236	9.77E-08	8.17E-06	1
ENSGALG00000014209	0.3751591	5.808339789	28.339478	1.02E-07	8.45E-06	1
ENSGALG00000016148	0.5043709	5.533782408	28.297133	1.04E-07	8.49E-06	1
ENSGALG00000006450	0.3898712	5.599453159	28.021088	1.20E-07	9.68E-06	1
ENSGALG00000014486	0.5121766	6.214489377	27.973066	1.23E-07	9.80E-06	1
ENSGALG00000009723	1.4990473	1.645238018	27.894721	1.28E-07	1.00E-05	1
ENSGALG00000014961	2.0933967	0.735463675	27.872056	1.30E-07	1.01E-05	1
ENSGALG00000013751	1.598742	0.065742533	27.731288	1.39E-07	1.08E-05	1
ENSGALG00000004695	1.5678133	4.221836489	27.588218	1.50E-07	1.15E-05	1
ENSGALG00000005069	0.6115187	7.403527493	27.532975	1.54E-07	1.16E-05	1
ENSGALG00000016226	0.4091868	7.010609017	27.489775	1.58E-07	1.18E-05	1
ENSGALG00000009297	0.619502	5.850924884	27.356619	1.69E-07	1.26E-05	1
ENSGALG00000020561	1.1642407	3.967707564	27.182682	1.85E-07	1.36E-05	1
ENSGALG00000000235	0.2919689	6.593306878	27.135229	1.90E-07	1.38E-05	1
ENSGALG00000021039	1.0963231	2.22761796	26.987738	2.05E-07	1.48E-05	1
ENSGALG00000014902	0.3323204	6.415965215	26.564585	2.55E-07	1.78E-05	1
ENSGALG00000029020	0.7604694	5.107071452	26.543802	2.58E-07	1.78E-05	1
ENSGALG00000002594	0.7836303	4.031484991	26.354568	2.84E-07	1.94E-05	1
ENSGALG00000000573	0.5192228	4.697441564	26.325646	2.88E-07	1.96E-05	1
ENSGALG00000006351	0.653521	5.418532055	26.289568	2.94E-07	1.99E-05	1
ENSGALG00000028945	1.2888482	0.94471963	26.271523	2.97E-07	1.99E-05	1
ENSGALG00000027036	1.0658013	5.063032084	26.079778	3.28E-07	2.16E-05	1
ENSGALG00000016511	0.8181406	5.798740232	25.958313	3.49E-07	2.28E-05	1
ENSGALG00000005261	0.356483	6.487547446	25.894417	3.61E-07	2.34E-05	1
ENSGALG00000025352	1.7033321	1.28349594	25.568186	4.27E-07	2.68E-05	1
ENSGALG00000013733	0.39957	6.782875002	25.445992	4.55E-07	2.79E-05	1
ENSGALG00000015522	0.899127	3.532379443	25.354923	4.77E-07	2.91E-05	1
ENSGALG00000005302	0.3308866	6.500518438	25.197355	5.18E-07	3.09E-05	1
ENSGALG00000000420	1.4523304	1.300029405	25.193242	5.19E-07	3.09E-05	1
ENSGALG00000014096	0.4680975	4.655844949	25.191407	5.19E-07	3.09E-05	1
ENSGALG00000008557	0.5734739	5.219899044	25.190373	5.19E-07	3.09E-05	1
ENSGALG00000003135	0.952254	2.757514145	25.050682	5.58E-07	3.28E-05	1
ENSGALG00000009633	0.3378671	5.642211272	24.85903	6.17E-07	3.54E-05	1
ENSGALG00000008612	0.7517234	4.711098439	24.555043	7.22E-07	4.04E-05	1
ENSGALG00000006350	0.3401344	6.25680845	24.465486	7.57E-07	4.19E-05	1
ENSGALG00000013987	1.2696026	3.268977686	24.312015	8.19E-07	4.49E-05	1
ENSGALG00000011392	0.496205	6.006757965	24.232122	8.54E-07	4.66E-05	1
ENSGALG00000020092	0.3742063	5.864912991	24.161623	8.86E-07	4.78E-05	1
ENSGALG00000027172	5.8914956	2.662981217	24.156747	8.88E-07	4.78E-05	1
ENSGALG00000020876	1.1954083	1.689079255	24.089842	9.19E-07	4.92E-05	1
ENSGALG00000012718	0.3329389	6.710519445	24.056293	9.36E-07	4.96E-05	1
ENSGALG00000016455	1.9913256	1.116787399	23.984083	9.71E-07	5.13E-05	1
ENSGALG00000016576	0.4336774	5.571614297	23.773896	1.08E-06	5.61E-05	1
ENSGALG00000007364	0.4366223	6.631757681	23.671562	1.14E-06	5.86E-05	1
ENSGALG00000006538	0.416474	6.96449682	23.614242	1.18E-06	6.01E-05	1
ENSGALG00000001207	1.1698325	0.549446877	23.544258	1.22E-06	6.18E-05	1
ENSGALG00000004421	0.3803552	4.602859649	23.526316	1.23E-06	6.21E-05	1
ENSGALG00000016283	0.6670301	3.633813731	23.479559	1.26E-06	6.31E-05	1
ENSGALG00000014965	1.2815746	0.535625113	23.467536	1.27E-06	6.32E-05	1
ENSGALG00000012652	1.0914408	2.248313769	23.409726	1.31E-06	6.48E-05	1
ENSGALG00000010735	0.531294	5.222808472	23.284069	1.40E-06	6.89E-05	1
ENSGALG00000023609	1.498554	3.367078946	23.155874	1.49E-06	7.24E-05	1
ENSGALG00000009173	0.7063831	6.435122146	23.109597	1.53E-06	7.35E-05	1
ENSGALG00000014877	0.7882112	5.909874408	23.049579	1.58E-06	7.52E-05	1
ENSGALG00000004690	0.2759985	7.576918988	23.049047	1.58E-06	7.52E-05	1
ENSGALG00000015559	0.9279706	2.012816202	23.01658	1.61E-06	7.62E-05	1
ENSGALG00000009021	0.8666008	1.683240628	22.653449	1.94E-06	8.98E-05	1
ENSGALG00000006054	0.7489519	3.142912553	22.551262	2.05E-06	9.39E-05	1
ENSGALG00000006331	0.523599	4.698012284	22.364396	2.26E-06	1.02E-04	1
ENSGALG00000025862	0.8811993	2.315199741	22.29223	2.34E-06	1.05E-04	1
ENSGALG00000023608	1.4250981	4.58264569	22.163213	2.50E-06	1.10E-04	1
ENSGALG00000008399	0.4316627	6.270507906	22.108226	2.58E-06	1.13E-04	1
ENSGALG00000008960	0.7071558	3.698295683	22.07657	2.62E-06	1.15E-04	1
ENSGALG00000027521	0.8997836	2.807550921	22.068314	2.63E-06	1.15E-04	1
ENSGALG00000004572	1.8514072	3.097832337	21.943428	2.81E-06	1.21E-04	1
ENSGALG00000008282	0.289256	5.737547727	21.938408	2.82E-06	1.21E-04	1
ENSGALG00000013117	0.8731891	3.852412189	21.93535	2.82E-06	1.21E-04	1
ENSGALG00000014378	0.3166372	5.711475497	21.893042	2.88E-06	1.23E-04	1
ENSGALG00000010719	0.9681639	2.141753015	21.848178	2.95E-06	1.25E-04	1
ENSGALG00000021738	1.9515523	-0.082473191	21.81816	3.00E-06	1.26E-04	1
ENSGALG00000005975	0.8867136	4.287337633	21.747916	3.11E-06	1.31E-04	1
ENSGALG00000028602	1.4142501	0.134080451	21.704479	3.18E-06	1.32E-04	1
ENSGALG00000016578	0.2927866	6.256322665	21.698598	3.19E-06	1.32E-04	1
ENSGALG00000015628	0.9116182	3.306349909	21.612374	3.34E-06	1.38E-04	1
ENSGALG00000010547	0.241066	6.847849287	21.514985	3.51E-06	1.43E-04	1
ENSGALG00000010889	0.4605209	4.444325644	21.391429	3.74E-06	1.48E-04	1
ENSGALG00000016258	1.2444203	1.024811717	21.331368	3.86E-06	1.52E-04	1
ENSGALG00000028661	1.0830106	1.635026884	21.328532	3.87E-06	1.52E-04	1
ENSGALG00000013101	3.7735121	4.057566752	21.254674	4.02E-06	1.55E-04	1
ENSGALG00000016954	0.8810347	5.670109823	20.992767	4.61E-06	1.75E-04	1
ENSGALG00000015952	1.0742231	2.331771495	20.935591	4.75E-06	1.78E-04	1
ENSGALG00000004065	0.2982994	6.310910537	20.894042	4.85E-06	1.81E-04	1
ENSGALG00000015554	1.2054663	2.747752859	20.764593	5.19E-06	1.94E-04	1
ENSGALG00000010873	1.1302286	1.20107713	20.715018	5.33E-06	1.96E-04	1
ENSGALG00000006743	0.348812	7.637184491	20.674703	5.44E-06	1.99E-04	1
ENSGALG00000016953	0.276443	6.238525261	20.66458	5.47E-06	1.99E-04	1
ENSGALG00000014033	0.4782276	3.604238457	20.630546	5.57E-06	2.02E-04	1
ENSGALG00000026098	0.754945	3.294867285	20.581084	5.72E-06	2.06E-04	1
ENSGALG00000008996	0.9810885	1.017526612	20.533659	5.86E-06	2.10E-04	1
ENSGALG00000015815	0.4145856	6.828518295	20.518763	5.90E-06	2.11E-04	1
ENSGALG00000012310	0.3776949	4.771140127	20.485424	6.01E-06	2.14E-04	1
ENSGALG00000004527	0.7065862	3.456583075	20.437994	6.16E-06	2.19E-04	1
ENSGALG00000016546	0.4483187	4.362434147	20.349056	6.45E-06	2.25E-04	1
ENSGALG00000011659	0.4444933	5.119027349	20.313538	6.57E-06	2.28E-04	1
ENSGALG00000008431	0.3076683	7.04106565	20.150607	7.16E-06	2.46E-04	1
ENSGALG00000016584	1.2143135	1.076575572	20.121777	7.27E-06	2.49E-04	1
ENSGALG00000011260	0.256519	7.883680254	20.10211	7.34E-06	2.51E-04	1
ENSGALG00000010029	1.9181326	-0.104491298	20.008538	7.71E-06	2.62E-04	1
ENSGALG00000008901	0.7942064	4.689090709	20.007311	7.71E-06	2.62E-04	1
ENSGALG00000006123	0.4551673	4.717047323	19.907321	8.13E-06	2.73E-04	1
ENSGALG00000003943	0.3692568	6.523304324	19.890672	8.20E-06	2.75E-04	1
ENSGALG00000000463	0.861514	2.023335778	19.868765	8.29E-06	2.76E-04	1
ENSGALG00000003172	0.5429331	4.538371849	19.836031	8.44E-06	2.79E-04	1
ENSGALG00000008078	0.2923938	6.385866186	19.804039	8.58E-06	2.83E-04	1
ENSGALG00000012225	0.4418767	8.976372022	19.743311	8.86E-06	2.90E-04	1
ENSGALG00000006563	0.6036103	5.992813686	19.736318	8.89E-06	2.90E-04	1
ENSGALG00000010938	0.2595576	6.019339149	19.719157	8.97E-06	2.90E-04	1
ENSGALG00000017241	0.3767485	6.224783195	19.675518	9.18E-06	2.95E-04	1
ENSGALG00000000452	0.6707231	3.604945101	19.421878	1.05E-05	3.32E-04	1
ENSGALG00000013408	0.2497426	6.586872241	19.416349	1.05E-05	3.32E-04	1
ENSGALG00000016850	0.4146628	7.282340933	19.400397	1.06E-05	3.34E-04	1
ENSGALG00000026142	1.5585728	3.228203649	19.388375	1.07E-05	3.35E-04	1
ENSGALG00000015308	0.2456674	7.300033479	19.332449	1.10E-05	3.44E-04	1
ENSGALG00000026825	0.6084324	3.675146184	19.277631	1.13E-05	3.52E-04	1
ENSGALG00000015043	0.4326489	6.124152854	19.192149	1.18E-05	3.66E-04	1
ENSGALG00000010763	0.3152853	6.80656189	19.14987	1.21E-05	3.72E-04	1
ENSGALG00000028130	0.8722186	5.214974957	19.119478	1.23E-05	3.75E-04	1
ENSGALG00000014370	0.2772767	7.176252307	19.038212	1.28E-05	3.89E-04	1
ENSGALG00000008998	0.87782	1.13861134	18.901808	1.38E-05	4.13E-04	1
ENSGALG00000007966	0.4722004	6.134226095	18.816279	1.44E-05	4.25E-04	1
ENSGALG00000017866	0.9408591	0.973179036	18.740183	1.50E-05	4.39E-04	1
ENSGALG00000012021	0.9107068	3.46248971	18.738185	1.50E-05	4.39E-04	1
ENSGALG00000016518	0.4085507	5.19586518	18.524754	1.68E-05	4.82E-04	1
ENSGALG00000025172	0.977187	0.784738844	18.495873	1.70E-05	4.86E-04	1
ENSGALG00000008902	0.5467653	3.254362907	18.471116	1.72E-05	4.91E-04	1
ENSGALG00000025887	0.8999036	2.884763026	18.420388	1.77E-05	5.03E-04	1
ENSGALG00000015537	0.3544343	7.030658188	18.407714	1.78E-05	5.05E-04	1
ENSGALG00000010566	0.7760612	8.432626113	18.288949	1.90E-05	5.33E-04	1
ENSGALG00000007862	0.7537806	4.762579392	18.006842	2.20E-05	6.00E-04	1
ENSGALG00000003073	0.5754346	3.666805396	17.990853	2.22E-05	6.04E-04	1
ENSGALG00000014844	1.1717859	0.708577897	17.882732	2.35E-05	6.33E-04	1
ENSGALG00000015528	0.4709751	4.13325261	17.865948	2.37E-05	6.37E-04	1
ENSGALG00000004486	0.2717551	6.376968593	17.796039	2.46E-05	6.56E-04	1
ENSGALG00000023961	1.6454233	1.531073149	17.744439	2.53E-05	6.68E-04	1
ENSGALG00000002602	0.4194443	4.596610913	17.709551	2.57E-05	6.75E-04	1
ENSGALG00000009095	0.8876118	0.847768203	17.706917	2.58E-05	6.75E-04	1
ENSGALG00000011474	0.4390124	5.152547657	17.615954	2.70E-05	6.97E-04	1
ENSGALG00000004158	0.6924935	2.832050583	17.506877	2.86E-05	7.30E-04	1
ENSGALG00000004683	0.2475808	8.181490278	17.498124	2.88E-05	7.30E-04	1
ENSGALG00000012126	0.5589399	2.002228786	17.497605	2.88E-05	7.30E-04	1
ENSGALG00000009559	0.2911174	5.967469623	17.278777	3.23E-05	7.99E-04	1
ENSGALG00000021611	0.2210652	6.681503661	17.182872	3.39E-05	8.37E-04	1
ENSGALG00000002392	0.5087906	3.451224066	17.175523	3.41E-05	8.38E-04	1
ENSGALG00000002646	0.6088502	2.726373104	17.072549	3.60E-05	8.73E-04	1
ENSGALG00000028988	1.2730093	1.427217806	17.070175	3.60E-05	8.73E-04	1
ENSGALG00000005519	1.0555054	4.942267898	17.058626	3.62E-05	8.76E-04	1
ENSGALG00000007508	0.7305703	4.407817478	17.046155	3.65E-05	8.80E-04	1
ENSGALG00000015788	0.4910818	5.473082123	17.021192	3.70E-05	8.90E-04	1
ENSGALG00000013661	0.4402386	5.517790993	16.929852	3.88E-05	9.24E-04	1
ENSGALG00000004228	0.3535888	5.626282494	16.915483	3.91E-05	9.29E-04	1
ENSGALG00000006036	0.2861159	7.308619001	16.889993	3.96E-05	9.40E-04	1
ENSGALG00000005080	0.3047796	5.947060482	16.87306	4.00E-05	9.44E-04	1
ENSGALG00000007509	0.2703993	7.28095583	16.77704	4.20E-05	9.87E-04	1
ENSGALG00000009001	0.2212279	6.7464538	16.766418	4.23E-05	9.89E-04	1
ENSGALG00000002739	0.2591992	7.169615896	16.763319	4.23E-05	9.89E-04	1
ENSGALG00000028751	0.3380124	5.467301377	16.74942	4.27E-05	9.93E-04	1
ENSGALG00000002487	0.2814289	6.723860159	16.72252	4.33E-05	1.01E-03	1
ENSGALG00000009516	0.4680282	5.68035497	16.480165	4.92E-05	1.12E-03	1
ENSGALG00000026639	0.4497073	4.09418573	16.467727	4.95E-05	1.12E-03	1
ENSGALG00000015836	0.3753741	4.406095595	16.390407	5.15E-05	1.17E-03	1
ENSGALG00000013207	0.5492474	6.239253733	16.383958	5.17E-05	1.17E-03	1
ENSGALG00000007593	0.5909277	4.172275603	16.366045	5.22E-05	1.18E-03	1
ENSGALG00000009318	0.3365955	5.481258306	16.276822	5.47E-05	1.22E-03	1
ENSGALG00000027209	0.5193837	8.612970572	16.275677	5.48E-05	1.22E-03	1
ENSGALG00000015818	0.3415279	5.53872904	16.265738	5.51E-05	1.23E-03	1
ENSGALG00000009542	1.4564374	1.13916318	16.200472	5.70E-05	1.27E-03	1
ENSGALG00000015692	0.4368172	3.655556702	16.190709	5.73E-05	1.27E-03	1
ENSGALG00000026109	0.806048	4.028169093	16.125158	5.93E-05	1.31E-03	1
ENSGALG00000008740	0.3473385	4.908286068	16.107182	5.99E-05	1.32E-03	1
ENSGALG00000010908	0.3432807	5.832446485	16.050751	6.17E-05	1.35E-03	1
ENSGALG00000012536	0.9405269	1.344410656	16.042605	6.19E-05	1.35E-03	1
ENSGALG00000011283	0.6306897	4.506452752	16.038453	6.21E-05	1.35E-03	1
ENSGALG00000016900	0.8488666	1.36164731	16.033719	6.22E-05	1.35E-03	1
ENSGALG00000026854	0.8727643	2.935350456	16.00834	6.31E-05	1.37E-03	1
ENSGALG00000021487	0.3426537	6.379962207	15.90984	6.64E-05	1.44E-03	1
ENSGALG00000029145	0.3690845	4.716820755	15.896299	6.69E-05	1.44E-03	1
ENSGALG00000004722	1.0094227	2.525396857	15.891663	6.71E-05	1.45E-03	1
ENSGALG00000008889	0.3806777	6.206488739	15.847742	6.86E-05	1.47E-03	1
ENSGALG00000004653	0.5941439	5.767552978	15.832438	6.92E-05	1.48E-03	1
ENSGALG00000000162	2.9257695	3.64382017	15.831978	6.92E-05	1.48E-03	1
ENSGALG00000007726	0.2342815	6.934884573	15.82951	6.93E-05	1.48E-03	1
ENSGALG00000010470	1.0100749	0.431430532	15.814962	6.98E-05	1.48E-03	1
ENSGALG00000006034	0.5235552	3.687400576	15.734497	7.29E-05	1.52E-03	1
ENSGALG00000000976	0.3621288	4.046149443	15.717645	7.35E-05	1.53E-03	1
ENSGALG00000000426	1.1887666	2.819904567	15.705165	7.40E-05	1.54E-03	1
ENSGALG00000012947	0.388282	3.95685997	15.684659	7.48E-05	1.55E-03	1
ENSGALG00000012544	0.8619096	1.316308018	15.680836	7.50E-05	1.55E-03	1
ENSGALG00000012327	0.7844954	1.454303737	15.679399	7.50E-05	1.55E-03	1
ENSGALG00000010115	0.4244481	4.959350292	15.669676	7.54E-05	1.55E-03	1
ENSGALG00000003562	0.6039848	2.511775402	15.655077	7.60E-05	1.56E-03	1
ENSGALG00000009248	0.6715926	3.104596737	15.654687	7.60E-05	1.56E-03	1
ENSGALG00000011250	1.3246269	0.694308606	15.65059	7.62E-05	1.56E-03	1
ENSGALG00000002388	0.2599987	6.583218916	15.631209	7.70E-05	1.57E-03	1
ENSGALG00000000853	0.2129298	5.952437192	15.628604	7.71E-05	1.57E-03	1
ENSGALG00000014646	0.3403504	5.333461232	15.612283	7.77E-05	1.58E-03	1
ENSGALG00000003143	0.2225674	6.827883094	15.56867	7.96E-05	1.61E-03	1
ENSGALG00000006446	0.2186855	7.522130991	15.467109	8.40E-05	1.69E-03	1
ENSGALG00000004209	1.2139765	1.746116834	15.416898	8.62E-05	1.73E-03	1
ENSGALG00000008139	0.6324049	1.906125034	15.360215	8.88E-05	1.78E-03	1
ENSGALG00000012415	0.4593629	8.826934106	15.30093	9.17E-05	1.83E-03	1
ENSGALG00000005923	1.0446306	3.371568549	15.176172	9.79E-05	1.93E-03	1
ENSGALG00000020775	0.3921217	4.974956734	15.172337	9.81E-05	1.93E-03	1
ENSGALG00000014280	0.8772843	2.22911636	15.16444	9.85E-05	1.94E-03	1
ENSGALG00000006783	0.3423242	7.465244182	15.138123	9.99E-05	1.96E-03	1
ENSGALG00000006740	0.9909342	0.741466983	15.109272	1.01E-04	1.98E-03	1
ENSGALG00000005967	1.0838021	2.272090491	15.097521	1.02E-04	1.98E-03	1
ENSGALG00000005135	0.4835867	8.90268603	15.083816	1.03E-04	1.99E-03	1
ENSGALG00000013757	0.2050013	7.267797461	15.066285	1.04E-04	2.00E-03	1
ENSGALG00000023886	1.5529871	0.126956872	15.041565	1.05E-04	2.01E-03	1
ENSGALG00000024348	0.7220025	6.943407854	15.01649	1.07E-04	2.03E-03	1
ENSGALG00000027140	0.4740926	3.528146436	15.016441	1.07E-04	2.03E-03	1
ENSGALG00000012121	0.4770908	6.918895458	15.016084	1.07E-04	2.03E-03	1
ENSGALG00000027986	0.500873	3.816370709	15.010849	1.07E-04	2.03E-03	1
ENSGALG00000020558	1.0100979	2.73638195	15.006329	1.07E-04	2.03E-03	1
ENSGALG00000013742	0.2936118	6.20368345	14.974727	1.09E-04	2.06E-03	1
ENSGALG00000006719	0.8491606	0.904747821	14.923948	1.12E-04	2.11E-03	1
ENSGALG00000015575	0.563799	8.038735213	14.90075	1.13E-04	2.13E-03	1
ENSGALG00000010518	1.3643476	1.610791809	14.893741	1.14E-04	2.13E-03	1
ENSGALG00000009546	0.3514734	8.304315929	14.888447	1.14E-04	2.14E-03	1
ENSGALG00000020753	1.0622919	1.71517667	14.869713	1.15E-04	2.15E-03	1
ENSGALG00000002732	0.6533891	3.939559787	14.811164	1.19E-04	2.21E-03	1
ENSGALG00000005889	0.3985182	4.723862879	14.798023	1.20E-04	2.22E-03	1
ENSGALG00000028310	0.6770172	6.802203619	14.790696	1.20E-04	2.22E-03	1
ENSGALG00000015183	0.3583099	6.538948203	14.766819	1.22E-04	2.24E-03	1
ENSGALG00000026370	1.1802974	0.830769137	14.757642	1.22E-04	2.25E-03	1
ENSGALG00000003123	0.6131965	4.41138347	14.745537	1.23E-04	2.26E-03	1
ENSGALG00000002835	0.322746	5.698641427	14.737025	1.24E-04	2.26E-03	1
ENSGALG00000008491	0.315255	5.308649273	14.694657	1.26E-04	2.31E-03	1
ENSGALG00000004464	0.7113642	3.97911639	14.674015	1.28E-04	2.32E-03	1
ENSGALG00000016898	0.3563813	4.507408557	14.671702	1.28E-04	2.32E-03	1
ENSGALG00000015746	0.3326244	5.265821935	14.592894	1.33E-04	2.40E-03	1
ENSGALG00000009327	0.1992685	7.864414474	14.51323	1.39E-04	2.48E-03	1
ENSGALG00000008689	0.3380765	4.811040166	14.495555	1.40E-04	2.50E-03	1
ENSGALG00000000275	0.2090488	6.310649609	14.43538	1.45E-04	2.56E-03	1
ENSGALG00000005668	0.2888938	8.294000461	14.421821	1.46E-04	2.57E-03	1
ENSGALG00000015678	0.263262	5.261225748	14.400796	1.48E-04	2.59E-03	1
ENSGALG00000024447	1.0016785	2.008731735	14.332836	1.53E-04	2.67E-03	1
ENSGALG00000007839	0.5566347	5.271558572	14.290236	1.57E-04	2.73E-03	1
ENSGALG00000008279	0.8642654	3.131525748	14.288678	1.57E-04	2.73E-03	1
ENSGALG00000014140	0.3233911	6.501617855	14.283895	1.57E-04	2.73E-03	1
ENSGALG00000008437	0.3888709	7.183605571	14.270354	1.58E-04	2.75E-03	1
ENSGALG00000010187	0.9016745	2.216355449	14.247361	1.60E-04	2.78E-03	1
ENSGALG00000010535	0.7434164	2.271477171	14.208221	1.64E-04	2.83E-03	1
ENSGALG00000010201	0.4088027	5.77362493	14.154978	1.68E-04	2.88E-03	1
ENSGALG00000006422	0.3381433	5.052083366	14.146185	1.69E-04	2.89E-03	1
ENSGALG00000019397	0.2217346	6.482612619	14.129173	1.71E-04	2.92E-03	1
ENSGALG00000013160	0.2493107	6.42605392	14.092011	1.74E-04	2.95E-03	1
ENSGALG00000005960	0.5881385	3.757237015	14.024215	1.80E-04	3.03E-03	1
ENSGALG00000011009	2.1258629	-0.091502736	14.01726	1.81E-04	3.04E-03	1
ENSGALG00000011414	0.6581548	3.017051012	14.012773	1.82E-04	3.04E-03	1
ENSGALG00000007386	0.3086825	8.016313898	14.003514	1.82E-04	3.05E-03	1
ENSGALG00000026284	0.5093847	2.989706974	13.983568	1.84E-04	3.08E-03	1
ENSGALG00000019201	0.459133	5.541059182	13.969025	1.86E-04	3.10E-03	1
ENSGALG00000014984	0.9725457	0.758777288	13.944023	1.88E-04	3.12E-03	1
ENSGALG00000023824	1.5190606	1.823722583	13.943103	1.88E-04	3.12E-03	1
ENSGALG00000015933	0.2160533	7.179159342	13.933496	1.89E-04	3.14E-03	1
ENSGALG00000010200	0.8444351	1.115881493	13.922614	1.90E-04	3.15E-03	1
ENSGALG00000010521	1.3349645	1.773988644	13.851774	1.98E-04	3.23E-03	1
ENSGALG00000026873	0.9150241	1.839512552	13.784923	2.05E-04	3.33E-03	1
ENSGALG00000007528	0.2338552	7.352842848	13.777762	2.06E-04	3.33E-03	1
ENSGALG00000006127	0.2137527	7.318272231	13.764596	2.07E-04	3.35E-03	1
ENSGALG00000015705	0.3643431	5.135180144	13.748024	2.09E-04	3.36E-03	1
ENSGALG00000015615	0.9666168	1.789051383	13.747851	2.09E-04	3.36E-03	1
ENSGALG00000014124	0.3655205	4.927082594	13.718708	2.12E-04	3.41E-03	1
ENSGALG00000021213	0.3429851	5.345027398	13.699191	2.15E-04	3.44E-03	1
ENSGALG00000016292	0.6369762	7.106855779	13.697	2.15E-04	3.44E-03	1
ENSGALG00000004812	0.435874	6.794275393	13.629872	2.23E-04	3.54E-03	1
ENSGALG00000009317	0.5002619	3.248546249	13.627723	2.23E-04	3.54E-03	1
ENSGALG00000008862	0.2627949	6.380091218	13.626613	2.23E-04	3.54E-03	1
ENSGALG00000010741	1.6955117	0.348063198	13.624836	2.23E-04	3.54E-03	1
ENSGALG00000026661	0.5593303	6.031890474	13.589805	2.27E-04	3.59E-03	1
ENSGALG00000013981	0.306615	5.538038905	13.589283	2.27E-04	3.59E-03	1
ENSGALG00000017393	0.6211176	6.436767927	13.578	2.29E-04	3.60E-03	1
ENSGALG00000000252	1.0935027	0.496241776	13.528943	2.35E-04	3.68E-03	1
ENSGALG00000001500	0.2030919	6.521141102	13.500956	2.38E-04	3.72E-03	1
ENSGALG00000011888	0.4427287	9.849853073	13.492055	2.40E-04	3.74E-03	1
ENSGALG00000006776	1.0190731	0.869511046	13.482252	2.41E-04	3.75E-03	1
ENSGALG00000004459	0.8745335	0.303560833	13.469937	2.42E-04	3.77E-03	1
ENSGALG00000001604	0.5839727	3.491838314	13.463859	2.43E-04	3.77E-03	1
ENSGALG00000005162	0.3033435	5.285945269	13.461781	2.43E-04	3.77E-03	1
ENSGALG00000010448	0.7556275	5.763747689	13.449066	2.45E-04	3.79E-03	1
ENSGALG00000009545	0.2861605	5.917929326	13.445466	2.46E-04	3.79E-03	1
ENSGALG00000009656	0.37022	4.94263019	13.43383	2.47E-04	3.81E-03	1
ENSGALG00000002484	0.5358985	4.04637502	13.397142	2.52E-04	3.88E-03	1
ENSGALG00000003099	0.5722881	3.480998975	13.361234	2.57E-04	3.94E-03	1
ENSGALG00000008585	0.2448391	7.528559603	13.334456	2.61E-04	3.98E-03	1
ENSGALG00000005318	0.9836998	0.209964739	13.320221	2.63E-04	4.01E-03	1
ENSGALG00000027255	1.5638703	0.008190809	13.259496	2.71E-04	4.11E-03	1
ENSGALG00000004844	0.5378687	5.938277062	13.211731	2.78E-04	4.18E-03	1
ENSGALG00000010867	2.2515913	-0.319062698	13.203476	2.79E-04	4.20E-03	1
ENSGALG00000015403	0.9610284	4.020227175	13.188426	2.82E-04	4.21E-03	1
ENSGALG00000009977	0.2172492	6.170662258	13.177047	2.83E-04	4.23E-03	1
ENSGALG00000012082	0.2567257	5.12791424	13.143483	2.89E-04	4.29E-03	1
ENSGALG00000014189	0.4474024	3.824109738	13.100202	2.95E-04	4.37E-03	1
ENSGALG00000026484	0.6565048	2.994332508	13.08057	2.98E-04	4.40E-03	1
ENSGALG00000002729	0.498728	3.266118557	13.056418	3.02E-04	4.45E-03	1
ENSGALG00000025991	0.715099	1.411446748	13.02108	3.08E-04	4.52E-03	1
ENSGALG00000017018	0.2986109	5.994361722	12.9977	3.12E-04	4.56E-03	1
ENSGALG00000026396	2.1840003	1.260959441	12.986036	3.14E-04	4.57E-03	1
ENSGALG00000007218	0.4065588	3.8093558	12.946693	3.20E-04	4.66E-03	1
ENSGALG00000001951	0.4552295	2.788042422	12.946536	3.21E-04	4.66E-03	1
ENSGALG00000004150	0.4724926	3.851146261	12.935259	3.22E-04	4.68E-03	1
ENSGALG00000012407	1.698993	1.15757959	12.931211	3.23E-04	4.68E-03	1
ENSGALG00000006698	0.4684633	4.017647076	12.917916	3.25E-04	4.70E-03	1
ENSGALG00000006167	0.2817719	6.493357915	12.909475	3.27E-04	4.70E-03	1
ENSGALG00000012226	1.0432743	2.534355846	12.908966	3.27E-04	4.70E-03	1
ENSGALG00000004204	0.1821589	6.581062027	12.90592	3.28E-04	4.71E-03	1
ENSGALG00000005243	0.1981892	6.951736363	12.895379	3.29E-04	4.73E-03	1
ENSGALG00000003298	0.4547036	5.099297981	12.87709	3.33E-04	4.76E-03	1
ENSGALG00000001938	0.2024238	7.087391997	12.85089	3.37E-04	4.80E-03	1
ENSGALG00000005680	0.801112	1.122790367	12.77314	3.52E-04	4.95E-03	1
ENSGALG00000028484	0.2309887	6.972451837	12.762918	3.54E-04	4.96E-03	1
ENSGALG00000004304	0.199648	8.999744508	12.758061	3.54E-04	4.96E-03	1
ENSGALG00000015483	0.3358201	7.219213168	12.721235	3.62E-04	5.05E-03	1
ENSGALG00000002750	0.3577785	7.007245484	12.706718	3.64E-04	5.07E-03	1
ENSGALG00000001857	0.6802373	5.063754648	12.701282	3.65E-04	5.08E-03	1
ENSGALG00000009427	0.2031209	6.704205532	12.661904	3.73E-04	5.17E-03	1
ENSGALG00000006919	0.4865684	3.98799912	12.650397	3.75E-04	5.20E-03	1
ENSGALG00000004248	0.6893231	2.664782787	12.630803	3.79E-04	5.23E-03	1
ENSGALG00000016594	0.7776085	2.494349788	12.618614	3.82E-04	5.25E-03	1
ENSGALG00000021683	0.2843988	6.704283232	12.578105	3.90E-04	5.35E-03	1
ENSGALG00000015629	0.3593322	7.882959851	12.533534	4.00E-04	5.46E-03	1
ENSGALG00000026902	1.0495185	0.595181025	12.516619	4.03E-04	5.49E-03	1
ENSGALG00000002118	0.7875373	5.538804411	12.513362	4.04E-04	5.49E-03	1
ENSGALG00000017235	0.9269079	2.120186144	12.484258	4.10E-04	5.57E-03	1
ENSGALG00000015881	0.2236859	6.915265916	12.4664	4.14E-04	5.61E-03	1
ENSGALG00000006147	0.3121116	7.181952837	12.445112	4.19E-04	5.67E-03	1
ENSGALG00000010991	0.2772093	5.214346364	12.4391	4.20E-04	5.67E-03	1
ENSGALG00000000913	0.5339484	4.034459794	12.419626	4.25E-04	5.72E-03	1
ENSGALG00000010280	1.0054634	0.424447157	12.417031	4.25E-04	5.73E-03	1
ENSGALG00000016322	0.7127914	3.753314492	12.399649	4.29E-04	5.77E-03	1
ENSGALG00000010641	0.2019744	7.389708783	12.361922	4.38E-04	5.86E-03	1
ENSGALG00000014115	0.2151215	6.520624994	12.360217	4.39E-04	5.86E-03	1
ENSGALG00000028628	0.5194917	6.255663701	12.330317	4.46E-04	5.94E-03	1
ENSGALG00000013583	0.2841725	5.378734403	12.32454	4.47E-04	5.95E-03	1
ENSGALG00000011581	0.4067018	5.920717657	12.312634	4.50E-04	5.98E-03	1
ENSGALG00000012439	0.3008551	4.752930162	12.30459	4.52E-04	5.99E-03	1
ENSGALG00000010960	0.9002804	2.41412469	12.291149	4.55E-04	6.01E-03	1
ENSGALG00000026695	0.218941	5.735100915	12.273478	4.59E-04	6.05E-03	1
ENSGALG00000016852	0.4090517	7.352790311	12.27081	4.60E-04	6.06E-03	1
ENSGALG00000027164	0.6599217	1.544116205	12.253872	4.64E-04	6.09E-03	1
ENSGALG00000009771	1.2078957	5.650628407	12.253386	4.64E-04	6.09E-03	1
ENSGALG00000006112	0.764146	3.490354157	12.248354	4.66E-04	6.09E-03	1
ENSGALG00000008945	0.5051284	3.374926378	12.243643	4.67E-04	6.10E-03	1
ENSGALG00000015817	0.5145979	3.708824958	12.238857	4.68E-04	6.11E-03	1
ENSGALG00000022798	0.4768526	4.312667665	12.229287	4.70E-04	6.13E-03	1
ENSGALG00000004973	0.4147674	4.825102225	12.217594	4.73E-04	6.16E-03	1
ENSGALG00000001772	0.3794918	6.115086629	12.210066	4.75E-04	6.18E-03	1
ENSGALG00000009919	0.4783625	2.255500135	12.208126	4.76E-04	6.18E-03	1
ENSGALG00000006917	0.2640846	6.654529947	12.19648	4.79E-04	6.20E-03	1
ENSGALG00000015808	0.2628367	4.61918762	12.187386	4.81E-04	6.21E-03	1
ENSGALG00000012025	0.2327287	5.733964395	12.186975	4.81E-04	6.21E-03	1
ENSGALG00000012085	0.6193353	3.162330311	12.144148	4.92E-04	6.29E-03	1
ENSGALG00000016906	0.3625669	5.187809994	12.132175	4.96E-04	6.32E-03	1
ENSGALG00000016636	0.7632218	4.999178161	12.12979	4.96E-04	6.32E-03	1
ENSGALG00000014575	0.2238816	6.465968036	12.115173	5.00E-04	6.36E-03	1
ENSGALG00000011703	0.4976226	4.218188808	12.063566	5.14E-04	6.51E-03	1
ENSGALG00000009384	0.1993097	7.31501616	12.019596	5.26E-04	6.65E-03	1
ENSGALG00000016234	0.288999	7.690691681	12.014531	5.28E-04	6.65E-03	1
ENSGALG00000002145	0.2825214	6.748238379	12.003797	5.31E-04	6.67E-03	1
ENSGALG00000008797	0.2891523	6.401603209	11.970877	5.40E-04	6.77E-03	1
ENSGALG00000015250	0.2903065	8.343923991	11.9694	5.41E-04	6.77E-03	1
ENSGALG00000016933	0.5624877	5.174605433	11.961998	5.43E-04	6.79E-03	1
ENSGALG00000009670	0.3374134	5.397233256	11.949427	5.47E-04	6.82E-03	1
ENSGALG00000012170	0.2109128	6.654065888	11.923641	5.54E-04	6.89E-03	1
ENSGALG00000006449	0.736363	3.106183384	11.897393	5.62E-04	6.96E-03	1
ENSGALG00000008784	0.38174	3.324543874	11.886734	5.65E-04	6.98E-03	1
ENSGALG00000009230	0.2342475	7.487915001	11.857351	5.74E-04	7.08E-03	1
ENSGALG00000002769	0.6271847	5.413417725	11.849431	5.77E-04	7.10E-03	1
ENSGALG00000005608	0.2824577	7.220917572	11.844399	5.78E-04	7.11E-03	1
ENSGALG00000002629	0.4523086	6.728850786	11.817988	5.87E-04	7.20E-03	1
ENSGALG00000006057	0.3479532	6.848114617	11.799858	5.92E-04	7.25E-03	1
ENSGALG00000008123	0.3239386	4.180536701	11.779891	5.99E-04	7.30E-03	1
ENSGALG00000001872	0.2128951	7.159679024	11.774115	6.01E-04	7.32E-03	1
ENSGALG00000016897	0.2648885	4.255077189	11.756423	6.06E-04	7.38E-03	1
ENSGALG00000002618	0.4782594	2.786138686	11.746278	6.10E-04	7.40E-03	1
ENSGALG00000012317	0.9232083	0.399503008	11.699719	6.25E-04	7.53E-03	1
ENSGALG00000001591	0.439735	4.066543847	11.659068	6.39E-04	7.66E-03	1
ENSGALG00000017166	0.6661274	2.100613647	11.646269	6.43E-04	7.70E-03	1
ENSGALG00000008305	0.5557464	2.599283505	11.643176	6.44E-04	7.71E-03	1
ENSGALG00000015342	0.2544163	5.152043726	11.63793	6.46E-04	7.72E-03	1
ENSGALG00000001896	0.5410112	4.766869559	11.632312	6.48E-04	7.74E-03	1
ENSGALG00000016050	0.2334498	7.283551944	11.625436	6.51E-04	7.75E-03	1
ENSGALG00000006193	0.2244045	6.186779955	11.610581	6.56E-04	7.79E-03	1
ENSGALG00000009492	0.3639026	5.881011913	11.610374	6.56E-04	7.79E-03	1
ENSGALG00000015580	0.2214569	6.536783299	11.597715	6.60E-04	7.83E-03	1
ENSGALG00000005301	0.2838255	4.473231408	11.587722	6.64E-04	7.87E-03	1
ENSGALG00000016330	0.6529031	4.731448712	11.545012	6.79E-04	8.02E-03	1
ENSGALG00000015633	0.4018694	4.828191491	11.539438	6.81E-04	8.04E-03	1
ENSGALG00000006855	0.599437	2.532531443	11.527701	6.86E-04	8.07E-03	1
ENSGALG00000013695	0.2169689	5.462516903	11.513432	6.91E-04	8.12E-03	1
ENSGALG00000015180	0.5637146	4.350678421	11.507973	6.93E-04	8.13E-03	1
ENSGALG00000025780	0.5595968	5.704922616	11.502919	6.95E-04	8.14E-03	1
ENSGALG00000012103	0.5144984	2.08355682	11.480922	7.03E-04	8.21E-03	1
ENSGALG00000004227	0.2181068	5.323087226	11.4675	7.08E-04	8.26E-03	1
ENSGALG00000016862	0.3604523	5.361830445	11.462933	7.10E-04	8.27E-03	1
ENSGALG00000003515	0.6146163	6.739871558	11.390621	7.38E-04	8.56E-03	1
ENSGALG00000012147	0.2459237	6.643167849	11.38713	7.40E-04	8.57E-03	1
ENSGALG00000005935	0.3073808	6.40547593	11.383144	7.41E-04	8.57E-03	1
ENSGALG00000016114	0.4569563	3.256220546	11.374129	7.45E-04	8.59E-03	1
ENSGALG00000003861	0.2069955	6.599843928	11.32132	7.66E-04	8.79E-03	1
ENSGALG00000021136	1.2394336	1.734510875	11.318692	7.67E-04	8.80E-03	1
ENSGALG00000006951	0.8005716	0.693251171	11.304387	7.73E-04	8.85E-03	1
ENSGALG00000017101	0.4982375	2.592602314	11.297332	7.76E-04	8.85E-03	1
ENSGALG00000008222	0.4308709	6.231183213	11.293194	7.78E-04	8.86E-03	1
ENSGALG00000010517	0.3073732	6.071332441	11.27279	7.87E-04	8.94E-03	1
ENSGALG00000005752	0.8825911	0.718118048	11.272661	7.87E-04	8.94E-03	1
ENSGALG00000027409	0.2419805	7.057556849	11.26597	7.89E-04	8.97E-03	1
ENSGALG00000012046	0.7790949	1.175835523	11.259634	7.92E-04	8.98E-03	1
ENSGALG00000007810	0.1778765	7.568012729	11.254949	7.94E-04	8.98E-03	1
ENSGALG00000010522	0.2395109	6.367874638	11.252999	7.95E-04	8.98E-03	1
ENSGALG00000007667	0.6623367	3.614314154	11.252736	7.95E-04	8.98E-03	1
ENSGALG00000010207	0.2694805	5.711883538	11.239672	8.01E-04	8.99E-03	1
ENSGALG00000015880	0.2838603	6.489256754	11.239487	8.01E-04	8.99E-03	1
ENSGALG00000009192	0.4364644	4.669173855	11.23925	8.01E-04	8.99E-03	1
ENSGALG00000007493	0.5368717	3.708461354	11.238209	8.01E-04	8.99E-03	1
ENSGALG00000027095	0.3307024	4.674449633	11.214816	8.11E-04	9.08E-03	1
ENSGALG00000000844	0.3794746	3.858196574	11.208073	8.14E-04	9.10E-03	1
ENSGALG00000011226	0.2879687	4.670141786	11.163655	8.34E-04	9.28E-03	1
ENSGALG00000009233	0.2716326	4.25070145	11.151855	8.39E-04	9.31E-03	1
ENSGALG00000015001	0.5407299	7.334605413	11.12735	8.51E-04	9.41E-03	1
ENSGALG00000003368	0.2611107	4.450292126	11.11897	8.54E-04	9.43E-03	1
ENSGALG00000003219	0.2711744	4.226302309	11.117164	8.55E-04	9.43E-03	1
ENSGALG00000004885	0.5509128	3.113768978	11.100305	8.63E-04	9.51E-03	1
ENSGALG00000013187	0.1876777	6.90976142	11.07111	8.77E-04	9.62E-03	1
ENSGALG00000025792	0.3489124	5.007054815	11.061317	8.81E-04	9.66E-03	1
ENSGALG00000024357	0.613974	3.935893439	11.041773	8.91E-04	9.75E-03	1
ENSGALG00000019967	0.3443475	4.409239041	10.962358	9.30E-04	1.01E-02	1
ENSGALG00000001988	0.2885562	5.207787671	10.955324	9.33E-04	1.01E-02	1
ENSGALG00000011387	0.3094678	8.250075383	10.951258	9.35E-04	1.01E-02	1
ENSGALG00000004829	0.6935518	2.080843555	10.946497	9.38E-04	1.01E-02	1
ENSGALG00000008154	0.2510717	7.155360003	10.917603	9.53E-04	1.03E-02	1
ENSGALG00000026163	0.4040648	7.183889995	10.905811	9.59E-04	1.03E-02	1
ENSGALG00000007435	0.2009097	6.755073174	10.864487	9.80E-04	1.05E-02	1
ENSGALG00000009024	0.4799983	3.75042307	10.860006	9.83E-04	1.05E-02	1
ENSGALG00000006050	0.3996956	2.734928694	10.859737	9.83E-04	1.05E-02	1
ENSGALG00000007728	0.5143881	5.293745882	10.852108	9.87E-04	1.06E-02	1
ENSGALG00000026736	0.4957186	8.685510227	10.840186	9.93E-04	1.06E-02	1
ENSGALG00000009743	0.1795627	6.033171339	10.805251	1.01E-03	1.08E-02	1
ENSGALG00000008686	0.2553594	4.308954285	10.795714	1.02E-03	1.08E-02	1
ENSGALG00000003081	0.2225108	6.295419127	10.787833	1.02E-03	1.08E-02	1
ENSGALG00000010019	0.254896	5.819470302	10.787828	1.02E-03	1.08E-02	1
ENSGALG00000001879	0.5941926	4.173825886	10.77965	1.03E-03	1.08E-02	1
ENSGALG00000008497	0.3182276	8.226145546	10.778511	1.03E-03	1.08E-02	1
ENSGALG00000011300	0.2062292	8.390337325	10.774622	1.03E-03	1.08E-02	1
ENSGALG00000000847	0.1652539	6.671547227	10.749668	1.04E-03	1.10E-02	1
ENSGALG00000005844	0.6761169	1.3322544	10.734121	1.05E-03	1.10E-02	1
ENSGALG00000007489	0.6760563	4.601974849	10.703898	1.07E-03	1.12E-02	1
ENSGALG00000002841	0.1803021	5.872878364	10.694678	1.07E-03	1.12E-02	1
ENSGALG00000006705	0.3940878	6.477870606	10.689234	1.08E-03	1.12E-02	1
ENSGALG00000011688	0.2282278	5.415206473	10.687006	1.08E-03	1.12E-02	1
ENSGALG00000008383	0.4136712	2.112339475	10.671232	1.09E-03	1.13E-02	1
ENSGALG00000025892	0.2604616	6.417529022	10.647757	1.10E-03	1.14E-02	1
ENSGALG00000002945	0.3297597	4.54441822	10.627779	1.11E-03	1.15E-02	1
ENSGALG00000019861	0.733737	5.068195009	10.625561	1.12E-03	1.15E-02	1
ENSGALG00000020151	0.5670701	3.693447685	10.614368	1.12E-03	1.15E-02	1
ENSGALG00000015398	0.3595659	6.736636834	10.592374	1.14E-03	1.16E-02	1
ENSGALG00000015890	0.5412546	2.789076761	10.582894	1.14E-03	1.17E-02	1
ENSGALG00000009036	0.2395665	5.665156635	10.559234	1.16E-03	1.18E-02	1
ENSGALG00000007128	0.2905021	10.09925572	10.541433	1.17E-03	1.19E-02	1
ENSGALG00000009464	0.2926561	5.95915385	10.532037	1.17E-03	1.19E-02	1
ENSGALG00000016878	0.1868297	8.696259949	10.51658	1.18E-03	1.20E-02	1
ENSGALG00000011340	0.198728	6.710030732	10.513734	1.18E-03	1.20E-02	1
ENSGALG00000016945	0.7043712	5.314237825	10.509881	1.19E-03	1.20E-02	1
ENSGALG00000015345	0.858361	4.235702372	10.500584	1.19E-03	1.21E-02	1
ENSGALG00000014336	0.3130628	6.870775491	10.498194	1.19E-03	1.21E-02	1
ENSGALG00000014827	0.6943234	1.598841058	10.483899	1.20E-03	1.21E-02	1
ENSGALG00000013766	0.5497812	2.284540226	10.469058	1.21E-03	1.22E-02	1
ENSGALG00000017025	0.3833444	5.287120706	10.46666	1.22E-03	1.22E-02	1
ENSGALG00000026507	0.2242661	5.198777426	10.464831	1.22E-03	1.22E-02	1
ENSGALG00000005816	0.7212446	0.718467905	10.455114	1.22E-03	1.23E-02	1
ENSGALG00000023135	0.1982476	6.744806308	10.435879	1.24E-03	1.24E-02	1
ENSGALG00000008720	0.2551626	6.918014392	10.412523	1.25E-03	1.25E-02	1
ENSGALG00000009421	0.4269101	6.407988496	10.405192	1.26E-03	1.25E-02	1
ENSGALG00000009448	0.2573571	7.332918242	10.366971	1.28E-03	1.28E-02	1
ENSGALG00000016304	0.3094339	3.849322435	10.363247	1.29E-03	1.28E-02	1
ENSGALG00000010838	0.2341692	7.62202301	10.35825	1.29E-03	1.28E-02	1
ENSGALG00000005979	0.2449205	5.805214345	10.351783	1.29E-03	1.28E-02	1
ENSGALG00000005715	0.2884293	6.297808207	10.342419	1.30E-03	1.28E-02	1
ENSGALG00000007948	0.5294809	4.294047556	10.324548	1.31E-03	1.29E-02	1
ENSGALG00000027984	0.296646	4.449198735	10.319897	1.32E-03	1.29E-02	1
ENSGALG00000008322	0.1820925	6.569509103	10.317697	1.32E-03	1.29E-02	1
ENSGALG00000012473	0.1648543	6.955584481	10.299343	1.33E-03	1.30E-02	1
ENSGALG00000028760	0.6380963	1.970042593	10.296942	1.33E-03	1.30E-02	1
ENSGALG00000003520	0.307268	5.194742069	10.280774	1.34E-03	1.31E-02	1
ENSGALG00000016893	0.387351	4.396327065	10.253145	1.36E-03	1.32E-02	1
ENSGALG00000006252	0.4043194	4.918936178	10.238247	1.38E-03	1.33E-02	1
ENSGALG00000017044	0.5218795	5.382412543	10.207335	1.40E-03	1.35E-02	1
ENSGALG00000003763	0.2761313	5.313371559	10.175481	1.42E-03	1.37E-02	1
ENSGALG00000007892	0.6313131	0.945422348	10.170501	1.43E-03	1.37E-02	1
ENSGALG00000016920	0.5372759	3.346725517	10.152865	1.44E-03	1.38E-02	1
ENSGALG00000003849	0.6908455	1.198397863	10.148813	1.44E-03	1.38E-02	1
ENSGALG00000024395	0.4196589	2.826679179	10.145598	1.45E-03	1.38E-02	1
ENSGALG00000002612	0.1969172	7.314347961	10.144379	1.45E-03	1.38E-02	1
ENSGALG00000006975	0.2510714	6.547131233	10.139381	1.45E-03	1.38E-02	1
ENSGALG00000007100	0.2044294	7.522084835	10.126357	1.46E-03	1.39E-02	1
ENSGALG00000017870	0.7442465	1.078486105	10.090678	1.49E-03	1.41E-02	1
ENSGALG00000002899	0.2456577	5.730182617	10.063956	1.51E-03	1.43E-02	1
ENSGALG00000001513	0.266247	7.414142445	10.063954	1.51E-03	1.43E-02	1
ENSGALG00000007233	0.2283034	7.841316169	10.030794	1.54E-03	1.45E-02	1
ENSGALG00000000106	0.1784103	5.906870687	10.01965	1.55E-03	1.45E-02	1
ENSGALG00000013904	0.1916526	6.114593085	9.989855	1.57E-03	1.47E-02	1
ENSGALG00000017849	0.9087247	0.560325114	9.983373	1.58E-03	1.48E-02	1
ENSGALG00000010971	0.6166473	1.441720958	9.966545	1.59E-03	1.49E-02	1
ENSGALG00000016320	0.1893305	6.90683914	9.931503	1.62E-03	1.51E-02	1
ENSGALG00000002862	0.2089712	6.139360911	9.905809	1.65E-03	1.53E-02	1
ENSGALG00000005512	0.2468931	6.628868014	9.901092	1.65E-03	1.53E-02	1
ENSGALG00000005360	0.4381732	5.858903066	9.893007	1.66E-03	1.53E-02	1
ENSGALG00000015496	0.2374216	6.522776863	9.886613	1.66E-03	1.54E-02	1
ENSGALG00000008353	0.42787	3.478105009	9.883012	1.67E-03	1.54E-02	1
ENSGALG00000005278	0.4062102	7.23275141	9.880248	1.67E-03	1.54E-02	1
ENSGALG00000010526	0.310939	7.144468371	9.871325	1.68E-03	1.55E-02	1
ENSGALG00000002283	0.3081061	4.677430859	9.817274	1.73E-03	1.58E-02	1
ENSGALG00000009134	0.4103021	4.362360169	9.763056	1.78E-03	1.62E-02	1
ENSGALG00000015526	0.6416665	1.47030337	9.762468	1.78E-03	1.62E-02	1
ENSGALG00000005160	0.3470194	7.212376835	9.733909	1.81E-03	1.65E-02	1
ENSGALG00000027324	0.2478289	6.987283861	9.721501	1.82E-03	1.65E-02	1
ENSGALG00000015647	0.2415451	6.00997886	9.717091	1.83E-03	1.65E-02	1
ENSGALG00000016500	0.6211466	2.295887038	9.715639	1.83E-03	1.65E-02	1
ENSGALG00000006355	0.2673455	6.025869796	9.689341	1.85E-03	1.67E-02	1
ENSGALG00000008185	0.6014996	2.655738765	9.652569	1.89E-03	1.70E-02	1
ENSGALG00000016271	0.184355	8.041333818	9.64171	1.90E-03	1.71E-02	1
ENSGALG00000014006	0.2618483	4.233329156	9.622232	1.92E-03	1.72E-02	1
ENSGALG00000004347	0.2401732	5.85368998	9.619032	1.93E-03	1.73E-02	1
ENSGALG00000003805	0.41686	6.867525715	9.616367	1.93E-03	1.73E-02	1
ENSGALG00000008005	0.2864531	5.11433776	9.615602	1.93E-03	1.73E-02	1
ENSGALG00000000908	0.3950879	5.506869295	9.612517	1.93E-03	1.73E-02	1
ENSGALG00000012357	0.5516285	6.526782049	9.588676	1.96E-03	1.75E-02	1
ENSGALG00000016167	0.4541752	5.11938426	9.572884	1.97E-03	1.75E-02	1
ENSGALG00000002930	0.236713	7.625764589	9.57264	1.97E-03	1.75E-02	1
ENSGALG00000005521	0.3365463	6.325528939	9.559813	1.99E-03	1.76E-02	1
ENSGALG00000027757	0.3507041	6.295282066	9.559406	1.99E-03	1.76E-02	1
ENSGALG00000006352	0.4858166	4.555241025	9.557083	1.99E-03	1.76E-02	1
ENSGALG00000015805	0.2671746	6.536283632	9.537137	2.01E-03	1.77E-02	1
ENSGALG00000015018	0.7720215	3.286938252	9.532323	2.02E-03	1.78E-02	1
ENSGALG00000013272	0.4677137	3.352545959	9.522439	2.03E-03	1.78E-02	1
ENSGALG00000013964	0.4308437	2.627030229	9.517548	2.04E-03	1.79E-02	1
ENSGALG00000016358	0.4379283	4.268441027	9.512127	2.04E-03	1.79E-02	1
ENSGALG00000015930	0.1783703	6.749754062	9.508218	2.05E-03	1.79E-02	1
ENSGALG00000016481	0.1885882	8.191945642	9.500635	2.05E-03	1.79E-02	1
ENSGALG00000005125	0.2745315	4.21580235	9.491818	2.06E-03	1.80E-02	1
ENSGALG00000006100	0.1820925	7.110444415	9.489908	2.07E-03	1.80E-02	1
ENSGALG00000017811	0.7951915	0.668849792	9.480872	2.08E-03	1.81E-02	1
ENSGALG00000005893	0.282327	4.813247868	9.475214	2.08E-03	1.81E-02	1
ENSGALG00000000476	0.8110423	1.668675906	9.442457	2.12E-03	1.84E-02	1
ENSGALG00000004493	0.2078246	7.054053899	9.440369	2.12E-03	1.84E-02	1
ENSGALG00000016785	0.5018444	3.157814159	9.432123	2.13E-03	1.85E-02	1
ENSGALG00000008293	0.4653802	6.169091044	9.431958	2.13E-03	1.85E-02	1
ENSGALG00000014945	0.5388012	2.084096212	9.431808	2.13E-03	1.85E-02	1
ENSGALG00000015843	0.2408369	5.325148925	9.421351	2.14E-03	1.85E-02	1
ENSGALG00000005451	0.2636698	6.103554654	9.417014	2.15E-03	1.85E-02	1
ENSGALG00000018384	0.9062675	8.327031721	9.410825	2.16E-03	1.86E-02	1
ENSGALG00000016447	0.3164919	9.120543943	9.405419	2.16E-03	1.86E-02	1
ENSGALG00000008961	1.0036484	4.186308006	9.395097	2.18E-03	1.87E-02	1
ENSGALG00000008509	0.5896941	5.624960853	9.393369	2.18E-03	1.87E-02	1
ENSGALG00000015820	0.5731642	3.907927893	9.387267	2.18E-03	1.87E-02	1
ENSGALG00000013632	0.3341502	4.391726682	9.381416	2.19E-03	1.88E-02	1
ENSGALG00000008765	0.3340032	5.488301999	9.367285	2.21E-03	1.88E-02	1
ENSGALG00000015123	0.5014908	5.773952643	9.343982	2.24E-03	1.91E-02	1
ENSGALG00000013441	0.2908775	4.805595622	9.341853	2.24E-03	1.91E-02	1
ENSGALG00000014673	0.6291137	2.560385432	9.338404	2.24E-03	1.91E-02	1
ENSGALG00000015699	0.19879	7.133449967	9.335143	2.25E-03	1.91E-02	1
ENSGALG00000005610	0.5397187	2.102113878	9.3197	2.27E-03	1.92E-02	1
ENSGALG00000006401	0.389325	5.770223536	9.3078	2.28E-03	1.93E-02	1
ENSGALG00000026542	0.1889949	5.862029448	9.296766	2.30E-03	1.94E-02	1
ENSGALG00000006925	0.2777953	5.552657294	9.285154	2.31E-03	1.95E-02	1
ENSGALG00000005571	0.1809849	6.267621361	9.267912	2.33E-03	1.96E-02	1
ENSGALG00000014992	0.2544699	4.407780717	9.259261	2.34E-03	1.97E-02	1
ENSGALG00000003807	0.2883297	5.685866143	9.256303	2.35E-03	1.97E-02	1
ENSGALG00000009619	0.4240433	2.29106936	9.255584	2.35E-03	1.97E-02	1
ENSGALG00000013112	0.4596997	5.726613444	9.249849	2.36E-03	1.97E-02	1
ENSGALG00000016549	0.3629312	4.168674916	9.232475	2.38E-03	1.99E-02	1
ENSGALG00000013212	0.9662551	3.172906849	9.208551	2.41E-03	2.01E-02	1
ENSGALG00000003513	0.1888155	5.4692102	9.173919	2.45E-03	2.03E-02	1
ENSGALG00000016456	0.3493586	4.883650856	9.169764	2.46E-03	2.04E-02	1
ENSGALG00000016468	0.2404308	5.402878869	9.166825	2.46E-03	2.04E-02	1
ENSGALG00000009364	0.1980967	6.054932578	9.147098	2.49E-03	2.05E-02	1
ENSGALG00000009569	0.1622962	6.681300719	9.143026	2.50E-03	2.06E-02	1
ENSGALG00000012451	0.1925084	5.528776233	9.128678	2.52E-03	2.07E-02	1
ENSGALG00000014523	0.603661	5.261973951	9.117143	2.53E-03	2.08E-02	1
ENSGALG00000023571	0.2028647	6.891025589	9.100312	2.56E-03	2.10E-02	1
ENSGALG00000001612	0.424758	3.485286124	9.08677	2.57E-03	2.11E-02	1
ENSGALG00000006520	0.5665946	9.440283842	9.084565	2.58E-03	2.11E-02	1
ENSGALG00000010040	0.3786824	3.686886097	9.076521	2.59E-03	2.12E-02	1
ENSGALG00000027091	0.6297744	1.762692724	9.070535	2.60E-03	2.12E-02	1
ENSGALG00000009850	0.3655997	4.333678134	9.069717	2.60E-03	2.12E-02	1
ENSGALG00000010411	0.1800026	8.286418767	9.048365	2.63E-03	2.14E-02	1
ENSGALG00000015478	0.2062778	5.845426349	9.014955	2.68E-03	2.18E-02	1
ENSGALG00000012030	0.2844925	6.513856536	9.012081	2.68E-03	2.18E-02	1
ENSGALG00000020939	0.2530616	5.453812388	9.007279	2.69E-03	2.18E-02	1
ENSGALG00000021682	0.3719726	4.024780684	8.995689	2.71E-03	2.19E-02	1
ENSGALG00000016653	0.5419875	4.43115195	8.989846	2.71E-03	2.20E-02	1
ENSGALG00000007183	0.202835	7.028919767	8.98486	2.72E-03	2.20E-02	1
ENSGALG00000010930	0.4059065	3.245988637	8.972646	2.74E-03	2.21E-02	1
ENSGALG00000015901	0.1657677	7.043171353	8.970455	2.74E-03	2.21E-02	1
ENSGALG00000011516	0.594501	2.709260942	8.9661	2.75E-03	2.22E-02	1
ENSGALG00000015012	0.2119204	4.941640971	8.961283	2.76E-03	2.22E-02	1
ENSGALG00000006646	0.2430571	8.237779953	8.960162	2.76E-03	2.22E-02	1
ENSGALG00000009013	0.1678982	6.954943922	8.95098	2.77E-03	2.23E-02	1
ENSGALG00000002606	0.2433564	6.142646431	8.930095	2.81E-03	2.25E-02	1
ENSGALG00000011549	0.5775253	2.887671802	8.919537	2.82E-03	2.26E-02	1
ENSGALG00000013893	0.3942816	3.168302576	8.917454	2.82E-03	2.26E-02	1
ENSGALG00000015254	0.5880238	2.657520296	8.913465	2.83E-03	2.26E-02	1
ENSGALG00000011088	0.1860492	5.57715599	8.882554	2.88E-03	2.30E-02	1
ENSGALG00000003814	1.3109273	0.032684464	8.875355	2.89E-03	2.31E-02	1
ENSGALG00000016203	0.3729097	5.969289854	8.871879	2.90E-03	2.31E-02	1
ENSGALG00000012386	0.1889085	6.806527548	8.859754	2.92E-03	2.32E-02	1
ENSGALG00000008654	0.2075382	5.815923565	8.850278	2.93E-03	2.33E-02	1
ENSGALG00000006609	0.4724676	3.942308711	8.841329	2.94E-03	2.34E-02	1
ENSGALG00000023436	0.565367	3.899598572	8.837282	2.95E-03	2.34E-02	1
ENSGALG00000000062	0.1566376	6.132783659	8.828159	2.97E-03	2.35E-02	1
ENSGALG00000007786	0.4642333	4.747605325	8.81507	2.99E-03	2.36E-02	1
ENSGALG00000009392	0.7862394	1.155774696	8.804052	3.01E-03	2.37E-02	1
ENSGALG00000010783	0.1895792	6.459496478	8.800537	3.01E-03	2.37E-02	1
ENSGALG00000027695	0.860177	2.171476905	8.785616	3.04E-03	2.39E-02	1
ENSGALG00000011709	0.4124113	4.207103787	8.783336	3.04E-03	2.39E-02	1
ENSGALG00000004670	0.2158512	6.316828891	8.782655	3.04E-03	2.39E-02	1
ENSGALG00000016821	1.7495354	-0.385284775	8.776276	3.05E-03	2.40E-02	1
ENSGALG00000006652	0.3222932	5.203917518	8.771159	3.06E-03	2.40E-02	1
ENSGALG00000003473	0.6729415	1.978179002	8.747084	3.10E-03	2.43E-02	1
ENSGALG00000016854	0.2147048	4.706886355	8.722916	3.14E-03	2.46E-02	1
ENSGALG00000023440	0.1671156	6.510311846	8.72241	3.14E-03	2.46E-02	1
ENSGALG00000009830	0.5724694	4.562822646	8.717985	3.15E-03	2.46E-02	1
ENSGALG00000005425	0.3519576	9.376896764	8.713535	3.16E-03	2.46E-02	1
ENSGALG00000007145	0.2046045	9.712579227	8.700493	3.18E-03	2.48E-02	1
ENSGALG00000014270	0.6835016	5.759603004	8.692786	3.19E-03	2.48E-02	1
ENSGALG00000003433	0.3505371	6.072132662	8.692135	3.20E-03	2.48E-02	1
ENSGALG00000028043	0.5318011	2.430324614	8.691729	3.20E-03	2.48E-02	1
ENSGALG00000016809	0.5803484	2.95299456	8.685224	3.21E-03	2.49E-02	1
ENSGALG00000010006	0.1808967	6.276690218	8.679078	3.22E-03	2.49E-02	1
ENSGALG00000008657	0.2517351	5.361636079	8.666242	3.24E-03	2.51E-02	1
ENSGALG00000004169	0.2599446	7.779131313	8.665905	3.24E-03	2.51E-02	1
ENSGALG00000018819	0.354434	4.203637808	8.659262	3.25E-03	2.51E-02	1
ENSGALG00000016894	0.2327221	8.3607619	8.657613	3.26E-03	2.51E-02	1
ENSGALG00000012209	0.3325608	5.18453461	8.63667	3.29E-03	2.53E-02	1
ENSGALG00000010177	0.2484008	7.645236869	8.635981	3.30E-03	2.53E-02	1
ENSGALG00000010170	0.5083241	3.110032482	8.635842	3.30E-03	2.53E-02	1
ENSGALG00000004096	0.5724994	4.247333847	8.623604	3.32E-03	2.55E-02	1
ENSGALG00000013962	0.1991361	6.342584233	8.617996	3.33E-03	2.55E-02	1
ENSGALG00000008776	1.1866223	1.163264086	8.612733	3.34E-03	2.56E-02	1
ENSGALG00000012186	0.1937527	6.099656564	8.611758	3.34E-03	2.56E-02	1
ENSGALG00000004419	0.2392731	6.671033468	8.600252	3.36E-03	2.57E-02	1
ENSGALG00000003620	0.2103673	4.926723973	8.595342	3.37E-03	2.57E-02	1
ENSGALG00000007979	0.3565686	4.434500717	8.570832	3.42E-03	2.60E-02	1
ENSGALG00000007030	0.3042784	3.486632385	8.567612	3.42E-03	2.60E-02	1
ENSGALG00000005203	0.4510692	3.841235105	8.536148	3.48E-03	2.63E-02	1
ENSGALG00000009410	0.2153162	4.785711143	8.53603	3.48E-03	2.63E-02	1
ENSGALG00000002515	0.6254063	4.44994278	8.533318	3.49E-03	2.63E-02	1
ENSGALG00000005284	0.638957	1.01163496	8.515031	3.52E-03	2.65E-02	1
ENSGALG00000007672	0.2001725	7.328547083	8.514744	3.52E-03	2.65E-02	1
ENSGALG00000006794	0.2453499	6.689864367	8.505858	3.54E-03	2.66E-02	1
ENSGALG00000001845	0.2183224	5.20357653	8.501818	3.55E-03	2.67E-02	1
ENSGALG00000007005	0.1761137	6.939137616	8.497552	3.56E-03	2.67E-02	1
ENSGALG00000027922	0.2173827	4.998057593	8.490014	3.57E-03	2.68E-02	1
ENSGALG00000013002	0.2112507	7.807391238	8.489191	3.57E-03	2.68E-02	1
ENSGALG00000016548	0.1843319	6.261717501	8.480497	3.59E-03	2.69E-02	1
ENSGALG00000007439	0.2167771	7.184530432	8.476606	3.60E-03	2.69E-02	1
ENSGALG00000006830	0.3344902	3.800109121	8.474581	3.60E-03	2.69E-02	1
ENSGALG00000006328	0.3003239	4.989037082	8.469721	3.61E-03	2.69E-02	1
ENSGALG00000006121	0.2718251	6.259912085	8.469011	3.61E-03	2.69E-02	1
ENSGALG00000007541	0.1635024	6.549353566	8.468653	3.61E-03	2.69E-02	1
ENSGALG00000016746	0.3109323	6.940524418	8.468301	3.61E-03	2.69E-02	1
ENSGALG00000013455	0.5046531	4.52343941	8.453973	3.64E-03	2.71E-02	1
ENSGALG00000014678	0.4812653	2.568579668	8.453045	3.64E-03	2.71E-02	1
ENSGALG00000015568	0.4387171	5.758071529	8.450594	3.65E-03	2.71E-02	1
ENSGALG00000009018	0.1642287	8.340250507	8.446796	3.66E-03	2.71E-02	1
ENSGALG00000017012	0.4508238	1.751149449	8.421649	3.71E-03	2.74E-02	1
ENSGALG00000001475	0.3577097	8.173566404	8.418393	3.71E-03	2.74E-02	1
ENSGALG00000002973	0.1722406	6.228249167	8.417249	3.72E-03	2.74E-02	1
ENSGALG00000008389	0.2535829	6.911043021	8.405066	3.74E-03	2.76E-02	1
ENSGALG00000012642	0.1921752	6.192818944	8.392413	3.77E-03	2.77E-02	1
ENSGALG00000016417	0.4389341	4.479363156	8.369753	3.82E-03	2.80E-02	1
ENSGALG00000012258	0.2463084	6.674644281	8.360681	3.83E-03	2.81E-02	1
ENSGALG00000003854	0.377884	4.571739627	8.35594	3.84E-03	2.81E-02	1
ENSGALG00000012726	0.4086276	10.58948404	8.352545	3.85E-03	2.81E-02	1
ENSGALG00000017165	0.2207087	6.669926464	8.349152	3.86E-03	2.81E-02	1
ENSGALG00000016198	0.1829029	7.78187228	8.347917	3.86E-03	2.81E-02	1
ENSGALG00000016233	0.4520615	3.011293044	8.346267	3.86E-03	2.81E-02	1
ENSGALG00000009434	0.2214952	6.909058563	8.334589	3.89E-03	2.83E-02	1
ENSGALG00000028250	0.8155275	0.978491372	8.327999	3.90E-03	2.84E-02	1
ENSGALG00000002129	0.2100269	5.220170422	8.325587	3.91E-03	2.84E-02	1
ENSGALG00000012712	0.3807891	3.657810074	8.321732	3.92E-03	2.84E-02	1
ENSGALG00000009947	0.4189137	5.234709381	8.320013	3.92E-03	2.84E-02	1
ENSGALG00000005791	0.4101641	3.367912528	8.318988	3.92E-03	2.84E-02	1
ENSGALG00000004687	0.3922183	3.616700738	8.308706	3.95E-03	2.85E-02	1
ENSGALG00000013685	0.1859077	6.301815241	8.305895	3.95E-03	2.85E-02	1
ENSGALG00000002863	0.3429021	8.031027675	8.301296	3.96E-03	2.86E-02	1
ENSGALG00000016077	0.1678082	6.980897864	8.280848	4.01E-03	2.89E-02	1
ENSGALG00000016195	0.5786031	7.353767458	8.277057	4.01E-03	2.89E-02	1
ENSGALG00000001051	0.2011107	6.333077466	8.261941	4.05E-03	2.91E-02	1
ENSGALG00000015492	0.7838906	0.335184725	8.258838	4.06E-03	2.91E-02	1
ENSGALG00000007700	0.2849937	6.36506524	8.250596	4.07E-03	2.92E-02	1
ENSGALG00000016270	0.1653325	7.217083058	8.231609	4.12E-03	2.95E-02	1
ENSGALG00000005823	0.3627658	9.978522716	8.216499	4.15E-03	2.97E-02	1
ENSGALG00000003674	0.4429965	3.34224742	8.21028	4.17E-03	2.98E-02	1
ENSGALG00000007129	0.5695542	5.104644494	8.18925	4.21E-03	3.01E-02	1
ENSGALG00000006804	0.5743394	2.235227391	8.18804	4.22E-03	3.01E-02	1
ENSGALG00000008972	0.1767458	6.387926425	8.187462	4.22E-03	3.01E-02	1
ENSGALG00000010979	0.2923092	4.148200687	8.186266	4.22E-03	3.01E-02	1
ENSGALG00000009003	0.7722624	2.145973159	8.160568	4.28E-03	3.04E-02	1
ENSGALG00000010935	0.9126067	4.494660618	8.159683	4.28E-03	3.04E-02	1
ENSGALG00000028439	0.2015216	5.354183483	8.15496	4.29E-03	3.04E-02	1
ENSGALG00000002896	0.350202	4.367103815	8.153875	4.30E-03	3.04E-02	1
ENSGALG00000002248	0.1897391	7.520886986	8.129911	4.35E-03	3.08E-02	1
ENSGALG00000006064	0.4468975	1.851264151	8.121119	4.38E-03	3.08E-02	1
ENSGALG00000005575	0.1642223	7.208485261	8.098829	4.43E-03	3.11E-02	1
ENSGALG00000010931	0.9187946	0.429302629	8.081786	4.47E-03	3.13E-02	1
ENSGALG00000014501	0.7186939	1.912117066	8.07386	4.49E-03	3.14E-02	1
ENSGALG00000007098	0.4329058	4.42140218	8.056252	4.53E-03	3.16E-02	1
ENSGALG00000012954	0.3744624	5.432226673	8.052452	4.54E-03	3.17E-02	1
ENSGALG00000006258	0.4167002	5.510622251	8.02751	4.61E-03	3.20E-02	1
ENSGALG00000002513	0.6864783	3.121339502	8.021497	4.62E-03	3.21E-02	1
ENSGALG00000005695	0.2485701	4.774595114	8.015223	4.64E-03	3.21E-02	1
ENSGALG00000016357	0.4574583	7.100015378	8.015213	4.64E-03	3.21E-02	1
ENSGALG00000023719	0.5484449	2.892185612	8.004227	4.67E-03	3.23E-02	1
ENSGALG00000016796	0.2091556	5.697988278	7.990482	4.70E-03	3.25E-02	1
ENSGALG00000009354	0.4125997	6.695343387	7.977488	4.74E-03	3.27E-02	1
ENSGALG00000027707	0.4982916	5.573408045	7.96471	4.77E-03	3.29E-02	1
ENSGALG00000000935	0.5591765	1.900139525	7.963713	4.77E-03	3.29E-02	1
ENSGALG00000011193	0.2311715	4.537709341	7.962845	4.77E-03	3.29E-02	1
ENSGALG00000003748	0.1982372	7.461852671	7.962621	4.78E-03	3.29E-02	1
ENSGALG00000013814	0.3672443	6.355952436	7.921832	4.88E-03	3.35E-02	1
ENSGALG00000003764	0.2293174	5.920368406	7.917458	4.90E-03	3.36E-02	1
ENSGALG00000008117	0.2018549	5.288724792	7.911783	4.91E-03	3.37E-02	1
ENSGALG00000012207	0.3093119	5.363819034	7.910192	4.92E-03	3.37E-02	1
ENSGALG00000008240	0.186574	6.741366023	7.892199	4.96E-03	3.39E-02	1
ENSGALG00000012309	0.4664541	1.59193377	7.885437	4.98E-03	3.40E-02	1
ENSGALG00000025759	0.2086739	6.827034277	7.882509	4.99E-03	3.40E-02	1
ENSGALG00000006345	0.1770245	6.100343332	7.874602	5.01E-03	3.41E-02	1
ENSGALG00000014398	0.528743	2.438939366	7.87059	5.02E-03	3.42E-02	1
ENSGALG00000016442	0.3905986	6.495411008	7.863346	5.04E-03	3.43E-02	1
ENSGALG00000002067	0.242305	4.858602786	7.855946	5.07E-03	3.44E-02	1
ENSGALG00000010704	0.247978	7.413799271	7.847303	5.09E-03	3.45E-02	1
ENSGALG00000017076	0.2422643	5.90546286	7.825407	5.15E-03	3.48E-02	1
ENSGALG00000002845	0.8861368	0.415887556	7.821522	5.16E-03	3.48E-02	1
ENSGALG00000005283	0.1616389	7.36381684	7.819322	5.17E-03	3.49E-02	1
ENSGALG00000002789	0.8752358	3.278546749	7.812947	5.19E-03	3.49E-02	1
ENSGALG00000001559	0.7373866	0.860703889	7.775365	5.30E-03	3.56E-02	1
ENSGALG00000010088	0.2238266	7.0536654	7.768131	5.32E-03	3.57E-02	1
ENSGALG00000007644	0.1846909	6.131853036	7.755429	5.36E-03	3.59E-02	1
ENSGALG00000017092	0.1815733	7.891505225	7.755259	5.36E-03	3.59E-02	1
ENSGALG00000016337	0.2336131	4.599884467	7.746426	5.38E-03	3.60E-02	1
ENSGALG00000010973	0.2233541	8.445086152	7.745487	5.38E-03	3.60E-02	1
ENSGALG00000002553	0.5335427	3.591552508	7.744198	5.39E-03	3.60E-02	1
ENSGALG00000011834	0.2780112	4.97973426	7.742206	5.39E-03	3.61E-02	1
ENSGALG00000027166	0.7285469	2.050831441	7.741785	5.40E-03	3.61E-02	1
ENSGALG00000012784	0.6539976	8.337639387	7.74033	5.40E-03	3.61E-02	1
ENSGALG00000004286	0.4361988	2.652630056	7.711803	5.49E-03	3.65E-02	1
ENSGALG00000001616	0.3330446	5.338853268	7.696597	5.53E-03	3.68E-02	1
ENSGALG00000011013	0.3065395	4.489702857	7.678951	5.59E-03	3.71E-02	1
ENSGALG00000006043	0.2454555	6.31217299	7.657774	5.65E-03	3.74E-02	1
ENSGALG00000007037	0.1583104	7.265301907	7.657645	5.65E-03	3.74E-02	1
ENSGALG00000006368	0.7736729	1.740771615	7.64425	5.70E-03	3.76E-02	1
ENSGALG00000008045	0.2165679	5.86404934	7.641192	5.71E-03	3.77E-02	1
ENSGALG00000017122	0.5495258	2.479168749	7.640098	5.71E-03	3.77E-02	1
ENSGALG00000016251	0.4353504	6.075071649	7.639778	5.71E-03	3.77E-02	1
ENSGALG00000028438	0.3484016	6.187729756	7.634239	5.73E-03	3.77E-02	1
ENSGALG00000022875	0.4651588	5.357699058	7.628497	5.75E-03	3.78E-02	1
ENSGALG00000017168	1.2586905	0.007301531	7.626416	5.75E-03	3.78E-02	1
ENSGALG00000027203	0.8274536	0.122903334	7.624395	5.76E-03	3.78E-02	1
ENSGALG00000012958	0.4521921	2.238972065	7.607772	5.81E-03	3.81E-02	1
ENSGALG00000013971	0.2399376	8.216343734	7.607031	5.81E-03	3.81E-02	1
ENSGALG00000005332	0.782205	1.088084742	7.604628	5.82E-03	3.81E-02	1
ENSGALG00000002114	0.4056976	3.161300457	7.602989	5.83E-03	3.81E-02	1
ENSGALG00000002719	0.1424184	7.065284854	7.574363	5.92E-03	3.85E-02	1
ENSGALG00000016896	0.3986212	5.790544091	7.570181	5.93E-03	3.86E-02	1
ENSGALG00000020986	0.3734877	2.916062296	7.54751	6.01E-03	3.90E-02	1
ENSGALG00000016221	0.7093988	1.037190351	7.540368	6.03E-03	3.92E-02	1
ENSGALG00000009653	0.2552456	5.084901253	7.533562	6.06E-03	3.93E-02	1
ENSGALG00000012263	0.2079492	6.160129341	7.53174	6.06E-03	3.93E-02	1
ENSGALG00000005509	0.2124143	4.843840645	7.521733	6.10E-03	3.95E-02	1
ENSGALG00000028807	0.1777733	6.058444353	7.51073	6.13E-03	3.97E-02	1
ENSGALG00000015506	0.2381409	5.381518174	7.499991	6.17E-03	3.99E-02	1
ENSGALG00000010836	0.2895705	6.521942095	7.496429	6.18E-03	3.99E-02	1
ENSGALG00000006982	0.3894099	5.93040494	7.488983	6.21E-03	4.00E-02	1
ENSGALG00000005178	1.3214194	1.014436703	7.48827	6.21E-03	4.00E-02	1
ENSGALG00000021835	0.3786173	2.996716298	7.479131	6.24E-03	4.02E-02	1
ENSGALG00000010940	0.6032718	3.21760612	7.476749	6.25E-03	4.02E-02	1
ENSGALG00000010576	0.1634698	7.641064299	7.472546	6.26E-03	4.03E-02	1
ENSGALG00000015718	0.1628056	8.590477893	7.467947	6.28E-03	4.04E-02	1
ENSGALG00000012224	0.4841837	5.093788292	7.463956	6.29E-03	4.05E-02	1
ENSGALG00000007404	0.2321383	6.546792554	7.45139	6.34E-03	4.07E-02	1
ENSGALG00000006606	0.6851777	1.262855373	7.448233	6.35E-03	4.07E-02	1
ENSGALG00000012087	0.2135401	4.787449105	7.440301	6.38E-03	4.08E-02	1
ENSGALG00000002501	0.3014735	4.029404385	7.433562	6.40E-03	4.09E-02	1
ENSGALG00000010847	0.4187416	5.798409225	7.416693	6.46E-03	4.12E-02	1
ENSGALG00000016931	0.3900803	4.411313769	7.416641	6.46E-03	4.12E-02	1
ENSGALG00000001551	0.2568343	7.159810747	7.403172	6.51E-03	4.14E-02	1
ENSGALG00000006788	0.154954	7.331820975	7.400886	6.52E-03	4.15E-02	1
ENSGALG00000010875	0.5156891	2.59508721	7.396435	6.54E-03	4.15E-02	1
ENSGALG00000008906	0.2414634	7.230097945	7.395673	6.54E-03	4.15E-02	1
ENSGALG00000005958	0.3212107	4.945902478	7.39117	6.55E-03	4.16E-02	1
ENSGALG00000019524	0.3600188	4.771866856	7.387429	6.57E-03	4.16E-02	1
ENSGALG00000015050	0.2532249	6.128361771	7.384005	6.58E-03	4.16E-02	1
ENSGALG00000002844	0.1721012	7.882302342	7.362352	6.66E-03	4.20E-02	1
ENSGALG00000006487	0.1501024	7.083646833	7.353611	6.69E-03	4.21E-02	1
ENSGALG00000000085	0.2182017	7.329989875	7.339067	6.75E-03	4.24E-02	1
ENSGALG00000025617	0.5532413	1.146159188	7.336614	6.76E-03	4.24E-02	1
ENSGALG00000020180	0.9384929	0.754437208	7.334334	6.76E-03	4.25E-02	1
ENSGALG00000001335	0.1663573	6.936657494	7.330254	6.78E-03	4.25E-02	1
ENSGALG00000025698	1.5664407	5.25874699	7.329636	6.78E-03	4.25E-02	1
ENSGALG00000003146	0.6666401	0.613722098	7.328556	6.79E-03	4.25E-02	1
ENSGALG00000027853	0.4143442	4.606615494	7.325599	6.80E-03	4.25E-02	1
ENSGALG00000021656	0.2241928	6.847667109	7.318252	6.83E-03	4.27E-02	1
ENSGALG00000016749	0.9016842	1.37819647	7.316623	6.83E-03	4.27E-02	1
ENSGALG00000007974	0.1830707	6.932817561	7.314073	6.84E-03	4.27E-02	1
ENSGALG00000003440	0.4987397	1.180899724	7.281719	6.97E-03	4.33E-02	1
ENSGALG00000014624	0.7771808	1.387925555	7.27212	7.00E-03	4.34E-02	1
ENSGALG00000007089	0.2443081	7.621382595	7.258875	7.06E-03	4.37E-02	1
ENSGALG00000018361	0.5357715	10.5797775	7.256754	7.06E-03	4.37E-02	1
ENSGALG00000027955	0.3311501	6.046665402	7.251551	7.08E-03	4.37E-02	1
ENSGALG00000009654	0.3906068	3.300122934	7.24557	7.11E-03	4.39E-02	1
ENSGALG00000028373	0.3283626	3.095020771	7.240549	7.13E-03	4.39E-02	1
ENSGALG00000005737	0.2738834	4.154901027	7.229133	7.17E-03	4.41E-02	1
ENSGALG00000010382	0.7056188	1.702597604	7.227395	7.18E-03	4.41E-02	1
ENSGALG00000011432	0.2115029	7.957821321	7.22601	7.19E-03	4.41E-02	1
ENSGALG00000002444	0.5097003	0.760397637	7.224723	7.19E-03	4.41E-02	1
ENSGALG00000008910	0.4848271	2.664834836	7.215671	7.23E-03	4.43E-02	1
ENSGALG00000018373	0.4929932	12.91116552	7.176643	7.39E-03	4.50E-02	1
ENSGALG00000011191	0.3153373	6.10860011	7.175633	7.39E-03	4.50E-02	1
ENSGALG00000006301	0.3255695	3.487293943	7.170915	7.41E-03	4.51E-02	1
ENSGALG00000011692	0.1851496	6.810244598	7.155544	7.47E-03	4.54E-02	1
ENSGALG00000001770	0.3668549	4.18892815	7.148794	7.50E-03	4.55E-02	1
ENSGALG00000006769	0.1741104	5.110038745	7.14795	7.50E-03	4.55E-02	1
ENSGALG00000026890	0.5788712	5.787080445	7.142265	7.53E-03	4.57E-02	1
ENSGALG00000002839	0.3297033	5.980871111	7.132256	7.57E-03	4.59E-02	1
ENSGALG00000012766	0.2892917	4.033472862	7.130094	7.58E-03	4.59E-02	1
ENSGALG00000011689	0.3043437	5.57188212	7.124748	7.60E-03	4.60E-02	1
ENSGALG00000014940	0.2309547	4.442345597	7.113864	7.65E-03	4.62E-02	1
ENSGALG00000001285	0.3617612	2.303876944	7.111008	7.66E-03	4.62E-02	1
ENSGALG00000011446	0.3195342	7.771711856	7.110986	7.66E-03	4.62E-02	1
ENSGALG00000016331	0.2825068	5.099102617	7.105012	7.69E-03	4.63E-02	1
ENSGALG00000017105	0.1968932	5.313911108	7.091497	7.75E-03	4.66E-02	1
ENSGALG00000009930	0.1562184	7.157392034	7.089506	7.75E-03	4.66E-02	1
ENSGALG00000015377	0.3606004	6.175433865	7.078296	7.80E-03	4.68E-02	1
ENSGALG00000017046	0.4353659	8.671753874	7.076384	7.81E-03	4.68E-02	1
ENSGALG00000024083	0.4562456	6.668416238	7.066873	7.85E-03	4.70E-02	1
ENSGALG00000005277	0.191596	4.70475498	7.066869	7.85E-03	4.70E-02	1
ENSGALG00000017086	0.8661866	0.777576398	7.065576	7.86E-03	4.70E-02	1
ENSGALG00000008937	0.1528341	6.31847092	7.065326	7.86E-03	4.70E-02	1
ENSGALG00000011148	0.3266871	5.560422619	7.050142	7.93E-03	4.73E-02	1
ENSGALG00000007392	0.3451274	7.042958804	7.045952	7.94E-03	4.74E-02	1
ENSGALG00000021231	0.2334763	4.703132652	7.042603	7.96E-03	4.74E-02	1
ENSGALG00000006157	0.1711579	7.168711151	7.0389	7.98E-03	4.75E-02	1
ENSGALG00000010145	1.2332573	0.197281513	7.038841	7.98E-03	4.75E-02	1
ENSGALG00000027943	0.2054577	5.727185977	7.022846	8.05E-03	4.78E-02	1
ENSGALG00000014910	0.35171	7.515746505	7.012674	8.09E-03	4.80E-02	1
ENSGALG00000000587	0.390404	5.101562437	7.004681	8.13E-03	4.82E-02	1
ENSGALG00000014106	0.2204344	8.150487433	6.999144	8.15E-03	4.83E-02	1
ENSGALG00000023073	0.2711495	6.599332144	6.997817	8.16E-03	4.83E-02	1
ENSGALG00000002712	0.3277673	5.649063703	6.995912	8.17E-03	4.83E-02	1
ENSGALG00000009332	0.1632107	7.44844874	6.995219	8.17E-03	4.83E-02	1
ENSGALG00000014217	0.2064625	4.683769224	6.989096	8.20E-03	4.84E-02	1
ENSGALG00000012969	0.1806819	5.659627667	6.987821	8.21E-03	4.84E-02	1
ENSGALG00000001942	0.2036661	5.444955133	6.986954	8.21E-03	4.84E-02	1
ENSGALG00000006000	0.3811702	6.240470886	6.984969	8.22E-03	4.85E-02	1
ENSGALG00000003248	0.1638459	7.524012349	6.98394	8.22E-03	4.85E-02	1
ENSGALG00000025541	0.8007017	0.475231792	6.977	8.26E-03	4.86E-02	1
ENSGALG00000016377	0.4062689	6.442848728	6.971561	8.28E-03	4.87E-02	1
ENSGALG00000006306	0.5993917	2.627285709	6.94702	8.40E-03	4.93E-02	1
ENSGALG00000008663	0.3926146	3.536938292	6.942425	8.42E-03	4.94E-02	1
ENSGALG00000017365	0.2340571	4.862314639	6.939264	8.43E-03	4.94E-02	1
ENSGALG00000005812	0.7702409	0.721624261	6.936246	8.45E-03	4.95E-02	1
ENSGALG00000017145	0.2091785	6.517984473	6.927859	8.49E-03	4.97E-02	1
ENSGALG00000013902	0.3169736	5.875882565	6.925532	8.50E-03	4.97E-02	1
ENSGALG00000028683	0.3366591	7.575114034	6.92142	8.52E-03	4.98E-02	1
ENSGALG00000013083	0.5577182	1.596363638	6.919846	8.52E-03	4.98E-02	1
ENSGALG00000017048	0.2927838	5.357243816	6.914206	8.55E-03	4.99E-02	1
