# Supplementary material for: RNA sequencing-based analysis of the spleen transcriptome following infectious bronchitis virus infection of chickens selected for different mannose-binding lectin serum concentrations
Source: BMC Genomics. 2016 Jan 27;17:82. doi: 10.1186/s12864-016-2403-1 (PMC4729133; doi:10.1186/s12864-016-2403-1)
Supplement: Additional file 7: Table S5. — Differentially expressed genes (FDR < 0.05) for comparison between L10L and L10H infected birds at week 3. (TXT 61 kb) [file 12864_2016_2403_MOESM7_ESM.txt]

genes	logFC	logCPM	LR	PValue	FDR	UpDownRegulated
ENSGALG00000001945	-0.8267564	5.619984589	159.581729	1.40E-36	4.49E-33	-1
ENSGALG00000015708	-1.9084755	4.104617992	159.324639	1.59E-36	4.49E-33	-1
ENSGALG00000008716	-2.2329611	2.906637739	106.922048	4.63E-25	1.05E-21	-1
ENSGALG00000015395	-2.9518303	3.20750486	100.661838	1.09E-23	1.76E-20	-1
ENSGALG00000010980	-2.663344	0.753818361	69.878104	6.31E-17	5.48E-14	-1
ENSGALG00000014958	-1.3263811	2.150556624	62.240756	3.04E-15	2.15E-12	-1
ENSGALG00000013659	-2.6196808	0.056376432	59.000626	1.58E-14	1.05E-11	-1
ENSGALG00000017813	-3.5459499	1.470299926	58.18042	2.39E-14	1.42E-11	-1
ENSGALG00000017812	-2.1087527	2.219818193	53.826793	2.19E-13	9.89E-11	-1
ENSGALG00000022661	-1.0074591	3.921259559	51.764309	6.26E-13	2.52E-10	-1
ENSGALG00000019382	-3.3564825	-0.172064063	47.944086	4.39E-12	1.46E-09	-1
ENSGALG00000027536	-2.1346132	0.92072622	46.215584	1.06E-11	3.23E-09	-1
ENSGALG00000026609	-1.4541212	2.713426868	45.605459	1.45E-11	4.30E-09	-1
ENSGALG00000006575	-2.3424164	1.659359547	40.962673	1.55E-10	4.07E-08	-1
ENSGALG00000006756	-0.9996965	6.738051381	40.404169	2.07E-10	5.18E-08	-1
ENSGALG00000008701	-2.0340612	4.06939022	39.474445	3.32E-10	7.97E-08	-1
ENSGALG00000014962	-1.3368542	3.58038177	38.360736	5.88E-10	1.33E-07	-1
ENSGALG00000020488	-0.8357084	6.005264389	37.275334	1.03E-09	2.21E-07	-1
ENSGALG00000006281	-0.3214628	6.690924188	36.535442	1.50E-09	3.02E-07	-1
ENSGALG00000007841	-1.0026185	2.213970006	36.306702	1.69E-09	3.34E-07	-1
ENSGALG00000019793	-3.4415239	-0.145511744	35.910828	2.07E-09	3.95E-07	-1
ENSGALG00000024056	-0.4157635	4.998346595	35.204832	2.97E-09	5.41E-07	-1
ENSGALG00000014863	-0.7545741	4.049549989	33.906273	5.78E-09	9.50E-07	-1
ENSGALG00000013803	-0.5113354	6.615771202	33.898157	5.81E-09	9.50E-07	-1
ENSGALG00000001422	-0.6293899	5.465353437	33.862428	5.92E-09	9.54E-07	-1
ENSGALG00000004511	-1.6447613	1.17888881	33.198143	8.32E-09	1.31E-06	-1
ENSGALG00000017234	-0.8953353	3.525905168	33.188209	8.37E-09	1.31E-06	-1
ENSGALG00000027861	-1.8262225	2.080358413	33.115455	8.68E-09	1.33E-06	-1
ENSGALG00000028536	-0.7989553	10.01222073	32.47263	1.21E-08	1.75E-06	-1
ENSGALG00000005148	-0.7213272	6.505753573	32.373884	1.27E-08	1.82E-06	-1
ENSGALG00000012352	-1.1212927	4.671760354	32.289272	1.33E-08	1.88E-06	-1
ENSGALG00000015231	-0.366434	4.756063259	29.247611	6.37E-08	7.73E-06	-1
ENSGALG00000016502	-1.1220329	1.661259792	28.810807	7.98E-08	9.39E-06	-1
ENSGALG00000001630	-0.3900832	5.664747185	28.52918	9.23E-08	1.05E-05	-1
ENSGALG00000005994	-0.6233725	6.683294253	28.442273	9.65E-08	1.09E-05	-1
ENSGALG00000010831	-1.2784211	1.280201881	28.326831	1.02E-07	1.15E-05	-1
ENSGALG00000004526	-1.5309799	0.900270796	27.911538	1.27E-07	1.34E-05	-1
ENSGALG00000013846	-0.9821608	3.023456017	27.417778	1.64E-07	1.70E-05	-1
ENSGALG00000016362	-1.4006355	0.781234523	26.594018	2.51E-07	2.42E-05	-1
ENSGALG00000016440	-0.4788356	4.522749592	26.380134	2.80E-07	2.68E-05	-1
ENSGALG00000003557	-0.5468038	4.967586996	25.831792	3.73E-07	3.31E-05	-1
ENSGALG00000028018	-0.9880025	2.041011505	25.622687	4.15E-07	3.66E-05	-1
ENSGALG00000027865	-0.3940003	6.86216512	25.409658	4.64E-07	4.03E-05	-1
ENSGALG00000017163	-0.3724956	6.551974381	25.324336	4.85E-07	4.18E-05	-1
ENSGALG00000020679	-1.2491227	2.892061959	25.045476	5.60E-07	4.79E-05	-1
ENSGALG00000006884	-0.3403935	6.251353601	24.176538	8.79E-07	7.24E-05	-1
ENSGALG00000016569	-0.6654056	3.582084125	23.633983	1.17E-06	9.27E-05	-1
ENSGALG00000017156	-0.2865654	5.530033321	23.611126	1.18E-06	9.31E-05	-1
ENSGALG00000013506	-0.2755487	6.217211249	23.518424	1.24E-06	9.70E-05	-1
ENSGALG00000010490	-1.362846	0.970521199	23.441565	1.29E-06	1.00E-04	-1
ENSGALG00000006728	-1.2022471	0.432770608	23.287495	1.40E-06	1.07E-04	-1
ENSGALG00000028551	-0.3677106	6.527993891	22.755432	1.84E-06	1.36E-04	-1
ENSGALG00000010758	-0.4110646	4.90682932	22.742869	1.85E-06	1.36E-04	-1
ENSGALG00000006459	-0.2679602	5.555618556	21.904393	2.87E-06	2.00E-04	-1
ENSGALG00000023355	-0.4754752	5.907627579	21.830047	2.98E-06	2.06E-04	-1
ENSGALG00000001567	-0.459322	4.406879957	21.470045	3.59E-06	2.47E-04	-1
ENSGALG00000018977	-1.4563102	1.841259241	21.347369	3.83E-06	2.61E-04	-1
ENSGALG00000009368	-0.7171496	3.55214563	21.256496	4.02E-06	2.69E-04	-1
ENSGALG00000014953	-0.3536887	5.651774119	21.068413	4.43E-06	2.91E-04	-1
ENSGALG00000005114	-1.9965696	0.521407855	20.988545	4.62E-06	2.99E-04	-1
ENSGALG00000028413	-2.7825144	0.084853896	20.981941	4.64E-06	2.99E-04	-1
ENSGALG00000023172	-0.8579742	4.422130179	20.835322	5.01E-06	3.19E-04	-1
ENSGALG00000013880	-0.5019443	4.769797841	20.720561	5.31E-06	3.35E-04	-1
ENSGALG00000016278	-0.4015767	4.417307447	20.455917	6.10E-06	3.77E-04	-1
ENSGALG00000011603	-0.3151866	6.044883868	20.341303	6.48E-06	3.95E-04	-1
ENSGALG00000013095	-0.5028562	4.419551525	20.186718	7.02E-06	4.21E-04	-1
ENSGALG00000004505	-0.6713114	2.921068725	20.182691	7.04E-06	4.21E-04	-1
ENSGALG00000006013	-0.2706235	5.935083224	20.028705	7.63E-06	4.51E-04	-1
ENSGALG00000017170	-0.5428786	2.976585598	19.9026	8.15E-06	4.79E-04	-1
ENSGALG00000019436	-0.4457687	4.818324276	19.744569	8.85E-06	5.18E-04	-1
ENSGALG00000000259	-0.2715921	6.70552718	19.715209	8.99E-06	5.23E-04	-1
ENSGALG00000019651	-1.7250829	-0.008670171	19.615046	9.47E-06	5.44E-04	-1
ENSGALG00000010683	-0.7977992	1.16675364	19.554078	9.78E-06	5.58E-04	-1
ENSGALG00000007182	-1.1372206	0.778858763	18.908373	1.37E-05	7.55E-04	-1
ENSGALG00000019873	-0.4708919	3.749696463	18.808654	1.45E-05	7.92E-04	-1
ENSGALG00000010664	-1.0321613	2.04226057	18.703851	1.53E-05	8.25E-04	-1
ENSGALG00000006876	-0.3080304	7.912062202	18.66751	1.56E-05	8.33E-04	-1
ENSGALG00000001109	-1.4090616	2.599757227	18.341464	1.85E-05	9.56E-04	-1
ENSGALG00000011663	-0.8212806	5.057165535	18.276396	1.91E-05	9.81E-04	-1
ENSGALG00000028957	-1.2713222	1.022895444	18.15424	2.04E-05	1.04E-03	-1
ENSGALG00000016927	-0.9721656	1.728899004	17.958434	2.26E-05	1.13E-03	-1
ENSGALG00000015775	-0.3078647	6.234705068	17.735508	2.54E-05	1.26E-03	-1
ENSGALG00000006657	-0.2074595	8.21849808	17.699983	2.59E-05	1.27E-03	-1
ENSGALG00000028071	-1.1671513	0.014150046	17.621148	2.70E-05	1.32E-03	-1
ENSGALG00000027614	-0.6750842	6.236122874	17.605165	2.72E-05	1.32E-03	-1
ENSGALG00000006809	-0.5154904	6.918514552	17.478917	2.91E-05	1.39E-03	-1
ENSGALG00000000638	-0.4498553	5.019469774	17.467861	2.92E-05	1.39E-03	-1
ENSGALG00000004112	-0.4643656	5.494795428	17.367566	3.08E-05	1.44E-03	-1
ENSGALG00000017251	-0.3283845	5.046789932	17.272558	3.24E-05	1.49E-03	-1
ENSGALG00000004777	-0.6944016	2.587164246	17.257753	3.26E-05	1.50E-03	-1
ENSGALG00000000059	-0.4457534	5.996560235	17.133098	3.48E-05	1.59E-03	-1
ENSGALG00000005774	-0.9005283	1.935361393	17.130445	3.49E-05	1.59E-03	-1
ENSGALG00000020877	-1.482645	-0.105743615	17.090642	3.56E-05	1.62E-03	-1
ENSGALG00000017183	-1.4039623	3.54326347	16.945964	3.85E-05	1.72E-03	-1
ENSGALG00000022565	-0.3294233	7.511475785	16.945057	3.85E-05	1.72E-03	-1
ENSGALG00000017148	-0.4837557	3.127457909	16.944178	3.85E-05	1.72E-03	-1
ENSGALG00000003540	-0.4277792	4.208987558	16.900903	3.94E-05	1.73E-03	-1
ENSGALG00000028577	-0.8819536	2.014038776	16.899591	3.94E-05	1.73E-03	-1
ENSGALG00000006053	-1.1260805	0.128265303	16.863214	4.02E-05	1.76E-03	-1
ENSGALG00000010182	-0.3398579	5.876865936	16.665874	4.46E-05	1.93E-03	-1
ENSGALG00000027897	-0.6768133	3.382645463	16.650952	4.49E-05	1.94E-03	-1
ENSGALG00000007127	-0.4919059	5.558965244	16.595354	4.63E-05	1.96E-03	-1
ENSGALG00000006326	-0.477722	7.006056555	16.531145	4.79E-05	2.02E-03	-1
ENSGALG00000024159	-0.2703251	6.515355415	16.461856	4.96E-05	2.05E-03	-1
ENSGALG00000027190	-0.4169538	4.262943296	16.393106	5.15E-05	2.11E-03	-1
ENSGALG00000025926	-0.834272	7.163207931	16.391124	5.15E-05	2.11E-03	-1
ENSGALG00000028654	-0.9855261	1.254060322	16.23494	5.60E-05	2.24E-03	-1
ENSGALG00000002542	-0.3443712	6.188426113	16.187535	5.74E-05	2.27E-03	-1
ENSGALG00000015608	-1.1545577	0.562590014	16.107281	5.99E-05	2.34E-03	-1
ENSGALG00000006910	-0.2820379	6.499144613	16.102565	6.00E-05	2.34E-03	-1
ENSGALG00000015356	-0.5273916	4.549101948	16.099519	6.01E-05	2.34E-03	-1
ENSGALG00000028041	-0.8495569	0.79494789	16.095865	6.02E-05	2.34E-03	-1
ENSGALG00000010150	-0.3106379	7.085069461	16.090294	6.04E-05	2.34E-03	-1
ENSGALG00000012495	-0.5991395	3.187370053	15.920171	6.61E-05	2.48E-03	-1
ENSGALG00000025941	-0.6965531	2.81586375	15.820993	6.96E-05	2.58E-03	-1
ENSGALG00000003196	-0.7231507	6.307105066	15.755179	7.21E-05	2.66E-03	-1
ENSGALG00000008787	-0.3992803	3.74124043	15.725403	7.32E-05	2.69E-03	-1
ENSGALG00000007096	-0.590913	5.005985332	15.608009	7.79E-05	2.85E-03	-1
ENSGALG00000019003	-0.5740119	3.232119188	15.593106	7.85E-05	2.86E-03	-1
ENSGALG00000010633	-0.6102755	2.245863165	15.57844	7.92E-05	2.86E-03	-1
ENSGALG00000000970	-0.5986607	3.568942439	15.544964	8.06E-05	2.88E-03	-1
ENSGALG00000011932	-0.2541879	5.107602964	15.524075	8.15E-05	2.90E-03	-1
ENSGALG00000005849	-0.5182649	6.575420426	15.397334	8.71E-05	3.04E-03	-1
ENSGALG00000003590	-1.2557849	2.48426894	15.340586	8.98E-05	3.12E-03	-1
ENSGALG00000012345	-0.407719	5.816820757	15.257895	9.38E-05	3.21E-03	-1
ENSGALG00000026703	-0.480113	2.705609636	15.215964	9.59E-05	3.26E-03	-1
ENSGALG00000003973	-0.6852652	4.132824383	15.019976	1.06E-04	3.55E-03	-1
ENSGALG00000002060	-0.2737223	6.736965359	15.01349	1.07E-04	3.55E-03	-1
ENSGALG00000001149	-0.4502887	4.991282978	15.011907	1.07E-04	3.55E-03	-1
ENSGALG00000003533	-0.4798558	4.002664404	14.907983	1.13E-04	3.73E-03	-1
ENSGALG00000026152	-1.4263403	5.365664602	14.883558	1.14E-04	3.75E-03	-1
ENSGALG00000006465	-0.2909285	4.854911482	14.869347	1.15E-04	3.77E-03	-1
ENSGALG00000006149	-0.4926377	5.110626482	14.790872	1.20E-04	3.88E-03	-1
ENSGALG00000010651	-0.4038146	5.160912751	14.707273	1.26E-04	4.03E-03	-1
ENSGALG00000006716	-0.9249729	2.555574423	14.607375	1.32E-04	4.20E-03	-1
ENSGALG00000008741	-0.8078439	5.413685932	14.437151	1.45E-04	4.48E-03	-1
ENSGALG00000015203	-0.6961198	1.2885481	14.318181	1.54E-04	4.75E-03	-1
ENSGALG00000023834	-1.948823	1.77539034	14.237625	1.61E-04	4.90E-03	-1
ENSGALG00000005897	-0.3708093	6.52645453	14.179429	1.66E-04	5.02E-03	-1
ENSGALG00000010338	-0.924867	4.528521708	14.172862	1.67E-04	5.02E-03	-1
ENSGALG00000015725	-0.8946851	4.177715484	14.029196	1.80E-04	5.33E-03	-1
ENSGALG00000016202	-0.6195074	4.133463622	13.997396	1.83E-04	5.41E-03	-1
ENSGALG00000008114	-0.5201764	3.554780545	13.767704	2.07E-04	6.00E-03	-1
ENSGALG00000005558	-0.2581154	6.095405499	13.764846	2.07E-04	6.00E-03	-1
ENSGALG00000008992	-0.9760409	0.994982899	13.741171	2.10E-04	6.04E-03	-1
ENSGALG00000006188	-0.6544076	4.1599878	13.587123	2.28E-04	6.53E-03	-1
ENSGALG00000002084	-0.3066038	4.686757911	13.580194	2.29E-04	6.53E-03	-1
ENSGALG00000000956	-1.4582417	2.258118265	13.577635	2.29E-04	6.53E-03	-1
ENSGALG00000014843	-1.1709826	4.307731932	13.550655	2.32E-04	6.57E-03	-1
ENSGALG00000027639	-0.4347352	3.735557385	13.406003	2.51E-04	6.98E-03	-1
ENSGALG00000017056	-1.4827233	1.122021259	13.346376	2.59E-04	7.17E-03	-1
ENSGALG00000011625	-0.4060766	5.480419836	13.321035	2.62E-04	7.25E-03	-1
ENSGALG00000015913	-0.6642393	6.016299156	13.275805	2.69E-04	7.37E-03	-1
ENSGALG00000013211	-0.4743343	3.594824787	13.259598	2.71E-04	7.41E-03	-1
ENSGALG00000005056	-0.5273185	4.04496253	13.250854	2.72E-04	7.41E-03	-1
ENSGALG00000024041	-0.3949999	4.149329744	13.225737	2.76E-04	7.48E-03	-1
ENSGALG00000004730	-0.2615518	9.19441967	13.082945	2.98E-04	7.94E-03	-1
ENSGALG00000017302	-0.3884352	6.18325345	12.967182	3.17E-04	8.31E-03	-1
ENSGALG00000005057	-0.2890528	5.273896221	12.915522	3.26E-04	8.52E-03	-1
ENSGALG00000002335	-1.1015113	4.751972449	12.861792	3.35E-04	8.71E-03	-1
ENSGALG00000015878	-0.2988991	4.216818538	12.79589	3.47E-04	8.94E-03	-1
ENSGALG00000029167	-0.2354309	6.886813925	12.79488	3.48E-04	8.94E-03	-1
ENSGALG00000017220	-0.4266101	6.855271509	12.74997	3.56E-04	9.14E-03	-1
ENSGALG00000007536	-0.4422541	3.193689482	12.727277	3.60E-04	9.23E-03	-1
ENSGALG00000007871	-0.8601259	1.959334864	12.708056	3.64E-04	9.28E-03	-1
ENSGALG00000006526	-0.5734959	4.181102083	12.67508	3.71E-04	9.39E-03	-1
ENSGALG00000013922	-0.5654321	5.248726764	12.542779	3.98E-04	9.91E-03	-1
ENSGALG00000005573	-0.2415318	7.383239503	12.520587	4.02E-04	9.96E-03	-1
ENSGALG00000016524	-0.3167699	6.2588581	12.518106	4.03E-04	9.96E-03	-1
ENSGALG00000001654	-0.3334718	7.281504077	12.460516	4.16E-04	1.02E-02	-1
ENSGALG00000000464	-0.3118388	4.8588578	12.40938	4.27E-04	1.05E-02	-1
ENSGALG00000002820	-0.3288787	4.676176883	12.369743	4.36E-04	1.06E-02	-1
ENSGALG00000026566	-0.3212834	4.22327788	12.359479	4.39E-04	1.06E-02	-1
ENSGALG00000001040	-1.1229656	0.920434136	12.335738	4.44E-04	1.07E-02	-1
ENSGALG00000015590	-0.4205435	4.987224137	12.294797	4.54E-04	1.09E-02	-1
ENSGALG00000024485	-0.2838441	4.921710442	12.230661	4.70E-04	1.12E-02	-1
ENSGALG00000000959	-0.218049	5.838947326	12.198614	4.78E-04	1.14E-02	-1
ENSGALG00000028979	-0.2858995	5.963647708	12.187338	4.81E-04	1.14E-02	-1
ENSGALG00000006334	-0.315717	6.043459961	12.031486	5.23E-04	1.22E-02	-1
ENSGALG00000023616	-0.693195	3.800885461	11.971678	5.40E-04	1.25E-02	-1
ENSGALG00000024039	-0.2484697	6.350146986	11.966878	5.42E-04	1.25E-02	-1
ENSGALG00000001986	-0.2939883	8.107496734	11.924459	5.54E-04	1.27E-02	-1
ENSGALG00000006775	-0.5106929	7.603189757	11.909749	5.58E-04	1.28E-02	-1
ENSGALG00000027905	-0.3247248	6.487321085	11.875503	5.69E-04	1.30E-02	-1
ENSGALG00000001219	-0.2230624	5.485756571	11.852693	5.76E-04	1.31E-02	-1
ENSGALG00000006472	-0.5391606	2.385964712	11.848051	5.77E-04	1.31E-02	-1
ENSGALG00000000332	-0.2259547	6.323330892	11.846468	5.78E-04	1.31E-02	-1
ENSGALG00000015413	-1.0150228	0.657816069	11.82434	5.85E-04	1.32E-02	-1
ENSGALG00000027534	-0.8655306	4.745966113	11.807605	5.90E-04	1.33E-02	-1
ENSGALG00000007018	-0.3245843	4.764380746	11.795194	5.94E-04	1.33E-02	-1
ENSGALG00000007665	-0.3223584	4.931179544	11.786089	5.97E-04	1.33E-02	-1
ENSGALG00000004394	-0.8663196	0.653515937	11.751012	6.08E-04	1.35E-02	-1
ENSGALG00000013156	-0.2516733	6.101694366	11.673195	6.34E-04	1.40E-02	-1
ENSGALG00000021491	-0.2930158	4.884484169	11.671558	6.35E-04	1.40E-02	-1
ENSGALG00000010197	-0.2777763	4.564591633	11.535514	6.83E-04	1.48E-02	-1
ENSGALG00000026077	-0.3622747	7.818908613	11.4345	7.21E-04	1.55E-02	-1
ENSGALG00000002827	-0.1839119	6.386316372	11.363088	7.49E-04	1.59E-02	-1
ENSGALG00000003526	-0.1896087	6.011573867	11.355805	7.52E-04	1.60E-02	-1
ENSGALG00000026328	-0.4085762	5.391405485	11.326323	7.64E-04	1.62E-02	-1
ENSGALG00000012866	-0.2167721	6.763141153	11.285641	7.81E-04	1.64E-02	-1
ENSGALG00000028135	-0.6222937	3.912770164	11.224302	8.07E-04	1.67E-02	-1
ENSGALG00000003651	-0.3005251	5.97983481	11.220937	8.09E-04	1.67E-02	-1
ENSGALG00000028354	-0.2909428	5.849412227	11.211892	8.13E-04	1.67E-02	-1
ENSGALG00000007525	-0.7582032	1.61320915	11.198168	8.19E-04	1.68E-02	-1
ENSGALG00000007603	-0.2557271	5.945923284	11.179571	8.27E-04	1.69E-02	-1
ENSGALG00000010226	-0.3862485	4.345372098	11.174784	8.29E-04	1.70E-02	-1
ENSGALG00000020513	-0.3656196	5.744791076	11.16233	8.35E-04	1.70E-02	-1
ENSGALG00000027168	-0.8814649	4.977767496	11.119234	8.54E-04	1.74E-02	-1
ENSGALG00000015233	-0.3042018	7.867359611	11.027281	8.98E-04	1.81E-02	-1
ENSGALG00000011593	-0.3287499	3.515070792	11.024395	8.99E-04	1.81E-02	-1
ENSGALG00000022030	-0.3046329	4.584809055	10.967035	9.27E-04	1.86E-02	-1
ENSGALG00000009887	-0.230317	5.729077245	10.957051	9.32E-04	1.86E-02	-1
ENSGALG00000002552	-0.5604352	7.876380807	10.928093	9.47E-04	1.88E-02	-1
ENSGALG00000010774	-0.2515999	6.787172328	10.869106	9.78E-04	1.93E-02	-1
ENSGALG00000012365	-0.2518721	7.408367156	10.829473	9.99E-04	1.96E-02	-1
ENSGALG00000013722	-0.7364971	1.108146032	10.817072	1.01E-03	1.96E-02	-1
ENSGALG00000002463	-0.4068384	4.386023727	10.793426	1.02E-03	1.98E-02	-1
ENSGALG00000015167	-1.9419434	1.005444113	10.789541	1.02E-03	1.98E-02	-1
ENSGALG00000011848	-0.2687995	6.054508535	10.738509	1.05E-03	2.02E-02	-1
ENSGALG00000004930	-1.2557775	2.553109167	10.634914	1.11E-03	2.12E-02	-1
ENSGALG00000016705	-0.27683	4.458254426	10.595881	1.13E-03	2.15E-02	-1
ENSGALG00000001811	-0.184333	7.202984901	10.594791	1.13E-03	2.15E-02	-1
ENSGALG00000016459	-0.6039418	2.989371652	10.576232	1.15E-03	2.17E-02	-1
ENSGALG00000010677	-0.1917058	5.427751631	10.560018	1.16E-03	2.18E-02	-1
ENSGALG00000001632	-0.4671477	3.381976877	10.477032	1.21E-03	2.27E-02	-1
ENSGALG00000002486	-0.2040398	5.179073398	10.466128	1.22E-03	2.27E-02	-1
ENSGALG00000010331	-0.5620971	3.383041948	10.464033	1.22E-03	2.27E-02	-1
ENSGALG00000004429	-0.2381154	5.971787065	10.451095	1.23E-03	2.28E-02	-1
ENSGALG00000008703	-0.2726832	5.798618705	10.378185	1.28E-03	2.36E-02	-1
ENSGALG00000008745	-0.2961507	5.590401074	10.365067	1.28E-03	2.37E-02	-1
ENSGALG00000002598	-0.3581061	5.325310574	10.361235	1.29E-03	2.37E-02	-1
ENSGALG00000005093	-0.19189	5.696681473	10.353926	1.29E-03	2.37E-02	-1
ENSGALG00000002784	-0.3039601	5.431132228	10.322201	1.31E-03	2.41E-02	-1
ENSGALG00000026940	-0.2894702	5.932087929	10.309563	1.32E-03	2.42E-02	-1
ENSGALG00000028709	-0.2073635	6.870857502	10.305852	1.33E-03	2.42E-02	-1
ENSGALG00000012603	-0.7470532	4.798305206	10.298252	1.33E-03	2.42E-02	-1
ENSGALG00000010647	-0.3277177	4.894259264	10.249327	1.37E-03	2.47E-02	-1
ENSGALG00000011294	-1.0418869	1.450596588	10.237524	1.38E-03	2.48E-02	-1
ENSGALG00000013919	-0.1872753	7.355551485	10.22264	1.39E-03	2.49E-02	-1
ENSGALG00000028759	-0.6974716	1.113612426	10.22104	1.39E-03	2.49E-02	-1
ENSGALG00000015892	-0.5594238	2.126243775	10.210306	1.40E-03	2.50E-02	-1
ENSGALG00000026795	-0.2835327	7.244603577	10.159415	1.44E-03	2.56E-02	-1
ENSGALG00000027991	-0.2278533	4.587157061	10.152728	1.44E-03	2.56E-02	-1
ENSGALG00000017184	-0.5421738	3.661821536	10.137573	1.45E-03	2.58E-02	-1
ENSGALG00000021043	-1.5350673	0.212196296	10.097101	1.49E-03	2.63E-02	-1
ENSGALG00000016477	-0.376715	3.850530857	10.087346	1.49E-03	2.64E-02	-1
ENSGALG00000009374	-0.6054357	1.056279584	10.075757	1.50E-03	2.65E-02	-1
ENSGALG00000003086	-0.1716319	6.505317353	10.073422	1.50E-03	2.65E-02	-1
ENSGALG00000003951	-0.2925173	7.798831331	10.016393	1.55E-03	2.72E-02	-1
ENSGALG00000005236	-0.2452823	5.893737074	10.013999	1.55E-03	2.72E-02	-1
ENSGALG00000006936	-0.4090363	4.255015697	9.995239	1.57E-03	2.73E-02	-1
ENSGALG00000015253	-0.9728282	6.380264893	9.991258	1.57E-03	2.74E-02	-1
ENSGALG00000008579	-0.3329142	4.445737063	9.959596	1.60E-03	2.76E-02	-1
ENSGALG00000009325	-0.2264461	6.772775698	9.94483	1.61E-03	2.78E-02	-1
ENSGALG00000005977	-0.4360739	4.074113399	9.916951	1.64E-03	2.81E-02	-1
ENSGALG00000027159	-0.3789187	4.14634995	9.903543	1.65E-03	2.82E-02	-1
ENSGALG00000013031	-0.2280534	6.04415379	9.899206	1.65E-03	2.82E-02	-1
ENSGALG00000009523	-1.1128552	3.268584923	9.87208	1.68E-03	2.85E-02	-1
ENSGALG00000002681	-0.4170997	4.87447139	9.852257	1.70E-03	2.87E-02	-1
ENSGALG00000016441	-0.6309316	2.528426545	9.830735	1.72E-03	2.90E-02	-1
ENSGALG00000008866	-0.3990441	2.275019381	9.828278	1.72E-03	2.90E-02	-1
ENSGALG00000002923	-0.7586136	1.358537658	9.821102	1.73E-03	2.91E-02	-1
ENSGALG00000011797	-0.2042547	6.083859793	9.81651	1.73E-03	2.91E-02	-1
ENSGALG00000010171	-0.275702	7.123993273	9.78067	1.76E-03	2.95E-02	-1
ENSGALG00000016676	-0.2871278	6.60475579	9.773606	1.77E-03	2.95E-02	-1
ENSGALG00000026297	-0.7440098	0.070009716	9.773287	1.77E-03	2.95E-02	-1
ENSGALG00000015652	-0.2356855	4.29840947	9.770338	1.77E-03	2.95E-02	-1
ENSGALG00000017201	-0.2309896	4.59474132	9.75774	1.79E-03	2.97E-02	-1
ENSGALG00000025743	-0.3694218	4.570568813	9.706284	1.84E-03	3.04E-02	-1
ENSGALG00000003213	-0.8182966	4.642394829	9.705061	1.84E-03	3.04E-02	-1
ENSGALG00000011447	-0.7593502	0.563668568	9.69889	1.84E-03	3.05E-02	-1
ENSGALG00000011034	-0.1859646	5.932953512	9.608245	1.94E-03	3.17E-02	-1
ENSGALG00000027629	-0.2906468	5.561630802	9.604277	1.94E-03	3.17E-02	-1
ENSGALG00000006194	-0.381964	3.520020531	9.603109	1.94E-03	3.17E-02	-1
ENSGALG00000009689	-0.3122198	4.298801382	9.578277	1.97E-03	3.20E-02	-1
ENSGALG00000007572	-0.2160533	6.458929678	9.543776	2.01E-03	3.26E-02	-1
ENSGALG00000013830	-0.395935	2.597159525	9.486169	2.07E-03	3.32E-02	-1
ENSGALG00000001519	-0.4881654	1.693455315	9.444922	2.12E-03	3.39E-02	-1
ENSGALG00000014383	-0.193505	6.144254722	9.426032	2.14E-03	3.41E-02	-1
ENSGALG00000017015	-0.316283	5.640413993	9.410605	2.16E-03	3.43E-02	-1
ENSGALG00000003985	-0.1692036	5.494125239	9.404655	2.16E-03	3.44E-02	-1
ENSGALG00000003113	-0.2599161	6.962070023	9.388215	2.18E-03	3.46E-02	-1
ENSGALG00000016724	-0.4389	2.834655685	9.374085	2.20E-03	3.48E-02	-1
ENSGALG00000023122	-0.3303606	4.491606659	9.355394	2.22E-03	3.51E-02	-1
ENSGALG00000012237	-0.238388	5.946498509	9.349258	2.23E-03	3.51E-02	-1
ENSGALG00000007205	-0.392387	7.128128307	9.344005	2.24E-03	3.51E-02	-1
ENSGALG00000000675	-0.2530455	6.567764683	9.343615	2.24E-03	3.51E-02	-1
ENSGALG00000019215	-0.417004	2.309207685	9.338257	2.24E-03	3.51E-02	-1
ENSGALG00000026181	-0.5656647	2.391193627	9.33815	2.24E-03	3.51E-02	-1
ENSGALG00000000650	-0.4230088	5.219216468	9.275775	2.32E-03	3.62E-02	-1
ENSGALG00000007900	-0.339221	4.312845529	9.263778	2.34E-03	3.64E-02	-1
ENSGALG00000015024	-0.3700425	4.353944019	9.258821	2.34E-03	3.64E-02	-1
ENSGALG00000012915	-0.2476884	6.755132365	9.227978	2.38E-03	3.69E-02	-1
ENSGALG00000021142	-0.9815583	7.6773636	9.193795	2.43E-03	3.74E-02	-1
ENSGALG00000027592	-0.3083891	5.819235931	9.176698	2.45E-03	3.76E-02	-1
ENSGALG00000000576	-0.4770341	2.588642694	9.161143	2.47E-03	3.78E-02	-1
ENSGALG00000027520	-0.9923638	1.031461836	9.131746	2.51E-03	3.82E-02	-1
ENSGALG00000027545	-0.194693	5.664181356	9.121489	2.53E-03	3.84E-02	-1
ENSGALG00000008414	-0.2236828	5.614031606	9.120171	2.53E-03	3.84E-02	-1
ENSGALG00000010175	-0.2564661	5.983770766	9.10869	2.54E-03	3.86E-02	-1
ENSGALG00000004170	-0.2258998	6.86872834	9.103613	2.55E-03	3.86E-02	-1
ENSGALG00000007380	-0.1915737	6.699782457	9.083185	2.58E-03	3.89E-02	-1
ENSGALG00000006300	-0.3368106	8.172267017	9.081314	2.58E-03	3.89E-02	-1
ENSGALG00000026970	-0.4860308	8.656292805	9.031942	2.65E-03	3.96E-02	-1
ENSGALG00000024075	-0.2276551	5.828702615	9.025462	2.66E-03	3.96E-02	-1
ENSGALG00000006543	-0.3086044	4.455258969	9.003871	2.69E-03	4.00E-02	-1
ENSGALG00000003456	-0.7747859	0.717385539	9.002648	2.70E-03	4.00E-02	-1
ENSGALG00000007412	-0.7730837	5.414487092	8.997034	2.70E-03	4.00E-02	-1
ENSGALG00000016759	-0.363653	5.892727953	8.976213	2.74E-03	4.03E-02	-1
ENSGALG00000012611	-0.1466803	7.128008984	8.930229	2.80E-03	4.11E-02	-1
ENSGALG00000008520	-0.2310173	7.853947974	8.924007	2.81E-03	4.12E-02	-1
ENSGALG00000004809	-0.2094943	5.906669045	8.912447	2.83E-03	4.14E-02	-1
ENSGALG00000009693	-0.5933071	7.51338091	8.902765	2.85E-03	4.16E-02	-1
ENSGALG00000027624	-2.4012115	0.324217515	8.896425	2.86E-03	4.17E-02	-1
ENSGALG00000001965	-0.2099311	7.068736096	8.889906	2.87E-03	4.18E-02	-1
ENSGALG00000006633	-0.3612594	3.02049676	8.880995	2.88E-03	4.19E-02	-1
ENSGALG00000028529	-0.7703254	1.996482722	8.878151	2.89E-03	4.19E-02	-1
ENSGALG00000008302	-0.319803	7.431072483	8.861087	2.91E-03	4.21E-02	-1
ENSGALG00000003010	-0.1806479	6.045918067	8.859126	2.92E-03	4.21E-02	-1
ENSGALG00000009105	-0.2326789	5.549627433	8.851933	2.93E-03	4.22E-02	-1
ENSGALG00000007609	-0.2942927	5.636080677	8.842119	2.94E-03	4.23E-02	-1
ENSGALG00000001076	-0.2310906	4.757446979	8.836203	2.95E-03	4.24E-02	-1
ENSGALG00000009533	-0.1775373	5.525168821	8.826345	2.97E-03	4.25E-02	-1
ENSGALG00000029181	-0.5945792	3.924311389	8.812963	2.99E-03	4.27E-02	-1
ENSGALG00000005266	-0.3668452	3.891842691	8.810697	2.99E-03	4.27E-02	-1
ENSGALG00000000498	-0.7102039	1.475419937	8.808055	3.00E-03	4.27E-02	-1
ENSGALG00000026466	-0.5669112	5.625868206	8.777902	3.05E-03	4.31E-02	-1
ENSGALG00000017350	-0.2557126	6.530708106	8.769397	3.06E-03	4.32E-02	-1
ENSGALG00000002346	-0.2980933	4.776377843	8.735822	3.12E-03	4.39E-02	-1
ENSGALG00000016902	-0.4760606	3.63641864	8.724536	3.14E-03	4.41E-02	-1
ENSGALG00000009201	-0.3986297	4.679082482	8.71932	3.15E-03	4.42E-02	-1
ENSGALG00000012631	-0.1647779	6.256636029	8.714212	3.16E-03	4.42E-02	-1
ENSGALG00000013754	-0.2496301	5.254419681	8.699843	3.18E-03	4.44E-02	-1
ENSGALG00000023348	-0.630236	1.250386867	8.677679	3.22E-03	4.47E-02	-1
ENSGALG00000002417	-0.2265896	6.328872137	8.654673	3.26E-03	4.52E-02	-1
ENSGALG00000014824	-0.4515323	2.942724455	8.623675	3.32E-03	4.58E-02	-1
ENSGALG00000003438	-0.3512277	4.820938034	8.62352	3.32E-03	4.58E-02	-1
ENSGALG00000012667	-0.2948745	3.651048018	8.600717	3.36E-03	4.61E-02	-1
ENSGALG00000002398	-0.1872472	6.863346731	8.599437	3.36E-03	4.61E-02	-1
ENSGALG00000027777	-0.2148642	6.896450672	8.585114	3.39E-03	4.64E-02	-1
ENSGALG00000001615	-0.1808055	5.223907539	8.570428	3.42E-03	4.65E-02	-1
ENSGALG00000001056	-0.4578336	2.720846163	8.566785	3.42E-03	4.65E-02	-1
ENSGALG00000026246	-1.7646529	0.158458191	8.538854	3.48E-03	4.70E-02	-1
ENSGALG00000010957	-0.1972365	6.690695044	8.515147	3.52E-03	4.75E-02	-1
ENSGALG00000000316	-0.2932023	3.530104149	8.504126	3.54E-03	4.76E-02	-1
ENSGALG00000015459	-0.2584844	5.088671669	8.469748	3.61E-03	4.83E-02	-1
ENSGALG00000003215	-0.3052999	6.16207681	8.447319	3.66E-03	4.88E-02	-1
ENSGALG00000001773	-0.2859018	3.493299054	8.44566	3.66E-03	4.88E-02	-1
ENSGALG00000015070	-0.2130288	5.037104654	8.436572	3.68E-03	4.89E-02	-1
ENSGALG00000026517	-0.3683099	5.564717696	8.422447	3.71E-03	4.90E-02	-1
ENSGALG00000012545	-0.2560268	6.966367371	8.421113	3.71E-03	4.90E-02	-1
ENSGALG00000015469	-0.3934617	4.805658061	8.420809	3.71E-03	4.90E-02	-1
ENSGALG00000010189	-0.1849888	6.391359181	8.403792	3.74E-03	4.95E-02	-1
ENSGALG00000010154	-0.260531	5.270379639	8.39181	3.77E-03	4.95E-02	-1
ENSGALG00000011181	-0.3462842	4.943740543	8.387745	3.78E-03	4.95E-02	-1
ENSGALG00000012418	-0.8298975	2.260071326	8.384924	3.78E-03	4.95E-02	-1
ENSGALG00000003578	-0.7565115	7.427069614	8.376606	3.80E-03	4.96E-02	-1
ENSGALG00000006447	-0.4910539	4.20482269	8.376545	3.80E-03	4.96E-02	-1
ENSGALG00000025778	4.914542	1.553349538	242.145587	1.34E-54	1.51E-50	1
ENSGALG00000012275	1.2762917	5.427018195	159.653574	1.35E-36	4.49E-33	1
ENSGALG00000013102	1.3718225	5.108179636	101.100117	8.74E-24	1.65E-20	1
ENSGALG00000011579	1.8851461	1.587682526	100.072185	1.47E-23	2.07E-20	1
ENSGALG00000002348	0.7274991	6.254412509	92.200599	7.83E-22	9.83E-19	1
ENSGALG00000016099	1.0981544	5.516633233	81.625062	1.65E-19	1.86E-16	1
ENSGALG00000005852	3.3790517	1.524420104	79.789034	4.17E-19	4.28E-16	1
ENSGALG00000014479	1.3708645	1.681982778	71.851076	2.32E-17	2.18E-14	1
ENSGALG00000008304	0.9660328	4.136554701	66.798999	3.01E-16	2.42E-13	1
ENSGALG00000006443	3.8971108	1.651859911	63.906017	1.30E-15	9.82E-13	1
ENSGALG00000014379	0.9469194	4.524826539	58.226754	2.34E-14	1.42E-11	1
ENSGALG00000006350	0.4827677	6.25680845	56.676544	5.14E-14	2.90E-11	1
ENSGALG00000010857	0.9851241	5.577164214	56.327255	6.14E-14	3.30E-11	1
ENSGALG00000014496	0.7696609	6.041256646	55.88393	7.69E-14	3.81E-11	1
ENSGALG00000027036	1.4870666	5.063032084	55.866274	7.76E-14	3.81E-11	1
ENSGALG00000027514	3.275986	1.394217493	54.265327	1.75E-13	8.24E-11	1
ENSGALG00000004683	0.4005706	8.181490278	52.923548	3.47E-13	1.51E-10	1
ENSGALG00000014079	0.8311761	4.438583376	52.094559	5.29E-13	2.21E-10	1
ENSGALG00000003913	0.7509231	3.800854109	51.392751	7.56E-13	2.94E-10	1
ENSGALG00000000871	3.2979369	2.333649842	50.428631	1.24E-12	4.65E-10	1
ENSGALG00000026761	0.9497749	3.272383131	50.207954	1.38E-12	5.04E-10	1
ENSGALG00000010925	0.5467659	7.115892373	50.045447	1.50E-12	5.30E-10	1
ENSGALG00000020092	0.4963611	5.864912991	49.668797	1.82E-12	6.23E-10	1
ENSGALG00000002421	0.9241446	6.261103822	47.510089	5.47E-12	1.77E-09	1
ENSGALG00000005318	1.7812928	0.209964739	46.306908	1.01E-11	3.17E-09	1
ENSGALG00000002282	1.4178694	3.465443277	45.043117	1.93E-11	5.58E-09	1
ENSGALG00000028696	0.5463172	5.232639238	44.148875	3.04E-11	8.59E-09	1
ENSGALG00000010853	1.4339908	2.063253377	43.588499	4.05E-11	1.12E-08	1
ENSGALG00000023925	1.5127635	0.655124441	41.84771	9.87E-11	2.65E-08	1
ENSGALG00000009297	0.7005058	5.850924884	40.452875	2.01E-10	5.17E-08	1
ENSGALG00000008694	0.5939146	5.314458858	39.714821	2.94E-10	7.21E-08	1
ENSGALG00000006186	1.7845555	0.133753302	39.438272	3.39E-10	7.97E-08	1
ENSGALG00000023609	1.8687417	3.367078946	39.152618	3.92E-10	9.03E-08	1
ENSGALG00000005469	1.4341549	1.115647135	37.312015	1.01E-09	2.21E-07	1
ENSGALG00000029083	2.5178855	0.69724633	37.250991	1.04E-09	2.21E-07	1
ENSGALG00000005156	0.8843915	3.186408347	36.642375	1.42E-09	2.97E-07	1
ENSGALG00000016234	0.4694575	7.690691681	36.587695	1.46E-09	3.00E-07	1
ENSGALG00000020876	1.4086446	1.689079255	36.01714	1.96E-09	3.81E-07	1
ENSGALG00000023608	1.7252095	4.58264569	35.551799	2.48E-09	4.62E-07	1
ENSGALG00000016575	0.7741854	4.47825927	35.541046	2.50E-09	4.62E-07	1
ENSGALG00000020561	1.2451383	3.967707564	35.016111	3.27E-09	5.86E-07	1
ENSGALG00000009152	1.017025	3.048666112	34.896514	3.48E-09	6.13E-07	1
ENSGALG00000000573	0.5458952	4.697441564	34.285191	4.76E-09	8.27E-07	1
ENSGALG00000010470	1.3926376	0.431430532	34.039616	5.40E-09	9.24E-07	1
ENSGALG00000009771	1.9369116	5.650628407	33.948335	5.66E-09	9.50E-07	1
ENSGALG00000017244	0.794443	5.039526351	33.138572	8.58E-09	1.33E-06	1
ENSGALG00000009723	1.5516472	1.645238018	32.93904	9.51E-09	1.43E-06	1
ENSGALG00000025862	0.9906827	2.315199741	32.795524	1.02E-08	1.52E-06	1
ENSGALG00000011474	0.5597697	5.152547657	32.652017	1.10E-08	1.62E-06	1
ENSGALG00000016455	2.1747946	1.116787399	31.958335	1.58E-08	2.20E-06	1
ENSGALG00000026098	0.8864234	3.294867285	31.805445	1.70E-08	2.35E-06	1
ENSGALG00000019961	0.8062667	3.64784902	31.448727	2.05E-08	2.79E-06	1
ENSGALG00000000452	0.7912423	3.604945101	31.102439	2.45E-08	3.29E-06	1
ENSGALG00000009542	1.921795	1.13916318	30.824068	2.83E-08	3.75E-06	1
ENSGALG00000013733	0.4082682	6.782875002	30.441767	3.44E-08	4.52E-06	1
ENSGALG00000015055	1.3667293	0.221733842	30.193681	3.91E-08	5.07E-06	1
ENSGALG00000016635	1.135678	2.946980785	30.01168	4.29E-08	5.51E-06	1
ENSGALG00000026897	5.8545897	3.068720665	29.861901	4.64E-08	5.84E-06	1
ENSGALG00000028988	1.5871446	1.427217806	29.855785	4.65E-08	5.84E-06	1
ENSGALG00000016900	1.061239	1.36164731	29.47931	5.65E-08	6.95E-06	1
ENSGALG00000012377	1.1847417	3.303687376	29.476452	5.66E-08	6.95E-06	1
ENSGALG00000009594	0.6120477	8.251039489	28.897342	7.63E-08	9.17E-06	1
ENSGALG00000003674	0.7849079	3.34224742	28.830494	7.90E-08	9.39E-06	1
ENSGALG00000029020	0.7379149	5.107071452	28.783069	8.10E-08	9.40E-06	1
ENSGALG00000006368	1.4013484	1.740771615	28.767922	8.16E-08	9.40E-06	1
ENSGALG00000009546	0.4510291	8.304315929	28.249431	1.07E-07	1.18E-05	1
ENSGALG00000027172	6.3913838	2.662981217	28.185288	1.10E-07	1.21E-05	1
ENSGALG00000006719	1.1017357	0.904747821	28.120827	1.14E-07	1.24E-05	1
ENSGALG00000010977	1.4210192	0.503636793	27.997308	1.21E-07	1.31E-05	1
ENSGALG00000008960	0.7431498	3.698295683	27.912822	1.27E-07	1.34E-05	1
ENSGALG00000015554	1.2969836	2.747752859	27.575176	1.51E-07	1.58E-05	1
ENSGALG00000003562	0.7284745	2.511775402	27.162353	1.87E-07	1.92E-05	1
ENSGALG00000012407	2.4153997	1.15757959	27.105089	1.93E-07	1.96E-05	1
ENSGALG00000012547	0.709992	2.384089226	27.088507	1.94E-07	1.96E-05	1
ENSGALG00000005975	0.9290679	4.287337633	27.001974	2.03E-07	2.03E-05	1
ENSGALG00000023961	1.9678924	1.531073149	26.959863	2.08E-07	2.06E-05	1
ENSGALG00000020151	0.8372181	3.693447685	26.812051	2.24E-07	2.20E-05	1
ENSGALG00000003135	0.930873	2.757514145	26.651479	2.44E-07	2.37E-05	1
ENSGALG00000025352	1.613629	1.28349594	26.30509	2.92E-07	2.77E-05	1
ENSGALG00000003515	0.8749417	6.739871558	26.185042	3.10E-07	2.91E-05	1
ENSGALG00000002283	0.4690531	4.677430859	26.167886	3.13E-07	2.91E-05	1
ENSGALG00000010521	1.7663661	1.773988644	26.161515	3.14E-07	2.91E-05	1
ENSGALG00000010938	0.2733537	6.019339149	26.096386	3.25E-07	2.98E-05	1
ENSGALG00000002459	1.4114557	0.820664386	25.963999	3.48E-07	3.17E-05	1
ENSGALG00000011888	0.5731764	9.849853073	25.939464	3.52E-07	3.18E-05	1
ENSGALG00000008612	0.7273104	4.711098439	25.92653	3.55E-07	3.18E-05	1
ENSGALG00000007168	1.4526375	-0.028906979	25.407411	4.64E-07	4.03E-05	1
ENSGALG00000000235	0.2603331	6.593306878	25.018767	5.68E-07	4.82E-05	1
ENSGALG00000002602	0.4505705	4.596610913	24.631116	6.94E-07	5.85E-05	1
ENSGALG00000014965	1.1412554	0.535625113	24.599934	7.06E-07	5.90E-05	1
ENSGALG00000027058	0.5794935	6.788881505	24.2035	8.67E-07	7.20E-05	1
ENSGALG00000004331	1.1741705	0.347856525	24.099043	9.15E-07	7.49E-05	1
ENSGALG00000009302	1.1879862	1.075996937	23.940171	9.94E-07	8.07E-05	1
ENSGALG00000003433	0.5447222	6.072132662	23.901013	1.01E-06	8.18E-05	1
ENSGALG00000002484	0.6644372	4.04637502	23.638653	1.16E-06	9.27E-05	1
ENSGALG00000009667	0.9769658	1.136642713	23.336527	1.36E-06	1.05E-04	1
ENSGALG00000000919	1.1281888	0.960506058	23.178136	1.48E-06	1.13E-04	1
ENSGALG00000012021	0.954359	3.46248971	23.015568	1.61E-06	1.22E-04	1
ENSGALG00000015628	0.8957243	3.306349909	22.961712	1.65E-06	1.24E-04	1
ENSGALG00000003251	0.4506817	6.991253182	22.883829	1.72E-06	1.29E-04	1
ENSGALG00000006609	0.7000997	3.942308711	22.760974	1.83E-06	1.36E-04	1
ENSGALG00000019430	1.6751032	1.048958384	22.589565	2.01E-06	1.46E-04	1
ENSGALG00000013101	3.7849626	4.057566752	22.581249	2.01E-06	1.46E-04	1
ENSGALG00000024447	1.1648537	2.008731735	22.534128	2.06E-06	1.48E-04	1
ENSGALG00000021039	0.9028757	2.22761796	22.409161	2.20E-06	1.57E-04	1
ENSGALG00000008437	0.4559551	7.183605571	22.385423	2.23E-06	1.58E-04	1
ENSGALG00000023436	0.8211664	3.899598572	22.294717	2.34E-06	1.65E-04	1
ENSGALG00000016549	0.5159594	4.168674916	22.138307	2.54E-06	1.78E-04	1
ENSGALG00000013117	0.8043612	3.852412189	21.353225	3.82E-06	2.61E-04	1
ENSGALG00000012735	0.6944504	4.006583683	21.300233	3.93E-06	2.66E-04	1
ENSGALG00000004695	1.2867597	4.221836489	21.253663	4.02E-06	2.69E-04	1
ENSGALG00000001772	0.4631592	6.115086629	21.213084	4.11E-06	2.73E-04	1
ENSGALG00000002732	0.7318384	3.939559787	21.118897	4.32E-06	2.85E-04	1
ENSGALG00000002594	0.6457739	4.031484991	21.031069	4.52E-06	2.95E-04	1
ENSGALG00000006868	0.6133062	2.893783002	20.91892	4.79E-06	3.07E-04	1
ENSGALG00000013112	0.6443022	5.726613444	20.721486	5.31E-06	3.35E-04	1
ENSGALG00000015403	1.129869	4.020227175	20.625349	5.59E-06	3.50E-04	1
ENSGALG00000006252	0.5356993	4.918936178	20.580325	5.72E-06	3.57E-04	1
ENSGALG00000017241	0.3567154	6.224783195	20.543887	5.83E-06	3.62E-04	1
ENSGALG00000024378	0.8534558	4.910817614	20.343873	6.47E-06	3.95E-04	1
ENSGALG00000016358	0.5982916	4.268441027	20.276294	6.70E-06	4.05E-04	1
ENSGALG00000013971	0.3647395	8.216343734	20.273033	6.71E-06	4.05E-04	1
ENSGALG00000006743	0.3191963	7.637184491	20.035129	7.60E-06	4.51E-04	1
ENSGALG00000000497	0.5712242	2.436481594	19.665173	9.23E-06	5.34E-04	1
ENSGALG00000013987	1.0794797	3.268977686	19.610795	9.49E-06	5.44E-04	1
ENSGALG00000012947	0.398569	3.95685997	19.534431	9.88E-06	5.61E-04	1
ENSGALG00000012317	1.1508114	0.399503008	19.522949	9.94E-06	5.61E-04	1
ENSGALG00000028751	0.3372044	5.467301377	19.421793	1.05E-05	5.89E-04	1
ENSGALG00000028602	1.1718326	0.134080451	19.139253	1.22E-05	6.79E-04	1
ENSGALG00000005188	0.4232923	3.753294377	18.987425	1.32E-05	7.32E-04	1
ENSGALG00000010448	0.8397771	5.763747689	18.949471	1.34E-05	7.43E-04	1
ENSGALG00000003203	0.6476777	3.797246648	18.790601	1.46E-05	7.96E-04	1
ENSGALG00000009670	0.393434	5.397233256	18.722133	1.51E-05	8.21E-04	1
ENSGALG00000008961	1.3500725	4.186308006	18.676831	1.55E-05	8.33E-04	1
ENSGALG00000027409	0.29003	7.057556849	18.652903	1.57E-05	8.35E-04	1
ENSGALG00000005413	1.3480393	0.211711612	18.581754	1.63E-05	8.63E-04	1
ENSGALG00000005261	0.279654	6.487547446	18.549262	1.66E-05	8.74E-04	1
ENSGALG00000006862	0.6850741	1.718728286	18.540115	1.66E-05	8.74E-04	1
ENSGALG00000005215	0.682394	3.010298109	18.523981	1.68E-05	8.77E-04	1
ENSGALG00000005519	1.0311261	4.942267898	18.448708	1.75E-05	9.08E-04	1
ENSGALG00000009516	0.4595771	5.68035497	18.282672	1.90E-05	9.81E-04	1
ENSGALG00000014486	0.3840525	6.214489377	18.24786	1.94E-05	9.91E-04	1
ENSGALG00000010152	0.7641843	2.653953008	18.058859	2.14E-05	1.08E-03	1
ENSGALG00000026142	1.4172139	3.228203649	17.951545	2.27E-05	1.13E-03	1
ENSGALG00000003520	0.3719502	5.194742069	17.948765	2.27E-05	1.13E-03	1
ENSGALG00000017105	0.2903588	5.313911108	17.851409	2.39E-05	1.19E-03	1
ENSGALG00000010518	1.4135369	1.610791809	17.718124	2.56E-05	1.26E-03	1
ENSGALG00000015788	0.4642955	5.473082123	17.58181	2.75E-05	1.33E-03	1
ENSGALG00000006518	0.8509211	2.280813425	17.5114	2.86E-05	1.38E-03	1
ENSGALG00000017166	0.7522258	2.100613647	17.484535	2.90E-05	1.39E-03	1
ENSGALG00000014033	0.4020753	3.604238457	17.435762	2.97E-05	1.41E-03	1
ENSGALG00000012327	0.7733204	1.454303737	17.427993	2.98E-05	1.41E-03	1
ENSGALG00000026041	0.4392927	8.96733059	17.366268	3.08E-05	1.44E-03	1
ENSGALG00000016594	0.8553086	2.494349788	17.335577	3.13E-05	1.46E-03	1
ENSGALG00000005069	0.4519135	7.403527493	17.296129	3.20E-05	1.48E-03	1
ENSGALG00000015123	0.6377299	5.773952643	17.29	3.21E-05	1.48E-03	1
ENSGALG00000012224	0.6820116	5.093788292	16.996578	3.74E-05	1.69E-03	1
ENSGALG00000027209	0.4939084	8.612970572	16.904706	3.93E-05	1.73E-03	1
ENSGALG00000028661	0.8608787	1.635026884	16.898279	3.94E-05	1.73E-03	1
ENSGALG00000017158	0.4319584	4.445586455	16.724407	4.32E-05	1.88E-03	1
ENSGALG00000015974	1.0585738	2.481837651	16.722385	4.33E-05	1.88E-03	1
ENSGALG00000009173	0.5592971	6.435122146	16.626865	4.55E-05	1.95E-03	1
ENSGALG00000024357	0.7043961	3.935893439	16.625682	4.55E-05	1.95E-03	1
ENSGALG00000006982	0.5402889	5.93040494	16.615486	4.58E-05	1.95E-03	1
ENSGALG00000028945	1.0093825	0.94471963	16.594155	4.63E-05	1.96E-03	1
ENSGALG00000004689	0.4706019	4.328558456	16.500549	4.86E-05	2.04E-03	1
ENSGALG00000023886	1.4437416	0.126956872	16.476653	4.93E-05	2.05E-03	1
ENSGALG00000016906	0.3920877	5.187809994	16.472042	4.94E-05	2.05E-03	1
ENSGALG00000003076	0.4912367	2.515551826	16.467369	4.95E-05	2.05E-03	1
ENSGALG00000000982	0.5114391	2.948114431	16.425792	5.06E-05	2.08E-03	1
ENSGALG00000026396	2.3452693	1.260959441	16.372852	5.20E-05	2.12E-03	1
ENSGALG00000000420	1.0867288	1.300029405	16.368221	5.22E-05	2.12E-03	1
ENSGALG00000008548	0.5435135	2.6568191	16.330497	5.32E-05	2.15E-03	1
ENSGALG00000008998	0.773323	1.13861134	16.297875	5.41E-05	2.18E-03	1
ENSGALG00000006797	0.9582925	1.55216189	16.297294	5.41E-05	2.18E-03	1
ENSGALG00000013069	0.2824842	5.629436861	16.198487	5.70E-05	2.27E-03	1
ENSGALG00000005923	1.0157159	3.371568549	16.192878	5.72E-05	2.27E-03	1
ENSGALG00000017393	0.634259	6.436767927	16.118426	5.95E-05	2.34E-03	1
ENSGALG00000015183	0.3479923	6.538948203	16.099644	6.01E-05	2.34E-03	1
ENSGALG00000005178	1.8648966	1.014436703	16.066159	6.12E-05	2.36E-03	1
ENSGALG00000016325	0.7342925	6.250360488	16.055954	6.15E-05	2.36E-03	1
ENSGALG00000020326	0.4546444	6.384613883	16.048189	6.18E-05	2.36E-03	1
ENSGALG00000000162	2.836266	3.64382017	16.040261	6.20E-05	2.37E-03	1
ENSGALG00000007930	0.2497139	6.325021028	16.015588	6.28E-05	2.39E-03	1
ENSGALG00000013207	0.506541	6.239253733	15.995872	6.35E-05	2.41E-03	1
ENSGALG00000008497	0.3600511	8.226145546	15.957032	6.48E-05	2.45E-03	1
ENSGALG00000007218	0.4229601	3.8093558	15.924071	6.59E-05	2.48E-03	1
ENSGALG00000009318	0.306766	5.481258306	15.839514	6.89E-05	2.58E-03	1
ENSGALG00000020558	0.9821032	2.73638195	15.831503	6.92E-05	2.58E-03	1
ENSGALG00000016511	0.5949569	5.798740232	15.821771	6.96E-05	2.58E-03	1
ENSGALG00000016221	0.9145107	1.037190351	15.658671	7.59E-05	2.78E-03	1
ENSGALG00000004286	0.5730268	2.652630056	15.585634	7.89E-05	2.86E-03	1
ENSGALG00000009850	0.4462415	4.333678134	15.564505	7.97E-05	2.88E-03	1
ENSGALG00000007565	0.4841847	4.306739009	15.545475	8.05E-05	2.88E-03	1
ENSGALG00000017811	0.9303067	0.668849792	15.54525	8.06E-05	2.88E-03	1
ENSGALG00000026263	0.886464	1.071304359	15.503328	8.24E-05	2.92E-03	1
ENSGALG00000013174	0.3277688	4.72291687	15.494086	8.28E-05	2.93E-03	1
ENSGALG00000005462	0.8007729	0.774415795	15.465359	8.40E-05	2.97E-03	1
ENSGALG00000012226	1.0708395	2.534355846	15.441666	8.51E-05	2.99E-03	1
ENSGALG00000000317	1.1075301	0.788604011	15.419985	8.61E-05	3.02E-03	1
ENSGALG00000010370	0.318569	5.4896666	15.407167	8.67E-05	3.03E-03	1
ENSGALG00000017249	0.2661069	7.66847899	15.326664	9.04E-05	3.13E-03	1
ENSGALG00000004844	0.5392883	5.938277062	15.306885	9.14E-05	3.16E-03	1
ENSGALG00000016709	0.4853758	4.156126019	15.287396	9.23E-05	3.18E-03	1
ENSGALG00000027203	0.9791036	0.122903334	15.267179	9.33E-05	3.20E-03	1
ENSGALG00000005901	0.2515385	7.050689244	15.215314	9.59E-05	3.26E-03	1
ENSGALG00000001453	0.5656615	4.096905176	15.164841	9.85E-05	3.34E-03	1
ENSGALG00000015345	0.965293	4.235702372	15.15796	9.89E-05	3.34E-03	1
ENSGALG00000012958	0.5968133	2.238972065	15.143799	9.96E-05	3.35E-03	1
ENSGALG00000015001	0.5900981	7.334605413	15.142394	9.97E-05	3.35E-03	1
ENSGALG00000006245	1.2122909	1.617332617	15.05099	1.05E-04	3.51E-03	1
ENSGALG00000016920	0.6038778	3.346725517	14.972718	1.09E-04	3.61E-03	1
ENSGALG00000004653	0.5390938	5.767552978	14.892617	1.14E-04	3.75E-03	1
ENSGALG00000003099	0.561416	3.480998975	14.848643	1.16E-04	3.80E-03	1
ENSGALG00000007979	0.4361602	4.434500717	14.818154	1.18E-04	3.85E-03	1
ENSGALG00000026044	0.9662022	0.319065196	14.801986	1.19E-04	3.87E-03	1
ENSGALG00000014463	0.8571761	1.266395467	14.799131	1.20E-04	3.87E-03	1
ENSGALG00000001207	0.8596689	0.549446877	14.709208	1.25E-04	4.03E-03	1
ENSGALG00000004150	0.4732424	3.851146261	14.687769	1.27E-04	4.06E-03	1
ENSGALG00000016636	0.7829126	4.999178161	14.616408	1.32E-04	4.20E-03	1
ENSGALG00000006794	0.2972875	6.689864367	14.61281	1.32E-04	4.20E-03	1
ENSGALG00000016449	0.453565	3.883691205	14.596351	1.33E-04	4.21E-03	1
ENSGALG00000011604	0.5240533	3.42482639	14.57738	1.35E-04	4.24E-03	1
ENSGALG00000026182	0.2771566	6.705414377	14.556158	1.36E-04	4.28E-03	1
ENSGALG00000008293	0.538479	6.169091044	14.544506	1.37E-04	4.29E-03	1
ENSGALG00000006740	0.922818	0.741466983	14.540274	1.37E-04	4.29E-03	1
ENSGALG00000004464	0.6657664	3.97911639	14.521118	1.39E-04	4.32E-03	1
ENSGALG00000009021	0.6209111	1.683240628	14.51216	1.39E-04	4.33E-03	1
ENSGALG00000017229	0.8735171	0.569500645	14.450283	1.44E-04	4.46E-03	1
ENSGALG00000000695	0.4929309	3.91555059	14.41952	1.46E-04	4.51E-03	1
ENSGALG00000009963	0.531389	7.295607918	14.296384	1.56E-04	4.78E-03	1
ENSGALG00000008216	0.2949054	5.725984057	14.295656	1.56E-04	4.78E-03	1
ENSGALG00000015018	0.896361	3.286938252	14.269329	1.58E-04	4.83E-03	1
ENSGALG00000003172	0.423547	4.538371849	14.214069	1.63E-04	4.95E-03	1
ENSGALG00000005608	0.2876693	7.220917572	14.185424	1.66E-04	5.01E-03	1
ENSGALG00000017268	0.7108636	1.978457194	14.15708	1.68E-04	5.05E-03	1
ENSGALG00000016545	0.4137709	5.641128236	14.152895	1.69E-04	5.05E-03	1
ENSGALG00000003513	0.216841	5.4692102	14.080146	1.75E-04	5.23E-03	1
ENSGALG00000015537	0.2882978	7.030658188	14.069625	1.76E-04	5.25E-03	1
ENSGALG00000015952	0.8343018	2.331771495	14.062521	1.77E-04	5.25E-03	1
ENSGALG00000007539	0.8850685	1.625219058	13.972408	1.86E-04	5.47E-03	1
ENSGALG00000005752	0.8823771	0.718118048	13.92835	1.90E-04	5.58E-03	1
ENSGALG00000008902	0.4367879	3.254362907	13.920675	1.91E-04	5.59E-03	1
ENSGALG00000011659	0.3434309	5.119027349	13.871974	1.96E-04	5.72E-03	1
ENSGALG00000010382	0.9000255	1.702597604	13.816317	2.02E-04	5.88E-03	1
ENSGALG00000016258	0.8836124	1.024811717	13.806564	2.03E-04	5.90E-03	1
ENSGALG00000003691	0.2415195	6.88228578	13.75347	2.08E-04	6.02E-03	1
ENSGALG00000026153	0.909151	1.140977093	13.73907	2.10E-04	6.04E-03	1
ENSGALG00000013515	0.8303887	0.760804998	13.573319	2.29E-04	6.53E-03	1
ENSGALG00000010336	0.4642386	8.805235382	13.54788	2.33E-04	6.57E-03	1
ENSGALG00000016944	0.8489389	1.714751614	13.545096	2.33E-04	6.57E-03	1
ENSGALG00000008937	0.1958007	6.31847092	13.525281	2.35E-04	6.63E-03	1
ENSGALG00000004512	0.2579385	6.147537524	13.502487	2.38E-04	6.69E-03	1
ENSGALG00000007522	0.4622365	5.157420148	13.472889	2.42E-04	6.78E-03	1
ENSGALG00000015049	0.2130071	7.772558205	13.453247	2.45E-04	6.82E-03	1
ENSGALG00000001802	0.3458374	6.679226239	13.452094	2.45E-04	6.82E-03	1
ENSGALG00000008005	0.3115144	5.11433776	13.376705	2.55E-04	7.07E-03	1
ENSGALG00000008953	0.3539437	5.883307716	13.316127	2.63E-04	7.25E-03	1
ENSGALG00000027853	0.5196045	4.606615494	13.297956	2.66E-04	7.30E-03	1
ENSGALG00000004228	0.2881526	5.626282494	13.254752	2.72E-04	7.41E-03	1
ENSGALG00000026109	0.682927	4.028169093	13.238726	2.74E-04	7.44E-03	1
ENSGALG00000007386	0.2783694	8.016313898	13.214137	2.78E-04	7.51E-03	1
ENSGALG00000015526	0.6796709	1.47030337	13.185621	2.82E-04	7.60E-03	1
ENSGALG00000002974	1.1553992	3.74568498	13.162134	2.86E-04	7.68E-03	1
ENSGALG00000013632	0.3717661	4.391726682	13.146564	2.88E-04	7.73E-03	1
ENSGALG00000015815	0.3078216	6.828518295	13.117121	2.93E-04	7.83E-03	1
ENSGALG00000005254	0.6737217	6.121737103	13.092784	2.96E-04	7.91E-03	1
ENSGALG00000013893	0.4350233	3.168302576	13.076277	2.99E-04	7.95E-03	1
ENSGALG00000010337	2.2974197	3.084251702	13.050576	3.03E-04	8.04E-03	1
ENSGALG00000023824	1.3888908	1.823722583	13.03657	3.05E-04	8.08E-03	1
ENSGALG00000008864	0.2141972	7.433282442	13.013056	3.09E-04	8.16E-03	1
ENSGALG00000015310	0.5903087	1.904298821	13.000991	3.11E-04	8.19E-03	1
ENSGALG00000013489	0.2964422	5.281291892	12.982211	3.14E-04	8.26E-03	1
ENSGALG00000004917	0.5603583	1.909615014	12.911517	3.27E-04	8.52E-03	1
ENSGALG00000005162	0.2748172	5.285945269	12.899682	3.29E-04	8.55E-03	1
ENSGALG00000001879	0.6089059	4.173825886	12.854821	3.37E-04	8.72E-03	1
ENSGALG00000006352	0.5265044	4.555241025	12.824958	3.42E-04	8.84E-03	1
ENSGALG00000016037	0.3280672	4.503142899	12.723031	3.61E-04	9.23E-03	1
ENSGALG00000004116	0.9045403	0.103856065	12.697129	3.66E-04	9.31E-03	1
ENSGALG00000008589	0.6652395	4.490485542	12.672686	3.71E-04	9.39E-03	1
ENSGALG00000017235	0.8799133	2.120186144	12.654855	3.75E-04	9.46E-03	1
ENSGALG00000001371	0.7979805	2.422699398	12.644172	3.77E-04	9.50E-03	1
ENSGALG00000000426	0.9998323	2.819904567	12.631874	3.79E-04	9.54E-03	1
ENSGALG00000027166	0.8758495	2.050831441	12.611996	3.83E-04	9.62E-03	1
ENSGALG00000021738	1.3375787	-0.082473191	12.5976	3.86E-04	9.67E-03	1
ENSGALG00000016226	0.2567136	7.010609017	12.556899	3.95E-04	9.86E-03	1
ENSGALG00000021656	0.2713789	6.847667109	12.53991	3.98E-04	9.91E-03	1
ENSGALG00000016578	0.2071049	6.256322665	12.529825	4.01E-04	9.94E-03	1
ENSGALG00000006563	0.447426	5.992813686	12.476309	4.12E-04	1.02E-02	1
ENSGALG00000007508	0.5838884	4.407817478	12.470142	4.14E-04	1.02E-02	1
ENSGALG00000016231	0.2446939	10.86209917	12.388872	4.32E-04	1.05E-02	1
ENSGALG00000009825	0.3693363	5.475871722	12.385314	4.33E-04	1.05E-02	1
ENSGALG00000017219	0.3983145	5.531004271	12.384908	4.33E-04	1.05E-02	1
ENSGALG00000027757	0.3723989	6.295282066	12.376963	4.35E-04	1.06E-02	1
ENSGALG00000008757	0.3195895	6.3687275	12.349157	4.41E-04	1.06E-02	1
ENSGALG00000016359	0.2462829	5.93453601	12.324146	4.47E-04	1.07E-02	1
ENSGALG00000011008	0.4268016	3.795171819	12.237635	4.68E-04	1.12E-02	1
ENSGALG00000027695	0.9657646	2.171476905	12.236491	4.69E-04	1.12E-02	1
ENSGALG00000015615	0.8451049	1.789051383	12.190402	4.80E-04	1.14E-02	1
ENSGALG00000015151	0.3731751	5.197246688	12.126308	4.97E-04	1.17E-02	1
ENSGALG00000007251	0.2619567	5.245357181	12.103769	5.03E-04	1.19E-02	1
ENSGALG00000002629	0.4260757	6.728850786	12.063737	5.14E-04	1.21E-02	1
ENSGALG00000016584	0.8372467	1.076575572	12.053137	5.17E-04	1.21E-02	1
ENSGALG00000015528	0.351226	4.13325261	12.032197	5.23E-04	1.22E-02	1
ENSGALG00000016292	0.5578785	7.106855779	12.028387	5.24E-04	1.22E-02	1
ENSGALG00000007992	0.2032398	7.1346838	11.99132	5.34E-04	1.24E-02	1
ENSGALG00000028464	1.0817855	0.792464564	11.975848	5.39E-04	1.25E-02	1
ENSGALG00000008282	0.1985227	5.737547727	11.96649	5.42E-04	1.25E-02	1
ENSGALG00000004572	1.2838334	3.097832337	11.951131	5.46E-04	1.26E-02	1
ENSGALG00000016498	0.6657981	3.596993273	11.944841	5.48E-04	1.26E-02	1
ENSGALG00000014398	0.5851405	2.438939366	11.861559	5.73E-04	1.31E-02	1
ENSGALG00000021171	0.6802745	2.249934198	11.845671	5.78E-04	1.31E-02	1
ENSGALG00000011529	0.3798381	7.505711839	11.829276	5.83E-04	1.32E-02	1
ENSGALG00000006538	0.2742138	6.96449682	11.794398	5.94E-04	1.33E-02	1
ENSGALG00000006172	0.7202626	7.592373354	11.773332	6.01E-04	1.34E-02	1
ENSGALG00000021240	0.7823728	0.816641243	11.766277	6.03E-04	1.34E-02	1
ENSGALG00000008185	0.6163115	2.655738765	11.692517	6.28E-04	1.39E-02	1
ENSGALG00000009826	0.8094269	6.63270017	11.691523	6.28E-04	1.39E-02	1
ENSGALG00000027986	0.4015328	3.816370709	11.67553	6.33E-04	1.40E-02	1
ENSGALG00000006776	0.9016997	0.869511046	11.666485	6.36E-04	1.40E-02	1
ENSGALG00000011695	0.2806919	7.194509177	11.611682	6.55E-04	1.44E-02	1
ENSGALG00000015254	0.6104833	2.657520296	11.581729	6.66E-04	1.46E-02	1
ENSGALG00000006101	0.232571	5.51269843	11.570395	6.70E-04	1.46E-02	1
ENSGALG00000016653	0.5781292	4.43115195	11.563846	6.72E-04	1.47E-02	1
ENSGALG00000011715	0.4533298	8.595642022	11.536004	6.83E-04	1.48E-02	1
ENSGALG00000013751	0.954771	0.065742533	11.532268	6.84E-04	1.48E-02	1
ENSGALG00000000463	0.6239954	2.023335778	11.508903	6.93E-04	1.50E-02	1
ENSGALG00000005680	0.7209359	1.122790367	11.470075	7.07E-04	1.53E-02	1
ENSGALG00000005967	0.8923359	2.272090491	11.45181	7.14E-04	1.54E-02	1
ENSGALG00000012704	0.2065518	7.948739729	11.429112	7.23E-04	1.55E-02	1
ENSGALG00000016850	0.2964178	7.282340933	11.427188	7.24E-04	1.55E-02	1
ENSGALG00000008778	0.3303742	5.813684866	11.419372	7.27E-04	1.55E-02	1
ENSGALG00000004722	0.7978282	2.525396857	11.397465	7.35E-04	1.57E-02	1
ENSGALG00000008689	0.2736429	4.811040166	11.383433	7.41E-04	1.58E-02	1
ENSGALG00000005537	0.6941403	1.270395482	11.329465	7.63E-04	1.62E-02	1
ENSGALG00000026677	0.4803746	8.031072934	11.322854	7.66E-04	1.62E-02	1
ENSGALG00000012278	0.334062	6.756040559	11.316979	7.68E-04	1.62E-02	1
ENSGALG00000004631	0.5125006	1.789400945	11.309039	7.71E-04	1.62E-02	1
ENSGALG00000013006	0.7213787	0.346764761	11.301019	7.75E-04	1.63E-02	1
ENSGALG00000013591	0.2579384	4.690692491	11.279389	7.84E-04	1.64E-02	1
ENSGALG00000012209	0.3568471	5.18453461	11.278626	7.84E-04	1.64E-02	1
ENSGALG00000014107	0.6015143	2.034967127	11.268908	7.88E-04	1.64E-02	1
ENSGALG00000005512	0.2442378	6.628868014	11.259961	7.92E-04	1.65E-02	1
ENSGALG00000012468	0.212684	7.063736893	11.249883	7.96E-04	1.65E-02	1
ENSGALG00000028001	0.1909297	6.983749763	11.23858	8.01E-04	1.66E-02	1
ENSGALG00000016605	0.526538	4.072269708	11.214699	8.12E-04	1.67E-02	1
ENSGALG00000015559	0.5740518	2.012816202	11.164594	8.34E-04	1.70E-02	1
ENSGALG00000008929	0.6935516	0.712289022	11.118045	8.55E-04	1.74E-02	1
ENSGALG00000004973	0.3687121	4.825102225	11.113454	8.57E-04	1.74E-02	1
ENSGALG00000008562	0.7832448	0.86380126	11.080448	8.72E-04	1.77E-02	1
ENSGALG00000027324	0.2458341	6.987283861	11.034965	8.94E-04	1.81E-02	1
ENSGALG00000001281	0.4664376	5.256558749	11.022293	9.00E-04	1.81E-02	1
ENSGALG00000024483	0.5509024	2.98311841	10.957874	9.32E-04	1.86E-02	1
ENSGALG00000016518	0.2879791	5.19586518	10.946098	9.38E-04	1.87E-02	1
ENSGALG00000006783	0.270491	7.465244182	10.936568	9.43E-04	1.88E-02	1
ENSGALG00000008557	0.3537922	5.219899044	10.922054	9.50E-04	1.89E-02	1
ENSGALG00000001627	0.2941994	4.042967653	10.900095	9.62E-04	1.90E-02	1
ENSGALG00000016283	0.426043	3.633813731	10.875166	9.75E-04	1.93E-02	1
ENSGALG00000023692	0.5039797	1.922733012	10.866372	9.79E-04	1.93E-02	1
ENSGALG00000006344	0.4507796	3.978691554	10.859956	9.83E-04	1.93E-02	1
ENSGALG00000002846	0.4391335	4.705300129	10.856821	9.84E-04	1.93E-02	1
ENSGALG00000009653	0.2826734	5.084901253	10.840994	9.93E-04	1.95E-02	1
ENSGALG00000002535	0.34674	4.190060672	10.793638	1.02E-03	1.98E-02	1
ENSGALG00000005005	0.2946823	4.090367494	10.772585	1.03E-03	2.00E-02	1
ENSGALG00000018819	0.3620999	4.203637808	10.764451	1.03E-03	2.00E-02	1
ENSGALG00000000252	0.832342	0.496241776	10.758873	1.04E-03	2.01E-02	1
ENSGALG00000026637	1.1930561	1.001919154	10.745114	1.05E-03	2.02E-02	1
ENSGALG00000008546	0.4019857	6.545502511	10.729712	1.05E-03	2.03E-02	1
ENSGALG00000002862	0.2017025	6.139360911	10.718175	1.06E-03	2.04E-02	1
ENSGALG00000000587	0.4484723	5.101562437	10.651589	1.10E-03	2.11E-02	1
ENSGALG00000007911	0.7182734	2.002058151	10.617469	1.12E-03	2.14E-02	1
ENSGALG00000026214	0.8907419	1.165602225	10.592876	1.14E-03	2.15E-02	1
ENSGALG00000009427	0.1713675	6.704205532	10.59253	1.14E-03	2.15E-02	1
ENSGALG00000015322	0.4478555	2.506390032	10.588422	1.14E-03	2.16E-02	1
ENSGALG00000015862	0.4954121	6.876998307	10.523309	1.18E-03	2.22E-02	1
ENSGALG00000015483	0.2830859	7.219213168	10.501578	1.19E-03	2.24E-02	1
ENSGALG00000010555	0.2220736	6.145847857	10.463432	1.22E-03	2.27E-02	1
ENSGALG00000021676	0.2720969	7.785914388	10.462705	1.22E-03	2.27E-02	1
ENSGALG00000008704	0.6056227	1.655528363	10.456491	1.22E-03	2.28E-02	1
ENSGALG00000019284	0.2990708	4.73101557	10.435009	1.24E-03	2.30E-02	1
ENSGALG00000012207	0.3274475	5.363819034	10.429708	1.24E-03	2.30E-02	1
ENSGALG00000010875	0.570314	2.59508721	10.425067	1.24E-03	2.30E-02	1
ENSGALG00000016821	1.8550516	-0.385284775	10.368845	1.28E-03	2.36E-02	1
ENSGALG00000028130	0.5975137	5.214974957	10.323372	1.31E-03	2.41E-02	1
ENSGALG00000003454	0.1927532	8.152910704	10.306741	1.33E-03	2.42E-02	1
ENSGALG00000008945	0.4243883	3.374926378	10.296442	1.33E-03	2.42E-02	1
ENSGALG00000005257	0.271199	10.08519948	10.283633	1.34E-03	2.43E-02	1
ENSGALG00000001918	0.5632565	1.294589791	10.258113	1.36E-03	2.46E-02	1
ENSGALG00000003177	0.164615	6.554395003	10.239069	1.37E-03	2.48E-02	1
ENSGALG00000001463	0.2077054	5.519340941	10.218761	1.39E-03	2.49E-02	1
ENSGALG00000015746	0.255862	5.265821935	10.207287	1.40E-03	2.50E-02	1
ENSGALG00000002536	0.1719526	6.79773462	10.189891	1.41E-03	2.52E-02	1
ENSGALG00000015250	0.247359	8.343923991	10.089786	1.49E-03	2.64E-02	1
ENSGALG00000011250	0.9437454	0.694308606	10.054311	1.52E-03	2.67E-02	1
ENSGALG00000015575	0.4319576	8.038735213	10.042858	1.53E-03	2.69E-02	1
ENSGALG00000014501	0.7712148	1.912117066	10.022518	1.55E-03	2.71E-02	1
ENSGALG00000028760	0.5932896	1.970042593	10.010998	1.56E-03	2.72E-02	1
ENSGALG00000025818	0.5512052	5.637265745	9.979191	1.58E-03	2.75E-02	1
ENSGALG00000017866	0.6044442	0.973179036	9.977229	1.58E-03	2.75E-02	1
ENSGALG00000007786	0.4609817	4.747605325	9.970702	1.59E-03	2.75E-02	1
ENSGALG00000011537	0.5147848	4.007875697	9.964325	1.60E-03	2.76E-02	1
ENSGALG00000014523	0.5895505	5.261973951	9.963843	1.60E-03	2.76E-02	1
ENSGALG00000001316	0.2913471	3.788129096	9.938469	1.62E-03	2.78E-02	1
ENSGALG00000009444	0.4598456	1.901611098	9.920341	1.63E-03	2.81E-02	1
ENSGALG00000010741	1.3515363	0.348063198	9.905668	1.65E-03	2.82E-02	1
ENSGALG00000004205	0.324611	7.482476188	9.884862	1.67E-03	2.84E-02	1
ENSGALG00000012544	0.6449956	1.316308018	9.880489	1.67E-03	2.84E-02	1
ENSGALG00000012357	0.5215393	6.526782049	9.851671	1.70E-03	2.87E-02	1
ENSGALG00000015880	0.2468644	6.489256754	9.800511	1.74E-03	2.93E-02	1
ENSGALG00000026825	0.4138516	3.675146184	9.777713	1.77E-03	2.95E-02	1
ENSGALG00000001845	0.2164357	5.20357653	9.775725	1.77E-03	2.95E-02	1
ENSGALG00000015219	0.7117514	0.886706003	9.723002	1.82E-03	3.02E-02	1
ENSGALG00000009517	0.3227651	6.346285084	9.69585	1.85E-03	3.05E-02	1
ENSGALG00000012122	0.8718397	0.250924104	9.694785	1.85E-03	3.05E-02	1
ENSGALG00000000908	0.3699066	5.506869295	9.691483	1.85E-03	3.05E-02	1
ENSGALG00000014652	0.1920984	6.034499942	9.685633	1.86E-03	3.05E-02	1
ENSGALG00000010187	0.6839771	2.216355449	9.643071	1.90E-03	3.12E-02	1
ENSGALG00000014242	0.6721012	1.13391299	9.618407	1.93E-03	3.16E-02	1
ENSGALG00000008901	0.516699	4.689090709	9.587253	1.96E-03	3.19E-02	1
ENSGALG00000006450	0.2086539	5.599453159	9.532443	2.02E-03	3.28E-02	1
ENSGALG00000010166	0.3426982	7.072923998	9.520659	2.03E-03	3.29E-02	1
ENSGALG00000001532	0.7857766	0.822935475	9.494457	2.06E-03	3.32E-02	1
ENSGALG00000026034	0.5321832	1.578178617	9.49351	2.06E-03	3.32E-02	1
ENSGALG00000009506	0.6941346	0.413057395	9.490044	2.07E-03	3.32E-02	1
ENSGALG00000011734	0.564059	4.189436086	9.486314	2.07E-03	3.32E-02	1
ENSGALG00000016852	0.3345598	7.352790311	9.485538	2.07E-03	3.32E-02	1
ENSGALG00000012954	0.3752187	5.432226673	9.485503	2.07E-03	3.32E-02	1
ENSGALG00000013406	0.382491	4.989686531	9.458071	2.10E-03	3.37E-02	1
ENSGALG00000014844	0.8173204	0.708577897	9.437763	2.13E-03	3.39E-02	1
ENSGALG00000005715	0.2558832	6.297808207	9.435812	2.13E-03	3.39E-02	1
ENSGALG00000011222	0.3611248	4.160015231	9.376407	2.20E-03	3.48E-02	1
ENSGALG00000016470	0.4684459	3.045180537	9.3583	2.22E-03	3.51E-02	1
ENSGALG00000001320	0.6085022	0.720247558	9.312662	2.28E-03	3.56E-02	1
ENSGALG00000016216	0.2972582	7.229006833	9.305044	2.29E-03	3.57E-02	1
ENSGALG00000026906	0.2161925	5.121020436	9.261677	2.34E-03	3.64E-02	1
ENSGALG00000026496	0.6800541	2.24738527	9.248055	2.36E-03	3.66E-02	1
ENSGALG00000011534	0.2021659	5.627004935	9.239019	2.37E-03	3.67E-02	1
ENSGALG00000010196	0.3079564	3.355719803	9.213499	2.40E-03	3.71E-02	1
ENSGALG00000016558	1.5235542	2.294461439	9.200406	2.42E-03	3.73E-02	1
ENSGALG00000010029	1.0200775	-0.104491298	9.200086	2.42E-03	3.73E-02	1
ENSGALG00000021665	0.172312	5.932089512	9.189381	2.43E-03	3.74E-02	1
ENSGALG00000011041	0.7133271	0.847631339	9.175519	2.45E-03	3.76E-02	1
ENSGALG00000001972	0.2042104	6.450879634	9.159902	2.47E-03	3.78E-02	1
ENSGALG00000007948	0.4637003	4.294047556	9.151477	2.49E-03	3.79E-02	1
ENSGALG00000000844	0.3128417	3.858196574	9.148634	2.49E-03	3.79E-02	1
ENSGALG00000007943	0.4686614	3.296911452	9.100785	2.55E-03	3.86E-02	1
ENSGALG00000006449	0.5938057	3.106183384	9.082132	2.58E-03	3.89E-02	1
ENSGALG00000028861	0.8029413	0.390578768	9.075416	2.59E-03	3.89E-02	1
ENSGALG00000027517	0.3673845	4.685658071	9.075363	2.59E-03	3.89E-02	1
ENSGALG00000005360	0.3923948	5.858903066	9.043736	2.64E-03	3.95E-02	1
ENSGALG00000000810	0.4313737	3.350993452	9.041874	2.64E-03	3.95E-02	1
ENSGALG00000002866	0.2328234	5.869947544	9.041686	2.64E-03	3.95E-02	1
ENSGALG00000016143	0.5439819	2.527933235	9.031697	2.65E-03	3.96E-02	1
ENSGALG00000016174	0.197244	6.207254186	9.029825	2.66E-03	3.96E-02	1
ENSGALG00000006826	0.3603272	3.634881402	9.007569	2.69E-03	3.99E-02	1
ENSGALG00000021717	0.6134593	6.969568908	8.994715	2.71E-03	4.00E-02	1
ENSGALG00000002111	0.4525976	6.125009885	8.976802	2.73E-03	4.03E-02	1
ENSGALG00000012228	1.0173366	1.856495128	8.97535	2.74E-03	4.03E-02	1
ENSGALG00000021611	0.1476658	6.681503661	8.945959	2.78E-03	4.09E-02	1
ENSGALG00000003655	0.34153	3.300003326	8.937217	2.79E-03	4.10E-02	1
ENSGALG00000015363	0.3624815	5.509161549	8.888408	2.87E-03	4.18E-02	1
ENSGALG00000002638	1.0019015	0.020355055	8.870671	2.90E-03	4.20E-02	1
ENSGALG00000028737	0.7463796	0.475657504	8.860654	2.91E-03	4.21E-02	1
ENSGALG00000005379	0.5122474	1.85863912	8.848388	2.93E-03	4.23E-02	1
ENSGALG00000005668	0.2099684	8.294000461	8.844719	2.94E-03	4.23E-02	1
ENSGALG00000002930	0.2109079	7.625764589	8.816938	2.98E-03	4.27E-02	1
ENSGALG00000004419	0.2250952	6.671033468	8.811354	2.99E-03	4.27E-02	1
ENSGALG00000028582	0.2241325	7.788144945	8.80694	3.00E-03	4.27E-02	1
ENSGALG00000012732	0.5573982	2.909624999	8.805755	3.00E-03	4.27E-02	1
ENSGALG00000000994	0.6777714	1.024961813	8.799273	3.01E-03	4.27E-02	1
ENSGALG00000009134	0.3587522	4.362360169	8.781649	3.04E-03	4.31E-02	1
ENSGALG00000001713	0.2330857	5.422140081	8.77715	3.05E-03	4.31E-02	1
ENSGALG00000017363	0.2545721	4.972409459	8.743135	3.11E-03	4.38E-02	1
ENSGALG00000002461	0.5461231	5.036969663	8.723277	3.14E-03	4.41E-02	1
ENSGALG00000014336	0.2645143	6.870775491	8.70591	3.17E-03	4.44E-02	1
ENSGALG00000023780	0.3457016	5.131598266	8.702008	3.18E-03	4.44E-02	1
ENSGALG00000000564	0.1496734	6.572642554	8.701092	3.18E-03	4.44E-02	1
ENSGALG00000015568	0.4137004	5.758071529	8.688519	3.20E-03	4.46E-02	1
ENSGALG00000016718	0.3652275	5.291849541	8.680949	3.22E-03	4.47E-02	1
ENSGALG00000007839	0.4032452	5.271558572	8.66359	3.25E-03	4.50E-02	1
ENSGALG00000008554	0.9297356	3.390617266	8.650102	3.27E-03	4.53E-02	1
ENSGALG00000016377	0.4216388	6.442848728	8.626377	3.31E-03	4.58E-02	1
ENSGALG00000014941	0.5972776	1.520003402	8.61872	3.33E-03	4.58E-02	1
ENSGALG00000015109	0.3275991	4.810507007	8.617429	3.33E-03	4.58E-02	1
ENSGALG00000026935	0.4696633	1.407888217	8.616141	3.33E-03	4.58E-02	1
ENSGALG00000008605	0.1686944	6.792765521	8.581669	3.40E-03	4.64E-02	1
ENSGALG00000004593	0.3550103	7.728898247	8.570966	3.42E-03	4.65E-02	1
ENSGALG00000013775	0.6902208	2.027567169	8.568887	3.42E-03	4.65E-02	1
ENSGALG00000000882	0.2001242	4.936821858	8.567574	3.42E-03	4.65E-02	1
ENSGALG00000014877	0.4458224	5.909874408	8.564281	3.43E-03	4.65E-02	1
ENSGALG00000016996	0.1913538	7.679666066	8.556405	3.44E-03	4.67E-02	1
ENSGALG00000016299	0.6883288	1.391037713	8.548106	3.46E-03	4.68E-02	1
ENSGALG00000002497	0.2152157	5.133186286	8.535755	3.48E-03	4.70E-02	1
ENSGALG00000011549	0.531351	2.887671802	8.526485	3.50E-03	4.72E-02	1
ENSGALG00000011433	0.5597676	1.612220731	8.511645	3.53E-03	4.75E-02	1
ENSGALG00000009044	0.1527589	7.108704423	8.505966	3.54E-03	4.76E-02	1
ENSGALG00000003935	0.320233	2.515446857	8.489463	3.57E-03	4.79E-02	1
ENSGALG00000004624	0.3616957	6.89120453	8.48835	3.57E-03	4.79E-02	1
ENSGALG00000012515	0.4129486	2.757531903	8.482306	3.59E-03	4.80E-02	1
ENSGALG00000005992	0.3159769	4.209678326	8.441258	3.67E-03	4.88E-02	1
ENSGALG00000012205	0.1764972	5.554857304	8.436777	3.68E-03	4.89E-02	1
ENSGALG00000006074	0.5440245	2.227119512	8.426107	3.70E-03	4.90E-02	1
ENSGALG00000016203	0.3385542	5.969289854	8.398017	3.76E-03	4.95E-02	1
ENSGALG00000006680	0.4396088	2.715186726	8.397712	3.76E-03	4.95E-02	1
ENSGALG00000002544	0.2885602	5.204948955	8.396597	3.76E-03	4.95E-02	1
ENSGALG00000011510	0.2671417	5.09965126	8.395299	3.76E-03	4.95E-02	1
ENSGALG00000003845	0.2284021	5.601679145	8.387307	3.78E-03	4.95E-02	1
ENSGALG00000015026	0.223849	6.203267319	8.362621	3.83E-03	4.99E-02	1
