# Supplementary material for: RNA sequencing-based analysis of the spleen transcriptome following infectious bronchitis virus infection of chickens selected for different mannose-binding lectin serum concentrations
Source: BMC Genomics. 2016 Jan 27;17:82. doi: 10.1186/s12864-016-2403-1 (PMC4729133; doi:10.1186/s12864-016-2403-1)
Supplement: Additional file 8: Table S6. — Differentially expressed genes (FDR < 0.05) for comparison between Week 1 and Week 3 uninfected L10L birds. (TXT 444 kb) [file 12864_2016_2403_MOESM8_ESM.txt]

genes	logFC	logCPM	LR	PValue	FDR	UpDownRegulated
ENSGALG00000022703	-3.45856579	0.502890059	75.83826394	3.08E-18	3.48E-14	-1
ENSGALG00000005849	-0.984879425	6.575420426	54.48732902	1.56E-13	2.78E-10	-1
ENSGALG00000000874	-0.916765225	3.846832595	54.36126744	1.67E-13	2.78E-10	-1
ENSGALG00000013784	-0.818499808	5.155392114	53.04985814	3.25E-13	4.59E-10	-1
ENSGALG00000028234	-2.497194486	1.93260337	52.39033031	4.55E-13	5.14E-10	-1
ENSGALG00000029066	-0.814292637	5.432262116	47.56367166	5.32E-12	3.76E-09	-1
ENSGALG00000008625	-0.47310756	5.9113954	47.04401366	6.94E-12	4.61E-09	-1
ENSGALG00000002321	-0.420123757	6.750652937	45.71251447	1.37E-11	7.36E-09	-1
ENSGALG00000003045	-0.565975215	6.108913642	45.59664212	1.45E-11	7.46E-09	-1
ENSGALG00000028795	-1.086767384	7.365700792	45.47356915	1.55E-11	7.60E-09	-1
ENSGALG00000026517	-0.858726653	5.564717696	45.31299873	1.68E-11	7.90E-09	-1
ENSGALG00000001007	-0.567567744	8.205739499	44.31274569	2.80E-11	1.15E-08	-1
ENSGALG00000026732	-0.674415701	6.477409806	44.27797748	2.85E-11	1.15E-08	-1
ENSGALG00000016471	-0.656851417	6.370786057	42.28063761	7.91E-11	2.98E-08	-1
ENSGALG00000013811	-0.771239905	5.096353523	42.0494079	8.90E-11	3.24E-08	-1
ENSGALG00000001281	-0.912366077	5.256558749	41.70221621	1.06E-10	3.75E-08	-1
ENSGALG00000020719	-0.62622881	7.26103966	41.52137706	1.17E-10	3.87E-08	-1
ENSGALG00000012546	-0.676091848	6.598651348	40.58545777	1.88E-10	5.59E-08	-1
ENSGALG00000000641	-0.61960389	4.799062467	40.25286438	2.23E-10	6.00E-08	-1
ENSGALG00000000638	-0.687880946	5.019469774	40.15770774	2.34E-10	6.15E-08	-1
ENSGALG00000013919	-0.371191083	7.355551485	39.63438986	3.06E-10	7.68E-08	-1
ENSGALG00000000632	-1.008453981	3.374971343	39.57879796	3.15E-10	7.73E-08	-1
ENSGALG00000000970	-0.951397946	3.568942439	39.34285263	3.56E-10	8.47E-08	-1
ENSGALG00000028600	-0.753239477	9.936194572	39.28389824	3.66E-10	8.47E-08	-1
ENSGALG00000021285	-0.552601584	4.564880231	38.90236703	4.46E-10	9.52E-08	-1
ENSGALG00000007250	-0.545034537	6.747999582	37.9692965	7.19E-10	1.35E-07	-1
ENSGALG00000026809	-0.591069109	6.192300334	37.8498205	7.64E-10	1.40E-07	-1
ENSGALG00000002886	-1.053579975	4.837079106	37.79211138	7.87E-10	1.41E-07	-1
ENSGALG00000008272	-0.804819206	5.689954112	37.57580686	8.79E-10	1.55E-07	-1
ENSGALG00000000878	-0.700254314	4.630917114	37.5307909	9.00E-10	1.56E-07	-1
ENSGALG00000008746	-0.884211714	3.917021013	37.42336165	9.51E-10	1.61E-07	-1
ENSGALG00000012055	-1.090460914	4.476420647	37.41190499	9.56E-10	1.61E-07	-1
ENSGALG00000003665	-0.629252325	5.099793925	37.330753	9.97E-10	1.63E-07	-1
ENSGALG00000028605	-0.804520765	4.471529485	37.32865748	9.98E-10	1.63E-07	-1
ENSGALG00000010087	-0.574979601	5.628381171	36.80407078	1.31E-09	1.94E-07	-1
ENSGALG00000007737	-0.593342145	5.621601448	36.80102273	1.31E-09	1.94E-07	-1
ENSGALG00000004954	-0.528894463	6.372357327	36.72559088	1.36E-09	1.97E-07	-1
ENSGALG00000028247	-1.189981638	2.698931547	36.69007436	1.38E-09	1.98E-07	-1
ENSGALG00000008141	-1.560501002	3.865424774	36.34996779	1.65E-09	2.21E-07	-1
ENSGALG00000027835	-0.624223962	5.222461024	36.33011675	1.67E-09	2.21E-07	-1
ENSGALG00000007419	-1.286579251	4.626466783	36.30126488	1.69E-09	2.21E-07	-1
ENSGALG00000017335	-0.629237361	7.839800666	36.19648829	1.78E-09	2.29E-07	-1
ENSGALG00000023975	-0.613675121	6.130318839	35.89249745	2.09E-09	2.59E-07	-1
ENSGALG00000028273	-1.409778963	9.362973411	35.8399729	2.14E-09	2.63E-07	-1
ENSGALG00000029167	-0.396274199	6.886813925	35.75843321	2.23E-09	2.71E-07	-1
ENSGALG00000028358	-0.624167365	7.060498294	35.73218255	2.26E-09	2.72E-07	-1
ENSGALG00000008365	-0.864715233	5.062000014	35.66318679	2.35E-09	2.79E-07	-1
ENSGALG00000005600	-0.499305725	6.187162874	35.61358926	2.41E-09	2.83E-07	-1
ENSGALG00000009703	-0.641933349	6.068057108	35.394651	2.69E-09	3.10E-07	-1
ENSGALG00000000793	-0.597222514	5.236747627	35.35313667	2.75E-09	3.14E-07	-1
ENSGALG00000001505	-1.022128098	4.30539737	34.77938198	3.69E-09	3.97E-07	-1
ENSGALG00000002595	-0.891330006	4.731409552	34.71587885	3.82E-09	4.06E-07	-1
ENSGALG00000028664	-1.099770825	5.349310195	34.68113248	3.88E-09	4.10E-07	-1
ENSGALG00000012394	-0.682701326	8.690983756	34.63241414	3.98E-09	4.16E-07	-1
ENSGALG00000002563	-0.658798577	6.836035937	34.56041736	4.13E-09	4.28E-07	-1
ENSGALG00000027993	-1.277148098	2.957251313	34.37889491	4.54E-09	4.61E-07	-1
ENSGALG00000016676	-0.538646736	6.60475579	34.21648828	4.93E-09	4.93E-07	-1
ENSGALG00000004909	-0.914688667	6.877223428	34.17743711	5.03E-09	4.95E-07	-1
ENSGALG00000006037	-0.437611079	7.118987974	34.17457641	5.04E-09	4.95E-07	-1
ENSGALG00000007114	-0.942763411	9.823538883	34.12391889	5.17E-09	5.03E-07	-1
ENSGALG00000026471	-0.793288546	6.312953902	34.07999411	5.29E-09	5.10E-07	-1
ENSGALG00000000675	-0.485819672	6.567764683	34.01024288	5.48E-09	5.20E-07	-1
ENSGALG00000023621	-0.630098585	5.373121268	34.00351606	5.50E-09	5.20E-07	-1
ENSGALG00000022149	-0.721687974	3.522191207	33.95704342	5.63E-09	5.21E-07	-1
ENSGALG00000025787	-0.634979914	5.624401251	33.84755369	5.96E-09	5.43E-07	-1
ENSGALG00000005051	-0.639248335	4.097286449	33.7003258	6.43E-09	5.80E-07	-1
ENSGALG00000000957	-0.772112075	4.912289486	33.68634561	6.48E-09	5.80E-07	-1
ENSGALG00000001926	-1.048076236	4.396564187	33.64609585	6.61E-09	5.88E-07	-1
ENSGALG00000025810	-0.83163203	5.829324384	33.55869914	6.91E-09	6.10E-07	-1
ENSGALG00000008609	-0.628023152	6.746323844	33.48338121	7.19E-09	6.28E-07	-1
ENSGALG00000025988	-1.205360094	2.725359943	33.45844155	7.28E-09	6.28E-07	-1
ENSGALG00000006760	-0.404611447	6.04610111	33.44015141	7.35E-09	6.29E-07	-1
ENSGALG00000004833	-0.449304776	5.799473141	33.22669824	8.20E-09	6.86E-07	-1
ENSGALG00000016945	-1.182849604	5.314237825	33.20826785	8.28E-09	6.87E-07	-1
ENSGALG00000004963	-0.635616853	5.475863925	33.14811723	8.54E-09	6.99E-07	-1
ENSGALG00000026433	-0.837532962	5.592359159	33.07840385	8.85E-09	7.14E-07	-1
ENSGALG00000023314	-0.677433563	5.930781227	33.00614792	9.19E-09	7.31E-07	-1
ENSGALG00000026834	-0.691850484	5.216759682	32.92949556	9.56E-09	7.48E-07	-1
ENSGALG00000011436	-0.438071574	7.532927131	32.84440284	9.98E-09	7.70E-07	-1
ENSGALG00000001381	-0.411884431	5.604790282	32.82131475	1.01E-08	7.71E-07	-1
ENSGALG00000017350	-0.496500531	6.530708106	32.73416419	1.06E-08	7.95E-07	-1
ENSGALG00000028204	-0.683803235	8.07738262	32.68938067	1.08E-08	8.09E-07	-1
ENSGALG00000017675	-0.661525804	5.866480263	32.54888422	1.16E-08	8.63E-07	-1
ENSGALG00000008003	-0.504544124	4.702841262	32.51725862	1.18E-08	8.72E-07	-1
ENSGALG00000026394	-0.445158606	5.08240087	32.4632383	1.21E-08	8.79E-07	-1
ENSGALG00000004465	-0.470424515	7.720035054	32.43482294	1.23E-08	8.86E-07	-1
ENSGALG00000016536	-0.301531971	7.222689182	32.3414005	1.29E-08	9.13E-07	-1
ENSGALG00000000905	-0.585925283	7.266200578	32.30036715	1.32E-08	9.26E-07	-1
ENSGALG00000002853	-0.52494763	5.665019096	32.26750804	1.34E-08	9.35E-07	-1
ENSGALG00000027838	-0.428780192	5.675890984	32.14178763	1.43E-08	9.87E-07	-1
ENSGALG00000005414	-0.517718198	6.294299196	32.05771026	1.50E-08	1.02E-06	-1
ENSGALG00000000374	-0.480094641	6.027529047	32.049726	1.50E-08	1.02E-06	-1
ENSGALG00000007381	-1.013023403	6.637980663	32.04584356	1.51E-08	1.02E-06	-1
ENSGALG00000008319	-0.526136467	7.449692787	31.92883194	1.60E-08	1.06E-06	-1
ENSGALG00000007027	-0.582826142	5.069525775	31.90895611	1.62E-08	1.06E-06	-1
ENSGALG00000027588	-0.571880372	5.074723322	31.76293057	1.74E-08	1.12E-06	-1
ENSGALG00000011468	-1.160213227	4.69518468	31.53961965	1.95E-08	1.23E-06	-1
ENSGALG00000013352	-0.39078417	6.766584889	31.51332687	1.98E-08	1.23E-06	-1
ENSGALG00000011866	-0.568932887	4.721504858	31.50520611	1.99E-08	1.23E-06	-1
ENSGALG00000017627	-0.63375781	5.172853335	31.45034529	2.05E-08	1.25E-06	-1
ENSGALG00000004000	-0.32999755	7.221284076	31.43602743	2.06E-08	1.25E-06	-1
ENSGALG00000010255	-0.459477381	6.274925819	31.43361008	2.06E-08	1.25E-06	-1
ENSGALG00000010182	-0.474792894	5.876865936	31.3875991	2.11E-08	1.27E-06	-1
ENSGALG00000024261	-0.819509858	4.981972572	31.25298638	2.26E-08	1.34E-06	-1
ENSGALG00000026380	-1.013366601	4.903668511	31.14602489	2.39E-08	1.39E-06	-1
ENSGALG00000000857	-0.402832701	6.195649092	30.93604962	2.67E-08	1.54E-06	-1
ENSGALG00000017036	-0.546189074	5.626908493	30.82728491	2.82E-08	1.61E-06	-1
ENSGALG00000025764	-0.813063558	5.409322629	30.8209848	2.83E-08	1.61E-06	-1
ENSGALG00000009071	-0.352119156	6.528141056	30.81949364	2.83E-08	1.61E-06	-1
ENSGALG00000007490	-0.464703193	6.140530772	30.7504779	2.93E-08	1.66E-06	-1
ENSGALG00000011306	-0.786986563	7.406168735	30.47302008	3.39E-08	1.88E-06	-1
ENSGALG00000007603	-0.427633185	5.945923284	30.36677384	3.58E-08	1.97E-06	-1
ENSGALG00000007191	-0.73472569	4.725101575	30.30013909	3.70E-08	2.03E-06	-1
ENSGALG00000000650	-0.767501922	5.219216468	30.13025128	4.04E-08	2.18E-06	-1
ENSGALG00000007837	-0.810918934	7.481290859	30.12352401	4.05E-08	2.18E-06	-1
ENSGALG00000026936	-0.350208238	6.377035895	30.11483197	4.07E-08	2.18E-06	-1
ENSGALG00000022565	-0.440352893	7.511475785	30.06044865	4.19E-08	2.20E-06	-1
ENSGALG00000026836	-0.979868609	5.791514539	29.93246269	4.47E-08	2.32E-06	-1
ENSGALG00000001791	-0.668163834	4.56817833	29.92744878	4.49E-08	2.32E-06	-1
ENSGALG00000011246	-0.507364985	4.873615669	29.92425097	4.49E-08	2.32E-06	-1
ENSGALG00000004239	-0.715364317	4.317291264	29.92346261	4.49E-08	2.32E-06	-1
ENSGALG00000021679	-0.435238809	6.045509614	29.83299244	4.71E-08	2.38E-06	-1
ENSGALG00000009641	-0.821403526	9.617597383	29.79455157	4.80E-08	2.41E-06	-1
ENSGALG00000005747	-1.579035838	0.787979277	29.78127291	4.84E-08	2.41E-06	-1
ENSGALG00000005659	-0.36391495	7.131657122	29.76269442	4.88E-08	2.41E-06	-1
ENSGALG00000006539	-0.575942944	5.140084862	29.67170009	5.12E-08	2.48E-06	-1
ENSGALG00000014154	-0.595672149	5.08740117	29.56915856	5.40E-08	2.58E-06	-1
ENSGALG00000002210	-0.744325066	8.684308497	29.54765832	5.46E-08	2.60E-06	-1
ENSGALG00000010089	-0.711380715	3.389193574	29.43449252	5.78E-08	2.70E-06	-1
ENSGALG00000021242	-0.683432735	4.624123431	29.42802861	5.80E-08	2.70E-06	-1
ENSGALG00000014662	-0.794700881	5.043995836	29.4154734	5.84E-08	2.70E-06	-1
ENSGALG00000013188	-0.500423289	5.537046921	29.38788573	5.92E-08	2.72E-06	-1
ENSGALG00000007609	-0.540254526	5.636080677	29.30825728	6.17E-08	2.82E-06	-1
ENSGALG00000009971	-0.737499789	6.034697075	29.28309095	6.25E-08	2.85E-06	-1
ENSGALG00000028470	-0.519642253	6.189630948	29.1853759	6.58E-08	2.96E-06	-1
ENSGALG00000017524	-0.675680122	5.391057077	29.1830999	6.59E-08	2.96E-06	-1
ENSGALG00000025937	-0.5764962	6.468581838	29.17938349	6.60E-08	2.96E-06	-1
ENSGALG00000000332	-0.357990157	6.323330892	29.1750598	6.61E-08	2.96E-06	-1
ENSGALG00000000076	-0.811712527	4.814162174	29.14721966	6.71E-08	2.97E-06	-1
ENSGALG00000014567	-0.397871418	7.369105544	29.13378863	6.75E-08	2.97E-06	-1
ENSGALG00000012471	-0.519089972	5.837869871	29.12128837	6.80E-08	2.98E-06	-1
ENSGALG00000027614	-0.873726794	6.236122874	29.0666841	6.99E-08	3.05E-06	-1
ENSGALG00000001572	-0.771802135	4.80494028	28.80591568	8.00E-08	3.43E-06	-1
ENSGALG00000013823	-0.398871095	6.950745147	28.78146995	8.10E-08	3.43E-06	-1
ENSGALG00000027501	-0.959830449	7.380065998	28.77789694	8.12E-08	3.43E-06	-1
ENSGALG00000000419	-0.552669871	5.881244803	28.74901311	8.24E-08	3.46E-06	-1
ENSGALG00000003467	-0.579995442	5.535945889	28.73533894	8.30E-08	3.47E-06	-1
ENSGALG00000007585	-0.545845873	4.957468707	28.6230249	8.79E-08	3.65E-06	-1
ENSGALG00000016582	-0.595626959	4.997726997	28.60878	8.86E-08	3.66E-06	-1
ENSGALG00000001702	-0.58404429	4.846078495	28.54153128	9.17E-08	3.78E-06	-1
ENSGALG00000020479	-0.50116631	5.453711636	28.44379984	9.65E-08	3.93E-06	-1
ENSGALG00000011812	-0.627439822	4.955282342	28.39096468	9.91E-08	4.01E-06	-1
ENSGALG00000017611	-0.636180471	5.422409513	28.37463896	1.00E-07	4.03E-06	-1
ENSGALG00000029152	-0.602045241	5.297755476	28.3668417	1.00E-07	4.03E-06	-1
ENSGALG00000016517	-0.364821967	6.794020691	28.34144344	1.02E-07	4.06E-06	-1
ENSGALG00000006678	-0.652130016	4.305291275	28.19410119	1.10E-07	4.32E-06	-1
ENSGALG00000015363	-0.642961173	5.509161549	28.11790201	1.14E-07	4.48E-06	-1
ENSGALG00000000456	-0.775740767	5.626311446	28.10847904	1.15E-07	4.48E-06	-1
ENSGALG00000009536	-0.614146884	5.528421084	28.10075318	1.15E-07	4.48E-06	-1
ENSGALG00000024039	-0.385031204	6.350146986	28.09669509	1.15E-07	4.48E-06	-1
ENSGALG00000028882	-1.356050474	2.647394455	28.06542722	1.17E-07	4.51E-06	-1
ENSGALG00000028513	-0.745372011	5.118322815	28.06515138	1.17E-07	4.51E-06	-1
ENSGALG00000028996	-0.594121251	5.197949085	27.9812993	1.22E-07	4.64E-06	-1
ENSGALG00000028119	-0.524656152	6.69269794	27.83533496	1.32E-07	4.94E-06	-1
ENSGALG00000002561	-0.661694587	4.077299952	27.73637245	1.39E-07	5.16E-06	-1
ENSGALG00000002722	-0.923719298	5.615092928	27.66899865	1.44E-07	5.33E-06	-1
ENSGALG00000024338	-0.919223333	2.276751794	27.51792985	1.56E-07	5.65E-06	-1
ENSGALG00000027946	-0.884426302	2.893896026	27.50159729	1.57E-07	5.68E-06	-1
ENSGALG00000027710	-0.548611995	6.964194265	27.46742674	1.60E-07	5.76E-06	-1
ENSGALG00000024112	-0.365589753	6.343833483	27.42069117	1.64E-07	5.87E-06	-1
ENSGALG00000008534	-0.515842357	5.061632671	27.40698665	1.65E-07	5.89E-06	-1
ENSGALG00000024449	-0.60818441	5.766139458	27.35656401	1.69E-07	6.01E-06	-1
ENSGALG00000028774	-0.833288437	5.154789987	27.24673254	1.79E-07	6.32E-06	-1
ENSGALG00000024041	-0.579748221	4.149329744	27.21006299	1.83E-07	6.42E-06	-1
ENSGALG00000026423	-0.659434943	4.796181289	27.17305008	1.86E-07	6.50E-06	-1
ENSGALG00000014118	-0.445924353	6.410557834	27.14497855	1.89E-07	6.54E-06	-1
ENSGALG00000022293	-0.470732901	7.322841447	27.04912955	1.98E-07	6.83E-06	-1
ENSGALG00000027784	-0.562642098	5.157795841	27.01080625	2.02E-07	6.94E-06	-1
ENSGALG00000003215	-0.548677308	6.16207681	26.98676503	2.05E-07	7.00E-06	-1
ENSGALG00000027902	-0.459733319	6.097601136	26.98286921	2.05E-07	7.00E-06	-1
ENSGALG00000007520	-0.381474838	7.505595297	26.96822237	2.07E-07	7.01E-06	-1
ENSGALG00000028499	-0.43686295	6.077782373	26.90259925	2.14E-07	7.19E-06	-1
ENSGALG00000007905	-0.71351818	8.294586598	26.87653523	2.17E-07	7.25E-06	-1
ENSGALG00000001048	-0.521789779	6.560570505	26.85457257	2.19E-07	7.30E-06	-1
ENSGALG00000003554	-1.305979204	0.792932457	26.85054537	2.20E-07	7.30E-06	-1
ENSGALG00000027865	-0.407627087	6.86216512	26.69614903	2.38E-07	7.79E-06	-1
ENSGALG00000010219	-0.614048947	4.466229446	26.61193961	2.49E-07	8.12E-06	-1
ENSGALG00000003097	-0.668879539	3.529089181	26.58241211	2.53E-07	8.22E-06	-1
ENSGALG00000006715	-0.449660522	6.658626133	26.56060062	2.55E-07	8.26E-06	-1
ENSGALG00000000785	-0.790384527	4.09695172	26.55316885	2.56E-07	8.27E-06	-1
ENSGALG00000013242	-0.699148982	5.615932276	26.51721265	2.61E-07	8.35E-06	-1
ENSGALG00000007778	-0.389161868	6.984430942	26.50694417	2.63E-07	8.35E-06	-1
ENSGALG00000028716	-1.046562688	2.388103591	26.50348105	2.63E-07	8.35E-06	-1
ENSGALG00000006160	-0.334685777	6.796962875	26.50248211	2.63E-07	8.35E-06	-1
ENSGALG00000026824	-0.533614988	4.667616249	26.49402916	2.64E-07	8.36E-06	-1
ENSGALG00000026077	-0.553019001	7.818908613	26.47531784	2.67E-07	8.41E-06	-1
ENSGALG00000003150	-0.403658062	6.420865424	26.4393505	2.72E-07	8.51E-06	-1
ENSGALG00000006326	-0.605465017	7.006056555	26.39768268	2.78E-07	8.64E-06	-1
ENSGALG00000005360	-0.673249075	5.858903066	26.39372563	2.78E-07	8.64E-06	-1
ENSGALG00000016800	-1.040746911	5.265390863	26.35997496	2.83E-07	8.72E-06	-1
ENSGALG00000010186	-0.316397278	8.283711139	26.32894503	2.88E-07	8.81E-06	-1
ENSGALG00000007910	-0.569534281	6.118160782	26.26742553	2.97E-07	9.05E-06	-1
ENSGALG00000028466	-0.638226835	7.684666543	26.1722366	3.12E-07	9.40E-06	-1
ENSGALG00000001480	-0.805407631	3.435877473	26.16756233	3.13E-07	9.40E-06	-1
ENSGALG00000006853	-0.412425018	6.395586392	26.15883753	3.14E-07	9.42E-06	-1
ENSGALG00000006863	-0.35324957	7.017377931	26.15361553	3.15E-07	9.42E-06	-1
ENSGALG00000003563	-0.440920534	6.117341195	26.09191475	3.26E-07	9.63E-06	-1
ENSGALG00000027506	-0.575952309	5.674195835	26.08917074	3.26E-07	9.63E-06	-1
ENSGALG00000007616	-0.375796545	6.021229396	26.08601368	3.27E-07	9.63E-06	-1
ENSGALG00000027824	-1.074943718	3.701508688	26.05642875	3.32E-07	9.73E-06	-1
ENSGALG00000023981	-0.353787377	7.879481047	26.03212984	3.36E-07	9.82E-06	-1
ENSGALG00000027608	-0.682186083	3.683543101	25.96834944	3.47E-07	1.01E-05	-1
ENSGALG00000008266	-1.29588976	3.894685277	25.96723113	3.47E-07	1.01E-05	-1
ENSGALG00000000059	-0.549093498	5.996560235	25.93815831	3.53E-07	1.02E-05	-1
ENSGALG00000008121	-1.11479285	1.935546021	25.90508055	3.59E-07	1.04E-05	-1
ENSGALG00000027611	-0.693548787	4.874422684	25.85669551	3.68E-07	1.05E-05	-1
ENSGALG00000003053	-0.372163987	7.550424937	25.82634873	3.74E-07	1.07E-05	-1
ENSGALG00000028221	-1.550924708	0.289699774	25.79198024	3.80E-07	1.08E-05	-1
ENSGALG00000005236	-0.399430139	5.893737074	25.78468233	3.82E-07	1.08E-05	-1
ENSGALG00000019837	-0.477910327	6.422433509	25.76493597	3.86E-07	1.09E-05	-1
ENSGALG00000010346	-0.757761419	7.10867232	25.72841148	3.93E-07	1.11E-05	-1
ENSGALG00000026218	-0.487506332	5.87941531	25.69942893	3.99E-07	1.12E-05	-1
ENSGALG00000014387	-0.748645309	5.400361976	25.68049938	4.03E-07	1.13E-05	-1
ENSGALG00000005704	-0.484276412	6.188204358	25.67335906	4.04E-07	1.13E-05	-1
ENSGALG00000008538	-0.672700327	4.42896545	25.65408822	4.08E-07	1.13E-05	-1
ENSGALG00000011603	-0.357957522	6.044883868	25.61491375	4.17E-07	1.15E-05	-1
ENSGALG00000001567	-0.514608993	4.406879957	25.59982443	4.20E-07	1.16E-05	-1
ENSGALG00000006547	-1.027370706	4.397092126	25.59870207	4.20E-07	1.16E-05	-1
ENSGALG00000028590	-0.5901395	4.161624344	25.57189039	4.26E-07	1.16E-05	-1
ENSGALG00000006543	-0.531200167	4.455258969	25.57185574	4.26E-07	1.16E-05	-1
ENSGALG00000028577	-1.126370074	2.014038776	25.55813175	4.29E-07	1.17E-05	-1
ENSGALG00000019796	-0.577566051	4.883411834	25.52163509	4.37E-07	1.18E-05	-1
ENSGALG00000017244	-0.688851429	5.039526351	25.46822633	4.50E-07	1.21E-05	-1
ENSGALG00000011148	-0.579984718	5.560422619	25.44960854	4.54E-07	1.22E-05	-1
ENSGALG00000008675	-0.483329093	7.494109372	25.4275659	4.59E-07	1.23E-05	-1
ENSGALG00000004476	-0.718972749	5.329100526	25.41911641	4.61E-07	1.23E-05	-1
ENSGALG00000001162	-0.416806498	6.734894733	25.3787961	4.71E-07	1.25E-05	-1
ENSGALG00000004856	-0.385570449	5.54028096	25.29491144	4.92E-07	1.29E-05	-1
ENSGALG00000006303	-0.554624898	4.824746429	25.27870205	4.96E-07	1.30E-05	-1
ENSGALG00000000169	-0.468362646	7.126209318	25.25797553	5.02E-07	1.31E-05	-1
ENSGALG00000000067	-0.56643149	4.390213821	25.22774037	5.09E-07	1.33E-05	-1
ENSGALG00000007606	-0.433333165	7.904688019	25.22598789	5.10E-07	1.33E-05	-1
ENSGALG00000003250	-0.73511972	3.952654581	25.18062731	5.22E-07	1.36E-05	-1
ENSGALG00000004820	-0.628848313	3.872163969	25.10261672	5.44E-07	1.40E-05	-1
ENSGALG00000006144	-0.49628542	3.980467826	25.08186836	5.49E-07	1.41E-05	-1
ENSGALG00000008433	-0.788255106	3.318243091	25.02408486	5.66E-07	1.44E-05	-1
ENSGALG00000028295	-0.329771033	6.185955647	24.99372457	5.75E-07	1.46E-05	-1
ENSGALG00000025972	-0.900968905	5.799930565	24.97608312	5.80E-07	1.47E-05	-1
ENSGALG00000022570	-0.504380382	7.775500864	24.97491164	5.81E-07	1.47E-05	-1
ENSGALG00000004505	-0.7789343	2.921068725	24.96919396	5.83E-07	1.47E-05	-1
ENSGALG00000005239	-0.452420282	6.860634124	24.93749306	5.92E-07	1.49E-05	-1
ENSGALG00000001559	-1.310292196	0.860703889	24.90073804	6.04E-07	1.51E-05	-1
ENSGALG00000025751	-0.804654979	4.541141012	24.89296137	6.06E-07	1.51E-05	-1
ENSGALG00000018828	-0.798875381	3.64205665	24.87102973	6.13E-07	1.52E-05	-1
ENSGALG00000010094	-0.357773212	6.14138641	24.79791742	6.37E-07	1.57E-05	-1
ENSGALG00000007205	-0.640641841	7.128128307	24.77220327	6.45E-07	1.58E-05	-1
ENSGALG00000007370	-0.499719892	4.591481958	24.75899294	6.50E-07	1.59E-05	-1
ENSGALG00000008713	-0.657720502	5.639761036	24.71597172	6.64E-07	1.62E-05	-1
ENSGALG00000028084	-0.515240894	5.241645634	24.54627734	7.25E-07	1.75E-05	-1
ENSGALG00000012833	-0.439047588	6.983819936	24.40460333	7.81E-07	1.88E-05	-1
ENSGALG00000028971	-0.387700755	5.457723223	24.39265636	7.86E-07	1.88E-05	-1
ENSGALG00000008151	-0.454199833	6.347017599	24.39148653	7.86E-07	1.88E-05	-1
ENSGALG00000001330	-0.592127011	6.383459201	24.38963932	7.87E-07	1.88E-05	-1
ENSGALG00000004245	-0.654245144	4.956947278	24.34191178	8.07E-07	1.92E-05	-1
ENSGALG00000027688	-0.543551046	6.043953111	24.32811382	8.12E-07	1.93E-05	-1
ENSGALG00000007686	-0.287670532	6.51541441	24.23841377	8.51E-07	1.99E-05	-1
ENSGALG00000003386	-0.957685366	4.591278855	24.23840839	8.51E-07	1.99E-05	-1
ENSGALG00000022603	-0.43917727	5.3314453	24.2354068	8.53E-07	1.99E-05	-1
ENSGALG00000017025	-0.550570082	5.287120706	24.23205658	8.54E-07	1.99E-05	-1
ENSGALG00000004166	-0.394853145	5.295815661	24.21840127	8.60E-07	2.00E-05	-1
ENSGALG00000006808	-0.446651241	5.737246411	24.21229191	8.63E-07	2.00E-05	-1
ENSGALG00000011335	-0.670556774	2.961950479	24.16921082	8.82E-07	2.05E-05	-1
ENSGALG00000012312	-0.799001061	2.471369118	24.15144777	8.90E-07	2.06E-05	-1
ENSGALG00000005163	-0.583321822	6.334761122	24.12500953	9.03E-07	2.08E-05	-1
ENSGALG00000003357	-0.466662981	6.358580122	24.0977309	9.16E-07	2.10E-05	-1
ENSGALG00000024172	-0.432978927	5.387853734	24.07612581	9.26E-07	2.11E-05	-1
ENSGALG00000002033	-0.703761845	4.841934923	24.04611865	9.41E-07	2.13E-05	-1
ENSGALG00000026802	-0.409330103	4.858711752	24.04565146	9.41E-07	2.13E-05	-1
ENSGALG00000013626	-0.538684161	4.882143808	24.0259518	9.50E-07	2.15E-05	-1
ENSGALG00000021616	-0.44841084	7.053365844	24.00800358	9.59E-07	2.16E-05	-1
ENSGALG00000011738	-0.398735866	8.931243411	24.00330174	9.62E-07	2.16E-05	-1
ENSGALG00000004845	-0.826966845	4.26750551	23.97715051	9.75E-07	2.18E-05	-1
ENSGALG00000007403	-0.468811516	7.638343777	23.9726229	9.77E-07	2.18E-05	-1
ENSGALG00000003804	-0.325127691	6.224805383	23.95667726	9.85E-07	2.19E-05	-1
ENSGALG00000001956	-0.835188258	3.381516225	23.93992818	9.94E-07	2.21E-05	-1
ENSGALG00000014155	-0.289785948	7.795242326	23.92625103	1.00E-06	2.22E-05	-1
ENSGALG00000018364	-0.941760049	10.31442584	23.87952801	1.03E-06	2.26E-05	-1
ENSGALG00000026965	-0.450655571	6.960248661	23.79789445	1.07E-06	2.34E-05	-1
ENSGALG00000008597	-0.660100033	6.05319755	23.78994192	1.07E-06	2.34E-05	-1
ENSGALG00000009286	-0.547487519	7.549328028	23.76746832	1.09E-06	2.36E-05	-1
ENSGALG00000013072	-0.620665662	4.584141348	23.73380106	1.11E-06	2.39E-05	-1
ENSGALG00000018760	-0.86465277	5.578443248	23.71719068	1.12E-06	2.40E-05	-1
ENSGALG00000016163	-0.793043296	5.837227361	23.69352075	1.13E-06	2.42E-05	-1
ENSGALG00000017379	-0.678092615	4.536894146	23.68162505	1.14E-06	2.43E-05	-1
ENSGALG00000023447	-0.41358876	6.655921127	23.67413179	1.14E-06	2.44E-05	-1
ENSGALG00000004706	-0.614575958	5.072310468	23.65688663	1.15E-06	2.45E-05	-1
ENSGALG00000005135	-0.565691967	8.90268603	23.65143615	1.15E-06	2.45E-05	-1
ENSGALG00000002532	-0.608151226	5.956804344	23.62078059	1.17E-06	2.47E-05	-1
ENSGALG00000006246	-0.512891296	5.67968204	23.56518701	1.21E-06	2.53E-05	-1
ENSGALG00000020956	-0.569951148	5.689918816	23.56482158	1.21E-06	2.53E-05	-1
ENSGALG00000000791	-0.580393369	6.097590163	23.51198266	1.24E-06	2.60E-05	-1
ENSGALG00000012532	-0.405304358	6.112357389	23.48776201	1.26E-06	2.62E-05	-1
ENSGALG00000005983	-0.308268912	6.44431822	23.48511481	1.26E-06	2.62E-05	-1
ENSGALG00000028850	-0.435329983	5.211397212	23.48255745	1.26E-06	2.62E-05	-1
ENSGALG00000006448	-0.61889796	5.699783757	23.4061254	1.31E-06	2.71E-05	-1
ENSGALG00000006471	-0.524762144	5.920191293	23.4060179	1.31E-06	2.71E-05	-1
ENSGALG00000019690	-0.753315879	3.029920798	23.39064028	1.32E-06	2.72E-05	-1
ENSGALG00000013383	-0.395673465	5.863305894	23.37046861	1.34E-06	2.74E-05	-1
ENSGALG00000006899	-0.69072818	6.57727251	23.33286136	1.36E-06	2.79E-05	-1
ENSGALG00000027151	-0.415015269	7.694130044	23.31984153	1.37E-06	2.80E-05	-1
ENSGALG00000001569	-0.676608479	4.509463059	23.23451046	1.43E-06	2.92E-05	-1
ENSGALG00000017378	-1.188539643	3.207851419	23.21642446	1.45E-06	2.93E-05	-1
ENSGALG00000027193	-0.75197783	2.945683437	23.21074366	1.45E-06	2.93E-05	-1
ENSGALG00000003625	-0.61216621	5.862909318	23.18622973	1.47E-06	2.96E-05	-1
ENSGALG00000026914	-0.616886576	5.482802649	23.18147616	1.47E-06	2.96E-05	-1
ENSGALG00000000604	-1.000968894	1.430486903	23.11775065	1.52E-06	3.06E-05	-1
ENSGALG00000002591	-0.421008729	7.05498072	23.09672895	1.54E-06	3.08E-05	-1
ENSGALG00000002990	-0.570292497	7.409580637	23.05873447	1.57E-06	3.13E-05	-1
ENSGALG00000028326	-0.481671824	6.039676824	23.04242472	1.58E-06	3.16E-05	-1
ENSGALG00000028813	-1.107993017	3.269670733	23.03020623	1.59E-06	3.17E-05	-1
ENSGALG00000004250	-0.450303985	4.059771304	23.02764687	1.60E-06	3.17E-05	-1
ENSGALG00000002417	-0.373277897	6.328872137	22.99356609	1.63E-06	3.21E-05	-1
ENSGALG00000009224	-0.549256951	3.545502362	22.93659949	1.67E-06	3.28E-05	-1
ENSGALG00000004184	-0.697070426	10.93367452	22.93101853	1.68E-06	3.29E-05	-1
ENSGALG00000024076	-0.511536456	6.084889136	22.91934292	1.69E-06	3.29E-05	-1
ENSGALG00000026262	-0.512180507	6.893683148	22.91590126	1.69E-06	3.30E-05	-1
ENSGALG00000000897	-1.09600584	3.801739814	22.8978271	1.71E-06	3.32E-05	-1
ENSGALG00000021636	-0.433607462	5.190933792	22.82982349	1.77E-06	3.43E-05	-1
ENSGALG00000000209	-0.389024016	7.875173581	22.81649344	1.78E-06	3.44E-05	-1
ENSGALG00000002509	-0.614974408	8.328446194	22.75525532	1.84E-06	3.52E-05	-1
ENSGALG00000013506	-0.275147873	6.217211249	22.74734833	1.85E-06	3.52E-05	-1
ENSGALG00000010268	-1.151955441	1.189901852	22.74381637	1.85E-06	3.52E-05	-1
ENSGALG00000028937	-0.808843261	4.814932652	22.73848708	1.86E-06	3.52E-05	-1
ENSGALG00000004714	-0.377161951	6.22815258	22.72060935	1.87E-06	3.55E-05	-1
ENSGALG00000000151	-0.993551962	1.390397626	22.70224819	1.89E-06	3.57E-05	-1
ENSGALG00000016007	-0.480296167	7.298081937	22.65602324	1.94E-06	3.64E-05	-1
ENSGALG00000007900	-0.535231408	4.312845529	22.64234651	1.95E-06	3.65E-05	-1
ENSGALG00000025756	-0.640231185	4.838857037	22.63938184	1.95E-06	3.65E-05	-1
ENSGALG00000026303	-0.447250252	5.787977802	22.63881123	1.95E-06	3.65E-05	-1
ENSGALG00000028679	-0.752210781	3.382669136	22.61696936	1.98E-06	3.69E-05	-1
ENSGALG00000010083	-0.601807317	4.49543763	22.5890555	2.01E-06	3.74E-05	-1
ENSGALG00000016195	-0.897525821	7.353767458	22.57675738	2.02E-06	3.75E-05	-1
ENSGALG00000023622	-2.672777001	5.100120644	22.47734048	2.13E-06	3.92E-05	-1
ENSGALG00000027392	-0.390659357	6.405129592	22.39328741	2.22E-06	4.06E-05	-1
ENSGALG00000010745	-0.529658861	6.920211868	22.32032827	2.31E-06	4.17E-05	-1
ENSGALG00000028291	-0.74846903	5.96144886	22.29000828	2.34E-06	4.21E-05	-1
ENSGALG00000002665	-0.540885051	4.273727651	22.25965529	2.38E-06	4.26E-05	-1
ENSGALG00000028256	-0.755654415	8.398530214	22.22252177	2.43E-06	4.32E-05	-1
ENSGALG00000028543	-0.412776415	4.113966656	22.21626276	2.44E-06	4.33E-05	-1
ENSGALG00000005961	-0.673563608	5.924975569	22.19871755	2.46E-06	4.36E-05	-1
ENSGALG00000002485	-0.489136219	6.041673277	22.16109653	2.51E-06	4.44E-05	-1
ENSGALG00000026363	-0.425291028	4.083554665	22.12556076	2.55E-06	4.48E-05	-1
ENSGALG00000008584	-0.46285424	6.33049091	22.10000072	2.59E-06	4.53E-05	-1
ENSGALG00000004410	-0.488689221	6.183819594	22.090048	2.60E-06	4.55E-05	-1
ENSGALG00000007237	-0.364992654	6.729331181	22.0870259	2.61E-06	4.55E-05	-1
ENSGALG00000016555	-0.292996562	6.804332839	22.0780653	2.62E-06	4.55E-05	-1
ENSGALG00000017064	-0.424812814	5.14138495	22.02479613	2.69E-06	4.66E-05	-1
ENSGALG00000008530	-0.333578433	7.89168111	22.00463048	2.72E-06	4.69E-05	-1
ENSGALG00000002041	-0.612393238	8.006169454	21.98998274	2.74E-06	4.72E-05	-1
ENSGALG00000012251	-0.631071858	3.508327178	21.98400953	2.75E-06	4.73E-05	-1
ENSGALG00000012564	-0.788290031	1.909164413	21.91276014	2.85E-06	4.87E-05	-1
ENSGALG00000022030	-0.442911891	4.584809055	21.85376533	2.94E-06	5.00E-05	-1
ENSGALG00000001032	-0.325694817	5.242394494	21.85300691	2.94E-06	5.00E-05	-1
ENSGALG00000028778	-0.763908207	3.589699986	21.84821459	2.95E-06	5.00E-05	-1
ENSGALG00000001437	-0.811171849	4.524896622	21.84151452	2.96E-06	5.01E-05	-1
ENSGALG00000004521	-0.676551587	8.512218499	21.81189679	3.01E-06	5.06E-05	-1
ENSGALG00000011897	-0.443424482	5.723710583	21.79466737	3.03E-06	5.09E-05	-1
ENSGALG00000021637	-0.405771833	4.749690645	21.78304956	3.05E-06	5.10E-05	-1
ENSGALG00000016251	-0.687088793	6.075071649	21.78257637	3.05E-06	5.10E-05	-1
ENSGALG00000003612	-0.555302901	3.17767348	21.76959118	3.07E-06	5.11E-05	-1
ENSGALG00000027998	-0.470755009	5.825119747	21.76791991	3.08E-06	5.11E-05	-1
ENSGALG00000004198	-0.439357322	5.358665944	21.74756883	3.11E-06	5.16E-05	-1
ENSGALG00000013878	-0.420533624	5.61782338	21.72492458	3.15E-06	5.21E-05	-1
ENSGALG00000006910	-0.330503715	6.499144613	21.72318673	3.15E-06	5.21E-05	-1
ENSGALG00000025712	-0.638154457	3.072658694	21.6773095	3.23E-06	5.31E-05	-1
ENSGALG00000025842	-0.672890673	8.045466448	21.66273402	3.25E-06	5.34E-05	-1
ENSGALG00000019768	-0.326709084	7.953486465	21.62534027	3.31E-06	5.43E-05	-1
ENSGALG00000023437	-0.827468179	3.690562261	21.60425373	3.35E-06	5.48E-05	-1
ENSGALG00000003206	-0.419192361	4.128948788	21.59774874	3.36E-06	5.49E-05	-1
ENSGALG00000002784	-0.447329451	5.431132228	21.59050675	3.38E-06	5.51E-05	-1
ENSGALG00000008460	-0.377714486	4.921384765	21.52196701	3.50E-06	5.69E-05	-1
ENSGALG00000011190	-0.643260281	9.07912947	21.51541993	3.51E-06	5.70E-05	-1
ENSGALG00000026374	-0.538183882	5.694119016	21.51523085	3.51E-06	5.70E-05	-1
ENSGALG00000002847	-0.481984827	6.042689257	21.45414112	3.62E-06	5.85E-05	-1
ENSGALG00000005352	-0.534894964	5.332571678	21.44878655	3.63E-06	5.85E-05	-1
ENSGALG00000008082	-0.350424364	6.836873557	21.39285568	3.74E-06	6.01E-05	-1
ENSGALG00000003311	-0.642471147	7.233176022	21.37196534	3.78E-06	6.06E-05	-1
ENSGALG00000027462	-0.706231493	4.681717166	21.35318228	3.82E-06	6.11E-05	-1
ENSGALG00000002500	-0.671902933	5.144568812	21.34048706	3.85E-06	6.13E-05	-1
ENSGALG00000027497	-0.827896359	12.19960748	21.32583313	3.87E-06	6.15E-05	-1
ENSGALG00000004002	-0.264137237	6.493674877	21.31592639	3.89E-06	6.16E-05	-1
ENSGALG00000006758	-0.912683825	3.692149625	21.2901601	3.95E-06	6.22E-05	-1
ENSGALG00000002908	-0.675355697	3.878769871	21.22540674	4.08E-06	6.38E-05	-1
ENSGALG00000007470	-0.577499552	4.68163644	21.22317157	4.09E-06	6.38E-05	-1
ENSGALG00000006464	-0.607527208	5.435453873	21.17510664	4.19E-06	6.51E-05	-1
ENSGALG00000028131	-0.552532214	4.550581209	21.10048475	4.36E-06	6.72E-05	-1
ENSGALG00000026871	-0.433956085	5.016843452	21.07641657	4.41E-06	6.80E-05	-1
ENSGALG00000008418	-0.423113968	4.735562369	21.06335972	4.44E-06	6.84E-05	-1
ENSGALG00000007704	-0.819560034	5.179951415	21.0353136	4.51E-06	6.92E-05	-1
ENSGALG00000007728	-0.671127131	5.293745882	21.01193066	4.56E-06	6.99E-05	-1
ENSGALG00000010258	-0.853257316	4.978017999	20.98641691	4.63E-06	7.08E-05	-1
ENSGALG00000002420	-0.569284014	6.368283114	20.94893639	4.72E-06	7.19E-05	-1
ENSGALG00000004730	-0.331447156	9.19441967	20.93403664	4.75E-06	7.22E-05	-1
ENSGALG00000014573	-0.3880432	5.549532084	20.92472922	4.78E-06	7.23E-05	-1
ENSGALG00000006259	-0.582538137	8.009760902	20.896095	4.85E-06	7.31E-05	-1
ENSGALG00000001082	-0.439238511	4.917100604	20.8638516	4.93E-06	7.42E-05	-1
ENSGALG00000026039	-0.854289657	3.28290488	20.86022776	4.94E-06	7.43E-05	-1
ENSGALG00000027928	-0.477427552	5.673125548	20.83018541	5.02E-06	7.50E-05	-1
ENSGALG00000003575	-0.550842729	5.671987101	20.82528964	5.03E-06	7.51E-05	-1
ENSGALG00000006149	-0.592057332	5.110626482	20.81770427	5.05E-06	7.53E-05	-1
ENSGALG00000018810	-0.410331773	5.963228763	20.81468327	5.06E-06	7.53E-05	-1
ENSGALG00000027241	-0.496940819	5.288635371	20.81054092	5.07E-06	7.53E-05	-1
ENSGALG00000006784	-0.606819126	2.520740673	20.79241933	5.12E-06	7.57E-05	-1
ENSGALG00000008865	-0.593458911	4.701801926	20.75151068	5.23E-06	7.72E-05	-1
ENSGALG00000003065	-0.547221874	3.836623999	20.74019331	5.26E-06	7.75E-05	-1
ENSGALG00000002553	-0.814855559	3.591552508	20.72110078	5.31E-06	7.80E-05	-1
ENSGALG00000012112	-0.515506068	6.327640069	20.64951096	5.52E-06	8.04E-05	-1
ENSGALG00000016130	-0.590193975	3.684499209	20.61947445	5.60E-06	8.14E-05	-1
ENSGALG00000023294	-0.577686052	10.59193276	20.5865973	5.70E-06	8.27E-05	-1
ENSGALG00000004338	-0.657878298	9.701044276	20.58185096	5.71E-06	8.28E-05	-1
ENSGALG00000026762	-0.711210576	3.393076555	20.54438456	5.83E-06	8.42E-05	-1
ENSGALG00000012915	-0.370045845	6.755132365	20.53194489	5.86E-06	8.47E-05	-1
ENSGALG00000007591	-0.288461072	4.923861801	20.52858121	5.87E-06	8.47E-05	-1
ENSGALG00000025814	-0.617411856	4.599465472	20.52616629	5.88E-06	8.47E-05	-1
ENSGALG00000005465	-0.479379393	6.668002633	20.52328638	5.89E-06	8.47E-05	-1
ENSGALG00000007665	-0.430750324	4.931179544	20.51421043	5.92E-06	8.50E-05	-1
ENSGALG00000012111	-0.57279	3.839487902	20.49584602	5.98E-06	8.57E-05	-1
ENSGALG00000006305	-0.360537024	5.862079617	20.48267345	6.02E-06	8.61E-05	-1
ENSGALG00000010153	-0.962163816	2.18350716	20.47444435	6.04E-06	8.63E-05	-1
ENSGALG00000008287	-0.389491756	4.591418815	20.44848305	6.13E-06	8.70E-05	-1
ENSGALG00000016843	-0.597552269	9.787251789	20.4424658	6.15E-06	8.72E-05	-1
ENSGALG00000010338	-1.11873902	4.528521708	20.41658581	6.23E-06	8.80E-05	-1
ENSGALG00000005160	-0.469149946	7.212376835	20.41509144	6.23E-06	8.80E-05	-1
ENSGALG00000009854	-0.69024713	4.677136675	20.39655414	6.29E-06	8.87E-05	-1
ENSGALG00000008774	-0.674502466	5.532228297	20.38635053	6.33E-06	8.90E-05	-1
ENSGALG00000006688	-0.475510055	5.085327703	20.385453	6.33E-06	8.90E-05	-1
ENSGALG00000001857	-0.804297655	5.063754648	20.36938112	6.38E-06	8.96E-05	-1
ENSGALG00000026159	-0.558048271	6.34575748	20.36579563	6.40E-06	8.96E-05	-1
ENSGALG00000013563	-0.553055645	4.994964962	20.36082852	6.41E-06	8.96E-05	-1
ENSGALG00000014442	-0.440495373	10.21973793	20.36081602	6.41E-06	8.96E-05	-1
ENSGALG00000027021	-0.540558144	3.782649718	20.33899137	6.49E-06	9.04E-05	-1
ENSGALG00000007676	-0.385240142	4.624225015	20.32207648	6.54E-06	9.09E-05	-1
ENSGALG00000002526	-0.534973477	6.205295649	20.31991822	6.55E-06	9.09E-05	-1
ENSGALG00000018360	-0.924793035	10.69224181	20.30987691	6.59E-06	9.13E-05	-1
ENSGALG00000023348	-0.98412647	1.250386867	20.3024046	6.61E-06	9.15E-05	-1
ENSGALG00000005133	-0.432425483	4.798244544	20.27623927	6.70E-06	9.25E-05	-1
ENSGALG00000007926	-0.526399104	6.960603822	20.26783273	6.73E-06	9.27E-05	-1
ENSGALG00000014467	-0.33034397	7.175468539	20.2573868	6.77E-06	9.29E-05	-1
ENSGALG00000011842	-0.605766829	6.463840185	20.24353604	6.82E-06	9.33E-05	-1
ENSGALG00000005182	-0.653877852	5.414578142	20.24329223	6.82E-06	9.33E-05	-1
ENSGALG00000011648	-0.651655616	3.179467085	20.22235625	6.89E-06	9.42E-05	-1
ENSGALG00000006110	-0.72146457	5.841372568	20.19539411	6.99E-06	9.54E-05	-1
ENSGALG00000001184	-0.547958387	5.194060089	20.1916049	7.01E-06	9.54E-05	-1
ENSGALG00000028471	-0.497883883	6.312749	20.1687018	7.09E-06	9.62E-05	-1
ENSGALG00000026027	-0.943276354	3.20419458	20.16313193	7.11E-06	9.63E-05	-1
ENSGALG00000004431	-0.376672897	6.749679686	20.16267456	7.11E-06	9.63E-05	-1
ENSGALG00000024128	-0.525648607	5.427239449	20.10633068	7.33E-06	9.85E-05	-1
ENSGALG00000015862	-0.685784087	6.876998307	20.05630074	7.52E-06	0.000100345	-1
ENSGALG00000005120	-0.913414292	5.36049181	20.05227241	7.54E-06	0.000100345	-1
ENSGALG00000003522	-0.274947663	8.615699926	20.04996032	7.54E-06	0.000100345	-1
ENSGALG00000004195	-0.478899357	6.52252225	20.01760075	7.67E-06	0.000101937	-1
ENSGALG00000027842	-1.013675806	1.831360267	19.99335877	7.77E-06	0.000102754	-1
ENSGALG00000027476	-0.529178079	4.454547751	19.97239312	7.86E-06	0.000103634	-1
ENSGALG00000021437	-0.343432236	6.446707256	19.97034093	7.87E-06	0.000103634	-1
ENSGALG00000026565	-0.311312336	7.153511883	19.93484812	8.01E-06	0.000105086	-1
ENSGALG00000000527	-0.404528256	9.026752947	19.92088348	8.07E-06	0.000105701	-1
ENSGALG00000027630	-0.672332511	5.553593895	19.91925452	8.08E-06	0.000105701	-1
ENSGALG00000028451	-0.885405858	5.883206834	19.9143906	8.10E-06	0.000105847	-1
ENSGALG00000001949	-0.340375225	7.7982149	19.90756569	8.13E-06	0.000106095	-1
ENSGALG00000002155	-0.522610455	5.611367358	19.90550803	8.14E-06	0.000106095	-1
ENSGALG00000009163	-0.568332177	5.377154077	19.89019348	8.20E-06	0.000106702	-1
ENSGALG00000000802	-0.419100902	5.369565359	19.87937393	8.25E-06	0.000106938	-1
ENSGALG00000023463	-1.196124919	0.149460889	19.85950021	8.33E-06	0.000107717	-1
ENSGALG00000016595	-0.393479508	4.665798149	19.82935332	8.47E-06	0.000109057	-1
ENSGALG00000011476	-0.483079666	7.260522707	19.82872798	8.47E-06	0.000109057	-1
ENSGALG00000006334	-0.406847283	6.043459961	19.73827559	8.88E-06	0.000113437	-1
ENSGALG00000001992	-0.319759956	9.400313936	19.72702949	8.93E-06	0.000113849	-1
ENSGALG00000006073	-0.543916606	5.214066551	19.71252602	9.00E-06	0.000114458	-1
ENSGALG00000028015	-0.784558414	3.222518079	19.71001477	9.01E-06	0.00011448	-1
ENSGALG00000025800	-0.552677209	6.022254849	19.69522954	9.08E-06	0.00011511	-1
ENSGALG00000002064	-0.447212276	5.807125513	19.66121047	9.25E-06	0.000116784	-1
ENSGALG00000002521	-0.552232864	5.367612028	19.62466983	9.42E-06	0.000118906	-1
ENSGALG00000005038	-0.44858842	4.541001132	19.60833738	9.51E-06	0.000119659	-1
ENSGALG00000003123	-0.682824837	4.41138347	19.59693329	9.56E-06	0.000120242	-1
ENSGALG00000004516	-0.413083322	5.569061712	19.59340542	9.58E-06	0.00012033	-1
ENSGALG00000005197	-0.354925075	4.919158364	19.56730594	9.71E-06	0.000121445	-1
ENSGALG00000007350	-0.451914472	5.469748214	19.53303421	9.89E-06	0.000123098	-1
ENSGALG00000006211	-0.458244456	6.083032677	19.5211237	9.95E-06	0.00012368	-1
ENSGALG00000028027	-0.707193649	5.098856089	19.51813203	9.96E-06	0.00012368	-1
ENSGALG00000001175	-0.320904643	7.877679254	19.51771166	9.97E-06	0.00012368	-1
ENSGALG00000008022	-0.591754932	7.702483604	19.51129106	1.00E-05	0.00012396	-1
ENSGALG00000024326	-0.378262747	4.415021964	19.50832192	1.00E-05	0.000124017	-1
ENSGALG00000001998	-0.468507036	5.622218748	19.50481403	1.00E-05	0.000124109	-1
ENSGALG00000022134	-0.697704833	4.271618759	19.4862345	1.01E-05	0.000124775	-1
ENSGALG00000003597	-0.322139804	5.999002292	19.48153908	1.02E-05	0.000124946	-1
ENSGALG00000010336	-0.556837644	8.805235382	19.46843803	1.02E-05	0.000125669	-1
ENSGALG00000002701	-0.432288702	5.704201927	19.46051684	1.03E-05	0.000126054	-1
ENSGALG00000002495	-0.543648325	7.930026658	19.44416652	1.04E-05	0.000126942	-1
ENSGALG00000001355	-0.461709665	5.477293066	19.44295664	1.04E-05	0.000126942	-1
ENSGALG00000007267	-0.614991658	4.119111027	19.39741628	1.06E-05	0.000129865	-1
ENSGALG00000016538	-0.479232114	5.457521464	19.35303107	1.09E-05	0.000131918	-1
ENSGALG00000027554	-0.606956706	3.297703818	19.3502414	1.09E-05	0.000131969	-1
ENSGALG00000008586	-0.416161159	8.416466686	19.31466669	1.11E-05	0.000134162	-1
ENSGALG00000006936	-0.576410902	4.255015697	19.3115241	1.11E-05	0.00013424	-1
ENSGALG00000011570	-0.423534297	7.177222078	19.30475476	1.11E-05	0.000134572	-1
ENSGALG00000001168	-0.379636771	6.382739435	19.27107592	1.13E-05	0.000136384	-1
ENSGALG00000005616	-1.769295606	0.107498553	19.24369501	1.15E-05	0.000137621	-1
ENSGALG00000011740	-1.068612842	7.786845345	19.22215217	1.16E-05	0.000139035	-1
ENSGALG00000000623	-0.350798763	6.316612781	19.17434166	1.19E-05	0.00014211	-1
ENSGALG00000028356	-0.318692851	7.04860998	19.16052894	1.20E-05	0.000142841	-1
ENSGALG00000008110	-0.651422091	3.510252442	19.12469968	1.22E-05	0.000145242	-1
ENSGALG00000004848	-0.393297204	9.911145303	19.11026195	1.23E-05	0.000146175	-1
ENSGALG00000008613	-0.612882279	5.031894587	19.10846944	1.23E-05	0.000146175	-1
ENSGALG00000010021	-0.644016867	3.63261449	19.06276592	1.26E-05	0.000149249	-1
ENSGALG00000004603	-0.903719364	1.018637118	19.0309879	1.29E-05	0.000151439	-1
ENSGALG00000026328	-0.535349349	5.391405485	19.0229771	1.29E-05	0.000151601	-1
ENSGALG00000011967	-0.46823585	5.210972772	18.95022473	1.34E-05	0.000156034	-1
ENSGALG00000015985	-0.569440417	3.331334091	18.92864402	1.36E-05	0.000157296	-1
ENSGALG00000028140	-0.69779051	6.303821727	18.92700574	1.36E-05	0.000157296	-1
ENSGALG00000023636	-0.871891512	3.848388063	18.92302157	1.36E-05	0.000157448	-1
ENSGALG00000001850	-0.282939498	6.99168765	18.91466207	1.37E-05	0.00015767	-1
ENSGALG00000025948	-0.465531661	6.518656676	18.91061985	1.37E-05	0.000157844	-1
ENSGALG00000003337	-0.306274469	7.947616088	18.90038872	1.38E-05	0.000158531	-1
ENSGALG00000013876	-0.716044397	3.724361579	18.89714923	1.38E-05	0.000158638	-1
ENSGALG00000005848	-0.94924226	4.235969287	18.88258163	1.39E-05	0.000159218	-1
ENSGALG00000005897	-0.429616649	6.52645453	18.83074841	1.43E-05	0.000162438	-1
ENSGALG00000007158	-0.774796645	4.833267159	18.76499693	1.48E-05	0.000167294	-1
ENSGALG00000026019	-0.45937371	5.501757075	18.74016478	1.50E-05	0.000169147	-1
ENSGALG00000006294	-0.276754953	7.446683952	18.73001094	1.51E-05	0.00016988	-1
ENSGALG00000020746	-0.612542335	4.611391003	18.70848811	1.52E-05	0.000171637	-1
ENSGALG00000023308	-0.78422898	3.26438156	18.706266	1.52E-05	0.000171665	-1
ENSGALG00000004874	-0.434864142	5.892779235	18.69728344	1.53E-05	0.000172133	-1
ENSGALG00000000629	-0.531121409	5.037368887	18.65644487	1.57E-05	0.000175337	-1
ENSGALG00000017321	-0.49177508	5.419063969	18.64047813	1.58E-05	0.000176461	-1
ENSGALG00000006267	-0.433591752	7.041165839	18.62216088	1.59E-05	0.000177637	-1
ENSGALG00000014435	-0.408303529	6.718652554	18.61168901	1.60E-05	0.000178439	-1
ENSGALG00000002247	-0.364977359	4.398159479	18.59052187	1.62E-05	0.000180254	-1
ENSGALG00000000899	-0.620237065	3.30297724	18.58484255	1.63E-05	0.000180614	-1
ENSGALG00000006691	-0.452257012	8.30403188	18.57366971	1.63E-05	0.000181497	-1
ENSGALG00000003549	-0.575017665	5.308696105	18.55405412	1.65E-05	0.000183014	-1
ENSGALG00000016428	-0.618668056	9.118402743	18.54249736	1.66E-05	0.000183766	-1
ENSGALG00000027899	-0.923288188	2.581520531	18.52213084	1.68E-05	0.000185559	-1
ENSGALG00000021719	-0.786674142	6.728754295	18.49054176	1.71E-05	0.000188108	-1
ENSGALG00000001965	-0.304463404	7.068736096	18.47590489	1.72E-05	0.000188638	-1
ENSGALG00000003741	-0.351476917	6.745921814	18.461864	1.73E-05	0.000189664	-1
ENSGALG00000010829	-0.414103574	7.213155877	18.40588776	1.79E-05	0.000194564	-1
ENSGALG00000012121	-0.493805284	6.918895458	18.39755424	1.79E-05	0.00019504	-1
ENSGALG00000026207	-0.914502715	3.005711198	18.38301092	1.81E-05	0.000196157	-1
ENSGALG00000003085	-0.591025485	6.845542077	18.34752099	1.84E-05	0.000199079	-1
ENSGALG00000006792	-0.896463223	2.425169683	18.34327625	1.84E-05	0.000199142	-1
ENSGALG00000008361	-0.654855811	5.340963927	18.32215323	1.87E-05	0.000200978	-1
ENSGALG00000002461	-0.797093508	5.036969663	18.30763276	1.88E-05	0.000202322	-1
ENSGALG00000001700	-0.452474686	5.135992989	18.30358377	1.88E-05	0.00020256	-1
ENSGALG00000018361	-0.797433934	10.5797775	18.29928512	1.89E-05	0.000202824	-1
ENSGALG00000009719	-0.847456901	4.206777192	18.27490003	1.91E-05	0.000204852	-1
ENSGALG00000001729	-0.382065125	4.828208677	18.2722496	1.91E-05	0.000204943	-1
ENSGALG00000016609	-0.645562051	3.974796613	18.25833096	1.93E-05	0.000205876	-1
ENSGALG00000012821	-0.392542679	4.818234499	18.25818942	1.93E-05	0.000205876	-1
ENSGALG00000006921	-0.33082446	5.892112662	18.25335321	1.93E-05	0.000206205	-1
ENSGALG00000010789	-0.665975185	3.481767886	18.22984617	1.96E-05	0.00020798	-1
ENSGALG00000001103	-0.350850143	7.139684339	18.21943245	1.97E-05	0.000208566	-1
ENSGALG00000027418	-0.989894806	2.364806127	18.20335714	1.99E-05	0.000209709	-1
ENSGALG00000004043	-0.417730085	6.684377253	18.19940799	1.99E-05	0.000209947	-1
ENSGALG00000014947	-0.265685863	5.457839885	18.17524707	2.01E-05	0.000212033	-1
ENSGALG00000024033	-0.556004608	4.917956924	18.15263599	2.04E-05	0.000213968	-1
ENSGALG00000016514	-0.4194925	5.746304761	18.1311665	2.06E-05	0.00021583	-1
ENSGALG00000000621	-0.540346539	6.035607509	18.13083241	2.06E-05	0.00021583	-1
ENSGALG00000000769	-0.648323061	2.503328805	18.11561909	2.08E-05	0.000217159	-1
ENSGALG00000001663	-0.377354008	6.119428157	18.09374667	2.10E-05	0.00021906	-1
ENSGALG00000003385	-0.380369512	6.34025538	18.08699779	2.11E-05	0.000219635	-1
ENSGALG00000008503	-0.509952597	4.295479549	18.07975995	2.12E-05	0.000220268	-1
ENSGALG00000009032	-0.711715545	2.739015414	18.077679	2.12E-05	0.000220306	-1
ENSGALG00000028773	-0.606237801	7.734292117	18.06908085	2.13E-05	0.000220897	-1
ENSGALG00000009054	-0.667731256	3.719486573	18.05911171	2.14E-05	0.000221699	-1
ENSGALG00000013302	-0.703025701	3.177563285	18.05869051	2.14E-05	0.000221699	-1
ENSGALG00000007473	-0.388909043	6.052241267	18.03855108	2.16E-05	0.000223851	-1
ENSGALG00000017148	-0.513711624	3.127457909	18.03305171	2.17E-05	0.000224293	-1
ENSGALG00000002846	-0.565062995	4.705300129	17.99710359	2.21E-05	0.000227735	-1
ENSGALG00000024369	-0.565976948	3.251497476	17.98229115	2.23E-05	0.000228807	-1
ENSGALG00000001328	-0.346193012	8.873260156	17.91167084	2.31E-05	0.000235613	-1
ENSGALG00000026818	-0.497570414	4.879618486	17.89049402	2.34E-05	0.00023782	-1
ENSGALG00000026968	-0.466574573	5.535802886	17.87440071	2.36E-05	0.000239409	-1
ENSGALG00000003029	-0.521695483	3.650236747	17.86571333	2.37E-05	0.000240073	-1
ENSGALG00000000944	-0.48780829	6.1764979	17.85569399	2.38E-05	0.000240692	-1
ENSGALG00000008297	-0.578730878	4.951020778	17.83993393	2.40E-05	0.000242261	-1
ENSGALG00000003231	-0.406554531	5.817348438	17.82843947	2.42E-05	0.000243483	-1
ENSGALG00000018382	-0.769800033	10.19412209	17.81562601	2.43E-05	0.00024472	-1
ENSGALG00000028760	-0.783692367	1.970042593	17.80842709	2.44E-05	0.000245429	-1
ENSGALG00000021692	-0.571674527	5.411422543	17.77983841	2.48E-05	0.000248702	-1
ENSGALG00000004702	-0.527937996	2.940580647	17.76404124	2.50E-05	0.000250109	-1
ENSGALG00000003084	-0.311694297	6.453023158	17.758786	2.51E-05	0.000250579	-1
ENSGALG00000017493	-0.700026208	2.771892891	17.75705383	2.51E-05	0.000250586	-1
ENSGALG00000003882	-0.244134369	7.90612907	17.75429669	2.51E-05	0.000250727	-1
ENSGALG00000021136	-1.519982302	1.734510875	17.68320032	2.61E-05	0.000259131	-1
ENSGALG00000001811	-0.239734823	7.202984901	17.67141681	2.63E-05	0.000260512	-1
ENSGALG00000008925	-0.513132072	4.64379866	17.63795218	2.67E-05	0.000263891	-1
ENSGALG00000001597	-0.485558918	6.253069879	17.63517212	2.68E-05	0.000263891	-1
ENSGALG00000008703	-0.359003962	5.798618705	17.63358445	2.68E-05	0.000263891	-1
ENSGALG00000027282	-0.465432638	5.618099148	17.62821207	2.69E-05	0.000264324	-1
ENSGALG00000004161	-0.535823741	6.396344141	17.62715187	2.69E-05	0.000264324	-1
ENSGALG00000002992	-0.917977852	1.750915248	17.61781187	2.70E-05	0.000265394	-1
ENSGALG00000011745	-0.208935086	7.111247213	17.6124946	2.71E-05	0.000265905	-1
ENSGALG00000001654	-0.397579646	7.281504077	17.59303505	2.74E-05	0.000268174	-1
ENSGALG00000008066	-0.614849673	6.426663024	17.58430028	2.75E-05	0.000269175	-1
ENSGALG00000026545	-0.481790888	4.944739554	17.57928512	2.76E-05	0.000269418	-1
ENSGALG00000001989	-0.624944815	4.146848111	17.57047067	2.77E-05	0.000269969	-1
ENSGALG00000028437	-0.48420083	4.763082033	17.54827921	2.80E-05	0.000272773	-1
ENSGALG00000004793	-0.438180616	6.090084263	17.54754085	2.80E-05	0.000272773	-1
ENSGALG00000028531	-0.323608936	6.320766327	17.52936353	2.83E-05	0.000274683	-1
ENSGALG00000007341	-0.469373568	5.159404738	17.467883	2.92E-05	0.000282013	-1
ENSGALG00000000363	-0.217563456	7.200986632	17.46263832	2.93E-05	0.000282551	-1
ENSGALG00000006194	-0.542396035	3.520020531	17.45788079	2.94E-05	0.000283017	-1
ENSGALG00000027492	-0.466303954	4.273165806	17.44733229	2.95E-05	0.00028377	-1
ENSGALG00000010142	-0.445014096	5.414233395	17.44634894	2.96E-05	0.00028377	-1
ENSGALG00000003022	-0.456567176	3.083753048	17.41992355	3.00E-05	0.000286767	-1
ENSGALG00000017419	-0.474796281	5.382205193	17.4143086	3.01E-05	0.000287286	-1
ENSGALG00000009008	-0.287166143	8.099238997	17.40693662	3.02E-05	0.000287973	-1
ENSGALG00000026847	-0.562096244	4.927580185	17.40551916	3.02E-05	0.000287973	-1
ENSGALG00000006479	-0.64052055	3.206705487	17.39821902	3.03E-05	0.000288837	-1
ENSGALG00000020997	-0.754300097	3.011803873	17.37838638	3.06E-05	0.000291129	-1
ENSGALG00000014555	-0.583997206	6.016682756	17.30787403	3.18E-05	0.000300113	-1
ENSGALG00000004537	-0.415928833	5.770828567	17.30048382	3.19E-05	0.00030078	-1
ENSGALG00000007807	-0.633169317	4.058410938	17.29226937	3.20E-05	0.000301831	-1
ENSGALG00000028931	-0.789200187	5.643760904	17.27644471	3.23E-05	0.000303746	-1
ENSGALG00000014589	-0.438640605	8.012623367	17.27076342	3.24E-05	0.000303746	-1
ENSGALG00000003474	-0.33202598	5.91438328	17.26029812	3.26E-05	0.000304737	-1
ENSGALG00000013257	-0.386303936	9.349723622	17.25985093	3.26E-05	0.000304737	-1
ENSGALG00000028578	-0.56710969	2.327119709	17.25001662	3.28E-05	0.000306005	-1
ENSGALG00000008280	-0.265157463	6.163372796	17.24881745	3.28E-05	0.000306005	-1
ENSGALG00000002771	-0.510035921	8.153084752	17.24021842	3.29E-05	0.00030714	-1
ENSGALG00000014526	-0.321007305	8.296128054	17.23614763	3.30E-05	0.000307544	-1
ENSGALG00000027357	-0.765752783	5.138466302	17.17330684	3.41E-05	0.000317103	-1
ENSGALG00000005150	-0.458127746	5.049167773	17.16987026	3.42E-05	0.000317416	-1
ENSGALG00000008543	-0.86933114	2.345003724	17.1638932	3.43E-05	0.000318148	-1
ENSGALG00000010355	-0.324273543	6.460780417	17.16237131	3.43E-05	0.000318148	-1
ENSGALG00000017128	-0.577567086	4.40751366	17.14024946	3.47E-05	0.000321611	-1
ENSGALG00000018366	-0.862044265	7.576600996	17.1384956	3.48E-05	0.000321644	-1
ENSGALG00000028749	-0.331947863	12.32456492	17.12714275	3.50E-05	0.000322964	-1
ENSGALG00000008250	-0.599196666	6.823698892	17.11526944	3.52E-05	0.000324273	-1
ENSGALG00000000017	-0.744394833	2.81323267	17.11129785	3.53E-05	0.000324686	-1
ENSGALG00000002843	-0.546078584	4.398831783	17.10425714	3.54E-05	0.000325528	-1
ENSGALG00000007349	-1.366413766	0.617408895	17.07405338	3.60E-05	0.000329504	-1
ENSGALG00000003921	-0.600317028	5.492000752	17.05936346	3.62E-05	0.000331762	-1
ENSGALG00000004734	-0.598169019	2.794190997	17.05447228	3.63E-05	0.00033211	-1
ENSGALG00000027067	-0.551496562	7.321996984	17.00316756	3.73E-05	0.000340379	-1
ENSGALG00000009039	-0.545107408	4.135964682	16.99460696	3.75E-05	0.000341641	-1
ENSGALG00000007964	-0.602182327	3.493823951	16.98632112	3.77E-05	0.000342859	-1
ENSGALG00000018370	-0.75730622	11.22040356	16.96729905	3.80E-05	0.000346012	-1
ENSGALG00000007630	-0.362662564	4.52749137	16.95888303	3.82E-05	0.000346731	-1
ENSGALG00000015425	-0.608976703	4.239677805	16.94538874	3.85E-05	0.00034775	-1
ENSGALG00000028009	-0.286772485	7.114063417	16.92904305	3.88E-05	0.000349607	-1
ENSGALG00000006885	-0.439117556	6.070660317	16.86415431	4.02E-05	0.000359275	-1
ENSGALG00000006175	-1.286186106	0.582474255	16.85810334	4.03E-05	0.000360137	-1
ENSGALG00000000740	-0.416156412	5.490211179	16.83383774	4.08E-05	0.000364482	-1
ENSGALG00000011619	-0.461561611	4.485167777	16.82470882	4.10E-05	0.000364897	-1
ENSGALG00000024466	-1.155432228	2.420242203	16.82293174	4.10E-05	0.000364897	-1
ENSGALG00000012023	-0.523967428	6.378532844	16.80585858	4.14E-05	0.000366852	-1
ENSGALG00000000613	-0.246434209	7.810510534	16.79587148	4.16E-05	0.000368062	-1
ENSGALG00000000579	-0.321092734	6.61875729	16.78873796	4.18E-05	0.000368583	-1
ENSGALG00000001160	-0.598688323	2.203445143	16.73186336	4.31E-05	0.00037832	-1
ENSGALG00000003103	-0.846223487	2.390957612	16.72577874	4.32E-05	0.000378517	-1
ENSGALG00000026803	-0.42274889	5.88733402	16.72539042	4.32E-05	0.000378517	-1
ENSGALG00000007170	-0.50803477	5.737904254	16.72350642	4.32E-05	0.000378517	-1
ENSGALG00000006630	-0.404906826	5.619335209	16.70850011	4.36E-05	0.000380933	-1
ENSGALG00000009369	-0.397079201	6.650558194	16.66904057	4.45E-05	0.000388338	-1
ENSGALG00000010301	-0.281253879	5.912557014	16.64334121	4.51E-05	0.000393211	-1
ENSGALG00000009837	-0.457707538	3.827249811	16.64245757	4.51E-05	0.000393211	-1
ENSGALG00000007589	-0.251596218	6.784936618	16.62842826	4.55E-05	0.00039552	-1
ENSGALG00000026239	-0.656285773	3.060635658	16.62022683	4.57E-05	0.000396856	-1
ENSGALG00000011242	-0.621974397	2.614540412	16.59537623	4.63E-05	0.000400928	-1
ENSGALG00000014513	-0.724879257	4.51117715	16.57083096	4.69E-05	0.000405218	-1
ENSGALG00000012313	-0.71692499	5.928712583	16.54653366	4.75E-05	0.000409816	-1
ENSGALG00000003203	-0.607509376	3.797246648	16.52183254	4.81E-05	0.000414338	-1
ENSGALG00000019741	-0.560689149	3.804527871	16.52126172	4.81E-05	0.000414338	-1
ENSGALG00000010307	-0.500344783	3.671703142	16.51924984	4.82E-05	0.000414338	-1
ENSGALG00000011457	-0.253247535	7.981475116	16.5175236	4.82E-05	0.000414338	-1
ENSGALG00000000898	-0.333839305	6.30047971	16.51045429	4.84E-05	0.000414338	-1
ENSGALG00000008341	-0.292080774	6.220332453	16.50998696	4.84E-05	0.000414338	-1
ENSGALG00000018378	-0.809932534	9.705262328	16.50984295	4.84E-05	0.000414338	-1
ENSGALG00000002194	-0.375617555	5.653761269	16.48106647	4.91E-05	0.00041972	-1
ENSGALG00000011625	-0.453976459	5.480419836	16.4610559	4.97E-05	0.000423444	-1
ENSGALG00000001475	-0.465894964	8.173566404	16.45278837	4.99E-05	0.000424742	-1
ENSGALG00000007131	-0.346055502	7.698150554	16.45046525	4.99E-05	0.000424943	-1
ENSGALG00000012104	-0.394299665	5.587265663	16.44412374	5.01E-05	0.000425952	-1
ENSGALG00000000891	-0.542540855	3.987345138	16.443115	5.01E-05	0.000425952	-1
ENSGALG00000017299	-0.472554004	10.04735434	16.43743397	5.03E-05	0.000426909	-1
ENSGALG00000006649	-0.394135265	5.039492359	16.43555738	5.03E-05	0.000427011	-1
ENSGALG00000002546	-0.571133734	7.250291111	16.41500384	5.09E-05	0.000430372	-1
ENSGALG00000003630	-0.644010831	6.010759388	16.36042083	5.24E-05	0.000440308	-1
ENSGALG00000006842	-0.510093398	5.532399262	16.35850155	5.24E-05	0.000440426	-1
ENSGALG00000014995	-0.50781798	6.992686455	16.34949979	5.27E-05	0.000442194	-1
ENSGALG00000000259	-0.25133028	6.70552718	16.34717235	5.27E-05	0.000442408	-1
ENSGALG00000008233	-0.403253522	6.040217935	16.31019282	5.38E-05	0.000449118	-1
ENSGALG00000011318	-0.463278913	6.088388936	16.30568336	5.39E-05	0.000449529	-1
ENSGALG00000000850	-0.570036456	3.453024306	16.28048801	5.46E-05	0.000454874	-1
ENSGALG00000018368	-0.773234371	11.10759423	16.26521381	5.51E-05	0.00045788	-1
ENSGALG00000026421	-0.321161287	7.153517499	16.25651364	5.53E-05	0.000459311	-1
ENSGALG00000027777	-0.297110034	6.896450672	16.24339713	5.57E-05	0.000461823	-1
ENSGALG00000006566	-0.382747129	4.621164896	16.2293563	5.61E-05	0.00046468	-1
ENSGALG00000000372	-0.342254994	9.752016475	16.2266408	5.62E-05	0.00046468	-1
ENSGALG00000003636	-0.861572994	2.135689678	16.20550094	5.68E-05	0.000468745	-1
ENSGALG00000002458	-0.282339369	6.311442552	16.20013539	5.70E-05	0.000469731	-1
ENSGALG00000001506	-0.652176137	5.023882392	16.19480317	5.72E-05	0.000470368	-1
ENSGALG00000026825	-0.523806273	3.675146184	16.17395714	5.78E-05	0.000474881	-1
ENSGALG00000028879	-0.415880336	5.770871155	16.10407171	6.00E-05	0.00048917	-1
ENSGALG00000005694	-0.233724929	6.976664645	16.0995216	6.01E-05	0.000489951	-1
ENSGALG00000012834	-0.915363705	1.80277112	16.09749285	6.02E-05	0.000489951	-1
ENSGALG00000002212	-0.50785043	4.818668438	16.08791876	6.05E-05	0.000491939	-1
ENSGALG00000007831	-0.629203198	7.405615616	16.06218308	6.13E-05	0.000497953	-1
ENSGALG00000004875	-0.279016861	6.130735846	16.05146995	6.16E-05	0.000499928	-1
ENSGALG00000028622	-0.572384897	4.308927096	16.05056857	6.17E-05	0.000499928	-1
ENSGALG00000002138	-0.522533621	4.59453719	16.0409046	6.20E-05	0.000501675	-1
ENSGALG00000002316	-0.334163733	5.596610953	16.03731482	6.21E-05	0.000502008	-1
ENSGALG00000005190	-0.538230568	4.627442709	16.03237481	6.23E-05	0.000502623	-1
ENSGALG00000028649	-0.778493562	6.099919024	16.0322849	6.23E-05	0.000502623	-1
ENSGALG00000003485	-0.298257772	7.505488562	16.00537941	6.32E-05	0.000508001	-1
ENSGALG00000003071	-0.347318354	4.874184743	15.99444542	6.35E-05	0.000510543	-1
ENSGALG00000013185	-0.256621634	6.020603083	15.98407481	6.39E-05	0.00051084	-1
ENSGALG00000002342	-0.513139818	7.806972136	15.98116218	6.40E-05	0.000511206	-1
ENSGALG00000000272	-0.486090593	4.377588934	15.98003903	6.40E-05	0.000511206	-1
ENSGALG00000008084	-0.426947777	6.083822398	15.96429595	6.45E-05	0.000514383	-1
ENSGALG00000007219	-0.520083708	4.994327587	15.95834702	6.48E-05	0.000515638	-1
ENSGALG00000024418	-0.562188787	4.937078036	15.95556481	6.48E-05	0.000516033	-1
ENSGALG00000004009	-0.669977888	3.226370021	15.93362881	6.56E-05	0.00052058	-1
ENSGALG00000003973	-0.715155354	4.132824383	15.93121563	6.57E-05	0.000520878	-1
ENSGALG00000010442	-0.365830452	5.929818679	15.91791608	6.61E-05	0.000524183	-1
ENSGALG00000015241	-0.425022018	5.63277887	15.91405389	6.63E-05	0.000524646	-1
ENSGALG00000009045	-0.392396432	6.042230059	15.91359118	6.63E-05	0.000524646	-1
ENSGALG00000008073	-0.247768237	6.435233024	15.90724301	6.65E-05	0.00052604	-1
ENSGALG00000020482	-0.460879891	6.522206313	15.90306279	6.67E-05	0.000526834	-1
ENSGALG00000006738	-0.358954989	4.71759608	15.86648767	6.80E-05	0.000535615	-1
ENSGALG00000011233	-0.699113686	1.737955837	15.829671	6.93E-05	0.000543758	-1
ENSGALG00000006690	-0.493612238	5.191792322	15.80000423	7.04E-05	0.000549781	-1
ENSGALG00000003557	-0.436443768	4.967586996	15.77833389	7.12E-05	0.000554418	-1
ENSGALG00000000137	-0.455933165	6.106794285	15.76006117	7.19E-05	0.000558422	-1
ENSGALG00000029181	-0.804900655	3.924311389	15.74851603	7.23E-05	0.000560684	-1
ENSGALG00000000842	-0.565224994	4.518935679	15.7235216	7.33E-05	0.000566974	-1
ENSGALG00000001515	-0.319985776	5.056610757	15.71399291	7.37E-05	0.000569447	-1
ENSGALG00000001096	-0.5531714	5.63983319	15.69958287	7.42E-05	0.000571894	-1
ENSGALG00000001529	-0.43524456	7.76375655	15.69882354	7.43E-05	0.000571894	-1
ENSGALG00000028900	-0.347256682	5.139007854	15.69717943	7.43E-05	0.000571894	-1
ENSGALG00000003492	-0.378869179	5.6430963	15.697037	7.43E-05	0.000571894	-1
ENSGALG00000003348	-0.801102382	4.074865436	15.69578168	7.44E-05	0.000571894	-1
ENSGALG00000026591	-0.43148614	5.95673653	15.69539975	7.44E-05	0.000571894	-1
ENSGALG00000004965	-0.286644241	5.835769462	15.69426721	7.44E-05	0.000571894	-1
ENSGALG00000028367	-0.45623354	4.43398144	15.691922	7.45E-05	0.000572214	-1
ENSGALG00000002773	-0.387199289	6.427783395	15.68871144	7.47E-05	0.000572408	-1
ENSGALG00000001422	-0.43516573	5.465353437	15.68256023	7.49E-05	0.000573494	-1
ENSGALG00000002605	-0.736176368	4.92448469	15.67004731	7.54E-05	0.000576129	-1
ENSGALG00000011212	-0.476585047	3.381142792	15.64955019	7.62E-05	0.000580835	-1
ENSGALG00000006039	-0.588946437	7.432624437	15.62254858	7.73E-05	0.000587602	-1
ENSGALG00000001542	-0.429596699	5.557249869	15.61437863	7.77E-05	0.000589749	-1
ENSGALG00000007999	-0.251745852	6.510011236	15.61135715	7.78E-05	0.000590295	-1
ENSGALG00000003067	-0.374947281	5.454229981	15.60884895	7.79E-05	0.000590682	-1
ENSGALG00000008236	-0.265459025	7.330382641	15.60101034	7.82E-05	0.00059234	-1
ENSGALG00000023441	-0.897313212	0.575757653	15.58241198	7.90E-05	0.000597794	-1
ENSGALG00000011931	-0.346953714	6.996082052	15.57293455	7.94E-05	0.000600396	-1
ENSGALG00000001219	-0.26453624	5.485756571	15.56982509	7.95E-05	0.000600981	-1
ENSGALG00000025930	-0.454609431	5.725051218	15.54926012	8.04E-05	0.000606337	-1
ENSGALG00000012448	-0.426020832	4.408289438	15.54616683	8.05E-05	0.000606924	-1
ENSGALG00000004176	-0.480722331	5.849621715	15.52956163	8.12E-05	0.000611055	-1
ENSGALG00000026172	-0.33038356	6.853673833	15.51781161	8.17E-05	0.000613638	-1
ENSGALG00000029107	-0.766576153	2.26740656	15.51021715	8.21E-05	0.000615008	-1
ENSGALG00000026254	-0.27398683	6.270134053	15.5075233	8.22E-05	0.00061533	-1
ENSGALG00000028757	-0.705422804	3.972229339	15.50633273	8.22E-05	0.00061533	-1
ENSGALG00000000223	-0.289877043	6.382883972	15.50380172	8.23E-05	0.000615747	-1
ENSGALG00000025781	-0.449805193	3.742109245	15.49094308	8.29E-05	0.000619476	-1
ENSGALG00000002932	-0.496098314	9.282104541	15.47969242	8.34E-05	0.000622003	-1
ENSGALG00000012974	-0.251162683	5.605780483	15.47456689	8.36E-05	0.00062328	-1
ENSGALG00000001892	-0.563085316	3.735066158	15.46587159	8.40E-05	0.000624506	-1
ENSGALG00000014554	-0.399000652	6.245341093	15.41542322	8.63E-05	0.000638715	-1
ENSGALG00000010273	-0.281245699	6.500527432	15.41308541	8.64E-05	0.00063883	-1
ENSGALG00000001479	-0.371097966	5.03540346	15.30991834	9.12E-05	0.000668506	-1
ENSGALG00000024298	-1.022896378	1.21425026	15.30736865	9.14E-05	0.000668588	-1
ENSGALG00000002986	-0.50959423	5.072294348	15.29947916	9.17E-05	0.000670083	-1
ENSGALG00000000542	-0.517161576	6.982427368	15.28432893	9.25E-05	0.000673627	-1
ENSGALG00000000576	-0.632607336	2.588642694	15.28341537	9.25E-05	0.000673627	-1
ENSGALG00000006526	-0.635952468	4.181102083	15.23864673	9.47E-05	0.000687126	-1
ENSGALG00000001242	-0.585573611	4.627931635	15.20491518	9.65E-05	0.000697748	-1
ENSGALG00000020742	-0.328742877	5.366112905	15.19369063	9.70E-05	0.000700883	-1
ENSGALG00000004248	-0.69603691	2.664782787	15.17381594	9.81E-05	0.000706587	-1
ENSGALG00000005558	-0.274969217	6.095405499	15.15314993	9.91E-05	0.000713908	-1
ENSGALG00000002678	-0.685960415	4.387276893	15.14849048	9.94E-05	0.00071476	-1
ENSGALG00000027450	-0.66429264	3.020477245	15.14366136	9.96E-05	0.000715679	-1
ENSGALG00000013929	-0.495404034	7.307678913	15.14071998	9.98E-05	0.000716339	-1
ENSGALG00000000693	-0.533935837	5.376912721	15.12374514	0.000100689	0.000722033	-1
ENSGALG00000006207	-0.407708475	7.388681692	15.10733898	0.000101568	0.000725887	-1
ENSGALG00000000318	-0.68213581	7.570859153	15.09311919	0.000102336	0.00072999	-1
ENSGALG00000004469	-0.490173937	3.769053042	15.09142628	0.000102427	0.000730183	-1
ENSGALG00000004172	-0.20536154	6.648914585	15.08848585	0.000102587	0.000730734	-1
ENSGALG00000007582	-0.533647679	6.082530129	15.0876216	0.000102634	0.000730734	-1
ENSGALG00000024481	-0.556147761	3.908472302	15.07901305	0.000103103	0.000732688	-1
ENSGALG00000012132	-0.325714216	5.208554264	15.07161364	0.000103508	0.000735103	-1
ENSGALG00000019794	-0.501867462	3.973231108	15.05135878	0.000104625	0.000742101	-1
ENSGALG00000002055	-0.538215681	5.274278105	15.04322487	0.000105077	0.000744838	-1
ENSGALG00000026622	-0.38624913	8.248202718	15.03428038	0.000105576	0.000747175	-1
ENSGALG00000003400	-0.351013622	6.011191856	15.01493399	0.000106664	0.000752614	-1
ENSGALG00000008537	-0.541720576	5.927453735	15.01205345	0.000106827	0.000752988	-1
ENSGALG00000011533	-0.244095756	5.459694512	15.01008175	0.000106938	0.000753305	-1
ENSGALG00000024271	-0.517445172	5.838735016	14.99977924	0.000107524	0.000756485	-1
ENSGALG00000027808	-0.604368844	2.9338857	14.99415736	0.000107845	0.000757858	-1
ENSGALG00000004234	-0.385486513	3.722379896	14.97267345	0.000109079	0.000765728	-1
ENSGALG00000009668	-0.381951577	5.797569644	14.95760611	0.000109954	0.00077118	-1
ENSGALG00000008966	-0.222671762	6.660541051	14.94500707	0.000110691	0.000775245	-1
ENSGALG00000000327	-0.761286379	6.140707766	14.93228446	0.00011144	0.000779662	-1
ENSGALG00000009565	-0.262797609	7.075045842	14.92337038	0.000111967	0.000780886	-1
ENSGALG00000028737	-0.932050315	0.475657504	14.92292941	0.000111993	0.000780886	-1
ENSGALG00000001921	-0.557291357	2.806127981	14.92256257	0.000112015	0.000780886	-1
ENSGALG00000011376	-0.700679204	2.181946002	14.92142868	0.000112083	0.000780886	-1
ENSGALG00000000999	-0.328402239	4.651998611	14.91999847	0.000112168	0.000780886	-1
ENSGALG00000016105	-0.487184267	6.854956336	14.91619498	0.000112394	0.00078198	-1
ENSGALG00000002002	-0.413285089	5.704310923	14.91152789	0.000112672	0.000783288	-1
ENSGALG00000023193	-0.395930546	3.84058283	14.89150924	0.000113874	0.000786946	-1
ENSGALG00000023396	-0.875878803	1.560278716	14.88536389	0.000114246	0.000789031	-1
ENSGALG00000001204	-0.537556773	3.20995683	14.86703944	0.000115361	0.000795274	-1
ENSGALG00000011914	-0.558001532	2.929926184	14.86306559	0.000115604	0.000796465	-1
ENSGALG00000003124	-0.411605255	3.422574017	14.86124782	0.000115716	0.000796747	-1
ENSGALG00000025786	-0.75474851	3.171002003	14.8381383	0.000117142	0.000803141	-1
ENSGALG00000007038	-0.595951463	4.021649256	14.82755242	0.000117802	0.000805704	-1
ENSGALG00000007979	-0.434209391	4.434500717	14.82113466	0.000118203	0.000807962	-1
ENSGALG00000024318	-0.776899126	2.995066753	14.81313364	0.000118706	0.000810328	-1
ENSGALG00000002490	-0.265470394	7.361214978	14.81243505	0.00011875	0.000810328	-1
ENSGALG00000003245	-0.547398163	4.087086405	14.80069883	0.000119491	0.000814792	-1
ENSGALG00000023757	-0.409925964	4.463428649	14.7898154	0.000120183	0.000817041	-1
ENSGALG00000004384	-0.309360291	5.710135118	14.78746442	0.000120333	0.000817568	-1
ENSGALG00000003445	-0.44277023	5.328993386	14.78187797	0.00012069	0.000819397	-1
ENSGALG00000010043	-0.369227183	4.890882424	14.78098214	0.000120747	0.000819397	-1
ENSGALG00000006764	-0.440070663	6.347718628	14.76170205	0.000121988	0.000825833	-1
ENSGALG00000001378	-0.832197214	1.496995207	14.74817334	0.000122867	0.000831281	-1
ENSGALG00000017393	-0.605411938	6.436767927	14.74249089	0.000123237	0.000833291	-1
ENSGALG00000008114	-0.55221669	3.554780545	14.72156733	0.000124613	0.00084108	-1
ENSGALG00000008368	-0.35335375	5.055199427	14.72024702	0.0001247	0.000841166	-1
ENSGALG00000012348	-0.309833915	7.233510642	14.71522157	0.000125033	0.000842908	-1
ENSGALG00000023590	-0.563716297	4.097156349	14.71304144	0.000125177	0.00084338	-1
ENSGALG00000003313	-0.386548724	6.306972335	14.68919031	0.000126771	0.000852618	-1
ENSGALG00000001573	-0.572418225	7.526946137	14.68913181	0.000126775	0.000852618	-1
ENSGALG00000000396	-0.357037783	4.487134517	14.67149826	0.000127967	0.000859097	-1
ENSGALG00000002578	-0.351960305	4.577874828	14.6615058	0.000128647	0.000862637	-1
ENSGALG00000006802	-0.683735619	5.524903287	14.65923792	0.000128802	0.000863163	-1
ENSGALG00000000904	-0.380488353	5.179850677	14.64174505	0.000130003	0.000870179	-1
ENSGALG00000015195	-0.578137565	9.449953357	14.63395499	0.000130541	0.000872748	-1
ENSGALG00000001883	-0.735131615	1.839687827	14.62569136	0.000131115	0.000876065	-1
ENSGALG00000028056	-0.426388111	6.202558996	14.62247108	0.000131339	0.000876943	-1
ENSGALG00000017129	-0.293795784	7.859209739	14.6215746	0.000131402	0.000876943	-1
ENSGALG00000027822	-0.753668221	1.915468216	14.6127539	0.000132018	0.000880536	-1
ENSGALG00000007222	-0.908085862	4.793235434	14.58660927	0.000133862	0.000891258	-1
ENSGALG00000007664	-0.229604799	7.334444248	14.58467385	0.000134	0.000891649	-1
ENSGALG00000009076	-0.352858129	6.271156089	14.56989283	0.000135055	0.000896557	-1
ENSGALG00000004869	-0.269504244	7.123679219	14.56373946	0.000135497	0.000898433	-1
ENSGALG00000001632	-0.566202836	3.381976877	14.54409627	0.000136917	0.000907316	-1
ENSGALG00000007911	-0.863757557	2.002058151	14.51212627	0.00013926	0.000921144	-1
ENSGALG00000029084	-0.537726263	3.982758707	14.4738567	0.000142118	0.00093629	-1
ENSGALG00000002189	-0.19935192	7.442197446	14.46945956	0.00014245	0.000937931	-1
ENSGALG00000007505	-0.374242253	4.603889813	14.46671128	0.000142658	0.000938753	-1
ENSGALG00000011885	-0.296789972	7.729042085	14.46499299	0.000142789	0.000939062	-1
ENSGALG00000004783	-0.306324665	5.782575571	14.43974132	0.000144716	0.000948974	-1
ENSGALG00000010203	-0.385233555	4.845891316	14.43704064	0.000144924	0.000949784	-1
ENSGALG00000003443	-0.838784965	1.163408849	14.4244916	0.000145893	0.000955025	-1
ENSGALG00000002957	-0.68624445	2.325940634	14.4150986	0.000146622	0.000958689	-1
ENSGALG00000029172	-0.462162282	5.470564736	14.39417518	0.00014826	0.000968839	-1
ENSGALG00000004583	-0.20723256	6.641661125	14.39210009	0.000148424	0.000969347	-1
ENSGALG00000006776	-0.994574949	0.869511046	14.37634898	0.00014967	0.000976924	-1
ENSGALG00000021593	-0.650020357	3.420687929	14.35375239	0.000151477	0.000985302	-1
ENSGALG00000027524	-0.391877742	6.045047387	14.34741296	0.000151988	0.000988056	-1
ENSGALG00000001969	-0.592100122	4.524122279	14.3416663	0.000152453	0.000989368	-1
ENSGALG00000003355	-0.416959965	5.362972399	14.33596435	0.000152915	0.000991799	-1
ENSGALG00000004647	-0.271422154	6.109336555	14.29324597	0.000156425	0.001013314	-1
ENSGALG00000007489	-0.733378233	4.601974849	14.29232131	0.000156502	0.001013314	-1
ENSGALG00000021399	-0.756687313	4.500073507	14.28767997	0.000156888	0.001015229	-1
ENSGALG00000003660	-0.683420728	1.445541631	14.28589592	0.000157037	0.001015229	-1
ENSGALG00000011822	-0.341573621	5.609859038	14.28553239	0.000157067	0.001015229	-1
ENSGALG00000013615	-0.370170047	5.085760296	14.27598151	0.000157866	0.001018673	-1
ENSGALG00000027477	-0.424219785	2.964434095	14.27592992	0.000157871	0.001018673	-1
ENSGALG00000013341	-0.424908919	4.541817542	14.2476388	0.000160262	0.001031742	-1
ENSGALG00000008873	-0.226419703	6.177314585	14.24007436	0.000160907	0.001035307	-1
ENSGALG00000027369	-0.311509999	6.113741161	14.22265135	0.000162404	0.001042794	-1
ENSGALG00000001809	-0.317856787	7.088324654	14.22210298	0.000162451	0.001042794	-1
ENSGALG00000026241	-0.840530071	2.392118292	14.22115979	0.000162533	0.001042794	-1
ENSGALG00000016425	-0.380284217	5.193150364	14.21475028	0.000163087	0.001044572	-1
ENSGALG00000023982	-0.41483325	4.093976528	14.19827216	0.000164522	0.001051969	-1
ENSGALG00000011145	-0.678691646	2.165759259	14.19296452	0.000164986	0.001053747	-1
ENSGALG00000015437	-0.404488676	5.436456026	14.19029913	0.00016522	0.001054547	-1
ENSGALG00000012396	-0.67998902	2.515987389	14.18135004	0.000166008	0.001057878	-1
ENSGALG00000001557	-0.383520615	4.960755734	14.16238313	0.00016769	0.00106499	-1
ENSGALG00000003924	-0.364198629	4.825966332	14.1569203	0.000168177	0.001067487	-1
ENSGALG00000000158	-0.461432166	7.456916723	14.14935808	0.000168855	0.001069982	-1
ENSGALG00000026499	-0.557751641	4.899662616	14.1440727	0.00016933	0.001071789	-1
ENSGALG00000012425	-0.392618808	6.529553901	14.13951389	0.000169741	0.001073186	-1
ENSGALG00000003118	-0.475822096	5.074899374	14.13210017	0.000170411	0.001076219	-1
ENSGALG00000000846	-0.362712564	4.135621074	14.12549276	0.00017101	0.001079402	-1
ENSGALG00000023472	-0.565908527	4.837712463	14.12038409	0.000171475	0.001081732	-1
ENSGALG00000029166	-0.556831884	4.241205918	14.09606779	0.000173707	0.001093364	-1
ENSGALG00000020747	-0.366522067	4.679007066	14.09242038	0.000174044	0.001093364	-1
ENSGALG00000007129	-0.698949873	5.104644494	14.09090616	0.000174184	0.001093364	-1
ENSGALG00000003991	-0.352671254	6.001508266	14.08296199	0.000174921	0.001097339	-1
ENSGALG00000002790	-0.523513667	4.182078229	14.05983408	0.000177085	0.001107838	-1
ENSGALG00000000615	-0.288169594	5.802159182	14.0513303	0.000177888	0.001112243	-1
ENSGALG00000002377	-0.299048823	10.63283865	14.04488988	0.000178498	0.001115441	-1
ENSGALG00000001071	-0.867408259	6.451305731	14.04242728	0.000178732	0.001116285	-1
ENSGALG00000005614	-0.416745186	3.109043343	14.03748099	0.000179203	0.001117988	-1
ENSGALG00000027311	-0.437592925	8.070838808	14.02269712	0.000180617	0.00112619	-1
ENSGALG00000008803	-0.431953845	4.330646769	14.01864875	0.000181007	0.001127994	-1
ENSGALG00000016954	-0.672774286	5.670109823	14.01573594	0.000181287	0.001128497	-1
ENSGALG00000002030	-0.366721464	6.684846777	14.00214255	0.000182602	0.001134808	-1
ENSGALG00000010674	-0.423982613	3.966777913	13.98382007	0.000184391	0.001144032	-1
ENSGALG00000007954	-0.26875824	5.888416971	13.97906189	0.000184858	0.001145044	-1
ENSGALG00000000516	-0.496732195	3.522339853	13.97053971	0.000185698	0.001149568	-1
ENSGALG00000023577	-0.611573823	5.218492498	13.96958645	0.000185792	0.001149568	-1
ENSGALG00000016160	-0.722239268	3.019647982	13.95849072	0.000186892	0.001153433	-1
ENSGALG00000005287	-0.581166424	3.35017302	13.95813326	0.000186927	0.001153433	-1
ENSGALG00000001861	-0.499490092	4.769005973	13.95475802	0.000187263	0.001154874	-1
ENSGALG00000005649	-0.578536292	3.076709665	13.93041751	0.000189704	0.001165909	-1
ENSGALG00000009216	-0.599546023	3.208891656	13.9282519	0.000189922	0.001165909	-1
ENSGALG00000016089	-0.316441334	5.299286046	13.90466357	0.000192321	0.001178342	-1
ENSGALG00000010748	-0.529003678	3.729503537	13.89883307	0.000192918	0.001181362	-1
ENSGALG00000011951	-0.422423363	11.29125971	13.89061393	0.000193764	0.001185897	-1
ENSGALG00000015247	-0.379446339	4.920150975	13.8826758	0.000194584	0.001189627	-1
ENSGALG00000028936	-0.422132767	4.699764196	13.8796447	0.000194898	0.001190902	-1
ENSGALG00000017046	-0.569211154	8.671753874	13.86646467	0.00019627	0.001197744	-1
ENSGALG00000008226	-0.445306619	4.82582641	13.86552835	0.000196367	0.001197744	-1
ENSGALG00000005060	-0.416986971	8.088114038	13.86481609	0.000196442	0.001197744	-1
ENSGALG00000000529	-0.389128833	8.218176096	13.85672332	0.00019729	0.001202264	-1
ENSGALG00000005046	-0.274975299	5.311474878	13.85419401	0.000197555	0.001202585	-1
ENSGALG00000023120	-0.381177213	4.881746866	13.85284613	0.000197697	0.001202799	-1
ENSGALG00000006786	-0.462785759	3.831986592	13.83426974	0.000199661	0.001212136	-1
ENSGALG00000021079	-0.321112507	6.132318398	13.82561677	0.000200583	0.001216423	-1
ENSGALG00000003039	-0.439751901	5.945953635	13.82121565	0.000201053	0.001218621	-1
ENSGALG00000003181	-0.441210279	4.514194045	13.81866832	0.000201326	0.00121962	-1
ENSGALG00000011445	-0.277825953	5.962623577	13.81313603	0.00020192	0.001222561	-1
ENSGALG00000011409	-0.504874895	5.695708057	13.80030367	0.000203303	0.00123028	-1
ENSGALG00000011130	-0.218143469	6.815954045	13.79567947	0.000203804	0.001231321	-1
ENSGALG00000004266	-0.271056344	6.569484663	13.79469155	0.000203912	0.001231321	-1
ENSGALG00000012021	-0.725975952	3.46248971	13.78755458	0.000204688	0.001234687	-1
ENSGALG00000015480	-0.227861824	5.427323854	13.78285842	0.0002052	0.001237116	-1
ENSGALG00000007246	-0.215409798	6.99957776	13.78028872	0.000205481	0.001238148	-1
ENSGALG00000000751	-0.230902633	7.663891152	13.77403773	0.000206166	0.001241612	-1
ENSGALG00000015001	-0.562227733	7.334605413	13.7567059	0.000208077	0.001251786	-1
ENSGALG00000007819	-0.483601567	5.269138534	13.75379494	0.000208399	0.001253059	-1
ENSGALG00000014116	-0.289389723	5.280484718	13.75052845	0.000208762	0.001253322	-1
ENSGALG00000005045	-0.24342819	5.914705322	13.74392972	0.000209497	0.0012553	-1
ENSGALG00000014976	-0.655265466	2.698016445	13.74245942	0.000209661	0.0012553	-1
ENSGALG00000004999	-0.271589591	5.567941777	13.74143443	0.000209775	0.0012553	-1
ENSGALG00000006841	-0.498799239	5.435837916	13.74046356	0.000209884	0.0012553	-1
ENSGALG00000009495	-0.522510601	5.779590165	13.73118334	0.000210923	0.00126085	-1
ENSGALG00000013883	-0.417117788	5.682173481	13.72454451	0.00021167	0.001263976	-1
ENSGALG00000012587	-0.326455343	6.474759359	13.7146114	0.000212793	0.001268928	-1
ENSGALG00000027627	-0.437599836	7.371868925	13.71278894	0.000212999	0.001269227	-1
ENSGALG00000014525	-0.215162989	6.519864571	13.71156298	0.000213138	0.001269386	-1
ENSGALG00000026648	-0.482487458	3.845122764	13.70525126	0.000213856	0.001272619	-1
ENSGALG00000011403	-0.279181581	7.10032831	13.70480626	0.000213906	0.001272619	-1
ENSGALG00000010761	-0.341053823	5.438268371	13.69663599	0.000214839	0.001277494	-1
ENSGALG00000003651	-0.33579617	5.97983481	13.69248324	0.000215315	0.001279648	-1
ENSGALG00000004249	-0.661679799	1.835145277	13.67595378	0.000217218	0.001287524	-1
ENSGALG00000028458	-0.549971147	3.989893203	13.63707811	0.000221762	0.001311068	-1
ENSGALG00000025844	-0.651002509	3.679330455	13.6274036	0.000222908	0.001317151	-1
ENSGALG00000010349	-0.332762444	5.175592175	13.61067036	0.000224904	0.001326168	-1
ENSGALG00000004832	-0.412910457	3.76703599	13.60652909	0.0002254	0.001328403	-1
ENSGALG00000006408	-0.556124068	3.743399881	13.60392653	0.000225713	0.001329552	-1
ENSGALG00000001371	-0.820765398	2.422699398	13.58777495	0.000227663	0.001339862	-1
ENSGALG00000012237	-0.289925182	5.946498509	13.58435786	0.000228078	0.001340686	-1
ENSGALG00000011901	-0.408525665	6.330341989	13.57759952	0.000228901	0.001343799	-1
ENSGALG00000010689	-0.335248809	6.417956742	13.5728795	0.000229477	0.001346107	-1
ENSGALG00000005653	-0.289979749	6.987387186	13.56036936	0.000231012	0.001353115	-1
ENSGALG00000023364	-0.450188196	3.959250803	13.54969196	0.00023233	0.001359308	-1
ENSGALG00000016772	-0.274252546	6.178880886	13.54864712	0.000232459	0.001359361	-1
ENSGALG00000005389	-0.753176529	2.242471759	13.52631535	0.000235241	0.001374921	-1
ENSGALG00000007153	-0.327114467	7.818268429	13.49995855	0.000238569	0.001391487	-1
ENSGALG00000024391	-0.241209771	7.118531151	13.49014428	0.00023982	0.001395629	-1
ENSGALG00000014368	-0.701323677	2.007483418	13.48930009	0.000239928	0.001395629	-1
ENSGALG00000012377	-0.772358422	3.303687376	13.48869537	0.000240005	0.001395629	-1
ENSGALG00000008099	-0.391745379	6.60574995	13.47885684	0.000241267	0.001401432	-1
ENSGALG00000000794	-0.273234636	6.40204806	13.47608425	0.000241624	0.001402783	-1
ENSGALG00000012039	-0.327505387	7.246656067	13.47471004	0.000241801	0.001403089	-1
ENSGALG00000006596	-0.281011161	7.48610241	13.45425592	0.000244451	0.001416286	-1
ENSGALG00000008593	-0.578408509	5.510383516	13.44877174	0.000245167	0.001418976	-1
ENSGALG00000006283	-0.307206201	5.418411205	13.43934362	0.000246402	0.001423935	-1
ENSGALG00000011918	-0.436173363	5.512958635	13.42048902	0.000248891	0.00143538	-1
ENSGALG00000020522	-0.577096163	3.365642196	13.41409241	0.000249741	0.001439548	-1
ENSGALG00000001602	-0.355797606	6.425288309	13.40891401	0.000250431	0.001441321	-1
ENSGALG00000008999	-0.390077014	7.54044424	13.40297292	0.000251226	0.001445156	-1
ENSGALG00000018367	-0.710984436	11.58680032	13.39507224	0.000252286	0.001450517	-1
ENSGALG00000002829	-0.365764103	7.244567559	13.37912502	0.00025444	0.001460672	-1
ENSGALG00000002515	-0.730847206	4.44994278	13.37615816	0.000254843	0.001462241	-1
ENSGALG00000004446	-0.898087181	1.067822103	13.37400463	0.000255136	0.001463177	-1
ENSGALG00000023142	-0.760482942	2.120984187	13.3708594	0.000255564	0.001464889	-1
ENSGALG00000003422	-0.453823908	5.820477239	13.36876317	0.00025585	0.001465783	-1
ENSGALG00000029174	-0.388166957	6.84685372	13.3640919	0.000256488	0.001467949	-1
ENSGALG00000029072	-0.679871962	4.095864599	13.35803074	0.000257318	0.00147121	-1
ENSGALG00000006143	-0.275690063	5.460463079	13.34091417	0.000259678	0.001482447	-1
ENSGALG00000007035	-0.394553503	4.876591991	13.33706028	0.000260212	0.001484747	-1
ENSGALG00000014121	-0.363197065	7.429240664	13.32858407	0.000261391	0.00149072	-1
ENSGALG00000027272	-0.429804157	5.513580483	13.29863075	0.0002656	0.001509389	-1
ENSGALG00000010296	-0.346062138	5.457657423	13.29268263	0.000266444	0.001511595	-1
ENSGALG00000016405	-0.317225949	5.077301172	13.29212177	0.000266524	0.001511595	-1
ENSGALG00000006777	-0.379272024	5.664798568	13.28758287	0.00026717	0.001513738	-1
ENSGALG00000015880	-0.287111751	6.489256754	13.2843829	0.000267626	0.001515564	-1
ENSGALG00000004927	-0.352532111	5.231782965	13.27644291	0.000268762	0.001520471	-1
ENSGALG00000016403	-0.406356598	7.359716447	13.2742065	0.000269083	0.001521078	-1
ENSGALG00000000584	-0.597304912	4.374772489	13.2738172	0.000269139	0.001521078	-1
ENSGALG00000000690	-1.060355478	2.24954026	13.25496945	0.000271858	0.001532613	-1
ENSGALG00000020590	-0.431050295	5.567539389	13.24925422	0.000272688	0.001536525	-1
ENSGALG00000002279	-0.281389891	5.720399245	13.23151223	0.000275282	0.001548619	-1
ENSGALG00000027700	-0.383396417	3.934442352	13.2308208	0.000275383	0.001548619	-1
ENSGALG00000011334	-0.22372097	6.940233326	13.22405945	0.000276378	0.001551897	-1
ENSGALG00000003503	-0.473502246	6.384207017	13.21699484	0.000277422	0.00155621	-1
ENSGALG00000018512	-0.288552167	6.638870724	13.21255749	0.00027808	0.001559124	-1
ENSGALG00000011326	-0.454274003	4.334479796	13.18859341	0.000281658	0.001576058	-1
ENSGALG00000003473	-0.766198409	1.978179002	13.18043499	0.000282887	0.00158066	-1
ENSGALG00000022798	-0.463059903	4.312667665	13.18022578	0.000282919	0.00158066	-1
ENSGALG00000017033	-0.382014482	6.413184693	13.17939448	0.000283044	0.00158066	-1
ENSGALG00000006782	-0.343860002	4.939422752	13.17218987	0.000284134	0.001585201	-1
ENSGALG00000009628	-0.253072289	6.551865211	13.16561339	0.000285133	0.001588143	-1
ENSGALG00000011709	-0.471193314	4.207103787	13.16501544	0.000285224	0.001588143	-1
ENSGALG00000017326	-0.429900775	5.581270921	13.16107233	0.000285825	0.001590704	-1
ENSGALG00000011993	-0.442220611	5.802224794	13.14758582	0.00028789	0.001600669	-1
ENSGALG00000005071	-0.266059763	7.06146738	13.14752551	0.000287899	0.001600669	-1
ENSGALG00000011865	-0.417627737	5.529490097	13.13787195	0.000289386	0.001605774	-1
ENSGALG00000008575	-0.830595259	2.002106013	13.11342555	0.000293187	0.001625267	-1
ENSGALG00000012379	-0.296033926	6.572623626	13.10799162	0.000294039	0.001629188	-1
ENSGALG00000021541	-0.35654464	3.711286729	13.09586781	0.000295948	0.001638962	-1
ENSGALG00000018702	-0.399339307	6.49481009	13.06922301	0.000300188	0.001659999	-1
ENSGALG00000008532	-0.187761814	6.535038419	13.06725436	0.000300503	0.001660932	-1
ENSGALG00000023872	-0.368657134	5.974894643	13.05891819	0.000301844	0.001665894	-1
ENSGALG00000005702	-0.299286325	4.65705908	13.05608558	0.000302301	0.001666786	-1
ENSGALG00000011710	-0.386316676	5.202191609	13.05317801	0.00030277	0.001667747	-1
ENSGALG00000001018	-0.274273018	7.20706712	13.04711432	0.000303752	0.001670735	-1
ENSGALG00000016016	-0.893888583	1.444933428	13.04708696	0.000303756	0.001670735	-1
ENSGALG00000002634	-0.200626496	5.961045803	13.04430483	0.000304208	0.001672404	-1
ENSGALG00000007619	-0.424304379	6.557913289	13.04264261	0.000304478	0.001673074	-1
ENSGALG00000007018	-0.352572519	4.764380746	13.04112871	0.000304724	0.001673613	-1
ENSGALG00000014581	-0.382653408	4.874264913	13.03137762	0.000306315	0.001679083	-1
ENSGALG00000010357	-0.409238302	6.118862239	13.02795307	0.000306876	0.00168134	-1
ENSGALG00000004112	-0.405555915	5.494795428	13.02661942	0.000307094	0.001681722	-1
ENSGALG00000000824	-0.68688325	1.770023569	13.02551457	0.000307276	0.001681898	-1
ENSGALG00000026792	-0.499282775	3.179545512	13.02438348	0.000307461	0.001681938	-1
ENSGALG00000001616	-0.407963604	5.338853268	13.02262869	0.00030775	0.001681938	-1
ENSGALG00000016278	-0.330751523	4.417307447	13.0214661	0.000307941	0.001681938	-1
ENSGALG00000000895	-0.236746387	7.608588901	13.01030944	0.000309781	0.001689876	-1
ENSGALG00000027591	-0.311254139	7.954756407	13.00534031	0.000310604	0.001693549	-1
ENSGALG00000000652	-0.300333816	6.000972828	12.99684144	0.000312017	0.001700432	-1
ENSGALG00000000498	-0.911615713	1.475419937	12.99480634	0.000312356	0.00170146	-1
ENSGALG00000003205	-0.314682611	6.973512836	12.98137024	0.000314606	0.001711503	-1
ENSGALG00000000734	-0.308746872	6.403282876	12.97830093	0.000315122	0.001713219	-1
ENSGALG00000014788	-0.49665212	4.643187275	12.97091698	0.000316367	0.001716683	-1
ENSGALG00000001013	-0.237770694	5.849730941	12.9519787	0.000319584	0.00172998	-1
ENSGALG00000003832	-0.283032025	6.080602182	12.94062332	0.000321528	0.001738838	-1
ENSGALG00000016442	-0.469212673	6.495411008	12.93797148	0.000321984	0.001740469	-1
ENSGALG00000001664	-0.385459918	5.373522799	12.92687607	0.000323898	0.001749978	-1
ENSGALG00000005924	-0.336243497	5.666497635	12.9255122	0.000324134	0.001750416	-1
ENSGALG00000007707	-0.312103285	5.236322641	12.92361618	0.000324462	0.001750551	-1
ENSGALG00000002855	-0.658835092	2.651203247	12.92357828	0.000324469	0.001750551	-1
ENSGALG00000011281	-0.444095559	4.461237257	12.90553007	0.000327613	0.001765825	-1
ENSGALG00000003878	-0.465149738	4.757868783	12.89444935	0.000329558	0.001772925	-1
ENSGALG00000012354	-0.461989028	3.667984876	12.87776462	0.000332509	0.001786087	-1
ENSGALG00000004934	-0.350912254	4.354918026	12.87704283	0.000332637	0.001786087	-1
ENSGALG00000014616	-0.7817596	4.202954312	12.87456884	0.000333077	0.0017876	-1
ENSGALG00000009046	-0.363499687	4.208961673	12.87229189	0.000333483	0.001788077	-1
ENSGALG00000007822	-0.487993698	4.195123112	12.86371523	0.000335015	0.001794799	-1
ENSGALG00000028300	-0.451573354	5.398835063	12.86157032	0.000335399	0.001795792	-1
ENSGALG00000016203	-0.419193249	5.969289854	12.85557447	0.000336475	0.001798996	-1
ENSGALG00000011332	-0.279499115	4.787758295	12.85406649	0.000336747	0.001799595	-1
ENSGALG00000001240	-0.277069232	6.103791944	12.84559825	0.000338274	0.001804341	-1
ENSGALG00000012199	-0.368726144	4.65783931	12.83990484	0.000339305	0.001808131	-1
ENSGALG00000004817	-0.252727884	5.303233552	12.83477202	0.000340237	0.001812243	-1
ENSGALG00000006525	-0.390166693	4.934316653	12.81585593	0.000343694	0.001828584	-1
ENSGALG00000005744	-0.299045024	5.757657061	12.81533045	0.000343791	0.001828584	-1
ENSGALG00000009288	-0.249118196	7.395984019	12.80579655	0.000345547	0.001837061	-1
ENSGALG00000014490	-0.53423165	3.959599448	12.80330521	0.000346008	0.001838643	-1
ENSGALG00000028318	-0.552948874	3.271105193	12.80009253	0.000346602	0.001839743	-1
ENSGALG00000012466	-0.377500272	6.512130865	12.79814573	0.000346963	0.001839743	-1
ENSGALG00000019967	-0.350712619	4.409239041	12.79145383	0.000348206	0.001844351	-1
ENSGALG00000011894	-0.421637833	5.736125946	12.79135383	0.000348225	0.001844351	-1
ENSGALG00000011237	-0.355484029	3.817711106	12.76417018	0.000353322	0.001863843	-1
ENSGALG00000020415	-0.60296919	2.281372552	12.73877801	0.000358152	0.00188631	-1
ENSGALG00000002452	-0.725425213	6.781946714	12.72347701	0.000361094	0.001897381	-1
ENSGALG00000019663	-0.726933815	2.925684537	12.71752964	0.000362244	0.001902539	-1
ENSGALG00000008133	-0.404011119	5.100931385	12.68323671	0.000368948	0.001933255	-1
ENSGALG00000025796	-0.232357391	6.430643744	12.65493095	0.000374576	0.001955658	-1
ENSGALG00000010537	-0.417816574	3.237161384	12.65476665	0.000374609	0.001955658	-1
ENSGALG00000000196	-0.433105443	6.701840629	12.64299698	0.000376975	0.001966191	-1
ENSGALG00000001194	-0.214851052	6.973422014	12.63623232	0.000378342	0.001972408	-1
ENSGALG00000028550	-0.550271355	2.25065903	12.63155014	0.000379291	0.00197553	-1
ENSGALG00000026796	-0.490996427	4.623263828	12.62763524	0.000380086	0.001977954	-1
ENSGALG00000011997	-0.221240151	6.580533408	12.61884969	0.000381876	0.001986249	-1
ENSGALG00000014022	-0.235066877	7.318791603	12.60898569	0.000383897	0.001994003	-1
ENSGALG00000010900	-0.453117485	5.418620281	12.58880942	0.000388063	0.002011942	-1
ENSGALG00000016886	-0.315779164	7.018669393	12.57250785	0.000391463	0.002026776	-1
ENSGALG00000026492	-0.399368197	5.503732272	12.57003546	0.000391981	0.00202744	-1
ENSGALG00000026428	-0.288255149	5.254948805	12.56289491	0.000393482	0.002032234	-1
ENSGALG00000014439	-0.283136451	6.149993128	12.56074765	0.000393934	0.002033046	-1
ENSGALG00000008509	-0.636493793	5.624960853	12.53131102	0.000400189	0.002059678	-1
ENSGALG00000002355	-0.479273736	6.150304711	12.51238761	0.000404263	0.002076858	-1
ENSGALG00000003922	-0.415508958	7.474571939	12.50312407	0.000406272	0.00208339	-1
ENSGALG00000002725	-0.341247354	4.665752103	12.49481267	0.000408084	0.002091498	-1
ENSGALG00000001555	-0.383062861	4.948158927	12.49247697	0.000408594	0.002091498	-1
ENSGALG00000001238	-0.292740458	5.786701245	12.49082585	0.000408955	0.002092399	-1
ENSGALG00000007572	-0.250190195	6.458929678	12.47990488	0.000411353	0.00210181	-1
ENSGALG00000025981	-0.470984644	4.71892571	12.46067801	0.000415609	0.002119719	-1
ENSGALG00000016088	-0.245552331	7.772926504	12.44018532	0.000420194	0.002140204	-1
ENSGALG00000006096	-0.378846923	8.931326986	12.43846826	0.000420581	0.002140241	-1
ENSGALG00000010614	-0.356016444	5.62573497	12.43682187	0.000420951	0.002141164	-1
ENSGALG00000000764	-0.415950941	7.605526942	12.43050694	0.000422377	0.002145923	-1
ENSGALG00000010195	-0.337111938	5.082246075	12.42289278	0.000424103	0.002152346	-1
ENSGALG00000009378	-0.613554091	3.547003116	12.41827348	0.000425153	0.002154771	-1
ENSGALG00000014542	-0.37129379	4.621740542	12.40150819	0.000428987	0.002169316	-1
ENSGALG00000004997	-0.229364202	7.561744674	12.40068791	0.000429176	0.002169316	-1
ENSGALG00000004931	-0.459318393	5.859385166	12.39764268	0.000429876	0.002171885	-1
ENSGALG00000010060	-0.288173452	7.308771422	12.39058796	0.000431503	0.002178156	-1
ENSGALG00000017032	-0.328168926	4.125908754	12.38107608	0.000433707	0.002187325	-1
ENSGALG00000005789	-0.228189707	7.402918513	12.36916698	0.000436482	0.002199357	-1
ENSGALG00000001366	-0.294903258	4.758115386	12.36471441	0.000437524	0.002203625	-1
ENSGALG00000007218	-0.369881256	3.8093558	12.36168763	0.000438234	0.002205233	-1
ENSGALG00000027648	-0.4200884	6.196354514	12.35563104	0.000439658	0.002211413	-1
ENSGALG00000003246	-0.199630329	6.846504808	12.32956758	0.00044584	0.002236527	-1
ENSGALG00000026890	-0.712579514	5.787080445	12.32711498	0.000446426	0.002237271	-1
ENSGALG00000024259	-0.41306445	4.962224242	12.32646025	0.000446582	0.002237271	-1
ENSGALG00000020454	-0.39238232	4.255586125	12.30428997	0.000451918	0.002260498	-1
ENSGALG00000002136	-0.426618875	3.716171092	12.30235053	0.000452388	0.00226134	-1
ENSGALG00000005452	-0.26411123	4.366205301	12.26254976	0.00046214	0.002306001	-1
ENSGALG00000025438	-0.976270164	1.005282397	12.25778579	0.000463321	0.002308925	-1
ENSGALG00000018373	-0.601945985	12.91116552	12.2511902	0.000464961	0.002315389	-1
ENSGALG00000026081	-0.450798787	5.134676118	12.25084987	0.000465046	0.002315389	-1
ENSGALG00000007650	-0.274168701	7.46856434	12.24866642	0.000465591	0.002317079	-1
ENSGALG00000000129	-0.222698282	6.38558346	12.24446273	0.000466641	0.002320987	-1
ENSGALG00000011325	-0.355988454	5.210356836	12.24246921	0.00046714	0.002321717	-1
ENSGALG00000013698	-0.58750669	2.959905714	12.23057085	0.000470128	0.002335542	-1
ENSGALG00000003881	-0.454023764	4.438410651	12.22050739	0.000472671	0.002345078	-1
ENSGALG00000027907	-0.565073654	4.388382623	12.21886643	0.000473087	0.002345081	-1
ENSGALG00000002103	-0.885857432	2.351188899	12.21469517	0.000474146	0.002348551	-1
ENSGALG00000020922	-0.49778239	5.161106454	12.20327343	0.000477057	0.002359585	-1
ENSGALG00000002735	-0.343892867	4.92234048	12.19615881	0.00047888	0.002367564	-1
ENSGALG00000025819	-0.259449344	7.196722932	12.18755045	0.000481095	0.002376433	-1
ENSGALG00000026646	-0.398147377	6.234418797	12.1861602	0.000481454	0.002377165	-1
ENSGALG00000011391	-1.001663866	0.50702384	12.15660225	0.000489144	0.002411679	-1
ENSGALG00000002882	-0.368250739	4.738327198	12.15601437	0.000489298	0.002411679	-1
ENSGALG00000005608	-0.266576188	7.220917572	12.15253963	0.000490211	0.002415122	-1
ENSGALG00000000474	-0.489404309	8.073897482	12.13380483	0.00049516	0.002436316	-1
ENSGALG00000004938	-0.305520004	5.941803009	12.12840545	0.000496596	0.002441253	-1
ENSGALG00000002859	-0.30116081	3.997166249	12.12473814	0.000497573	0.002443218	-1
ENSGALG00000027300	-0.380750499	5.522088365	12.12455838	0.000497621	0.002443218	-1
ENSGALG00000000508	-0.27439219	6.672515985	12.12355965	0.000497888	0.00244335	-1
ENSGALG00000005063	-0.601352328	5.335326137	12.11127552	0.000501178	0.00245843	-1
ENSGALG00000005727	-0.400921282	5.516319092	12.10756355	0.000502177	0.00246226	-1
ENSGALG00000016841	-0.43607427	10.86272884	12.08860792	0.000507308	0.002483106	-1
ENSGALG00000010637	-0.357660287	4.45260884	12.08756208	0.000507593	0.002483423	-1
ENSGALG00000028756	-0.282370134	5.458060545	12.08409156	0.000508539	0.002486972	-1
ENSGALG00000006755	-1.453956476	-0.193635721	12.08099943	0.000509383	0.002490022	-1
ENSGALG00000002352	-0.364418244	7.026401283	12.07534161	0.000510931	0.002496509	-1
ENSGALG00000025938	-0.456971806	5.739727126	12.07184363	0.000511891	0.002500116	-1
ENSGALG00000016120	-0.41567753	3.823834769	12.06596675	0.000513507	0.002506925	-1
ENSGALG00000016583	-0.37634233	3.95295565	12.0620481	0.000514587	0.002508946	-1
ENSGALG00000027454	-0.393846819	4.474761502	12.05305459	0.000517076	0.002518818	-1
ENSGALG00000027208	-0.510954014	3.914345122	12.02888891	0.000523823	0.00254409	-1
ENSGALG00000019316	-0.272187558	7.079504884	12.01045447	0.00052903	0.002566066	-1
ENSGALG00000016308	-0.271755798	6.894029725	12.00650653	0.000530151	0.002569315	-1
ENSGALG00000003594	-0.697066282	5.148626421	12.00649586	0.000530154	0.002569315	-1
ENSGALG00000003951	-0.32068904	7.798831331	11.99013357	0.00053483	0.002586422	-1
ENSGALG00000008720	-0.254769869	6.918014392	11.97136323	0.000540244	0.002610707	-1
ENSGALG00000009738	-0.282862084	4.808299695	11.9675522	0.00054135	0.002614596	-1
ENSGALG00000001903	-0.339105304	5.696157567	11.95524218	0.000544938	0.002630174	-1
ENSGALG00000000997	-0.474683815	4.258195534	11.95489006	0.000545041	0.002630174	-1
ENSGALG00000004767	-0.264913703	6.009984219	11.94679585	0.000547414	0.002640497	-1
ENSGALG00000003495	-0.24606886	6.003712596	11.9349203	0.000550915	0.002655113	-1
ENSGALG00000017380	-0.444292303	6.937716873	11.9339759	0.000551194	0.002655326	-1
ENSGALG00000004259	-0.198578057	7.209000541	11.92553701	0.000553697	0.00266331	-1
ENSGALG00000008480	-0.278971174	6.42702197	11.92520667	0.000553795	0.00266331	-1
ENSGALG00000015053	-0.623212834	3.807149059	11.92279349	0.000554513	0.002664492	-1
ENSGALG00000027126	-0.242223919	7.407317382	11.92006868	0.000555324	0.002666123	-1
ENSGALG00000002517	-0.801742203	2.623548171	11.9189212	0.000555667	0.002666632	-1
ENSGALG00000004799	-0.435789583	3.724499158	11.90829681	0.000558845	0.002679607	-1
ENSGALG00000022490	-0.313984043	9.40339744	11.90168646	0.000560831	0.002686851	-1
ENSGALG00000014887	-0.343274818	5.363715538	11.8919127	0.000563782	0.002696879	-1
ENSGALG00000000540	-0.418299811	3.907355658	11.89158962	0.00056388	0.002696879	-1
ENSGALG00000003254	-0.285722328	5.93895624	11.88437654	0.000566068	0.002705548	-1
ENSGALG00000016520	-0.383946688	3.728851819	11.88360615	0.000566302	0.002705548	-1
ENSGALG00000013422	-0.671686673	1.544136917	11.88324694	0.000566411	0.002705548	-1
ENSGALG00000001267	-0.259377401	5.946887757	11.87102829	0.000570139	0.002718755	-1
ENSGALG00000024101	-0.607176962	2.16792807	11.86705134	0.000571358	0.002723417	-1
ENSGALG00000015304	-0.204883721	6.679800672	11.86247208	0.000572765	0.002727819	-1
ENSGALG00000026315	-0.628574452	3.226002072	11.85430971	0.000575281	0.002736339	-1
ENSGALG00000028369	-0.543429577	3.281513211	11.85016022	0.000576564	0.002738981	-1
ENSGALG00000017715	-0.370327289	6.824491365	11.82797912	0.000583473	0.002767146	-1
ENSGALG00000000122	-0.373502062	10.82932452	11.80721255	0.000590017	0.002793489	-1
ENSGALG00000024288	-0.504926163	3.110666094	11.79753429	0.000593092	0.002805696	-1
ENSGALG00000001452	-0.31355555	8.138514122	11.79576029	0.000593658	0.00280689	-1
ENSGALG00000024104	-0.447700595	3.38138759	11.79518307	0.000593842	0.00280689	-1
ENSGALG00000028891	-0.616062012	2.234862635	11.79207805	0.000594833	0.002810399	-1
ENSGALG00000028985	-0.408667831	3.215083634	11.78072057	0.000598473	0.002822873	-1
ENSGALG00000005367	-0.37583287	5.071099196	11.77244752	0.000601139	0.00283308	-1
ENSGALG00000008508	-0.291708983	6.630563332	11.7555667	0.000606615	0.002854125	-1
ENSGALG00000026301	-0.442577259	3.433137497	11.75449187	0.000606966	0.002854585	-1
ENSGALG00000021025	-1.058824906	0.361533592	11.74959077	0.000608566	0.00285854	-1
ENSGALG00000028227	-0.266735402	6.941865666	11.74318214	0.000610665	0.002866561	-1
ENSGALG00000002198	-0.277405368	7.147732833	11.73814095	0.000612322	0.002872595	-1
ENSGALG00000011020	-0.359452694	6.560276069	11.73422128	0.000613613	0.002877455	-1
ENSGALG00000010387	-0.354059954	4.531402543	11.7123446	0.000620868	0.002907565	-1
ENSGALG00000003885	-0.958457632	0.70126638	11.69295212	0.000627373	0.002931434	-1
ENSGALG00000006561	-0.422726888	5.866174481	11.67484749	0.000633507	0.002956019	-1
ENSGALG00000026585	-0.586880918	4.896263459	11.66375992	0.000637294	0.002968781	-1
ENSGALG00000010942	-0.349632365	3.986285028	11.65745856	0.000639456	0.002975172	-1
ENSGALG00000017163	-0.255206306	6.551974381	11.6554603	0.000640144	0.002977142	-1
ENSGALG00000005309	-0.279319357	7.495472767	11.65267623	0.000641102	0.002980374	-1
ENSGALG00000011972	-0.412753634	5.884184103	11.64881919	0.000642433	0.002985331	-1
ENSGALG00000016794	-0.312741387	5.509377439	11.63856404	0.000645985	0.002999841	-1
ENSGALG00000008367	-0.965000003	4.087919497	11.63788274	0.000646221	0.002999841	-1
ENSGALG00000014568	-0.356258232	4.441277716	11.6299413	0.000648986	0.003009871	-1
ENSGALG00000007484	-0.286935187	6.12814239	11.62416286	0.000651005	0.003016476	-1
ENSGALG00000028957	-1.188858877	1.022895444	11.61617926	0.000653806	0.003025727	-1
ENSGALG00000000619	-1.02552885	2.934982119	11.60734001	0.00065692	0.003036408	-1
ENSGALG00000000329	-0.22352077	6.193099538	11.59970698	0.000659622	0.003047649	-1
ENSGALG00000005094	-0.368795255	7.784536401	11.59645437	0.000660777	0.003051735	-1
ENSGALG00000001019	-0.350779065	3.916813373	11.58624774	0.000664413	0.003067276	-1
ENSGALG00000010110	-0.343296973	4.290772587	11.58519935	0.000664788	0.003067751	-1
ENSGALG00000015628	-0.620646232	3.306349909	11.57054912	0.000670046	0.003085711	-1
ENSGALG00000005583	-0.444889836	2.992574734	11.56064754	0.000673624	0.003099658	-1
ENSGALG00000001586	-0.350916385	5.384995791	11.55140745	0.00067698	0.003110031	-1
ENSGALG00000017553	-0.325779371	5.20826801	11.54079727	0.000680854	0.003122326	-1
ENSGALG00000010285	-0.335060696	5.408759643	11.52851405	0.000685368	0.003138351	-1
ENSGALG00000007072	-0.188564341	6.031600507	11.5264593	0.000686126	0.003140548	-1
ENSGALG00000016918	-0.298438735	6.656557813	11.51399405	0.000690742	0.00316028	-1
ENSGALG00000001245	-0.335019396	5.427226128	11.51330979	0.000690996	0.00316028	-1
ENSGALG00000007017	-0.273794893	5.946315164	11.49994656	0.000695982	0.003176648	-1
ENSGALG00000002157	-0.501890816	8.950085487	11.49553487	0.000697636	0.003181064	-1
ENSGALG00000018879	-0.409774578	4.698551842	11.49375097	0.000698306	0.003181123	-1
ENSGALG00000010226	-0.398490359	4.345372098	11.49207864	0.000698934	0.003181123	-1
ENSGALG00000003015	-0.659449234	2.654726228	11.48414687	0.000701923	0.003192154	-1
ENSGALG00000011386	-0.329184917	4.048616305	11.47421517	0.000705684	0.003207416	-1
ENSGALG00000016102	-0.735780464	1.405799675	11.47378599	0.000705847	0.003207416	-1
ENSGALG00000001394	-0.253186651	5.032398753	11.46966625	0.000707414	0.003211138	-1
ENSGALG00000010997	-0.281430839	5.037105588	11.46938827	0.00070752	0.003211138	-1
ENSGALG00000007695	-0.389860756	6.534598001	11.46413305	0.000709523	0.003216353	-1
ENSGALG00000027696	-0.488044414	3.934699141	11.44496238	0.000716881	0.003244496	-1
ENSGALG00000003510	-0.306045568	4.844396338	11.43998185	0.000718805	0.003247997	-1
ENSGALG00000008794	-0.347750634	4.559555662	11.43604472	0.00072033	0.003250135	-1
ENSGALG00000027534	-0.856701019	4.745966113	11.43602157	0.000720339	0.003250135	-1
ENSGALG00000002703	-0.235864642	6.371120453	11.4357875	0.000720429	0.003250135	-1
ENSGALG00000000991	-0.273714485	5.9144568	11.43098334	0.000722294	0.003254649	-1
ENSGALG00000004831	-0.405099516	10.92856866	11.42146974	0.000726002	0.003270052	-1
ENSGALG00000028086	-0.420785793	5.988416507	11.41441432	0.000728765	0.00327857	-1
ENSGALG00000001516	-0.39335117	6.514080833	11.40397234	0.000732872	0.003294424	-1
ENSGALG00000017384	-0.301155111	7.17786945	11.3920733	0.000737582	0.003312956	-1
ENSGALG00000003003	-0.959433573	0.449953566	11.38445749	0.000740612	0.003323543	-1
ENSGALG00000007537	-0.30116104	6.422506804	11.38366958	0.000740926	0.003323543	-1
ENSGALG00000000417	-0.485437037	2.9362888	11.37907312	0.000742762	0.003329601	-1
ENSGALG00000021526	-0.445119561	3.438176495	11.36313356	0.000749163	0.003352973	-1
ENSGALG00000001149	-0.397106305	4.991282978	11.35519796	0.000752371	0.003365996	-1
ENSGALG00000016294	-1.094972036	0.812171622	11.35341823	0.000753092	0.003367889	-1
ENSGALG00000004705	-0.316480608	6.70097349	11.34130591	0.00075802	0.003387243	-1
ENSGALG00000024292	-0.850363753	3.270900485	11.33685895	0.000759837	0.003392411	-1
ENSGALG00000028529	-0.877129039	1.996482722	11.33627129	0.000760078	0.003392411	-1
ENSGALG00000005490	-0.412138189	10.50299946	11.33190806	0.000761866	0.003396761	-1
ENSGALG00000002151	-0.330431094	3.866535345	11.33051705	0.000762437	0.003396761	-1
ENSGALG00000027864	-0.225888062	8.354586859	11.32313408	0.000765474	0.003406301	-1
ENSGALG00000005299	-0.429105099	5.414005017	11.32293785	0.000765555	0.003406301	-1
ENSGALG00000003770	-0.406890546	6.473756735	11.3228206	0.000765603	0.003406301	-1
ENSGALG00000026582	-0.435565761	5.62316286	11.3206274	0.000766508	0.003408984	-1
ENSGALG00000026644	-0.527205989	2.95015971	11.31301885	0.000769655	0.003421633	-1
ENSGALG00000028141	-0.406918713	2.479646837	11.30640722	0.000772401	0.003431113	-1
ENSGALG00000003732	-0.21212867	6.157341815	11.29933558	0.000775348	0.003441523	-1
ENSGALG00000009678	-0.37163578	4.324244394	11.26297102	0.000790686	0.003500993	-1
ENSGALG00000002880	-0.317093455	6.475773736	11.26280925	0.000790754	0.003500993	-1
ENSGALG00000028560	-1.415994883	1.37494786	11.26242829	0.000790917	0.003500993	-1
ENSGALG00000004517	-0.343040675	4.434254835	11.25885777	0.00079244	0.003505344	-1
ENSGALG00000022369	-0.668260008	1.665041728	11.25110077	0.000795758	0.003516908	-1
ENSGALG00000004503	-0.579585269	2.606831928	11.24117716	0.000800024	0.003532996	-1
ENSGALG00000005331	-0.600311295	3.341830989	11.24019124	0.000800449	0.003533491	-1
ENSGALG00000002467	-0.469087323	5.182358323	11.23912417	0.000800909	0.003534142	-1
ENSGALG00000000988	-0.183301973	7.361823934	11.23445151	0.000802928	0.003540284	-1
ENSGALG00000000587	-0.462066629	5.101562437	11.22854923	0.000805486	0.003550174	-1
ENSGALG00000010140	-0.247524843	5.407204892	11.203978	0.000816222	0.003593479	-1
ENSGALG00000008124	-0.287059759	5.19938832	11.2008146	0.000817614	0.003598013	-1
ENSGALG00000000921	-0.245693183	6.023906472	11.19863059	0.000818577	0.003600847	-1
ENSGALG00000026970	-0.541756503	8.656292805	11.19743548	0.000819105	0.003601764	-1
ENSGALG00000027841	-0.763374442	1.208817804	11.19234115	0.000821356	0.00361026	-1
ENSGALG00000003210	-0.290288198	5.707459659	11.17450237	0.000829291	0.003638057	-1
ENSGALG00000003268	-0.30305717	4.248153075	11.17311276	0.000829913	0.003639369	-1
ENSGALG00000021619	-0.364602407	4.572400149	11.16717975	0.000832571	0.003649608	-1
ENSGALG00000015820	-0.591805238	3.907927893	11.16449694	0.000833776	0.003653471	-1
ENSGALG00000015575	-0.455727018	8.038735213	11.16069008	0.000835488	0.003659556	-1
ENSGALG00000007711	-0.375415638	11.46969966	11.15515862	0.000837983	0.003667638	-1
ENSGALG00000001183	-0.385751897	6.676119863	11.15413252	0.000838447	0.003668246	-1
ENSGALG00000004897	-0.416070471	4.909586436	11.14512604	0.000842527	0.003683244	-1
ENSGALG00000027641	-0.489330117	3.901867574	11.13926308	0.000845195	0.003693474	-1
ENSGALG00000027068	-0.21056673	6.993537585	11.11947845	0.000854258	0.003728752	-1
ENSGALG00000018803	-0.418365393	3.06290475	11.11076637	0.00085828	0.003741969	-1
ENSGALG00000010217	-0.21237197	5.745979227	11.10435346	0.000861253	0.003752033	-1
ENSGALG00000012487	-0.255472276	4.979641871	11.10329771	0.000861744	0.003752722	-1
ENSGALG00000011339	-0.532455684	9.66555182	11.09822606	0.000864103	0.003760098	-1
ENSGALG00000029021	-0.518803523	3.658555889	11.09711464	0.000864621	0.003760239	-1
ENSGALG00000001153	-0.584390569	2.474127693	11.09409752	0.000866029	0.003764127	-1
ENSGALG00000009396	-0.48878167	4.904412125	11.0851484	0.000870219	0.00378088	-1
ENSGALG00000002963	-0.622331925	2.783004604	11.08182262	0.000871781	0.003784755	-1
ENSGALG00000000930	-0.322653969	6.498113949	11.07954052	0.000872854	0.003787959	-1
ENSGALG00000010740	-0.211080529	6.188858779	11.07872532	0.000873238	0.003788169	-1
ENSGALG00000006753	-0.240887779	7.706224347	11.0775473	0.000873793	0.003789121	-1
ENSGALG00000008574	-0.265920252	6.637353559	11.04602878	0.000888774	0.003849648	-1
ENSGALG00000015042	-0.712135645	1.154134922	11.0417606	0.000890822	0.003857042	-1
ENSGALG00000009517	-0.343879321	6.346285084	11.03397037	0.000894573	0.003870316	-1
ENSGALG00000011323	-0.319464508	4.454253265	10.99778903	0.000912206	0.003933041	-1
ENSGALG00000013787	-0.39846295	4.85990141	10.99215678	0.000914983	0.003940498	-1
ENSGALG00000002222	-0.206825001	6.365895714	10.98043217	0.00092079	0.003962483	-1
ENSGALG00000028409	-0.464186825	5.884696894	10.97446292	0.00092376	0.003972239	-1
ENSGALG00000016731	-0.297543121	5.359048191	10.96683884	0.000927569	0.00398558	-1
ENSGALG00000027762	-0.345393349	5.304794414	10.96504238	0.000928468	0.003987928	-1
ENSGALG00000023655	-0.614678939	5.011942703	10.95329169	0.000934375	0.004008723	-1
ENSGALG00000021473	-0.225345047	5.991624403	10.94526038	0.000938434	0.004021553	-1
ENSGALG00000001587	-0.357752668	5.329265541	10.93206983	0.000945138	0.004036858	-1
ENSGALG00000002716	-0.280982572	5.58024629	10.93156111	0.000945398	0.004036858	-1
ENSGALG00000023643	-0.610380024	2.287655029	10.93008025	0.000946154	0.004036858	-1
ENSGALG00000008043	-0.653567877	1.895300438	10.92980394	0.000946295	0.004036858	-1
ENSGALG00000003909	-0.200396725	5.913755698	10.92471368	0.000948899	0.004046436	-1
ENSGALG00000006056	-0.522406265	3.973483617	10.91027268	0.000956324	0.004070417	-1
ENSGALG00000012213	-0.27383445	6.849130224	10.9015385	0.000960844	0.004085035	-1
ENSGALG00000026734	-0.636353996	1.386006468	10.89331681	0.000965119	0.004101663	-1
ENSGALG00000017319	-0.359158866	5.520109307	10.8905497	0.000966561	0.004104045	-1
ENSGALG00000004926	-0.394438442	3.912969332	10.88958809	0.000967063	0.004104045	-1
ENSGALG00000016336	-0.401097207	6.700260585	10.88667814	0.000968584	0.004108658	-1
ENSGALG00000005559	-0.341641971	4.850720343	10.88302074	0.000970498	0.004115234	-1
ENSGALG00000004302	-0.239346481	7.331796087	10.88023784	0.000971958	0.004119875	-1
ENSGALG00000008138	-0.229133772	7.000222616	10.87553918	0.000974427	0.004127241	-1
ENSGALG00000004383	-0.361235793	4.67263319	10.86962161	0.000977545	0.004137346	-1
ENSGALG00000012229	-0.480297341	8.893334059	10.86839795	0.000978191	0.004138529	-1
ENSGALG00000000464	-0.296136392	4.8588578	10.86103265	0.000982089	0.004153465	-1
ENSGALG00000003369	-0.224919394	5.424297794	10.85469244	0.000985457	0.00416459	-1
ENSGALG00000012365	-0.252829999	7.408367156	10.84575055	0.000990227	0.004183183	-1
ENSGALG00000012408	-0.179083062	7.094216308	10.83089646	0.000998203	0.004207893	-1
ENSGALG00000002089	-0.259445522	5.266896556	10.83069308	0.000998313	0.004207893	-1
ENSGALG00000004429	-0.246332862	5.971787065	10.82374278	0.001002067	0.004218994	-1
ENSGALG00000004352	-0.259474813	6.172895332	10.82014511	0.001004016	0.004225625	-1
ENSGALG00000014753	-0.521804304	4.056038143	10.80687209	0.00101124	0.004252858	-1
ENSGALG00000005617	-0.356596831	4.388573216	10.79968102	0.001015176	0.004261157	-1
ENSGALG00000006736	-0.394810562	4.01766589	10.7895495	0.001020747	0.004276912	-1
ENSGALG00000007645	-0.394011503	3.449790374	10.76878673	0.001032262	0.00431591	-1
ENSGALG00000023536	-0.504128858	4.207688328	10.76596678	0.001033835	0.00431591	-1
ENSGALG00000015542	-0.609899151	2.989406284	10.7621751	0.001035956	0.004321393	-1
ENSGALG00000001604	-0.486337684	3.491838314	10.7399117	0.001048493	0.00436724	-1
ENSGALG00000004518	-0.771394593	1.115169757	10.73351513	0.001052124	0.004380746	-1
ENSGALG00000004986	-0.672572783	3.191023843	10.7300877	0.001054075	0.004385633	-1
ENSGALG00000014829	-0.647273097	4.317381617	10.71635868	0.001061925	0.004406815	-1
ENSGALG00000028836	-0.31704422	3.897341816	10.71597047	0.001062147	0.004406815	-1
ENSGALG00000005507	-0.16648634	8.662989234	10.71572649	0.001062287	0.004406815	-1
ENSGALG00000008336	-0.252972498	6.008773906	10.70861577	0.001066378	0.004422159	-1
ENSGALG00000016172	-0.431533095	9.63861067	10.7071794	0.001067206	0.004423969	-1
ENSGALG00000005832	-0.254197809	6.717816176	10.69805999	0.001072479	0.004440938	-1
ENSGALG00000001049	-0.313361977	5.396520865	10.68986748	0.001077239	0.004457378	-1
ENSGALG00000004870	-0.466801211	2.119801645	10.68628201	0.001079329	0.00446439	-1
ENSGALG00000006832	-0.934111337	0.730265482	10.68041493	0.001082758	0.004476932	-1
ENSGALG00000002683	-0.260565375	5.042831082	10.67350663	0.001086809	0.004492037	-1
ENSGALG00000006000	-0.439831171	6.240470886	10.66962227	0.001089094	0.004499228	-1
ENSGALG00000017528	-0.299179562	4.777039522	10.66919453	0.001089345	0.004499228	-1
ENSGALG00000014023	-0.33632709	7.267047625	10.65521142	0.001097612	0.004528401	-1
ENSGALG00000027416	-0.52542706	3.717223378	10.65342485	0.001098673	0.004529468	-1
ENSGALG00000010166	-0.363083852	7.072923998	10.63816549	0.001107775	0.004561997	-1
ENSGALG00000005878	-0.316773922	5.836084597	10.63505703	0.001109639	0.004568006	-1
ENSGALG00000017396	-0.306872371	4.925515763	10.63264838	0.001111085	0.004570626	-1
ENSGALG00000008536	-0.370110685	4.088138893	10.62791582	0.001113932	0.00458067	-1
ENSGALG00000007742	-0.303659093	5.5632034	10.62508055	0.001115641	0.004582692	-1
ENSGALG00000003316	-0.864470039	1.731229975	10.62426318	0.001116134	0.004583039	-1
ENSGALG00000026757	-0.51450406	4.019600051	10.62359569	0.001116537	0.004583039	-1
ENSGALG00000011450	-0.457463757	4.414349796	10.61310281	0.001122891	0.00460577	-1
ENSGALG00000004790	-1.134974457	0.276775857	10.6101688	0.001124674	0.004611409	-1
ENSGALG00000007124	-0.581308442	3.839433578	10.60075937	0.001130412	0.004631573	-1
ENSGALG00000010847	-0.467649873	5.798409225	10.59894957	0.001131519	0.004632747	-1
ENSGALG00000001916	-0.607279646	3.71022423	10.59426575	0.001134389	0.004641132	-1
ENSGALG00000000166	-0.328052694	8.001494929	10.57264639	0.001147733	0.004687234	-1
ENSGALG00000003046	-0.246675538	7.443627349	10.56618035	0.001151755	0.004696863	-1
ENSGALG00000004555	-0.166568544	6.985374361	10.56190496	0.001154422	0.004704341	-1
ENSGALG00000028310	-0.534131881	6.802203619	10.55944438	0.001155959	0.004708908	-1
ENSGALG00000015751	-0.35334005	6.906000534	10.55589163	0.001158183	0.004716266	-1
ENSGALG00000006703	-0.253220445	6.514833117	10.54471297	0.001165209	0.004739749	-1
ENSGALG00000029024	-0.548261439	7.63850889	10.54394101	0.001165696	0.004740021	-1
ENSGALG00000021884	-1.242755247	0.417079244	10.53773711	0.001169615	0.004752536	-1
ENSGALG00000006261	-0.274554827	7.661702339	10.53318735	0.001172498	0.004762536	-1
ENSGALG00000019445	-0.390103808	7.267904989	10.51668347	0.001183016	0.004796631	-1
ENSGALG00000023273	-0.368947721	4.871692102	10.51194797	0.001186052	0.004805488	-1
ENSGALG00000027069	-0.444544248	8.024833109	10.50925699	0.00118778	0.004807316	-1
ENSGALG00000001438	-0.282756187	5.234907153	10.50218395	0.001192335	0.00482057	-1
ENSGALG00000000528	-0.572638029	2.438462413	10.45887405	0.001220617	0.004918402	-1
ENSGALG00000004959	-0.514380816	2.81001281	10.45846139	0.001220889	0.004918402	-1
ENSGALG00000013547	-0.303578952	5.615420353	10.45706694	0.001221811	0.004920361	-1
ENSGALG00000011079	-0.231073429	6.248846607	10.45462381	0.001223428	0.004923618	-1
ENSGALG00000029001	-0.290796299	4.916967337	10.45452754	0.001223492	0.004923618	-1
ENSGALG00000003584	-0.439669763	7.510912078	10.44323916	0.001230992	0.004944988	-1
ENSGALG00000006489	-0.230380869	6.032047189	10.43868603	0.00123403	0.004953669	-1
ENSGALG00000004990	-0.567014422	5.613054574	10.43025703	0.001239675	0.004974559	-1
ENSGALG00000006235	-0.45211184	2.670595951	10.42309319	0.001244493	0.004990345	-1
ENSGALG00000005769	-0.302441975	5.034749109	10.41453745	0.001250272	0.00500996	-1
ENSGALG00000002372	-0.23427651	5.094811736	10.41339256	0.001251047	0.005010618	-1
ENSGALG00000009993	-0.240844065	4.784221369	10.41298479	0.001251323	0.005010618	-1
ENSGALG00000025876	-0.571141468	2.224547525	10.41070303	0.00125287	0.005015035	-1
ENSGALG00000016430	-0.244883359	6.1815798	10.40564246	0.001256308	0.005021676	-1
ENSGALG00000005308	-0.252214177	6.166459334	10.40281951	0.00125823	0.005025801	-1
ENSGALG00000010982	-0.478070708	8.197288863	10.39318381	0.001264813	0.00504674	-1
ENSGALG00000009953	-0.556287483	1.59603539	10.39107694	0.001266257	0.005050433	-1
ENSGALG00000029159	-0.324438222	4.572895257	10.39052869	0.001266634	0.005050433	-1
ENSGALG00000003997	-0.268141017	4.118879724	10.36687224	0.001282967	0.005104561	-1
ENSGALG00000010151	-0.334350087	4.924783191	10.3600567	0.001287712	0.005116414	-1
ENSGALG00000008962	-0.212798238	6.433203055	10.34181495	0.001300501	0.005161096	-1
ENSGALG00000020510	-0.489941091	3.352866706	10.34140978	0.001300786	0.005161096	-1
ENSGALG00000005644	-0.265147608	7.378285724	10.33674477	0.001304078	0.005172339	-1
ENSGALG00000014425	-0.338693873	5.776728624	10.33456531	0.001305619	0.005176631	-1
ENSGALG00000006546	-0.243776556	8.896025991	10.32593926	0.001311735	0.005195409	-1
ENSGALG00000024488	-0.294921543	6.991897935	10.31126062	0.001322209	0.005234105	-1
ENSGALG00000001792	-0.255868504	5.868949125	10.31083985	0.001322511	0.005234105	-1
ENSGALG00000007732	-0.718986464	4.262079159	10.30337478	0.001327871	0.005250114	-1
ENSGALG00000016397	-0.65326208	1.29682551	10.29620243	0.001333043	0.005265029	-1
ENSGALG00000004464	-0.556318564	3.97911639	10.29452116	0.001334258	0.005267985	-1
ENSGALG00000011207	-0.25813196	6.003141237	10.29215978	0.001335966	0.005272887	-1
ENSGALG00000012631	-0.18118284	6.256636029	10.2864947	0.001340074	0.005283561	-1
ENSGALG00000002893	-0.711676121	1.981784703	10.283994	0.001341892	0.00528888	-1
ENSGALG00000008798	-0.3311327	4.124127114	10.28286902	0.00134271	0.005290259	-1
ENSGALG00000004236	-0.263197906	5.082305927	10.26862292	0.001353118	0.005321517	-1
ENSGALG00000008819	-0.197104152	5.72609739	10.26846244	0.001353235	0.005321517	-1
ENSGALG00000027194	-0.608081367	2.529224713	10.26234293	0.001357731	0.005333665	-1
ENSGALG00000008340	-0.313676541	5.750431113	10.26200795	0.001357978	0.005333665	-1
ENSGALG00000009731	-0.30981274	5.729273598	10.24491921	0.001370616	0.005376717	-1
ENSGALG00000010700	-0.324068149	4.725041181	10.24461233	0.001370844	0.005376717	-1
ENSGALG00000004960	-0.527658921	8.113616462	10.24276661	0.001372216	0.005380231	-1
ENSGALG00000009847	-0.397161788	3.24789665	10.24097624	0.001373549	0.005383586	-1
ENSGALG00000012217	-0.540890807	3.060198964	10.2299233	0.001381804	0.005414064	-1
ENSGALG00000025919	-0.403211089	6.725891421	10.21613291	0.001392174	0.005452804	-1
ENSGALG00000007919	-0.237640784	6.087857299	10.21395217	0.001393822	0.005457363	-1
ENSGALG00000027936	-0.28586018	6.35293918	10.20930362	0.001397339	0.005464825	-1
ENSGALG00000014961	-1.186444776	0.735463675	10.20887587	0.001397663	0.005464825	-1
ENSGALG00000011238	-0.290921782	6.714828002	10.20354428	0.00140171	0.00547875	-1
ENSGALG00000001369	-0.714799607	2.193419104	10.19655051	0.001407036	0.005494777	-1
ENSGALG00000010013	-0.392212179	8.430344951	10.19624355	0.00140727	0.005494777	-1
ENSGALG00000004800	-0.313618728	4.157438601	10.16615251	0.001430425	0.005571699	-1
ENSGALG00000003703	-0.268733872	4.614872612	10.16127645	0.001434213	0.005582603	-1
ENSGALG00000012011	-0.579391346	2.793608822	10.15350442	0.001440272	0.005601331	-1
ENSGALG00000006775	-0.47214175	7.603189757	10.1520788	0.001441386	0.005601851	-1
ENSGALG00000011328	-0.4054574	3.649879493	10.15175631	0.001441638	0.005601851	-1
ENSGALG00000003923	-0.535204248	6.824338711	10.15055937	0.001442575	0.005603561	-1
ENSGALG00000008393	-0.412123931	2.685323595	10.14445172	0.001447362	0.005620224	-1
ENSGALG00000026639	-0.331756719	4.09418573	10.13473241	0.001455014	0.005642175	-1
ENSGALG00000026102	-0.278964619	7.062675391	10.13321906	0.001456209	0.005644871	-1
ENSGALG00000027853	-0.449664598	4.606615494	10.10916567	0.001475337	0.005711179	-1
ENSGALG00000004238	-0.373082954	3.871038481	10.10262007	0.001480587	0.005727573	-1
ENSGALG00000011568	-0.240373079	5.840583992	10.09298874	0.001488345	0.005755614	-1
ENSGALG00000008169	-0.159542243	8.952448448	10.08997636	0.00149078	0.005761085	-1
ENSGALG00000013978	-0.159352788	6.690637382	10.08862197	0.001491876	0.005763348	-1
ENSGALG00000004622	-0.329666565	4.721133826	10.08455165	0.001495175	0.005772144	-1
ENSGALG00000016129	-0.312334526	4.756839167	10.07999545	0.001498877	0.005784456	-1
ENSGALG00000027156	-0.283897179	7.459429219	10.0783947	0.00150018	0.005785529	-1
ENSGALG00000006714	-0.491286696	4.773497865	10.07497173	0.001502969	0.005794308	-1
ENSGALG00000027950	-0.298399322	5.079889783	10.06468804	0.001511382	0.005822764	-1
ENSGALG00000012629	-0.37374363	4.270779977	10.05191742	0.001521895	0.005857271	-1
ENSGALG00000016133	-0.257717678	5.199307789	10.04804341	0.001525098	0.005867602	-1
ENSGALG00000012561	-0.307296627	5.791748692	10.03565793	0.001535387	0.005899146	-1
ENSGALG00000011214	-0.386375006	9.974551314	10.03286957	0.001537713	0.005906073	-1
ENSGALG00000009448	-0.236573754	7.332918242	10.02426087	0.001544917	0.005929707	-1
ENSGALG00000001085	-0.484224657	3.492489759	10.0203338	0.001548214	0.005938327	-1
ENSGALG00000001773	-0.317879408	3.493299054	10.01607427	0.001551799	0.005947705	-1
ENSGALG00000026449	-0.46436542	3.754377701	10.01555142	0.001552239	0.005947705	-1
ENSGALG00000016624	-0.231564469	5.039196389	10.01229136	0.001554989	0.005956221	-1
ENSGALG00000011810	-0.393489556	3.999272358	10.01149318	0.001555663	0.005956783	-1
ENSGALG00000012245	-0.218788256	7.137099209	10.00502634	0.001561136	0.005971722	-1
ENSGALG00000010505	-0.35025996	4.592384337	10.00500765	0.001561151	0.005971722	-1
ENSGALG00000013371	-0.359823106	5.300164353	9.997813746	0.001567262	0.005991036	-1
ENSGALG00000005383	-0.285786917	5.091653662	9.982855467	0.001580045	0.006033106	-1
ENSGALG00000027339	-0.341500748	3.433939431	9.981252456	0.001581421	0.006034945	-1
ENSGALG00000002667	-0.483163094	8.865604931	9.97270323	0.001588781	0.006054847	-1
ENSGALG00000026516	-0.334326461	5.291058147	9.967356898	0.001593401	0.006068358	-1
ENSGALG00000005423	-0.593769636	1.875243398	9.965950324	0.001594618	0.006070948	-1
ENSGALG00000003962	-0.243680451	7.031127387	9.964625204	0.001595767	0.006073271	-1
ENSGALG00000021592	-0.516415799	2.870576398	9.961252929	0.001598692	0.006080307	-1
ENSGALG00000025809	-0.347083164	3.94515877	9.950258246	0.001608268	0.006106445	-1
ENSGALG00000001491	-0.317955146	5.433544997	9.945925458	0.001612058	0.00611672	-1
ENSGALG00000004522	-0.304287055	6.204518774	9.944927148	0.001612933	0.00611756	-1
ENSGALG00000005753	-0.218112385	6.748110529	9.938975368	0.001618156	0.006129218	-1
ENSGALG00000003345	-0.335726031	6.601618235	9.931644016	0.001624614	0.006149895	-1
ENSGALG00000010275	-0.255805297	5.918230347	9.915282621	0.00163912	0.00620065	-1
ENSGALG00000026518	-0.93071022	0.187448415	9.9105632	0.001643328	0.006212408	-1
ENSGALG00000004825	-0.247708122	6.212056297	9.900066411	0.001652728	0.006245852	-1
ENSGALG00000007891	-0.31676345	3.932844229	9.896086437	0.001656306	0.006256042	-1
ENSGALG00000012836	-0.361301635	4.300656837	9.887649829	0.001663917	0.006277633	-1
ENSGALG00000005597	-0.3439223	7.633349996	9.884519587	0.00166675	0.006284122	-1
ENSGALG00000005721	-0.532334497	4.47070969	9.864616751	0.001684878	0.006350347	-1
ENSGALG00000003180	-0.2465608	5.721968445	9.862640638	0.001686688	0.00635505	-1
ENSGALG00000003153	-0.275873847	7.139542829	9.861836696	0.001687426	0.00635529	-1
ENSGALG00000010228	-0.257425565	4.512974342	9.843582631	0.001704253	0.006408398	-1
ENSGALG00000002540	-0.407647186	3.193332277	9.840780919	0.00170685	0.006415122	-1
ENSGALG00000005870	-0.407072115	4.02342606	9.840428901	0.001707177	0.006415122	-1
ENSGALG00000003472	-0.416837987	4.268476413	9.836903528	0.001710452	0.00642299	-1
ENSGALG00000007840	-0.547850606	3.716939866	9.832972095	0.001714112	0.006432618	-1
ENSGALG00000006250	-0.376549868	4.69069746	9.825584447	0.00172101	0.006454623	-1
ENSGALG00000003934	-0.268702752	4.786029333	9.825468538	0.001721119	0.006454623	-1
ENSGALG00000028567	-0.536929782	7.40557836	9.821882053	0.001724478	0.006465074	-1
ENSGALG00000001492	-0.17294158	6.618633373	9.820861776	0.001725435	0.006466515	-1
ENSGALG00000026424	-0.238489209	5.227116846	9.81431478	0.001731588	0.00648527	-1
ENSGALG00000000739	-0.386488859	3.863443786	9.80124595	0.001743937	0.006529355	-1
ENSGALG00000027977	-0.47446383	2.624944195	9.800360572	0.001744777	0.006530334	-1
ENSGALG00000004273	-0.284183323	4.736832024	9.798246274	0.001746784	0.00653568	-1
ENSGALG00000014681	-0.872596006	1.748331145	9.793894312	0.001750923	0.006548996	-1
ENSGALG00000027909	-0.344108577	5.589116582	9.790860755	0.001753813	0.006557636	-1
ENSGALG00000009770	-0.444465763	2.868745082	9.784815511	0.001759589	0.006577053	-1
ENSGALG00000020322	-0.419127831	3.824156495	9.772291123	0.001771615	0.006615437	-1
ENSGALG00000002285	-0.215132341	5.251018884	9.765813862	0.001777868	0.00663225	-1
ENSGALG00000008206	-0.432674307	4.119018204	9.765801323	0.00177788	0.00663225	-1
ENSGALG00000007768	-0.423676108	4.977294235	9.763236841	0.001780362	0.006637123	-1
ENSGALG00000004037	-0.346569846	4.628058745	9.762562135	0.001781015	0.006637368	-1
ENSGALG00000002923	-0.84393502	1.358537658	9.759292223	0.001784186	0.006644798	-1
ENSGALG00000020417	-0.241513107	4.899391062	9.747231916	0.001795929	0.006675324	-1
ENSGALG00000017074	-0.721854855	1.309354113	9.733780789	0.00180912	0.00671551	-1
ENSGALG00000012230	-0.343949565	3.82413808	9.728380571	0.001814443	0.006733056	-1
ENSGALG00000025745	-0.316627514	6.730952524	9.727496041	0.001815316	0.006734084	-1
ENSGALG00000011514	-0.232043379	8.379159394	9.714890165	0.00182781	0.006771532	-1
ENSGALG00000001033	-0.386914563	3.894289531	9.70339776	0.001839276	0.006803347	-1
ENSGALG00000004201	-0.307137255	3.789220929	9.679982187	0.001862864	0.006883063	-1
ENSGALG00000028501	-0.372377578	5.213871214	9.679570242	0.001863282	0.006883063	-1
ENSGALG00000007860	-0.211382249	5.695890801	9.675394484	0.001867522	0.006896028	-1
ENSGALG00000001177	-0.583272425	2.340891732	9.652605578	0.001890832	0.006972983	-1
ENSGALG00000028136	-0.514747911	10.87632738	9.651794951	0.001891667	0.006973783	-1
ENSGALG00000007803	-1.391490815	0.639233109	9.628133155	0.001916193	0.007059592	-1
ENSGALG00000014089	-0.209948287	7.160753496	9.625877754	0.001918547	0.007063312	-1
ENSGALG00000010106	-0.260836907	4.345463816	9.624770362	0.001919705	0.007063312	-1
ENSGALG00000009594	-0.352126089	8.251039489	9.622545439	0.001922032	0.00706957	-1
ENSGALG00000004711	-0.297121108	6.047251043	9.620229579	0.001924457	0.007076185	-1
ENSGALG00000002707	-0.539609108	1.656058619	9.611561495	0.001933562	0.00710733	-1
ENSGALG00000012876	-0.290692495	5.380369545	9.609619511	0.001935607	0.00711024	-1
ENSGALG00000011904	-0.21766415	4.600707614	9.593403975	0.001952776	0.00715745	-1
ENSGALG00000023933	-0.591168768	4.853728027	9.593290818	0.001952896	0.00715745	-1
ENSGALG00000008179	-0.293154537	6.76498969	9.592677651	0.001953548	0.007157518	-1
ENSGALG00000020973	-0.27020281	7.952680718	9.591524359	0.001954776	0.007159692	-1
ENSGALG00000017044	-0.472971915	5.382412543	9.586279178	0.001960368	0.007173194	-1
ENSGALG00000003122	-0.430052163	3.557737233	9.583750325	0.00196307	0.007180754	-1
ENSGALG00000001442	-0.712973804	1.16895229	9.580538687	0.001966507	0.007190533	-1
ENSGALG00000004851	-0.281655582	6.154619527	9.576127196	0.001971238	0.00720363	-1
ENSGALG00000004019	-0.310639946	4.063057867	9.565247149	0.001982955	0.007241762	-1
ENSGALG00000026491	-0.453421439	2.522838132	9.553326547	0.001995874	0.007277174	-1
ENSGALG00000008430	-0.584059453	1.355199946	9.549737532	0.00199978	0.007285964	-1
ENSGALG00000010356	-0.310570661	3.760762906	9.549333412	0.00200022	0.007285964	-1
ENSGALG00000011650	-0.234778108	6.266620368	9.546989347	0.002002776	0.007292922	-1
ENSGALG00000013875	-0.656422202	1.017139357	9.526500932	0.002025259	0.007367662	-1
ENSGALG00000000284	-0.390819674	3.889643307	9.520630991	0.002031747	0.007386506	-1
ENSGALG00000006520	-0.541821889	9.440283842	9.51403575	0.002039062	0.007405947	-1
ENSGALG00000023686	-0.404866484	3.751950963	9.5112322	0.00204218	0.007414886	-1
ENSGALG00000011659	-0.283549922	5.119027349	9.50585762	0.00204817	0.007429469	-1
ENSGALG00000000962	-0.302167718	4.369689587	9.504366019	0.002049836	0.007433123	-1
ENSGALG00000012115	-0.46605257	7.233190671	9.493372996	0.002062154	0.007472991	-1
ENSGALG00000003301	-0.51488633	4.518538269	9.491392619	0.002064381	0.007478661	-1
ENSGALG00000013940	-0.728057484	1.079722951	9.477378994	0.00208021	0.007528758	-1
ENSGALG00000004648	-0.271172543	6.041964405	9.459668121	0.002100391	0.007587425	-1
ENSGALG00000009690	-0.332059593	6.023006382	9.459503187	0.00210058	0.007587425	-1
ENSGALG00000007973	-0.273472185	5.282867914	9.459300607	0.002100812	0.007587425	-1
ENSGALG00000012429	-0.516615173	4.485559281	9.459028968	0.002101123	0.007587425	-1
ENSGALG00000005706	-0.368787144	4.916493056	9.455932148	0.002104673	0.007597816	-1
ENSGALG00000003854	-0.377822195	4.571739627	9.443794141	0.002118647	0.007645819	-1
ENSGALG00000006937	-0.407745846	3.538172287	9.42320588	0.002142566	0.007724693	-1
ENSGALG00000001652	-0.230328243	7.173391225	9.421208982	0.002144901	0.007724693	-1
ENSGALG00000000514	-0.398407192	5.453170613	9.420781869	0.0021454	0.007724693	-1
ENSGALG00000026800	-0.247106938	5.152133649	9.420289855	0.002145976	0.007724693	-1
ENSGALG00000000585	-1.272350423	1.153052884	9.418645604	0.002147901	0.007729158	-1
ENSGALG00000002675	-0.59087219	3.464701563	9.414693413	0.002152535	0.007743368	-1
ENSGALG00000003887	-0.206945789	6.198405872	9.412896267	0.002154646	0.007748492	-1
ENSGALG00000016580	-0.887543216	0.981851246	9.409178079	0.00215902	0.007759278	-1
ENSGALG00000001398	-0.472323815	5.565566855	9.404940316	0.002164016	0.007772285	-1
ENSGALG00000028462	-0.278126874	5.622088516	9.400813531	0.002168892	0.007785028	-1
ENSGALG00000006530	-0.202584547	5.96527291	9.400187952	0.002169632	0.007785028	-1
ENSGALG00000008168	-0.393544897	3.512561238	9.395297375	0.002175427	0.007803343	-1
ENSGALG00000028520	-0.282647228	8.585085044	9.392248281	0.002179048	0.007811806	-1
ENSGALG00000016524	-0.275980753	6.2588581	9.392145676	0.00217917	0.007811806	-1
ENSGALG00000027050	-0.263207196	4.596348446	9.387124363	0.002185147	0.007823297	-1
ENSGALG00000005891	-0.24162255	7.417149165	9.38638911	0.002186023	0.007823955	-1
ENSGALG00000010073	-0.263254214	7.885021089	9.370996832	0.002204456	0.007876041	-1
ENSGALG00000022926	-0.346647205	4.734702942	9.370743069	0.002204761	0.007876041	-1
ENSGALG00000000620	-0.819497094	3.559058482	9.360948839	0.002216574	0.007915734	-1
ENSGALG00000014066	-0.287256623	4.433649817	9.354651529	0.002224203	0.007935449	-1
ENSGALG00000001342	-0.671776743	0.745113877	9.350141287	0.002229683	0.007952488	-1
ENSGALG00000005720	-0.299507032	5.57503735	9.346442067	0.002234188	0.00796604	-1
ENSGALG00000011945	-0.371002343	2.811571218	9.345033481	0.002235906	0.007969649	-1
ENSGALG00000015770	-0.335884519	9.623671015	9.342761132	0.00223868	0.00797616	-1
ENSGALG00000020180	-0.96066571	0.754437208	9.338858605	0.002243452	0.007988982	-1
ENSGALG00000004878	-0.528987501	2.598354736	9.334080943	0.002249309	0.008004789	-1
ENSGALG00000001333	-0.355020204	4.847168068	9.323150901	0.002262765	0.008047606	-1
ENSGALG00000009592	-0.240377132	6.522179898	9.321048151	0.002265364	0.008054309	-1
ENSGALG00000006658	-0.339239837	4.65387963	9.303788056	0.002286805	0.008120316	-1
ENSGALG00000015327	-0.390754143	3.023728318	9.300291201	0.002291174	0.008132661	-1
ENSGALG00000008652	-0.178668082	5.931305459	9.299853228	0.002291722	0.008132661	-1
ENSGALG00000007299	-0.305411576	6.761595266	9.296676936	0.002295699	0.008141656	-1
ENSGALG00000027609	-0.223885341	5.260901601	9.295838251	0.00229675	0.008142827	-1
ENSGALG00000016974	-0.222397465	5.527354882	9.291568776	0.002302109	0.008159265	-1
ENSGALG00000001689	-0.195676685	6.402336495	9.28786166	0.002306773	0.008173228	-1
ENSGALG00000010750	-0.347458433	3.987640055	9.285234433	0.002310084	0.008179825	-1
ENSGALG00000015459	-0.274747627	5.088671669	9.283768454	0.002311933	0.008181244	-1
ENSGALG00000026175	-0.624799002	3.573949147	9.282031906	0.002314126	0.008183555	-1
ENSGALG00000027299	-0.608012421	2.199930962	9.274102152	0.002324166	0.008211665	-1
ENSGALG00000007981	-0.335557485	4.25189792	9.273128741	0.002325401	0.00821346	-1
ENSGALG00000008125	-0.406320482	9.842462687	9.267602335	0.002332428	0.008233129	-1
ENSGALG00000023828	-0.616717446	2.678582642	9.265215871	0.00233547	0.008240905	-1
ENSGALG00000010787	-0.265724683	5.576400494	9.264728661	0.002336091	0.008240905	-1
ENSGALG00000005852	-0.982445636	1.524420104	9.249519224	0.002355573	0.008303726	-1
ENSGALG00000006210	-0.748767023	4.109707452	9.241618885	0.002365757	0.008328853	-1
ENSGALG00000027482	-0.372756431	4.685876845	9.241287651	0.002366185	0.008328853	-1
ENSGALG00000012337	-0.35852748	4.499973981	9.226702762	0.002385108	0.008387617	-1
ENSGALG00000007443	-0.1633176	6.207272492	9.224520163	0.002387953	0.008395007	-1
ENSGALG00000002057	-0.288137777	5.399428896	9.216489107	0.00239845	0.008425356	-1
ENSGALG00000009264	-0.276848181	5.946574356	9.216196539	0.002398834	0.008425356	-1
ENSGALG00000002756	-0.535131126	3.681073709	9.205893899	0.002412372	0.008465041	-1
ENSGALG00000016807	-0.24783009	8.004079385	9.19713093	0.002423947	0.008497738	-1
ENSGALG00000026663	-0.489453607	6.268272669	9.194984478	0.002426791	0.008505068	-1
ENSGALG00000028854	-0.456976362	4.755113207	9.18427402	0.002441033	0.008545102	-1
ENSGALG00000019284	-0.283170794	4.73101557	9.176960647	0.002450807	0.008573268	-1
ENSGALG00000009354	-0.412599291	6.695343387	9.173466608	0.00245549	0.008584333	-1
ENSGALG00000005687	-0.21203962	5.419647661	9.169714218	0.00246053	0.008596629	-1
ENSGALG00000008091	-0.475264181	2.596010871	9.163790055	0.002468508	0.008618198	-1
ENSGALG00000004362	-0.315610876	5.274429379	9.163122591	0.002469408	0.008618198	-1
ENSGALG00000009601	-0.438304747	11.11343206	9.162877021	0.00246974	0.008618198	-1
ENSGALG00000000719	-0.370833483	8.810253322	9.156513359	0.002478343	0.008637485	-1
ENSGALG00000012611	-0.150423876	7.128008984	9.155811567	0.002479294	0.008638132	-1
ENSGALG00000007687	-0.19229026	6.938007348	9.149533678	0.002487815	0.008662474	-1
ENSGALG00000003265	-0.262644292	7.208896991	9.140344798	0.00250034	0.008695361	-1
ENSGALG00000017208	-0.398604974	4.192350293	9.126279573	0.002519636	0.008748994	-1
ENSGALG00000003795	-0.298888563	5.573861059	9.100413788	0.002555517	0.008849094	-1
ENSGALG00000027142	-0.334170904	9.960404727	9.096586185	0.00256087	0.008864913	-1
ENSGALG00000024004	-0.522829633	2.960942831	9.088413106	0.00257234	0.008896435	-1
ENSGALG00000016500	-0.550042562	2.295887038	9.08227786	0.002580984	0.008909618	-1
ENSGALG00000026651	-0.567201854	3.226463757	9.081229553	0.002582464	0.008909618	-1
ENSGALG00000001416	-0.61753665	5.172284265	9.074935006	0.002591368	0.008926701	-1
ENSGALG00000006796	-0.604670353	1.332748531	9.071145612	0.002596743	0.00894249	-1
ENSGALG00000026437	-0.300069781	7.515020086	9.067291152	0.002602223	0.008955897	-1
ENSGALG00000015986	-0.343418269	4.005552174	9.066516343	0.002603326	0.008956963	-1
ENSGALG00000007014	-0.67840413	2.012088508	9.064805637	0.002605762	0.008962616	-1
ENSGALG00000005202	-0.196808869	7.301967361	9.061953221	0.00260983	0.008971143	-1
ENSGALG00000008443	-0.196360576	9.869504363	9.059097661	0.002613909	0.00898243	-1
ENSGALG00000016232	-0.377493586	10.96610164	9.042269032	0.00263808	0.009051717	-1
ENSGALG00000002644	-0.327285901	9.858803203	9.036432125	0.002646516	0.009077905	-1
ENSGALG00000025776	-0.481051473	3.2705617	9.033845665	0.002650264	0.009087818	-1
ENSGALG00000013095	-0.33961878	4.419551525	9.031944985	0.002653021	0.009091022	-1
ENSGALG00000006657	-0.148977851	8.21849808	9.029621981	0.002656394	0.009097968	-1
ENSGALG00000000710	-0.270048232	5.365711387	9.026019816	0.002661634	0.00911315	-1
ENSGALG00000003389	-0.366244867	9.942234175	9.016149012	0.002676046	0.009156943	-1
ENSGALG00000000789	-0.579063118	2.099304747	9.010074549	0.002684955	0.009184644	-1
ENSGALG00000012488	-0.305240799	5.871563781	9.005837557	0.002691186	0.009201047	-1
ENSGALG00000026941	-0.516498829	5.397073069	8.998560631	0.002701923	0.009228711	-1
ENSGALG00000004920	-0.271634461	5.765405756	8.996887486	0.002704398	0.009234371	-1
ENSGALG00000015762	-0.392866555	3.662395356	8.995381674	0.002706627	0.009239189	-1
ENSGALG00000002689	-0.251315484	4.013539345	8.992243867	0.002711279	0.00925227	-1
ENSGALG00000004534	-0.158784626	6.66192242	8.990442198	0.002713953	0.009258598	-1
ENSGALG00000015895	-0.765070949	2.795334502	8.988374088	0.002717026	0.009266283	-1
ENSGALG00000011419	-0.60285497	2.522581293	8.980792063	0.002728324	0.009298732	-1
ENSGALG00000012193	-0.350230827	6.740182546	8.977870623	0.002732689	0.009305647	-1
ENSGALG00000002569	-0.244401684	8.783714202	8.966632824	0.002749549	0.009360236	-1
ENSGALG00000016653	-0.503863516	4.43115195	8.95526975	0.002766703	0.009401629	-1
ENSGALG00000002286	-0.237764004	9.648845444	8.948269382	0.002777326	0.009429213	-1
ENSGALG00000006428	-0.186988728	7.241838189	8.94438315	0.002783241	0.009443863	-1
ENSGALG00000009214	-0.25252345	5.666974401	8.941015749	0.002788376	0.009455359	-1
ENSGALG00000005116	-0.337387275	4.007593255	8.935501454	0.002796807	0.009475206	-1
ENSGALG00000026383	-0.293753076	12.25825191	8.93444511	0.002798425	0.009475206	-1
ENSGALG00000001039	-0.396194683	9.076458085	8.930800091	0.002804015	0.009488444	-1
ENSGALG00000010290	-0.451183481	4.747090993	8.925666193	0.002811908	0.009509453	-1
ENSGALG00000025740	-0.720711549	0.425068953	8.922693759	0.002816488	0.009521732	-1
ENSGALG00000028898	-0.239317016	4.416569684	8.918078239	0.002823615	0.009534868	-1
ENSGALG00000001289	-0.57391258	1.499720977	8.917512736	0.002824489	0.009534868	-1
ENSGALG00000005974	-0.632742323	6.904678967	8.914861274	0.002828593	0.009545867	-1
ENSGALG00000016357	-0.451388794	7.100015378	8.913399427	0.002830858	0.009550657	-1
ENSGALG00000011182	-0.328108202	6.64718012	8.90317143	0.002846758	0.009598564	-1
ENSGALG00000016692	-0.391183529	3.362081634	8.884798022	0.002875549	0.009681185	-1
ENSGALG00000011816	-0.446419293	3.844591558	8.878974573	0.002884735	0.009705466	-1
ENSGALG00000015003	-0.233271934	8.688692621	8.878592372	0.002885339	0.009705466	-1
ENSGALG00000003259	-0.27805857	4.788885235	8.877844532	0.002886521	0.009706551	-1
ENSGALG00000003561	-0.511102928	2.101404473	8.875757743	0.002889823	0.00971476	-1
ENSGALG00000027698	-0.251399789	5.491167357	8.870611458	0.002897981	0.009736387	-1
ENSGALG00000004023	-0.268937035	5.904115341	8.867732372	0.002902555	0.009748854	-1
ENSGALG00000003438	-0.359045443	4.820938034	8.862942985	0.00291018	0.009768654	-1
ENSGALG00000019524	-0.369436287	4.771866856	8.861553359	0.002912396	0.009773188	-1
ENSGALG00000007878	-0.253821781	7.697124062	8.859942333	0.002914968	0.009778912	-1
ENSGALG00000028386	-0.417030143	4.25312324	8.8560237	0.002921232	0.009791201	-1
ENSGALG00000025923	-0.253410878	5.869321582	8.85194857	0.002927762	0.009810173	-1
ENSGALG00000026572	-0.726366327	6.053134428	8.847449516	0.002934987	0.009831468	-1
ENSGALG00000012860	-0.327097297	4.105222647	8.786962825	0.003033909	0.01012379	-1
ENSGALG00000002881	-0.419744036	4.417231758	8.784218578	0.003038477	0.01013508	-1
ENSGALG00000005549	-0.342662212	3.690465873	8.783851906	0.003039088	0.01013508	-1
ENSGALG00000009093	-0.317281009	4.896137678	8.769328399	0.003063382	0.010201036	-1
ENSGALG00000026902	-0.807566999	0.595181025	8.763769734	0.003072733	0.010228778	-1
ENSGALG00000001901	-0.157945726	6.124747971	8.759962661	0.003079154	0.010244491	-1
ENSGALG00000008315	-0.188953489	5.535313516	8.75072571	0.003094789	0.010287417	-1
ENSGALG00000010406	-0.33608635	5.056707885	8.745056626	0.003104425	0.01031641	-1
ENSGALG00000014970	-0.346303109	7.262065589	8.743040114	0.003107859	0.01032229	-1
ENSGALG00000011856	-0.703797214	2.068144963	8.742155365	0.003109368	0.010323314	-1
ENSGALG00000008920	-0.297455249	4.41451697	8.741691443	0.003110159	0.010323314	-1
ENSGALG00000000946	-0.313452574	5.986423568	8.738394366	0.003115788	0.01033592	-1
ENSGALG00000028162	-0.772659409	0.1605904	8.737734095	0.003116916	0.010336627	-1
ENSGALG00000015018	-0.688060249	3.286938252	8.73171212	0.003127227	0.010361693	-1
ENSGALG00000026264	-0.455947555	2.763217381	8.730969988	0.0031285	0.01036287	-1
ENSGALG00000025886	-0.321268822	5.077985206	8.724053422	0.003140391	0.010399206	-1
ENSGALG00000016501	-0.258882308	6.173716033	8.721545286	0.003144714	0.010407418	-1
ENSGALG00000013740	-0.310092169	4.302088006	8.714257514	0.00315731	0.010446042	-1
ENSGALG00000006651	-0.478438673	3.093683993	8.69486359	0.00319108	0.010544153	-1
ENSGALG00000008302	-0.317627083	7.431072483	8.694547912	0.003191633	0.010544153	-1
ENSGALG00000007731	-0.414455835	3.35678936	8.693841822	0.003192869	0.010545154	-1
ENSGALG00000000568	-1.837773413	0.859437938	8.683979935	0.003210192	0.01059298	-1
ENSGALG00000004818	-0.285351868	10.52860094	8.683405098	0.003211205	0.01059298	-1
ENSGALG00000012759	-0.228963838	5.725683154	8.680790156	0.003215815	0.010596144	-1
ENSGALG00000005402	-0.722013322	1.093482266	8.661757834	0.003249577	0.010691789	-1
ENSGALG00000015792	-0.548720943	7.815414477	8.648773625	0.003272816	0.010758846	-1
ENSGALG00000010621	-0.302531225	4.791461692	8.636897804	0.003294219	0.01081661	-1
ENSGALG00000011770	-0.192356009	5.495071584	8.633928538	0.003299592	0.010829581	-1
ENSGALG00000027054	-0.673868533	1.044810466	8.633655278	0.003300087	0.010829581	-1
ENSGALG00000001963	-0.623657006	1.3888309	8.62790485	0.003310521	0.010851206	-1
ENSGALG00000025999	-0.34167219	7.105188422	8.622362739	0.003320608	0.010877955	-1
ENSGALG00000005895	-0.480236742	4.878381152	8.620605493	0.003323813	0.01088214	-1
ENSGALG00000000291	-0.218781738	5.985436523	8.614257668	0.003335417	0.01091064	-1
ENSGALG00000016760	-0.303138541	4.923633719	8.611084981	0.003341232	0.010925562	-1
ENSGALG00000003197	-0.360963602	10.70451422	8.607786265	0.003347289	0.010939967	-1
ENSGALG00000001005	-0.26033281	7.597695288	8.602856118	0.003356362	0.010963275	-1
ENSGALG00000012269	-0.414214507	5.136090149	8.6001156	0.003361417	0.010975677	-1
ENSGALG00000014171	-0.406128906	5.854065668	8.591354715	0.003377626	0.011019982	-1
ENSGALG00000014605	-0.372517349	3.240901069	8.588275114	0.003383343	0.011029074	-1
ENSGALG00000016470	-0.442886623	3.045180537	8.580090187	0.003398585	0.011072368	-1
ENSGALG00000025996	-0.345618946	8.089619358	8.57724845	0.003403894	0.011086463	-1
ENSGALG00000015549	-0.211166878	6.041226268	8.571350549	0.003414938	0.011119226	-1
ENSGALG00000011651	-0.177584631	6.133012874	8.563467019	0.003429756	0.011159149	-1
ENSGALG00000007965	-0.231156387	7.824025653	8.563250939	0.003430164	0.011159149	-1
ENSGALG00000026153	-0.694665106	1.140977093	8.562300086	0.003431956	0.011161763	-1
ENSGALG00000012998	-0.385091433	2.89158673	8.551700062	0.003451997	0.011210799	-1
ENSGALG00000001002	-0.292926668	4.851474371	8.544310713	0.003466038	0.011246403	-1
ENSGALG00000013208	-0.301574916	6.312481422	8.543835262	0.003466944	0.011246403	-1
ENSGALG00000006883	-0.376171118	4.920781419	8.532223909	0.003489131	0.01130863	-1
ENSGALG00000029150	-0.542692184	3.766415501	8.528469675	0.003496336	0.011328729	-1
ENSGALG00000004295	-0.207171953	7.547179994	8.527936199	0.003497361	0.0113288	-1
ENSGALG00000015075	-0.561909522	1.996451239	8.522034843	0.00350872	0.011359077	-1
ENSGALG00000007617	-0.444214478	5.410302233	8.515311594	0.003521706	0.011394586	-1
ENSGALG00000006051	-0.285838019	4.368468419	8.496880298	0.003557559	0.011497413	-1
ENSGALG00000007526	-0.48438826	2.283363529	8.489835668	0.003571361	0.011538714	-1
ENSGALG00000001309	-0.297437594	5.112227378	8.48902639	0.00357295	0.011540545	-1
ENSGALG00000002114	-0.400871313	3.161300457	8.485758655	0.003579373	0.011554711	-1
ENSGALG00000013495	-0.390829564	5.135964574	8.480374587	0.003589982	0.011578999	-1
ENSGALG00000003261	-0.361013544	6.762278239	8.476650889	0.003597338	0.0115961	-1
ENSGALG00000000141	-0.34386005	11.08181907	8.463525803	0.003623388	0.011670079	-1
ENSGALG00000023335	-0.242747876	5.574458618	8.454236436	0.003641941	0.011723147	-1
ENSGALG00000024355	-0.271563377	5.301605553	8.446607772	0.00365725	0.011765716	-1
ENSGALG00000013370	-0.363992241	5.108599728	8.440015055	0.003670532	0.011798363	-1
ENSGALG00000015299	-0.180183834	6.120670279	8.434695411	0.003681285	0.011826195	-1
ENSGALG00000015280	-0.239240142	5.187564908	8.427668974	0.003695538	0.01186523	-1
ENSGALG00000001077	-0.32562928	4.985627603	8.424438557	0.003702109	0.011879574	-1
ENSGALG00000010323	-0.411257662	4.919389757	8.422056316	0.003706963	0.011885016	-1
ENSGALG00000006179	-0.376020364	10.54996461	8.420249549	0.003710649	0.011893456	-1
ENSGALG00000003359	-0.160364731	7.060685421	8.390120467	0.003772659	0.012064816	-1
ENSGALG00000004256	-0.57060559	4.508944722	8.372290972	0.00380985	0.012163085	-1
ENSGALG00000012692	-0.339238512	4.352926603	8.366898473	0.003821172	0.012192336	-1
ENSGALG00000002911	-0.961404477	0.520170544	8.362800344	0.003829799	0.01221641	-1
ENSGALG00000006258	-0.39661942	5.510622251	8.361942203	0.003831608	0.012218729	-1
ENSGALG00000002362	-0.43495548	6.968179343	8.349275316	0.003858412	0.012297259	-1
ENSGALG00000011881	-0.310625716	5.610773858	8.332493339	0.003894217	0.012397379	-1
ENSGALG00000007195	-0.354368098	4.642833158	8.329427543	0.003900795	0.012414818	-1
ENSGALG00000001640	-0.473613754	3.698083577	8.325656595	0.003908901	0.012437111	-1
ENSGALG00000009149	-0.430237227	3.461723725	8.318286489	0.003924793	0.012481412	-1
ENSGALG00000026561	-0.561381687	1.434524064	8.316797926	0.00392801	0.012485864	-1
ENSGALG00000023703	-0.275660491	5.578797549	8.316503915	0.003928646	0.012485864	-1
ENSGALG00000013968	-0.304990825	6.655642835	8.312234738	0.003937891	0.012511724	-1
ENSGALG00000012577	-0.522513828	2.431760125	8.310385912	0.003941901	0.012517422	-1
ENSGALG00000014432	-0.339603627	10.06061791	8.307208944	0.003948803	0.012535811	-1
ENSGALG00000005768	-0.271173888	4.592528927	8.3062276	0.003950937	0.012539061	-1
ENSGALG00000002712	-0.330779492	5.649063703	8.302722023	0.00395857	0.012556229	-1
ENSGALG00000005622	-0.185371146	7.916679356	8.298680706	0.003967389	0.012573605	-1
ENSGALG00000007378	-0.295022475	4.117067483	8.289602525	0.003987272	0.012625987	-1
ENSGALG00000005041	-0.515342995	2.284956431	8.287777784	0.00399128	0.012632332	-1
ENSGALG00000006817	-0.185496588	5.934640194	8.287672084	0.003991513	0.012632332	-1
ENSGALG00000005707	-0.292757806	6.198521277	8.286136136	0.00399489	0.012639479	-1
ENSGALG00000008291	-0.430815962	5.827400042	8.277882971	0.004013089	0.012689948	-1
ENSGALG00000011178	-0.198900299	5.479088317	8.255189682	0.004063566	0.012827808	-1
ENSGALG00000007303	-0.453514292	6.220761801	8.254710739	0.004064638	0.012827808	-1
ENSGALG00000014258	-0.425871142	3.535425759	8.252451789	0.0040697	0.012840192	-1
ENSGALG00000003648	-0.436954522	3.614466677	8.247952626	0.004079799	0.012868461	-1
ENSGALG00000010091	-0.214534831	6.232889835	8.242126072	0.004092916	0.01290623	-1
ENSGALG00000021253	-0.26863635	10.59252226	8.241054273	0.004095334	0.012910248	-1
ENSGALG00000002127	-0.462918316	2.860596554	8.233772645	0.004111797	0.012951336	-1
ENSGALG00000004055	-0.283000959	4.405246204	8.226858439	0.004127492	0.012986246	-1
ENSGALG00000004975	-0.254433883	4.227571428	8.216478547	0.004151168	0.013046048	-1
ENSGALG00000015013	-0.831748792	0.82192456	8.215994359	0.004152276	0.013046048	-1
ENSGALG00000023692	-0.449497692	1.922733012	8.210187752	0.004165584	0.013080583	-1
ENSGALG00000007046	-0.204415028	5.110998363	8.208837785	0.004168684	0.013083042	-1
ENSGALG00000028523	-0.581227734	2.734103118	8.196647338	0.004196787	0.013156613	-1
ENSGALG00000008095	-0.288875759	5.796177494	8.191622553	0.004208427	0.013189441	-1
ENSGALG00000026558	-0.245903419	5.725977106	8.188348367	0.004216029	0.013205936	-1
ENSGALG00000001056	-0.462140453	2.720846163	8.179603468	0.004236402	0.013258717	-1
ENSGALG00000004132	-0.283898499	6.719602999	8.178935496	0.004237962	0.013259925	-1
ENSGALG00000015511	-0.389437038	4.435403068	8.17761002	0.00424106	0.013265942	-1
ENSGALG00000004639	-0.180729258	8.554603396	8.175344295	0.004246361	0.013278844	-1
ENSGALG00000011553	-0.245549119	6.046659532	8.171265446	0.00425592	0.013305054	-1
ENSGALG00000015200	-0.209520228	7.056807579	8.167359212	0.004265096	0.013318989	-1
ENSGALG00000008432	-0.173397108	9.05865225	8.159756955	0.004283011	0.01336815	-1
ENSGALG00000006223	-0.348961497	3.303771893	8.147451328	0.004312172	0.013447404	-1
ENSGALG00000008506	-0.309213575	5.638963212	8.144035515	0.004320303	0.013465321	-1
ENSGALG00000028145	-0.300458029	4.956102995	8.142522267	0.00432391	0.01346901	-1
ENSGALG00000003986	-0.433358327	5.07823125	8.141076437	0.004327359	0.01346901	-1
ENSGALG00000027897	-0.479786618	3.382645463	8.141038143	0.00432745	0.01346901	-1
ENSGALG00000005869	-0.15663672	7.818688916	8.134809025	0.004342342	0.013505205	-1
ENSGALG00000004183	-0.681475545	4.235674087	8.132133177	0.004348755	0.013520414	-1
ENSGALG00000007863	-0.344241414	7.250441601	8.128952365	0.004356391	0.013534425	-1
ENSGALG00000010645	-0.462402889	4.663308871	8.128758265	0.004356858	0.013534425	-1
ENSGALG00000011016	-0.209966188	5.771564249	8.119438321	0.004379312	0.013592962	-1
ENSGALG00000003356	-0.268282448	5.044821116	8.112534437	0.004396022	0.013638216	-1
ENSGALG00000007300	-0.449658545	4.800552678	8.105191606	0.004413866	0.013670151	-1
ENSGALG00000003570	-0.198632751	8.591222745	8.100911828	0.0044243	0.013688738	-1
ENSGALG00000003805	-0.356607758	6.867525715	8.100811059	0.004424546	0.013688738	-1
ENSGALG00000021525	-0.492934065	3.968914219	8.100741219	0.004424716	0.013688738	-1
ENSGALG00000002837	-0.344947028	9.948591357	8.0978956	0.004431668	0.013703312	-1
ENSGALG00000007220	-0.335319088	12.17830973	8.093737704	0.004441846	0.013722935	-1
ENSGALG00000010286	-0.160643984	6.409454421	8.087819061	0.004456376	0.013760294	-1
ENSGALG00000008108	-0.187535002	7.477351514	8.082925078	0.004468426	0.013789962	-1
ENSGALG00000014801	-0.322283346	5.808951537	8.073956871	0.004490595	0.01385403	-1
ENSGALG00000023541	-0.401284442	4.596573375	8.071594756	0.004496453	0.013865085	-1
ENSGALG00000008239	-0.340836389	5.346350656	8.058717597	0.004528523	0.013960163	-1
ENSGALG00000021231	-0.238658878	4.703132652	8.054814531	0.004538289	0.013986451	-1
ENSGALG00000008354	-0.331698164	3.074058599	8.051861392	0.004545693	0.014005446	-1
ENSGALG00000002749	-0.373718237	5.058546523	8.043447489	0.004566854	0.014062971	-1
ENSGALG00000023683	-0.244391263	5.175787919	8.038993115	0.004578098	0.01408991	-1
ENSGALG00000024047	-0.752563625	0.345708932	8.032087825	0.004595584	0.014139872	-1
ENSGALG00000028772	-0.289821798	4.655987465	8.02541551	0.004612544	0.014188191	-1
ENSGALG00000027467	-0.591720493	1.216809636	8.013725129	0.004642414	0.014260648	-1
ENSGALG00000026881	-0.85908244	0.329179133	8.010908214	0.004649641	0.014278964	-1
ENSGALG00000003527	-0.33187746	5.964994868	8.006651345	0.004660584	0.014304788	-1
ENSGALG00000002903	-0.253107353	6.002288292	7.990866176	0.004701392	0.014418282	-1
ENSGALG00000007513	-0.236607566	6.085182654	7.989829572	0.004704084	0.014418708	-1
ENSGALG00000008288	-0.314456198	3.803876478	7.98922991	0.004705643	0.01441957	-1
ENSGALG00000009234	-0.221262589	5.070473967	7.984369256	0.004718293	0.014446829	-1
ENSGALG00000028506	-0.309790781	6.068011319	7.975118438	0.004742465	0.014497	-1
ENSGALG00000017097	-0.321051038	4.801361045	7.973983074	0.004745441	0.014502169	-1
ENSGALG00000006979	-0.173673603	6.133598661	7.967092951	0.004763538	0.0145496	-1
ENSGALG00000007848	-0.357608221	3.322833398	7.965401553	0.004767991	0.014559264	-1
ENSGALG00000023936	-0.402601436	3.932901955	7.964815831	0.004769534	0.014560038	-1
ENSGALG00000005535	-0.172594203	7.271102316	7.963933794	0.004771859	0.014563198	-1
ENSGALG00000002599	-0.4922357	3.256341187	7.960055806	0.004782094	0.01459049	-1
ENSGALG00000013362	-0.617006451	1.143869773	7.959203048	0.004784348	0.014593423	-1
ENSGALG00000002840	-0.52779394	3.056083203	7.948099096	0.004813791	0.014667385	-1
ENSGALG00000002448	-0.18443723	8.125159169	7.947066277	0.004816539	0.0146718	-1
ENSGALG00000002524	-0.22477575	6.389575033	7.940963438	0.00483281	0.014717392	-1
ENSGALG00000015742	-0.271462753	5.201806756	7.937258968	0.004842713	0.014743575	-1
ENSGALG00000005203	-0.403917928	3.841235105	7.929999525	0.004862181	0.014782915	-1
ENSGALG00000026875	-0.757023554	0.112274459	7.929360404	0.004863899	0.014784157	-1
ENSGALG00000012551	-0.189441511	7.062509537	7.927984629	0.004867598	0.014791421	-1
ENSGALG00000007383	-0.51348709	4.233626111	7.92447029	0.004877062	0.014811046	-1
ENSGALG00000021972	-0.270711564	4.677932288	7.915986483	0.004899985	0.014873827	-1
ENSGALG00000007178	-0.300015471	5.77669788	7.913325711	0.004907197	0.014887715	-1
ENSGALG00000000400	-0.539462031	2.512410913	7.911100015	0.004913238	0.014902038	-1
ENSGALG00000027342	-0.468852682	3.649314389	7.901360245	0.004939764	0.014970427	-1
ENSGALG00000009829	-0.308445749	9.679576579	7.897969596	0.004949032	0.014990469	-1
ENSGALG00000012291	-0.290314193	5.903982609	7.889336975	0.004972709	0.01505411	-1
ENSGALG00000004538	-0.756911247	1.099072489	7.88191581	0.004993156	0.015107908	-1
ENSGALG00000014931	-0.311774004	4.095773734	7.876387972	0.005008442	0.0151501	-1
ENSGALG00000027722	-0.409666905	2.966771256	7.869861481	0.00502655	0.015196735	-1
ENSGALG00000028573	-0.403710082	2.958472643	7.86561768	0.005038361	0.015228366	-1
ENSGALG00000013617	-0.661408767	1.436156715	7.86014141	0.005053644	0.015262302	-1
ENSGALG00000006639	-0.347581519	3.848624906	7.851768839	0.005077101	0.015312666	-1
ENSGALG00000009610	-0.487650477	3.197647738	7.831646571	0.005133931	0.015463417	-1
ENSGALG00000002581	-0.324120967	5.027397386	7.83079275	0.005136357	0.015466597	-1
ENSGALG00000005797	-0.869920201	0.664578286	7.829161339	0.005140995	0.015476436	-1
ENSGALG00000008931	-0.348157218	4.855922306	7.821793157	0.005161996	0.015523103	-1
ENSGALG00000004882	-0.266765318	5.072150868	7.820318118	0.00516621	0.015527507	-1
ENSGALG00000010298	-0.354040273	5.04592059	7.81893498	0.005170165	0.01553526	-1
ENSGALG00000008857	-0.206261898	5.593817596	7.817691852	0.005173723	0.015541814	-1
ENSGALG00000011174	-0.242135316	7.353519044	7.816226524	0.005177919	0.015550284	-1
ENSGALG00000005027	-0.150710219	6.897849238	7.806157148	0.005206851	0.015616405	-1
ENSGALG00000017330	-0.336825105	10.44374423	7.803077636	0.005215732	0.015634736	-1
ENSGALG00000004203	-0.285067821	5.228915766	7.794302186	0.005241125	0.01569195	-1
ENSGALG00000027046	-0.168672053	5.895932168	7.794080769	0.005241767	0.01569195	-1
ENSGALG00000016932	-0.260727985	4.984252249	7.790885656	0.005251045	0.015703072	-1
ENSGALG00000004917	-0.457166266	1.909615014	7.78287442	0.005274381	0.015760336	-1
ENSGALG00000009086	-0.165169957	9.176591942	7.777345516	0.005290548	0.015801697	-1
ENSGALG00000027070	-0.236485414	7.667899235	7.761383875	0.005337505	0.015936305	-1
ENSGALG00000010079	-0.136957481	8.038240538	7.760087038	0.005341339	0.015943536	-1
ENSGALG00000026295	-0.39564334	2.921937184	7.754643549	0.005357461	0.015979753	-1
ENSGALG00000016417	-0.40032816	4.479363156	7.736900923	0.005410358	0.016111223	-1
ENSGALG00000004219	-0.167844766	7.546451687	7.730611728	0.005429235	0.016154657	-1
ENSGALG00000012659	-0.22676288	8.083867121	7.713594074	0.005480653	0.016282418	-1
ENSGALG00000002284	-0.176885806	6.808138982	7.712984235	0.005482504	0.016282418	-1
ENSGALG00000010432	-0.354521183	3.471221349	7.712980886	0.005482515	0.016282418	-1
ENSGALG00000014290	-0.17598366	5.447591395	7.712587858	0.005483708	0.016282418	-1
ENSGALG00000007332	-0.40039609	3.951217049	7.698697698	0.005526068	0.01638665	-1
ENSGALG00000006900	-0.225397014	5.297558899	7.694378247	0.005539309	0.01641729	-1
ENSGALG00000020927	-0.18912687	9.21572341	7.686606708	0.005563213	0.016478679	-1
ENSGALG00000004187	-0.20448387	5.346581787	7.68427555	0.005570404	0.016487811	-1
ENSGALG00000015120	-0.208280468	5.99386852	7.681646039	0.005578526	0.016505614	-1
ENSGALG00000010538	-0.175533036	6.071524915	7.667080502	0.005623738	0.016610841	-1
ENSGALG00000000953	-0.353751315	4.285848149	7.666216081	0.005626433	0.016614455	-1
ENSGALG00000007936	-0.184004257	8.030277794	7.656550793	0.005656655	0.016690605	-1
ENSGALG00000001527	-0.334189023	5.196579429	7.645457597	0.005691546	0.0167804	-1
ENSGALG00000023833	-0.861880577	1.429637957	7.641141166	0.005705181	0.016816212	-1
ENSGALG00000026761	-0.353207646	3.272383131	7.639756078	0.005709564	0.016824737	-1
ENSGALG00000005503	-0.483710851	4.806723775	7.634747171	0.005725441	0.016867122	-1
ENSGALG00000000707	-0.249990166	6.960205112	7.629122402	0.005743324	0.016911045	-1
ENSGALG00000012378	-0.23896344	4.326362128	7.62093008	0.005769473	0.016983546	-1
ENSGALG00000007315	-0.17820138	6.4058162	7.619520407	0.005773984	0.016992397	-1
ENSGALG00000001439	-0.190232336	5.525124267	7.616179218	0.005784692	0.017019474	-1
ENSGALG00000007673	-0.230222711	5.696678179	7.606877908	0.005814607	0.017094128	-1
ENSGALG00000002421	-0.366166984	6.261103822	7.602729349	0.005828001	0.017124587	-1
ENSGALG00000010957	-0.187506193	6.690695044	7.597948662	0.005843475	0.017165587	-1
ENSGALG00000005410	-0.872493821	0.25116266	7.594819123	0.005853627	0.017190937	-1
ENSGALG00000009615	-0.244432268	4.75390248	7.593500688	0.005857909	0.01719904	-1
ENSGALG00000027330	-0.320887447	5.588827187	7.590110721	0.005868934	0.017222455	-1
ENSGALG00000004687	-0.356176967	3.616700738	7.58825718	0.005874972	0.017231216	-1
ENSGALG00000028275	-0.369909971	4.020065515	7.585587521	0.005883679	0.017250448	-1
ENSGALG00000010410	-0.165664789	6.305655839	7.579689091	0.005902962	0.017291925	-1
ENSGALG00000028400	-0.535266481	3.709283637	7.576399035	0.005913746	0.017317952	-1
ENSGALG00000023612	-0.336748684	3.905367157	7.568125748	0.005940953	0.0173841	-1
ENSGALG00000015993	-0.24923316	5.637001666	7.567600609	0.005942684	0.017384661	-1
ENSGALG00000002552	-0.46608281	7.876380807	7.556498337	0.005979406	0.017476211	-1
ENSGALG00000011165	-0.159779744	8.328065871	7.556268213	0.00598017	0.017476211	-1
ENSGALG00000023279	-0.37091115	3.557463141	7.547719256	0.006008608	0.017545694	-1
ENSGALG00000005200	-0.185435922	6.506852603	7.542436661	0.006026249	0.017592659	-1
ENSGALG00000013155	-0.374628535	3.650772763	7.536484838	0.006046189	0.017641748	-1
ENSGALG00000016608	-0.538626295	2.107355578	7.534118752	0.006054134	0.017655807	-1
ENSGALG00000005767	-0.147539619	6.348904571	7.532588486	0.006059279	0.017662756	-1
ENSGALG00000004676	-0.29480509	4.030313307	7.53247941	0.006059646	0.017662756	-1
ENSGALG00000005487	-0.242659392	6.417109266	7.531196548	0.006063962	0.017670776	-1
ENSGALG00000008070	-0.355114848	5.006778933	7.529660609	0.006069134	0.017681285	-1
ENSGALG00000016411	-0.591801862	8.278617816	7.528302511	0.006073711	0.017690055	-1
ENSGALG00000006843	-0.304093124	4.264561677	7.517529001	0.006110144	0.017776236	-1
ENSGALG00000005782	-0.18066745	6.40776886	7.517497859	0.00611025	0.017776236	-1
ENSGALG00000011250	-0.791029843	0.694308606	7.516466303	0.00611375	0.017776236	-1
ENSGALG00000005336	-0.25554139	4.740007412	7.516298291	0.00611432	0.017776236	-1
ENSGALG00000011559	-0.211310536	6.565853591	7.511965983	0.006129044	0.017809872	-1
ENSGALG00000001978	-0.166028445	6.091006025	7.505620249	0.006150676	0.017865502	-1
ENSGALG00000000868	-0.247981828	4.9255353	7.505029367	0.006152694	0.017865502	-1
ENSGALG00000002919	-0.21731769	5.322264078	7.504829315	0.006153377	0.017865502	-1
ENSGALG00000006080	-0.340219776	6.808375583	7.500803375	0.006167148	0.017897555	-1
ENSGALG00000009733	-0.308893227	7.217343968	7.500341694	0.006168729	0.017897555	-1
ENSGALG00000027768	-0.19093088	6.346111882	7.497273545	0.006179247	0.017923467	-1
ENSGALG00000012530	-0.321753598	3.755125598	7.482518714	0.006230086	0.018047751	-1
ENSGALG00000014644	-0.36050425	8.249549925	7.481153077	0.006234813	0.018048453	-1
ENSGALG00000016377	-0.392184042	6.442848728	7.475499397	0.006254421	0.018099443	-1
ENSGALG00000027739	-0.758186955	0.481936389	7.474599797	0.006257547	0.018099443	-1
ENSGALG00000008656	-0.3286347	6.511307672	7.453709916	0.006330583	0.018282595	-1
ENSGALG00000028866	-0.280734553	4.557623744	7.451500063	0.00633836	0.018300375	-1
ENSGALG00000021230	-0.727666076	2.222168163	7.430402161	0.006413101	0.018492527	-1
ENSGALG00000003772	-0.734682196	3.836917164	7.427713646	0.006422689	0.018515448	-1
ENSGALG00000001519	-0.466433378	1.693455315	7.426815458	0.006425896	0.018519964	-1
ENSGALG00000006514	-0.849420623	3.65309694	7.422225235	0.006442309	0.018562531	-1
ENSGALG00000004725	-0.165000392	7.063401707	7.420763425	0.006447545	0.018568141	-1
ENSGALG00000004838	-0.2813998	5.919991736	7.420035329	0.006450155	0.01857092	-1
ENSGALG00000006947	-0.18941735	7.764141739	7.41213891	0.006478526	0.018647849	-1
ENSGALG00000006245	-0.822975896	1.617332617	7.409765905	0.006487076	0.018667703	-1
ENSGALG00000029017	-0.238773183	5.178341793	7.40862542	0.00649119	0.018674782	-1
ENSGALG00000012695	-0.260843901	5.509287882	7.404356035	0.006506613	0.018709619	-1
ENSGALG00000008018	-0.273869728	4.893522534	7.403419746	0.00651	0.018714594	-1
ENSGALG00000004900	-0.43176752	4.811794966	7.400691723	0.00651988	0.018736873	-1
ENSGALG00000006088	-0.231081461	4.678573554	7.400163621	0.006521794	0.018736873	-1
ENSGALG00000023857	-0.214345753	4.746683125	7.38963662	0.006560074	0.01882978	-1
ENSGALG00000016696	-0.489895273	2.11502498	7.387232678	0.006568848	0.018845383	-1
ENSGALG00000014711	-0.364331249	5.848572845	7.37611253	0.006609589	0.018928602	-1
ENSGALG00000026133	-0.200473646	7.448083411	7.374394058	0.006615908	0.018941895	-1
ENSGALG00000006367	-0.368112012	4.065687701	7.370520581	0.006630174	0.018973117	-1
ENSGALG00000018815	-0.788075121	0.406125238	7.367952137	0.00663965	0.018995423	-1
ENSGALG00000010145	-1.014726487	0.197281513	7.35088397	0.006702979	0.019152338	-1
ENSGALG00000016509	-0.337028007	3.907519955	7.346824627	0.006718131	0.019185922	-1
ENSGALG00000005615	-0.3859575	4.343007866	7.34604921	0.006721029	0.019189346	-1
ENSGALG00000003929	-0.222406596	4.561796058	7.344370169	0.00672731	0.019202422	-1
ENSGALG00000002470	-0.538017618	1.24811621	7.34299216	0.006732468	0.019212291	-1
ENSGALG00000004953	-0.159715679	5.958156771	7.323711251	0.006805074	0.019404772	-1
ENSGALG00000015955	-0.313124764	3.027699348	7.31997729	0.006819227	0.019426662	-1
ENSGALG00000016931	-0.366373534	4.411313769	7.317775389	0.006827588	0.019439515	-1
ENSGALG00000027983	-0.245071296	5.138777364	7.312005628	0.006849544	0.019489099	-1
ENSGALG00000001593	-0.214789696	6.325728745	7.307524276	0.006866647	0.019526108	-1
ENSGALG00000002603	-0.139695271	6.636135743	7.298504791	0.006901202	0.019594762	-1
ENSGALG00000008961	-0.82870493	4.186308006	7.295785135	0.006911656	0.019609653	-1
ENSGALG00000027980	-0.857241802	0.352596212	7.292518218	0.006924235	0.019640408	-1
ENSGALG00000010675	-0.196410107	7.182283743	7.270186586	0.007010852	0.019852799	-1
ENSGALG00000003851	-0.257265536	4.321179751	7.263914722	0.007035377	0.019890705	-1
ENSGALG00000007508	-0.444497552	4.407817478	7.257613172	0.007060106	0.019945477	-1
ENSGALG00000028924	-0.32313708	4.710018638	7.257178568	0.007061815	0.019945477	-1
ENSGALG00000012636	-0.213691555	4.249179848	7.252353709	0.007080814	0.019994136	-1
ENSGALG00000000947	-0.552429487	7.208616079	7.24930613	0.007092841	0.020023091	-1
ENSGALG00000004442	-0.310087133	6.148375852	7.239736514	0.007130744	0.020120031	-1
ENSGALG00000013835	-0.176122781	5.830923441	7.239241925	0.007132709	0.020120547	-1
ENSGALG00000022166	-0.33090484	4.13060499	7.233144918	0.007156972	0.020173872	-1
ENSGALG00000003441	-0.217348293	4.494601121	7.231921318	0.007161852	0.020177553	-1
ENSGALG00000016438	-0.42451765	3.664817277	7.230712179	0.007166677	0.020182942	-1
ENSGALG00000027561	-0.263074468	7.183284291	7.230098648	0.007169127	0.020182942	-1
ENSGALG00000005328	-0.149235483	6.261370967	7.22855038	0.007175312	0.020195321	-1
ENSGALG00000006022	-0.204950416	7.383449148	7.227840165	0.007178152	0.020198278	-1
ENSGALG00000016684	-0.604521496	3.773353016	7.226515916	0.007183449	0.02019841	-1
ENSGALG00000006805	-0.225588457	7.145012465	7.221524982	0.007203448	0.020239199	-1
ENSGALG00000001898	-0.437861558	3.999840644	7.216393787	0.00722407	0.020287042	-1
ENSGALG00000004572	-0.981293494	3.097832337	7.21548002	0.007227748	0.020292326	-1
ENSGALG00000011290	-0.316886225	10.31762023	7.210514071	0.007247773	0.02033338	-1
ENSGALG00000009621	-0.225594929	13.47122865	7.207867519	0.007258468	0.020353972	-1
ENSGALG00000004588	-0.301987962	10.11055763	7.207805805	0.007258718	0.020353972	-1
ENSGALG00000010225	-0.427251335	2.768348105	7.205602418	0.007267635	0.020373916	-1
ENSGALG00000001790	-0.338760083	7.041617224	7.1887588	0.007336171	0.020551603	-1
ENSGALG00000014696	-0.504572697	1.497979156	7.18868363	0.007336478	0.020551603	-1
ENSGALG00000028372	-0.831095984	0.250074463	7.181572355	0.007365613	0.020620342	-1
ENSGALG00000024447	-0.639774432	2.008731735	7.181260813	0.007366892	0.020620342	-1
ENSGALG00000024056	-0.197007642	4.998346595	7.180912844	0.007368321	0.020620342	-1
ENSGALG00000011288	-0.565792159	1.402695802	7.173890698	0.007397217	0.020675589	-1
ENSGALG00000008435	-0.178524212	7.457432951	7.173211204	0.00740002	0.020678303	-1
ENSGALG00000000920	-0.629837314	0.951001038	7.167569033	0.00742333	0.020728053	-1
ENSGALG00000013478	-0.399764885	3.737594593	7.166557373	0.007427518	0.020734618	-1
ENSGALG00000003916	-0.19500421	4.970388503	7.159636612	0.00745623	0.020789831	-1
ENSGALG00000014523	-0.499358771	5.261973951	7.159571351	0.007456501	0.020789831	-1
ENSGALG00000001465	-0.427933511	8.396189379	7.158006611	0.007463009	0.020800373	-1
ENSGALG00000028602	-0.707214845	0.134080451	7.155364472	0.007474011	0.020823224	-1
ENSGALG00000026349	-0.160786096	6.012247709	7.148300098	0.007503507	0.020889942	-1
ENSGALG00000016498	-0.515197506	3.596993273	7.132711662	0.007569017	0.021041198	-1
ENSGALG00000027818	-0.610126005	1.842549593	7.11318144	0.007651919	0.02124784	-1
ENSGALG00000000427	-0.138136712	8.092765448	7.112732343	0.007653836	0.02124784	-1
ENSGALG00000006253	-0.240259355	5.749762308	7.102719903	0.007696707	0.021348861	-1
ENSGALG00000009293	-0.255408214	4.31207109	7.100945373	0.007704331	0.021364759	-1
[truncated: 2,998 more rows]
