# Supplementary material for: RNA sequencing-based analysis of the spleen transcriptome following infectious bronchitis virus infection of chickens selected for different mannose-binding lectin serum concentrations
Source: BMC Genomics. 2016 Jan 27;17:82. doi: 10.1186/s12864-016-2403-1 (PMC4729133; doi:10.1186/s12864-016-2403-1)
Supplement: Additional file 9: Table S7. — Differentially expressed genes (FDR < 0.05) for comparison between Week 1 and Week 3 uninfected L10H birds. (TXT 235 kb) [file 12864_2016_2403_MOESM9_ESM.txt]

genes	logFC	logCPM	LR	PValue	FDR	UpDownRegulated
ENSGALG00000017036	-0.685207332	5.626908493	44.56553615	2.46E-11	2.78E-07	-1
ENSGALG00000013072	-0.824315721	4.584141348	38.17843405	6.46E-10	2.53E-06	-1
ENSGALG00000022703	-2.717073338	0.502890059	38.10172874	6.72E-10	2.53E-06	-1
ENSGALG00000004256	-1.251437581	4.508944722	36.46372825	1.56E-09	4.39E-06	-1
ENSGALG00000001381	-0.434219363	5.604790282	34.55288712	4.15E-09	9.37E-06	-1
ENSGALG00000007419	-1.291127428	4.626466783	33.33646364	7.75E-09	1.25E-05	-1
ENSGALG00000026027	-1.230217458	3.20419458	31.96408065	1.57E-08	1.90E-05	-1
ENSGALG00000014686	-1.284391758	2.723871424	31.85717612	1.66E-08	1.90E-05	-1
ENSGALG00000015363	-0.71968415	5.509161549	31.82299047	1.69E-08	1.90E-05	-1
ENSGALG00000028234	-2.066464316	1.93260337	31.45546023	2.04E-08	1.92E-05	-1
ENSGALG00000024449	-0.673311059	5.766139458	30.96802651	2.62E-08	2.15E-05	-1
ENSGALG00000012055	-1.038132786	4.476420647	30.68223115	3.04E-08	2.29E-05	-1
ENSGALG00000014662	-0.844127195	5.043995836	30.46588634	3.40E-08	2.38E-05	-1
ENSGALG00000001048	-0.575308846	6.560570505	30.24859117	3.80E-08	2.38E-05	-1
ENSGALG00000004476	-0.81712161	5.329100526	30.146482	4.01E-08	2.38E-05	-1
ENSGALG00000027501	-1.023528524	7.380065998	29.93928907	4.46E-08	2.52E-05	-1
ENSGALG00000002886	-0.962596967	4.837079106	29.35372166	6.03E-08	3.10E-05	-1
ENSGALG00000001505	-0.982790501	4.30539737	29.0464656	7.07E-08	3.45E-05	-1
ENSGALG00000000209	-0.454558397	7.875173581	28.92964892	7.51E-08	3.45E-05	-1
ENSGALG00000008774	-0.837469125	5.532228297	28.67426512	8.56E-08	3.68E-05	-1
ENSGALG00000009536	-0.645440086	5.528421084	28.62357279	8.79E-08	3.68E-05	-1
ENSGALG00000025698	-3.281113538	5.25874699	28.15768379	1.12E-07	4.51E-05	-1
ENSGALG00000004465	-0.452512167	7.720035054	27.78374148	1.36E-07	5.20E-05	-1
ENSGALG00000028773	-0.781324314	7.734292117	27.65358322	1.45E-07	5.21E-05	-1
ENSGALG00000007114	-0.881575812	9.823538883	27.55912654	1.52E-07	5.21E-05	-1
ENSGALG00000009495	-0.768811523	5.779590165	27.25736771	1.78E-07	5.65E-05	-1
ENSGALG00000005848	-1.191527092	4.235969287	27.22807824	1.81E-07	5.65E-05	-1
ENSGALG00000009641	-0.816855552	9.617597383	27.18246767	1.85E-07	5.65E-05	-1
ENSGALG00000004909	-0.845692169	6.877223428	26.97127483	2.07E-07	6.04E-05	-1
ENSGALG00000028813	-1.279531646	3.269670733	26.95316166	2.08E-07	6.04E-05	-1
ENSGALG00000011306	-0.769381054	7.406168735	26.90205655	2.14E-07	6.04E-05	-1
ENSGALG00000015241	-0.575429598	5.63277887	26.81411366	2.24E-07	6.17E-05	-1
ENSGALG00000027067	-0.717947392	7.321996984	26.46117994	2.69E-07	6.77E-05	-1
ENSGALG00000001926	-0.96816661	4.396564187	26.41470048	2.75E-07	6.77E-05	-1
ENSGALG00000013615	-0.525373509	5.085760296	26.16565214	3.13E-07	7.08E-05	-1
ENSGALG00000011885	-0.412818811	7.729042085	25.88456594	3.62E-07	7.59E-05	-1
ENSGALG00000011468	-1.09182845	4.69518468	25.75775497	3.87E-07	7.95E-05	-1
ENSGALG00000000619	-1.622446576	2.934982119	25.67211408	4.05E-07	8.16E-05	-1
ENSGALG00000008365	-0.760724707	5.062000014	25.55704893	4.29E-07	8.51E-05	-1
ENSGALG00000026836	-0.939336236	5.791514539	25.44869807	4.54E-07	8.84E-05	-1
ENSGALG00000007837	-0.772779297	7.481290859	25.25901329	5.01E-07	9.19E-05	-1
ENSGALG00000026471	-0.708589817	6.312953902	25.22992353	5.09E-07	9.19E-05	-1
ENSGALG00000017046	-0.802104796	8.671753874	25.21561939	5.13E-07	9.19E-05	-1
ENSGALG00000012394	-0.600126221	8.690983756	24.85679737	6.18E-07	0.00010565	-1
ENSGALG00000016471	-0.517205135	6.370786057	24.13693793	8.97E-07	0.000146584	-1
ENSGALG00000007737	-0.494040133	5.621601448	24.01202121	9.57E-07	0.000152261	-1
ENSGALG00000008609	-0.548803728	6.746323844	23.80443886	1.07E-06	0.000162721	-1
ENSGALG00000007129	-0.951276835	5.104644494	23.77405638	1.08E-06	0.000163106	-1
ENSGALG00000011246	-0.457467206	4.873615669	23.4943364	1.25E-06	0.00018137	-1
ENSGALG00000026834	-0.606675801	5.216759682	23.39774484	1.32E-06	0.000184661	-1
ENSGALG00000010166	-0.56088404	7.072923998	23.38831865	1.32E-06	0.000184661	-1
ENSGALG00000016945	-1.038561688	5.314237825	23.38714054	1.32E-06	0.000184661	-1
ENSGALG00000016251	-0.743889492	6.075071649	23.31795138	1.37E-06	0.000186453	-1
ENSGALG00000001956	-0.836574187	3.381516225	23.28893262	1.39E-06	0.000186453	-1
ENSGALG00000008625	-0.342471705	5.9113954	23.27584244	1.40E-06	0.000186453	-1
ENSGALG00000004734	-0.748728757	2.794190997	23.14686383	1.50E-06	0.000197069	-1
ENSGALG00000007910	-0.554932102	6.118160782	23.09613571	1.54E-06	0.000200011	-1
ENSGALG00000025764	-0.729152723	5.409322629	23.01573158	1.61E-06	0.000203866	-1
ENSGALG00000027710	-0.516308609	6.964194265	22.63941558	1.95E-06	0.000239874	-1
ENSGALG00000004521	-0.714788273	8.512218499	22.43739167	2.17E-06	0.00026147	-1
ENSGALG00000029072	-0.925020313	4.095864599	22.4117102	2.20E-06	0.00026147	-1
ENSGALG00000028466	-0.613774229	7.684666543	22.39206288	2.22E-06	0.00026147	-1
ENSGALG00000000957	-0.655616267	4.912289486	22.31301914	2.32E-06	0.000269647	-1
ENSGALG00000001453	-0.720774525	4.096905176	22.22203875	2.43E-06	0.000274249	-1
ENSGALG00000007803	-2.079312253	0.639233109	22.18287962	2.48E-06	0.000277128	-1
ENSGALG00000028145	-0.511686371	4.956102995	22.1059298	2.58E-06	0.000282861	-1
ENSGALG00000028140	-0.783729832	6.303821727	22.04586199	2.66E-06	0.000289046	-1
ENSGALG00000005352	-0.565527792	5.332571678	22.00527517	2.72E-06	0.000292411	-1
ENSGALG00000028774	-0.776784919	5.154789987	21.96522379	2.78E-06	0.000295761	-1
ENSGALG00000007905	-0.669166803	8.294586598	21.90656265	2.86E-06	0.000302091	-1
ENSGALG00000026394	-0.373164244	5.08240087	21.81196155	3.01E-06	0.000314419	-1
ENSGALG00000026622	-0.483373164	8.248202718	21.78326589	3.05E-06	0.000316229	-1
ENSGALG00000000897	-1.114154445	3.801739814	21.73970689	3.12E-06	0.00032055	-1
ENSGALG00000027853	-0.694562765	4.606615494	21.6920346	3.20E-06	0.000325655	-1
ENSGALG00000017044	-0.745823861	5.382412543	21.61078496	3.34E-06	0.000336712	-1
ENSGALG00000011206	-0.858392105	4.749237206	21.58175724	3.39E-06	0.000338822	-1
ENSGALG00000001371	-1.1527889	2.422699398	21.52446106	3.49E-06	0.000343025	-1
ENSGALG00000008141	-1.235840151	3.865424774	21.30637141	3.91E-06	0.000381035	-1
ENSGALG00000004239	-0.621974808	4.317291264	21.2550125	4.02E-06	0.000384749	-1
ENSGALG00000006547	-0.986693166	4.397092126	21.21780803	4.10E-06	0.000387742	-1
ENSGALG00000007616	-0.348088237	6.021229396	21.03119153	4.52E-06	0.000414836	-1
ENSGALG00000023636	-0.964074099	3.848388063	20.97522145	4.65E-06	0.000420246	-1
ENSGALG00000012184	-0.748310881	3.753351702	20.96279097	4.68E-06	0.000420246	-1
ENSGALG00000006421	-0.978613604	1.660604845	20.91951996	4.79E-06	0.000420457	-1
ENSGALG00000007222	-1.146730379	4.793235434	20.91415826	4.80E-06	0.000420457	-1
ENSGALG00000004295	-0.333476685	7.547179994	20.78510147	5.14E-06	0.000442897	-1
ENSGALG00000002846	-0.635720191	4.705300129	20.68943712	5.40E-06	0.000462058	-1
ENSGALG00000006678	-0.576786436	4.305291275	20.65906745	5.49E-06	0.000463445	-1
ENSGALG00000007250	-0.416076178	6.747999582	20.62030444	5.60E-06	0.000468401	-1
ENSGALG00000019663	-0.9647975	2.925684537	20.56274058	5.77E-06	0.000472206	-1
ENSGALG00000011740	-1.151412092	7.786845345	20.41705042	6.23E-06	0.000505886	-1
ENSGALG00000003678	-0.792170271	4.779126156	20.20145897	6.97E-06	0.000550384	-1
ENSGALG00000023577	-0.76829435	5.218492498	20.13454253	7.22E-06	0.000562117	-1
ENSGALG00000010258	-0.866530734	4.978017999	20.02437984	7.65E-06	0.000583377	-1
ENSGALG00000029066	-0.547199751	5.432262116	19.99500436	7.76E-06	0.000584955	-1
ENSGALG00000014995	-0.584051703	6.992686455	19.95210619	7.94E-06	0.000593813	-1
ENSGALG00000008266	-1.175354963	3.894685277	19.76900358	8.74E-06	0.000632558	-1
ENSGALG00000020719	-0.446896612	7.26103966	19.7189445	8.97E-06	0.000644313	-1
ENSGALG00000016203	-0.543095748	5.969289854	19.70622513	9.03E-06	0.000644313	-1
ENSGALG00000001281	-0.651650958	5.256558749	19.69741043	9.07E-06	0.000644313	-1
ENSGALG00000006715	-0.401227437	6.658626133	19.60692296	9.51E-06	0.000671337	-1
ENSGALG00000012023	-0.584377245	6.378532844	19.5558155	9.77E-06	0.000685255	-1
ENSGALG00000009224	-0.515541547	3.545502362	19.53493089	9.88E-06	0.000688511	-1
ENSGALG00000028451	-0.91218599	5.883206834	19.44933924	1.03E-05	0.000706972	-1
ENSGALG00000004338	-0.663135748	9.701044276	19.32543976	1.10E-05	0.000740889	-1
ENSGALG00000025876	-0.811254161	2.224547525	19.24003005	1.15E-05	0.0007702	-1
ENSGALG00000001480	-0.709781674	3.435877473	19.21067325	1.17E-05	0.000773606	-1
ENSGALG00000006259	-0.580423347	8.009760902	19.20914532	1.17E-05	0.000773606	-1
ENSGALG00000012377	-1.010110591	3.303687376	19.16658088	1.20E-05	0.000786451	-1
ENSGALG00000003311	-0.632654181	7.233176022	19.14344253	1.21E-05	0.000791441	-1
ENSGALG00000013302	-0.76381	3.177563285	19.12099009	1.23E-05	0.000791654	-1
ENSGALG00000016470	-0.698444735	3.045180537	19.02339133	1.29E-05	0.000828459	-1
ENSGALG00000008361	-0.691153078	5.340963927	18.98320664	1.32E-05	0.000841312	-1
ENSGALG00000004505	-0.667381274	2.921068725	18.96217809	1.33E-05	0.000842787	-1
ENSGALG00000023621	-0.488022626	5.373121268	18.95842611	1.34E-05	0.000842787	-1
ENSGALG00000012121	-0.518777326	6.918895458	18.75783701	1.48E-05	0.000925895	-1
ENSGALG00000026262	-0.480343303	6.893683148	18.72033742	1.51E-05	0.000935212	-1
ENSGALG00000001702	-0.490858699	4.846078495	18.71778791	1.52E-05	0.000935212	-1
ENSGALG00000016800	-0.912369877	5.265390863	18.66362625	1.56E-05	0.000952853	-1
ENSGALG00000002546	-0.63302746	7.250291111	18.66143057	1.56E-05	0.000952853	-1
ENSGALG00000006764	-0.513054396	6.347718628	18.60789548	1.61E-05	0.000974719	-1
ENSGALG00000002893	-0.975839519	1.981784703	18.53320868	1.67E-05	0.001008247	-1
ENSGALG00000008121	-0.960538725	1.935546021	18.44454991	1.75E-05	0.001039579	-1
ENSGALG00000016328	-0.464861741	5.193431004	18.42908888	1.76E-05	0.001042561	-1
ENSGALG00000007358	-1.039380461	3.642577126	18.39937171	1.79E-05	0.001052041	-1
ENSGALG00000028898	-0.355391524	4.416569684	18.2940475	1.89E-05	0.00109618	-1
ENSGALG00000011812	-0.517725627	4.955282342	18.28038264	1.91E-05	0.001098438	-1
ENSGALG00000002420	-0.551909946	6.368283114	18.22119583	1.97E-05	0.001116023	-1
ENSGALG00000002452	-0.90693845	6.781946714	18.17163904	2.02E-05	0.001139716	-1
ENSGALG00000002532	-0.554860858	5.956804344	18.15280382	2.04E-05	0.001145318	-1
ENSGALG00000028310	-0.733056343	6.802203619	18.13547455	2.06E-05	0.001150066	-1
ENSGALG00000001328	-0.361146159	8.873260156	18.09150421	2.11E-05	0.001165394	-1
ENSGALG00000006690	-0.551771781	5.191792322	18.03499342	2.17E-05	0.001193956	-1
ENSGALG00000004176	-0.538140985	5.849621715	18.01800095	2.19E-05	0.001193956	-1
ENSGALG00000019690	-0.65573574	3.029920798	18.01761168	2.19E-05	0.001193956	-1
ENSGALG00000003595	-1.033233869	1.644213202	17.92834699	2.29E-05	0.001244274	-1
ENSGALG00000008509	-0.797492791	5.624960853	17.88869812	2.34E-05	0.0012534	-1
ENSGALG00000004198	-0.412417867	5.358665944	17.85639789	2.38E-05	0.001261495	-1
ENSGALG00000002041	-0.570533326	8.006169454	17.71140932	2.57E-05	0.00130798	-1
ENSGALG00000026582	-0.568407742	5.62316286	17.71090651	2.57E-05	0.00130798	-1
ENSGALG00000027299	-0.902075857	2.199930962	17.55630844	2.79E-05	0.001393632	-1
ENSGALG00000029024	-0.737969233	7.63850889	17.53249486	2.82E-05	0.001404979	-1
ENSGALG00000024466	-1.239260619	2.420242203	17.51292069	2.85E-05	0.001413292	-1
ENSGALG00000028605	-0.566025283	4.471529485	17.43956656	2.97E-05	0.001449813	-1
ENSGALG00000017378	-1.074033936	3.207851419	17.40298649	3.02E-05	0.001471374	-1
ENSGALG00000026373	-0.742718818	7.372957297	17.37493816	3.07E-05	0.001480726	-1
ENSGALG00000006471	-0.46709442	5.920191293	17.35915728	3.09E-05	0.001486718	-1
ENSGALG00000001437	-0.751592875	4.524896622	17.32292581	3.15E-05	0.001508914	-1
ENSGALG00000005236	-0.335870612	5.893737074	17.3027547	3.19E-05	0.001516245	-1
ENSGALG00000015628	-0.82479368	3.306349909	17.28177838	3.22E-05	0.001516245	-1
ENSGALG00000028937	-0.729565248	4.814932652	17.24353379	3.29E-05	0.001524327	-1
ENSGALG00000004043	-0.422776663	6.684377253	17.242686	3.29E-05	0.001524327	-1
ENSGALG00000002722	-0.754690475	5.615092928	17.23174566	3.31E-05	0.001524327	-1
ENSGALG00000007617	-0.658360056	5.410302233	17.22848142	3.31E-05	0.001524327	-1
ENSGALG00000010087	-0.405165403	5.628381171	17.16662228	3.42E-05	0.001565336	-1
ENSGALG00000025438	-1.260290468	1.005282397	17.11922571	3.51E-05	0.001597034	-1
ENSGALG00000016195	-0.812732843	7.353767458	17.0984265	3.55E-05	0.001597034	-1
ENSGALG00000014616	-0.948296526	4.202954312	17.05553005	3.63E-05	0.001621879	-1
ENSGALG00000017335	-0.447429876	7.839800666	17.05364259	3.63E-05	0.001621879	-1
ENSGALG00000023379	-0.759529107	1.881667234	17.04311475	3.65E-05	0.001624475	-1
ENSGALG00000026732	-0.431438496	6.477409806	17.01150366	3.72E-05	0.001645268	-1
ENSGALG00000027151	-0.36762137	7.694130044	16.97329228	3.79E-05	0.001662328	-1
ENSGALG00000017715	-0.460473521	6.824491365	16.96971152	3.80E-05	0.001662328	-1
ENSGALG00000012021	-0.871080021	3.46248971	16.95085088	3.84E-05	0.001672442	-1
ENSGALG00000021541	-0.417712152	3.711286729	16.83950187	4.07E-05	0.001750795	-1
ENSGALG00000026505	-0.644343307	3.581013292	16.83485418	4.08E-05	0.001750795	-1
ENSGALG00000004503	-0.7346404	2.606831928	16.80219042	4.15E-05	0.001772396	-1
ENSGALG00000011148	-0.490894957	5.560422619	16.73122079	4.31E-05	0.001813567	-1
ENSGALG00000005849	-0.560069587	6.575420426	16.72520899	4.32E-05	0.001813567	-1
ENSGALG00000017393	-0.674656949	6.436767927	16.70189454	4.37E-05	0.001829191	-1
ENSGALG00000006546	-0.320513332	8.896025991	16.55269525	4.73E-05	0.001939876	-1
ENSGALG00000028882	-1.085926178	2.647394455	16.54191649	4.76E-05	0.001939876	-1
ENSGALG00000007219	-0.550217583	4.994327587	16.48677644	4.90E-05	0.001979077	-1
ENSGALG00000010186	-0.25881518	8.283711139	16.47729451	4.92E-05	0.001979077	-1
ENSGALG00000016555	-0.261326508	6.804332839	16.39638298	5.14E-05	0.002028738	-1
ENSGALG00000005616	-1.514579779	0.107498553	16.35564641	5.25E-05	0.002058419	-1
ENSGALG00000018828	-0.669916957	3.64205665	16.32368256	5.34E-05	0.002076722	-1
ENSGALG00000001573	-0.628713569	7.526946137	16.32168055	5.34E-05	0.002076722	-1
ENSGALG00000005360	-0.553478807	5.858903066	16.31923022	5.35E-05	0.002076722	-1
ENSGALG00000027462	-0.640092399	4.681717166	16.28756121	5.44E-05	0.002097307	-1
ENSGALG00000023608	-1.221848963	4.58264569	16.27314475	5.48E-05	0.002106136	-1
ENSGALG00000015425	-0.621632222	4.239677805	16.23632407	5.59E-05	0.002138857	-1
ENSGALG00000014934	-0.630892814	5.034480082	16.20363631	5.69E-05	0.002162772	-1
ENSGALG00000005927	-0.523928805	7.375529454	16.17847257	5.76E-05	0.002184339	-1
ENSGALG00000015001	-0.635132044	7.334605413	16.15677375	5.83E-05	0.002190178	-1
ENSGALG00000016163	-0.682731551	5.837227361	16.13958982	5.88E-05	0.002190178	-1
ENSGALG00000000905	-0.428937814	7.266200578	16.13565852	5.90E-05	0.002190178	-1
ENSGALG00000007582	-0.572951359	6.082530129	16.11974659	5.95E-05	0.002201415	-1
ENSGALG00000027357	-0.771298617	5.138466302	16.06084044	6.13E-05	0.002263546	-1
ENSGALG00000024288	-0.613680223	3.110666094	16.00913819	6.30E-05	0.00230788	-1
ENSGALG00000005597	-0.455209561	7.633349996	16.0056423	6.32E-05	0.00230788	-1
ENSGALG00000027630	-0.626953343	5.553593895	15.99718613	6.34E-05	0.002310733	-1
ENSGALG00000029172	-0.504310445	5.470564736	15.95371816	6.49E-05	0.002349248	-1
ENSGALG00000015634	-0.831178186	3.458850368	15.93818785	6.54E-05	0.002361035	-1
ENSGALG00000009086	-0.244686895	9.176591942	15.91698268	6.62E-05	0.002372475	-1
ENSGALG00000026941	-0.718615837	5.397073069	15.89722022	6.69E-05	0.00237495	-1
ENSGALG00000006175	-1.262304845	0.582474255	15.89570612	6.69E-05	0.00237495	-1
ENSGALG00000016102	-0.845144533	1.405799675	15.89392284	6.70E-05	0.00237495	-1
ENSGALG00000026039	-0.77464714	3.28290488	15.84494775	6.87E-05	0.002410942	-1
ENSGALG00000015247	-0.421008587	4.920150975	15.82676926	6.94E-05	0.002414337	-1
ENSGALG00000006210	-1.026725065	4.109707452	15.82538492	6.95E-05	0.002414337	-1
ENSGALG00000027069	-0.567765047	8.024833109	15.82473646	6.95E-05	0.002414337	-1
ENSGALG00000017321	-0.472430832	5.419063969	15.79434931	7.06E-05	0.002445899	-1
ENSGALG00000007038	-0.620303543	4.021649256	15.75453921	7.21E-05	0.002490273	-1
ENSGALG00000020922	-0.589912441	5.161106454	15.72259031	7.33E-05	0.002517292	-1
ENSGALG00000013929	-0.524888076	7.307678913	15.71117506	7.38E-05	0.002519901	-1
ENSGALG00000014490	-0.614655653	3.959599448	15.70808411	7.39E-05	0.002519901	-1
ENSGALG00000000226	-0.807319177	2.325218767	15.68431665	7.48E-05	0.002519901	-1
ENSGALG00000024041	-0.447012443	4.149329744	15.68351558	7.49E-05	0.002519901	-1
ENSGALG00000001857	-0.738128743	5.063754648	15.6808093	7.50E-05	0.002519901	-1
ENSGALG00000005751	-1.005718805	1.526172444	15.67090003	7.54E-05	0.002525621	-1
ENSGALG00000015018	-0.989886315	3.286938252	15.62841583	7.71E-05	0.002558407	-1
ENSGALG00000012251	-0.551897184	3.508327178	15.58744549	7.88E-05	0.00259253	-1
ENSGALG00000013919	-0.239865231	7.355551485	15.58595384	7.88E-05	0.00259253	-1
ENSGALG00000011450	-0.575841065	4.414349796	15.58257808	7.90E-05	0.00259253	-1
ENSGALG00000005878	-0.395325577	5.836084597	15.57595023	7.93E-05	0.002594093	-1
ENSGALG00000012010	-0.997253841	3.301893929	15.51587903	8.18E-05	0.002653259	-1
ENSGALG00000010290	-0.616224867	4.747090993	15.51497429	8.19E-05	0.002653259	-1
ENSGALG00000027193	-0.634760482	2.945683437	15.51152288	8.20E-05	0.002653259	-1
ENSGALG00000005135	-0.475421723	8.90268603	15.49123134	8.29E-05	0.002666613	-1
ENSGALG00000007383	-0.745112915	4.233626111	15.4742413	8.36E-05	0.002683047	-1
ENSGALG00000009755	-0.635686327	3.496921244	15.45504048	8.45E-05	0.002702764	-1
ENSGALG00000002992	-0.86588583	1.750915248	15.38036226	8.79E-05	0.00278686	-1
ENSGALG00000007948	-0.637410933	4.294047556	15.3790546	8.80E-05	0.00278686	-1
ENSGALG00000005704	-0.386979598	6.188204358	15.31861911	9.08E-05	0.002855404	-1
ENSGALG00000012688	-0.412782545	3.786240036	15.31412942	9.10E-05	0.002855404	-1
ENSGALG00000000621	-0.515318368	6.035607509	15.21998643	9.57E-05	0.002968349	-1
ENSGALG00000009216	-0.65741456	3.208891656	15.19106391	9.72E-05	0.002995737	-1
ENSGALG00000026890	-0.825438647	5.787080445	15.16009655	9.88E-05	0.003022484	-1
ENSGALG00000015792	-0.757927994	7.815414477	15.12328539	0.000100713	0.003068006	-1
ENSGALG00000009719	-0.800287404	4.206777192	15.10619596	0.000101629	0.003076667	-1
ENSGALG00000005414	-0.366255142	6.294299196	15.08942544	0.000102536	0.00308136	-1
ENSGALG00000027864	-0.270351119	8.354586859	15.08819607	0.000102603	0.00308136	-1
ENSGALG00000026146	-1.041151905	0.339778028	15.07783524	0.000103168	0.003089376	-1
ENSGALG00000025937	-0.428604451	6.468581838	15.01137868	0.000106865	0.00316724	-1
ENSGALG00000029047	-0.354138147	6.349969687	14.9564544	0.000110021	0.003226903	-1
ENSGALG00000026591	-0.437221915	5.95673653	14.94595246	0.000110635	0.003236508	-1
ENSGALG00000026517	-0.50921936	5.564717696	14.93766436	0.000111122	0.003242357	-1
ENSGALG00000025938	-0.529034525	5.739727126	14.92489385	0.000111877	0.003255965	-1
ENSGALG00000028221	-1.215381299	0.289699774	14.87197274	0.00011506	0.003335459	-1
ENSGALG00000012564	-0.696233023	1.909164413	14.85332836	0.000116203	0.003352044	-1
ENSGALG00000011214	-0.488791661	9.974551314	14.85068718	0.000116366	0.003352044	-1
ENSGALG00000011233	-0.707221491	1.737955837	14.83936239	0.000117066	0.00336365	-1
ENSGALG00000014154	-0.433818728	5.08740117	14.82795171	0.000117777	0.003366928	-1
ENSGALG00000005967	-1.10952112	2.272090491	14.80900472	0.000118966	0.003387569	-1
ENSGALG00000012927	-0.78261362	3.634069085	14.80267587	0.000119366	0.003387569	-1
ENSGALG00000006543	-0.40865661	4.455258969	14.80215618	0.000119399	0.003387569	-1
ENSGALG00000005150	-0.438327646	5.049167773	14.77150577	0.000121355	0.003434451	-1
ENSGALG00000001876	-0.583645887	5.317759952	14.68969254	0.000126738	0.003551167	-1
ENSGALG00000001652	-0.298480075	7.173391225	14.68343806	0.000127159	0.00355386	-1
ENSGALG00000003071	-0.342537939	4.874184743	14.67893162	0.000127463	0.00355386	-1
ENSGALG00000002321	-0.244781951	6.750652937	14.65318663	0.000129216	0.00359386	-1
ENSGALG00000001572	-0.568279543	4.80494028	14.6025737	0.000132733	0.003673585	-1
ENSGALG00000010847	-0.571980771	5.798409225	14.57699826	0.000134547	0.003705619	-1
ENSGALG00000010013	-0.487246131	8.430344951	14.53739976	0.000137405	0.003764785	-1
ENSGALG00000018815	-1.134751843	0.406125238	14.53341581	0.000137695	0.003764785	-1
ENSGALG00000000569	-0.477075625	6.222832858	14.46108622	0.000143085	0.003869425	-1
ENSGALG00000006979	-0.241161705	6.133598661	14.41238949	0.000146833	0.003938335	-1
ENSGALG00000001416	-0.812986809	5.172284265	14.39594766	0.000148121	0.003954088	-1
ENSGALG00000028084	-0.407930672	5.241645634	14.37923342	0.000149441	0.003979933	-1
ENSGALG00000017244	-0.547039914	5.039526351	14.36276944	0.000150754	0.004005439	-1
ENSGALG00000020260	-0.344709315	6.948943488	14.35233215	0.000151592	0.00400884	-1
ENSGALG00000008538	-0.521241278	4.42896545	14.33419211	0.000153059	0.00403325	-1
ENSGALG00000005120	-0.802413939	5.36049181	14.32188229	0.000154064	0.00403325	-1
ENSGALG00000025988	-0.791693489	2.725359943	14.31903445	0.000154297	0.00403325	-1
ENSGALG00000002515	-0.789515631	4.44994278	14.31029117	0.000155015	0.00403325	-1
ENSGALG00000008250	-0.569150171	6.823698892	14.26901644	0.000158452	0.004089352	-1
ENSGALG00000000898	-0.32227213	6.30047971	14.26590032	0.000158714	0.004089352	-1
ENSGALG00000016653	-0.670246324	4.43115195	14.26272746	0.000158982	0.004089352	-1
ENSGALG00000027835	-0.403878298	5.222461024	14.25485515	0.000159648	0.004097159	-1
ENSGALG00000013112	-0.558891078	5.726613444	14.20751144	0.000163716	0.004182528	-1
ENSGALG00000009517	-0.407269381	6.346285084	14.15532018	0.00016832	0.004280798	-1
ENSGALG00000007246	-0.225013023	6.99957776	14.13824756	0.000169855	0.004310115	-1
ENSGALG00000027330	-0.451699484	5.588827187	14.12847035	0.00017074	0.00432286	-1
ENSGALG00000009799	-0.455099177	5.572189187	14.12074879	0.000171442	0.00433093	-1
ENSGALG00000000584	-0.633688898	4.374772489	14.08797857	0.000174455	0.004384551	-1
ENSGALG00000016330	-0.705171049	4.731448712	14.07519827	0.000175645	0.004384551	-1
ENSGALG00000001184	-0.472972185	5.194060089	14.07297264	0.000175853	0.004384551	-1
ENSGALG00000004986	-0.798711032	3.191023843	14.07252415	0.000175895	0.004384551	-1
ENSGALG00000026592	-1.066184692	8.842012276	14.04087198	0.00017888	0.004428855	-1
ENSGALG00000006080	-0.483791697	6.808375583	14.03819543	0.000179135	0.004428855	-1
ENSGALG00000001162	-0.320451255	6.734894733	14.03708281	0.000179241	0.004428855	-1
ENSGALG00000014435	-0.367800985	6.718652554	14.00796276	0.000182038	0.004477333	-1
ENSGALG00000011894	-0.45430708	5.736125946	13.99142588	0.000183646	0.004498336	-1
ENSGALG00000004184	-0.564963969	10.93367452	13.98466703	0.000184308	0.004504348	-1
ENSGALG00000001791	-0.468388147	4.56817833	13.98077533	0.000184689	0.004504348	-1
ENSGALG00000007332	-0.555113848	3.951217049	13.96337946	0.000186406	0.004536422	-1
ENSGALG00000006073	-0.475278877	5.214066551	13.9530938	0.000187429	0.004548766	-1
ENSGALG00000006808	-0.352477387	5.737246411	13.93904328	0.000188835	0.004566008	-1
ENSGALG00000021017	-0.563604993	2.301638818	13.92954599	0.000189792	0.00457933	-1
ENSGALG00000009594	-0.441395293	8.251039489	13.92124993	0.000190631	0.004589778	-1
ENSGALG00000007000	-0.470750672	6.986153322	13.91422298	0.000191345	0.004595861	-1
ENSGALG00000005389	-0.810642204	2.242471759	13.89772906	0.000193032	0.004598635	-1
ENSGALG00000004959	-0.617406725	2.81001281	13.89769402	0.000193035	0.004598635	-1
ENSGALG00000014829	-0.770176212	4.317381617	13.88517518	0.000194325	0.00461186	-1
ENSGALG00000027311	-0.452708317	8.070838808	13.88225051	0.000194628	0.00461186	-1
ENSGALG00000003805	-0.484730833	6.867525715	13.82874826	0.000200249	0.004691304	-1
ENSGALG00000021692	-0.522487836	5.411422543	13.81033703	0.000202221	0.004727691	-1
ENSGALG00000003084	-0.284017463	6.453023158	13.77804528	0.000205726	0.004789819	-1
ENSGALG00000014973	-0.712364388	1.556061034	13.76697175	0.000206943	0.00479835	-1
ENSGALG00000026315	-0.697270125	3.226002072	13.75184807	0.000208615	0.004827225	-1
ENSGALG00000011972	-0.467124464	5.884184103	13.72797882	0.000211283	0.004869005	-1
ENSGALG00000008508	-0.325371982	6.630563332	13.708346	0.000213504	0.004903097	-1
ENSGALG00000027608	-0.505327578	3.683543101	13.70722366	0.000213631	0.004903097	-1
ENSGALG00000026762	-0.608492122	3.393076555	13.65534631	0.000219615	0.005009887	-1
ENSGALG00000003741	-0.31190707	6.745921814	13.63933281	0.000221496	0.005041874	-1
ENSGALG00000004833	-0.296560727	5.799473141	13.6235249	0.000223369	0.005041874	-1
ENSGALG00000009396	-0.568464073	4.904412125	13.61915055	0.00022389	0.005041874	-1
ENSGALG00000013818	-0.67135887	3.338377293	13.61506619	0.000224378	0.005041874	-1
ENSGALG00000022149	-0.471645011	3.522191207	13.61329522	0.000224589	0.005041874	-1
ENSGALG00000026163	-0.437941931	7.183889995	13.5804184	0.000228557	0.005095998	-1
ENSGALG00000021242	-0.476608643	4.624123431	13.57935213	0.000228687	0.005095998	-1
ENSGALG00000003109	-0.208697354	6.998606209	13.57876445	0.000228759	0.005095998	-1
ENSGALG00000009071	-0.242242648	6.528141056	13.5769104	0.000228985	0.005095998	-1
ENSGALG00000005852	-1.863683253	1.524420104	13.5685128	0.000230012	0.005095998	-1
ENSGALG00000007484	-0.319599501	6.12814239	13.55600446	0.000231549	0.005116745	-1
ENSGALG00000000284	-0.482154329	3.889643307	13.55020985	0.000232265	0.005122542	-1
ENSGALG00000009738	-0.311992147	4.808299695	13.53391822	0.00023429	0.005152456	-1
ENSGALG00000010982	-0.566728654	8.197288863	13.52808756	0.000235019	0.005152456	-1
ENSGALG00000003445	-0.439688153	5.328993386	13.52467635	0.000235447	0.005152456	-1
ENSGALG00000007303	-0.602938598	6.220761801	13.50679895	0.000237701	0.005172666	-1
ENSGALG00000012111	-0.477436715	3.839487902	13.50645098	0.000237745	0.005172666	-1
ENSGALG00000001569	-0.536545657	4.509463059	13.49833933	0.000238775	0.005185084	-1
ENSGALG00000013715	-0.507537843	5.962394007	13.49060137	0.000239761	0.005196516	-1
ENSGALG00000006464	-0.50174716	5.435453873	13.48157706	0.000240917	0.005211566	-1
ENSGALG00000016377	-0.549505289	6.442848728	13.46480318	0.000243081	0.005248311	-1
ENSGALG00000001567	-0.373346428	4.406879957	13.41606302	0.000249479	0.005335443	-1
ENSGALG00000011339	-0.609150431	9.66555182	13.40446071	0.000251027	0.005358398	-1
ENSGALG00000000650	-0.526630622	5.219216468	13.36337491	0.000256586	0.005456442	-1
ENSGALG00000004248	-0.720565868	2.664782787	13.34501211	0.000259111	0.005499775	-1
ENSGALG00000028371	-1.084007886	6.644987428	13.33639299	0.000260305	0.005509099	-1
ENSGALG00000014910	-0.469538894	7.515746505	13.33479885	0.000260526	0.005509099	-1
ENSGALG00000013579	-0.570985484	5.379316261	13.3156319	0.000263203	0.005555297	-1
ENSGALG00000002829	-0.377916118	7.244567559	13.30780879	0.000264303	0.005564711	-1
ENSGALG00000006997	-0.855191049	1.688946899	13.29942138	0.000265488	0.005564711	-1
ENSGALG00000005465	-0.399790198	6.668002633	13.29849063	0.00026562	0.005564711	-1
ENSGALG00000006539	-0.400282719	5.140084862	13.28259825	0.000267881	0.005598397	-1
ENSGALG00000023472	-0.564817338	4.837712463	13.23608748	0.000274611	0.005679307	-1
ENSGALG00000006039	-0.563052122	7.432624437	13.22695533	0.000275952	0.005696612	-1
ENSGALG00000008536	-0.424365506	4.088138893	13.21875558	0.000277162	0.005711147	-1
ENSGALG00000011962	-0.879560625	2.31468426	13.1612873	0.000285792	0.005867579	-1
ENSGALG00000002855	-0.677097678	2.651203247	13.1479195	0.000287839	0.005898864	-1
ENSGALG00000002509	-0.4841106	8.328446194	13.133099	0.000290124	0.005913512	-1
ENSGALG00000001007	-0.319506162	8.205739499	13.11595649	0.000292791	0.005957116	-1
ENSGALG00000016933	-0.57719693	5.174605433	13.09958812	0.000295361	0.005998585	-1
ENSGALG00000000076	-0.564265588	4.814162174	13.07108241	0.00029989	0.006068737	-1
ENSGALG00000003433	-0.421949933	6.072132662	13.0674929	0.000300465	0.006069501	-1
ENSGALG00000009847	-0.475335177	3.24789665	13.03982014	0.000304937	0.006137884	-1
ENSGALG00000005923	-0.973685413	3.371568549	13.02838249	0.000306805	0.006162165	-1
ENSGALG00000002541	-0.755653986	2.909594187	13.02576149	0.000307235	0.006162165	-1
ENSGALG00000006326	-0.438968919	7.006056555	13.00992983	0.000309844	0.006203463	-1
ENSGALG00000000785	-0.573986967	4.09695172	13.00196062	0.000311165	0.006218894	-1
ENSGALG00000004676	-0.397551718	4.030313307	12.98491409	0.000314011	0.006253632	-1
ENSGALG00000025796	-0.244403217	6.430643744	12.97490169	0.000315694	0.00625971	-1
ENSGALG00000003261	-0.463760547	6.762278239	12.97369012	0.000315899	0.00625971	-1
ENSGALG00000011323	-0.357235092	4.454253265	12.96487046	0.00031739	0.00625971	-1
ENSGALG00000024298	-0.963702855	1.21425026	12.95702198	0.000318724	0.006270085	-1
ENSGALG00000002847	-0.387468278	6.042689257	12.94948853	0.000320009	0.006284418	-1
ENSGALG00000001654	-0.35166339	7.281504077	12.89082474	0.000330197	0.006454615	-1
ENSGALG00000027497	-0.66763818	12.19960748	12.87428301	0.000333128	0.006496865	-1
ENSGALG00000024483	-0.653842097	2.98311841	12.83603257	0.000340008	0.006578149	-1
ENSGALG00000007349	-1.247149137	0.617408895	12.8350055	0.000340194	0.006578149	-1
ENSGALG00000002595	-0.558351687	4.731409552	12.82757993	0.000341547	0.006592737	-1
ENSGALG00000019667	-0.93828209	1.972277106	12.82416202	0.000342172	0.006593521	-1
ENSGALG00000006037	-0.276429713	7.118987974	12.81430798	0.000343979	0.006615346	-1
ENSGALG00000017072	-0.529079615	5.783199891	12.81160448	0.000344476	0.006615346	-1
ENSGALG00000004070	-0.453116688	6.334830837	12.78706431	0.000349024	0.006657405	-1
ENSGALG00000013968	-0.392288948	6.655642835	12.76992644	0.000352237	0.006694669	-1
ENSGALG00000026491	-0.525664843	2.522838132	12.76613003	0.000352952	0.006694669	-1
ENSGALG00000003625	-0.468823236	5.862909318	12.76318557	0.000353508	0.006694669	-1
ENSGALG00000016403	-0.414116419	7.359716447	12.76089023	0.000353942	0.006694669	-1
ENSGALG00000001039	-0.492103472	9.076458085	12.74358966	0.000357231	0.00674558	-1
ENSGALG00000025972	-0.667687003	5.799930565	12.720239	0.00036172	0.006803717	-1
ENSGALG00000014976	-0.646970567	2.698016445	12.71818119	0.000362118	0.006803717	-1
ENSGALG00000006630	-0.364739082	5.619335209	12.70367634	0.000364937	0.006811361	-1
ENSGALG00000008999	-0.392846761	7.54044424	12.65131249	0.000375302	0.006981732	-1
ENSGALG00000023437	-0.656326421	3.690562261	12.64412021	0.000376749	0.006997116	-1
ENSGALG00000003804	-0.243281009	6.224805383	12.6220494	0.000381223	0.007057003	-1
ENSGALG00000016133	-0.299807817	5.199307789	12.58840338	0.000388148	0.007141627	-1
ENSGALG00000005976	-0.365174534	4.868968434	12.58432181	0.000388996	0.007142349	-1
ENSGALG00000028247	-0.709455836	2.698931547	12.56089885	0.000393902	0.007192431	-1
ENSGALG00000007409	-0.448930247	4.193970103	12.55708068	0.000394708	0.007192431	-1
ENSGALG00000008593	-0.583436579	5.510383516	12.5561309	0.000394909	0.007192431	-1
ENSGALG00000013878	-0.329614276	5.61782338	12.52456477	0.000401636	0.007294901	-1
ENSGALG00000028573	-0.512188142	2.958472643	12.52367945	0.000401827	0.007294901	-1
ENSGALG00000000579	-0.286461343	6.61875729	12.50682304	0.000405468	0.00733697	-1
ENSGALG00000029152	-0.411455128	5.297755476	12.49292006	0.000408497	0.007357733	-1
ENSGALG00000009354	-0.501865705	6.695343387	12.49269801	0.000408546	0.007357733	-1
ENSGALG00000001085	-0.565115991	3.492489759	12.45224651	0.000417489	0.00745932	-1
ENSGALG00000024261	-0.531054962	4.981972572	12.43369695	0.000421656	0.00750508	-1
ENSGALG00000009300	-0.335026148	6.149110964	12.43319673	0.000421769	0.00750508	-1
ENSGALG00000004790	-1.252544785	0.276775857	12.42342502	0.000423982	0.007510675	-1
ENSGALG00000004528	-0.541034306	5.075208359	12.42178494	0.000424354	0.007510675	-1
ENSGALG00000028628	-0.507786352	6.255663701	12.4046244	0.000428272	0.007556323	-1
ENSGALG00000011406	-0.519240239	6.438527667	12.39326085	0.000430886	0.007581624	-1
ENSGALG00000016007	-0.36805038	7.298081937	12.39183141	0.000431216	0.007581624	-1
ENSGALG00000000547	-1.103669863	1.224599201	12.38965002	0.00043172	0.007581624	-1
ENSGALG00000008716	-0.740333946	2.906637739	12.36013373	0.000438599	0.007666661	-1
ENSGALG00000019768	-0.256081424	7.953486465	12.35374176	0.000440104	0.007681065	-1
ENSGALG00000007508	-0.615801881	4.407817478	12.34597065	0.000441939	0.007689658	-1
ENSGALG00000017675	-0.419730731	5.866480263	12.34499876	0.000442169	0.007689658	-1
ENSGALG00000028291	-0.576727774	5.96144886	12.31646313	0.000448981	0.00772849	-1
ENSGALG00000016428	-0.522822133	9.118402743	12.29734274	0.000453604	0.007796183	-1
ENSGALG00000006250	-0.436222474	4.69069746	12.27500566	0.000459065	0.007862403	-1
ENSGALG00000016088	-0.252086449	7.772926504	12.2723173	0.000459727	0.007862403	-1
ENSGALG00000023142	-0.756603073	2.120984187	12.27022967	0.000460242	0.007862403	-1
ENSGALG00000027300	-0.399699229	5.522088365	12.26429576	0.000461707	0.007869736	-1
ENSGALG00000016016	-0.92048251	1.444933428	12.26147199	0.000462407	0.007869736	-1
ENSGALG00000016112	-0.895088982	5.086539865	12.25769122	0.000463344	0.007869736	-1
ENSGALG00000004793	-0.378656137	6.090084263	12.24488105	0.000466536	0.007898242	-1
ENSGALG00000027611	-0.491972999	4.874422684	12.23802692	0.000468253	0.007915442	-1
ENSGALG00000016862	-0.362897302	5.361830445	12.22994503	0.000470286	0.007937919	-1
ENSGALG00000005160	-0.377612648	7.212376835	12.20746415	0.000475987	0.0080102	-1
ENSGALG00000028600	-0.433519662	9.936194572	12.16152041	0.000487856	0.008179951	-1
ENSGALG00000013563	-0.442154723	4.994964962	12.16002531	0.000488247	0.008179951	-1
ENSGALG00000006736	-0.430427509	4.01766589	12.13261679	0.000495475	0.008244212	-1
ENSGALG00000016843	-0.477253412	9.787251789	12.12351718	0.000497899	0.008255912	-1
ENSGALG00000000997	-0.496969735	4.258195534	12.11504341	0.000500167	0.008281353	-1
ENSGALG00000006627	-0.492448342	2.918965729	12.09335808	0.000506018	0.008352821	-1
ENSGALG00000011866	-0.361527363	4.721504858	12.08952348	0.000507059	0.008352821	-1
ENSGALG00000007205	-0.463527187	7.128128307	12.08811672	0.000507442	0.008352821	-1
ENSGALG00000010273	-0.258553531	6.500527432	12.07866053	0.000510022	0.008370889	-1
ENSGALG00000012998	-0.486398503	2.89158673	12.05116052	0.000517601	0.00847066	-1
ENSGALG00000009700	-1.600348213	4.935834337	12.04706964	0.000518739	0.008471683	-1
ENSGALG00000007979	-0.415227218	4.434500717	12.0455401	0.000519164	0.008471683	-1
ENSGALG00000009054	-0.558732114	3.719486573	12.0393126	0.000520902	0.008475537	-1
ENSGALG00000009678	-0.402855649	4.324244394	12.03504494	0.000522096	0.008482741	-1
ENSGALG00000001183	-0.413782336	6.676119863	12.01346492	0.000528176	0.008556507	-1
ENSGALG00000011476	-0.389580646	7.260522707	12.00125505	0.000531647	0.008588501	-1
ENSGALG00000004960	-0.593763401	8.113616462	11.99110626	0.00053455	0.008623063	-1
ENSGALG00000011100	-0.284550919	5.031757853	11.97510004	0.000539162	0.00867342	-1
ENSGALG00000014542	-0.372611427	4.621740542	11.97493884	0.000539208	0.00867342	-1
ENSGALG00000015053	-0.653259523	3.807149059	11.97194285	0.000540076	0.008675019	-1
ENSGALG00000028879	-0.37159195	5.770871155	11.96261826	0.000542785	0.008706155	-1
ENSGALG00000006198	-0.394198971	4.330636089	11.95528419	0.000544926	0.008728094	-1
ENSGALG00000026663	-0.579793635	6.268272669	11.93206641	0.000551759	0.008767848	-1
ENSGALG00000027822	-0.711156302	1.915468216	11.93140164	0.000551956	0.008767848	-1
ENSGALG00000017524	-0.443423663	5.391057077	11.89272271	0.000563537	0.008887511	-1
ENSGALG00000023447	-0.302758136	6.655921127	11.88327212	0.000566403	0.008895449	-1
ENSGALG00000026914	-0.456622544	5.482802649	11.85380125	0.000575438	0.009010742	-1
ENSGALG00000028957	-1.0251932	1.022895444	11.85153469	0.000576138	0.009010742	-1
ENSGALG00000005649	-0.538849643	3.076709665	11.83245746	0.000582071	0.009041143	-1
ENSGALG00000013383	-0.29040226	5.863305894	11.83241132	0.000582086	0.009041143	-1
ENSGALG00000000674	-0.429104113	5.381172296	11.82589985	0.000584125	0.009060353	-1
ENSGALG00000006758	-0.706400172	3.692149625	11.81670318	0.000587017	0.00908027	-1
ENSGALG00000001809	-0.300191499	7.088324654	11.81269837	0.000588281	0.009087374	-1
ENSGALG00000002352	-0.373938184	7.026401283	11.78363016	0.000597538	0.009216908	-1
ENSGALG00000021637	-0.30408243	4.749690645	11.78126187	0.000598299	0.009216908	-1
ENSGALG00000008367	-1.006888829	4.087919497	11.76615377	0.000603175	0.009254144	-1
ENSGALG00000028470	-0.340435582	6.189630948	11.70119315	0.0006246	0.009518201	-1
ENSGALG00000003770	-0.428974932	6.473756735	11.69659524	0.000626146	0.00952889	-1
ENSGALG00000028795	-0.56625652	7.365700792	11.66890398	0.000635534	0.009607034	-1
ENSGALG00000017379	-0.491199189	4.536894146	11.64241413	0.000644649	0.009731785	-1
ENSGALG00000010357	-0.400727224	6.118862239	11.6392952	0.000645731	0.009735101	-1
ENSGALG00000004954	-0.308848306	6.372357327	11.63163148	0.000648397	0.009753957	-1
ENSGALG00000000318	-0.622123173	7.570859153	11.62968717	0.000649075	0.009753957	-1
ENSGALG00000007218	-0.388939423	3.8093558	11.6262449	0.000650277	0.009753957	-1
ENSGALG00000014970	-0.413570698	7.262065589	11.60714357	0.00065699	0.009813133	-1
ENSGALG00000007822	-0.480441979	4.195123112	11.59357607	0.0006618	0.009858903	-1
ENSGALG00000009870	-0.416539489	6.68869766	11.57299269	0.000669166	0.009955502	-1
ENSGALG00000004481	-0.440541433	3.968114361	11.55421965	0.000675957	0.010030096	-1
ENSGALG00000022134	-0.55417536	4.271618759	11.51915731	0.000688826	0.010180922	-1
ENSGALG00000001355	-0.36702531	5.477293066	11.51031269	0.000692111	0.010209673	-1
ENSGALG00000005768	-0.325094184	4.592528927	11.49317112	0.000698524	0.010243803	-1
ENSGALG00000007350	-0.357754653	5.469748214	11.48345171	0.000702186	0.010270834	-1
ENSGALG00000017611	-0.417880108	5.422409513	11.47976448	0.00070358	0.01027215	-1
ENSGALG00000028136	-0.58396828	10.87632738	11.47556274	0.000705173	0.010274597	-1
ENSGALG00000003521	-0.374644742	9.655153298	11.46473541	0.000709293	0.010308702	-1
ENSGALG00000010269	-0.702803044	0.978885478	11.46461445	0.000709339	0.010308702	-1
ENSGALG00000000067	-0.392195887	4.390213821	11.44497816	0.000716875	0.010391463	-1
ENSGALG00000004500	-0.221843444	5.553906263	11.44054516	0.000718587	0.010402929	-1
ENSGALG00000000690	-0.988929965	2.24954026	11.43489453	0.000720776	0.010421253	-1
ENSGALG00000028027	-0.561352198	5.098856089	11.41970063	0.000726694	0.010493388	-1
ENSGALG00000026374	-0.405230413	5.694119016	11.41584136	0.000728205	0.01049826	-1
ENSGALG00000017025	-0.390472125	5.287120706	11.41409259	0.000728891	0.01049826	-1
ENSGALG00000006802	-0.626661538	5.524903287	11.40663223	0.000731824	0.010515562	-1
ENSGALG00000020956	-0.409643709	5.689918816	11.40556345	0.000732245	0.010515562	-1
ENSGALG00000003642	-0.544337686	2.38276204	11.40157893	0.000733817	0.010515562	-1
ENSGALG00000000151	-0.754609593	1.390397626	11.38021005	0.000742307	0.010610295	-1
ENSGALG00000001879	-0.597672252	4.173825886	11.37736973	0.000743443	0.010611263	-1
ENSGALG00000011271	-0.794393192	7.547360624	11.35430363	0.000752733	0.01070512	-1
ENSGALG00000001850	-0.226269977	6.99168765	11.34566438	0.000756243	0.010741506	-1
ENSGALG00000026276	-1.226397792	0.329505451	11.33424516	0.000760908	0.010766994	-1
ENSGALG00000018366	-0.728048848	7.576600996	11.33194267	0.000761852	0.010766994	-1
ENSGALG00000007489	-0.684332332	4.601974849	11.31992278	0.000766799	0.010805261	-1
ENSGALG00000001002	-0.349717318	4.851474371	11.319172	0.000767109	0.010805261	-1
ENSGALG00000028565	-0.349203176	7.050688191	11.31839552	0.00076743	0.010805261	-1
ENSGALG00000006303	-0.380140097	4.824746429	11.28921565	0.000779586	0.010949112	-1
ENSGALG00000001168	-0.300315245	6.382739435	11.26274633	0.000790781	0.011092549	-1
ENSGALG00000016130	-0.449385389	3.684499209	11.25590885	0.0007937	0.01110833	-1
ENSGALG00000002030	-0.341215253	6.684846777	11.21313813	0.000812203	0.011244621	-1
ENSGALG00000020522	-0.541341059	3.365642196	11.194319	0.000820481	0.011300859	-1
ENSGALG00000020746	-0.493613728	4.611391003	11.19138262	0.000821781	0.011300859	-1
ENSGALG00000002678	-0.609545929	4.387276893	11.19020367	0.000822303	0.011300859	-1
ENSGALG00000026900	-0.257788601	5.927860795	11.1893209	0.000822694	0.011300859	-1
ENSGALG00000026651	-0.670212224	3.226463757	11.1840482	0.000825036	0.011306193	-1
ENSGALG00000014121	-0.345106637	7.429240664	11.18154904	0.000826148	0.011307709	-1
ENSGALG00000008354	-0.395917219	3.074058599	11.16637209	0.000832933	0.011352655	-1
ENSGALG00000010083	-0.44178132	4.49543763	11.16057784	0.000835539	0.011352655	-1
ENSGALG00000015542	-0.659011278	2.989406284	11.13028959	0.000849293	0.011512869	-1
ENSGALG00000002849	-0.480728877	4.03141171	11.1234523	0.00085243	0.01153103	-1
ENSGALG00000025898	-0.390848657	4.859991528	11.11077315	0.000858277	0.0115929	-1
ENSGALG00000027524	-0.357090719	6.045047387	11.10293272	0.000861913	0.011628104	-1
ENSGALG00000028032	-0.307092167	5.450531749	11.09528306	0.000865476	0.011648334	-1
ENSGALG00000023872	-0.351020776	5.974894643	11.08360715	0.000870942	0.011687918	-1
ENSGALG00000015770	-0.379843816	9.623671015	11.08237297	0.000871522	0.011687918	-1
ENSGALG00000004845	-0.574595617	4.26750551	11.07446025	0.000875249	0.011696178	-1
ENSGALG00000023308	-0.624487533	3.26438156	11.07199319	0.000876414	0.011696178	-1
ENSGALG00000026702	-0.814651238	1.486211286	11.07008427	0.000877317	0.011696178	-1
ENSGALG00000011212	-0.416248371	3.381142792	11.05358286	0.00088516	0.011786821	-1
ENSGALG00000004537	-0.343742079	5.770828567	11.04769804	0.000887974	0.011798291	-1
ENSGALG00000015896	-0.395534374	3.925220544	11.03894717	0.000892175	0.0118106	-1
ENSGALG00000010614	-0.348343997	5.62573497	11.03143201	0.000895799	0.01184469	-1
ENSGALG00000006899	-0.492470919	6.57727251	11.02737241	0.000897763	0.011856773	-1
ENSGALG00000013632	-0.359563538	4.391726682	11.00888965	0.000906759	0.011947641	-1
ENSGALG00000007807	-0.525771297	4.058410938	10.98998834	0.000916054	0.012031488	-1
ENSGALG00000003924	-0.332486953	4.825966332	10.96049357	0.00093075	0.012192612	-1
ENSGALG00000023961	-1.322749815	1.531073149	10.95379429	0.000934121	0.012221981	-1
ENSGALG00000008534	-0.335190534	5.061632671	10.94873417	0.000936676	0.01222768	-1
ENSGALG00000026465	-1.326505433	5.414016888	10.94294573	0.000939607	0.012237645	-1
ENSGALG00000006096	-0.36827151	8.931326986	10.91321748	0.000954805	0.012421271	-1
ENSGALG00000014485	-0.372851497	6.042775833	10.88327948	0.000970363	0.012555914	-1
ENSGALG00000008537	-0.477534985	5.927453735	10.88114207	0.000971483	0.012555914	-1
ENSGALG00000010148	-0.757509848	2.486811827	10.88048705	0.000971827	0.012555914	-1
ENSGALG00000003067	-0.321929244	5.454229981	10.87583509	0.000974271	0.012558752	-1
ENSGALG00000027232	-0.652099753	4.201148035	10.86834855	0.000978217	0.012581556	-1
ENSGALG00000006334	-0.311290834	6.043459961	10.85274696	0.000986493	0.012624987	-1
ENSGALG00000009369	-0.332301929	6.650558194	10.79995591	0.001015025	0.012914404	-1
ENSGALG00000009393	-0.633983797	4.321682014	10.79893429	0.001015585	0.012914404	-1
ENSGALG00000015057	-0.70376694	2.058015591	10.78902873	0.001021034	0.01296909	-1
ENSGALG00000008543	-0.724446188	2.345003724	10.77000703	0.001031581	0.013073642	-1
ENSGALG00000012425	-0.354845006	6.529553901	10.76256863	0.001035735	0.013111574	-1
ENSGALG00000021593	-0.574382866	3.420687929	10.7599035	0.001037228	0.013115764	-1
ENSGALG00000005299	-0.434436185	5.414005017	10.73004171	0.001054101	0.013299335	-1
ENSGALG00000023294	-0.432107056	10.59193276	10.71313749	0.001063775	0.01339642	-1
ENSGALG00000006786	-0.425746969	3.831986592	10.71245329	0.001064168	0.01339642	-1
ENSGALG00000008900	-0.783161202	1.139481703	10.69590702	0.001073728	0.013501713	-1
ENSGALG00000000623	-0.271641114	6.316612781	10.67618322	0.001085237	0.013616113	-1
ENSGALG00000006796	-0.670665411	1.332748531	10.66087129	0.001094258	0.013698853	-1
ENSGALG00000007017	-0.271818146	5.946315164	10.65518633	0.001097627	0.013725806	-1
ENSGALG00000006775	-0.50099325	7.603189757	10.64591667	0.001103142	0.013766294	-1
ENSGALG00000015780	-0.253782815	9.568714504	10.64039777	0.001106439	0.013786984	-1
ENSGALG00000011290	-0.399772867	10.31762023	10.63825835	0.001107719	0.013786984	-1
ENSGALG00000007926	-0.395565883	6.960603822	10.63471325	0.001109845	0.013786984	-1
ENSGALG00000016120	-0.40345286	3.823834769	10.6260919	0.001115031	0.013836188	-1
ENSGALG00000010567	-0.474695937	3.265389985	10.60050665	0.001130567	0.013967571	-1
ENSGALG00000012115	-0.512455077	7.233190671	10.58768556	0.001138434	0.014018754	-1
ENSGALG00000009703	-0.362523684	6.068057108	10.56158906	0.001154619	0.014125631	-1
ENSGALG00000011904	-0.23353114	4.600707614	10.53942315	0.001168549	0.014265139	-1
ENSGALG00000008272	-0.437446455	5.689954112	10.53332073	0.001172414	0.014296862	-1
ENSGALG00000008612	-0.488243498	4.711098439	10.511602	0.001186274	0.014419163	-1
ENSGALG00000000874	-0.407653085	3.846832595	10.50390786	0.001191223	0.014463758	-1
ENSGALG00000015880	-0.267230294	6.489256754	10.50003239	0.001193725	0.014475623	-1
ENSGALG00000007526	-0.559109546	2.283363529	10.49065291	0.0011998	0.014510724	-1
ENSGALG00000002563	-0.375414379	6.836035937	10.48652774	0.001202481	0.014510724	-1
ENSGALG00000005608	-0.257852696	7.220917572	10.48420308	0.001203995	0.014510724	-1
ENSGALG00000007819	-0.437992586	5.269138534	10.48406281	0.001204087	0.014510724	-1
ENSGALG00000007831	-0.527659767	7.405615616	10.47179487	0.001212109	0.014563943	-1
ENSGALG00000006832	-0.977007788	0.730265482	10.46384465	0.001217337	0.014608039	-1
ENSGALG00000003337	-0.235725877	7.947616088	10.45652395	0.00122217	0.014647882	-1
ENSGALG00000026545	-0.38537436	4.944739554	10.43435846	0.001236925	0.014738417	-1
ENSGALG00000010089	-0.4304926	3.389193574	10.42907153	0.001240471	0.014738417	-1
ENSGALG00000028861	-0.90178658	0.390578768	10.42833668	0.001240965	0.014738417	-1
ENSGALG00000008433	-0.516745425	3.318243091	10.42280275	0.001244689	0.014761007	-1
ENSGALG00000012006	-0.535689576	2.364463036	10.4200987	0.001246512	0.014761007	-1
ENSGALG00000002210	-0.456727569	8.684308497	10.39790793	0.001261582	0.014917047	-1
ENSGALG00000001245	-0.329175343	5.427226128	10.36174278	0.001286537	0.015117144	-1
ENSGALG00000011699	-0.502739659	4.097635285	10.35189117	0.001293421	0.015182236	-1
ENSGALG00000011182	-0.36602449	6.64718012	10.32300811	0.00131382	0.015392329	-1
ENSGALG00000008073	-0.206605063	6.435233024	10.31765644	0.001317635	0.015392329	-1
ENSGALG00000000899	-0.4819092	3.30297724	10.31733282	0.001317866	0.015392329	-1
ENSGALG00000027198	-0.445110529	8.327545064	10.31695605	0.001318135	0.015392329	-1
ENSGALG00000019470	-0.765786784	4.107065511	10.31347974	0.00132062	0.015400335	-1
ENSGALG00000020454	-0.363174237	4.255586125	10.30075194	0.00132976	0.015480053	-1
ENSGALG00000023536	-0.511932859	4.207688328	10.28458629	0.001341461	0.015600182	-1
ENSGALG00000005338	-0.570437145	8.54688354	10.28248861	0.001342987	0.01560186	-1
ENSGALG00000025911	-0.775758982	2.143219191	10.27733189	0.001346746	0.015613399	-1
ENSGALG00000015519	-0.499238593	4.183443499	10.27220777	0.001350491	0.015640764	-1
ENSGALG00000002485	-0.344320123	6.041673277	10.26654589	0.001354642	0.015672762	-1
ENSGALG00000008319	-0.308491229	7.449692787	10.2631652	0.001357126	0.015679083	-1
ENSGALG00000023314	-0.388681745	5.930781227	10.25842556	0.001360618	0.015679083	-1
ENSGALG00000000054	-0.222718878	7.909754472	10.25825648	0.001360742	0.015679083	-1
ENSGALG00000009286	-0.372382464	7.549328028	10.25192904	0.001365417	0.015716915	-1
ENSGALG00000009792	-0.636975417	1.814435149	10.2491013	0.001367512	0.015724996	-1
ENSGALG00000026847	-0.447453025	4.927580185	10.24004203	0.001374245	0.015770294	-1
ENSGALG00000004820	-0.418421473	3.872163969	10.23569833	0.001377485	0.015791427	-1
ENSGALG00000005653	-0.260393824	6.987387186	10.23197177	0.00138027	0.015807315	-1
ENSGALG00000002103	-0.821551186	2.351188899	10.2250407	0.001385467	0.015850751	-1
ENSGALG00000010387	-0.338944441	4.531402543	10.20950594	0.001397186	0.015936388	-1
ENSGALG00000006526	-0.526879295	4.181102083	10.20407213	0.001401309	0.015967285	-1
ENSGALG00000011918	-0.393319519	5.512958635	10.19345501	0.0014094	0.015998246	-1
ENSGALG00000024418	-0.464915373	4.937078036	10.18546369	0.001415521	0.016032162	-1
ENSGALG00000000866	-0.712225613	2.608972637	10.18259339	0.001417726	0.016041048	-1
ENSGALG00000012561	-0.319213054	5.791748692	10.15441701	0.001439559	0.016239262	-1
ENSGALG00000022991	-0.348265325	4.621237547	10.14163269	0.001449577	0.016319666	-1
ENSGALG00000002170	-0.590587674	6.630607291	10.13572805	0.001454228	0.016324164	-1
ENSGALG00000001774	-0.406234397	5.465729341	10.13029921	0.001458517	0.016324164	-1
ENSGALG00000013242	-0.446401115	5.615932276	10.12853877	0.001459911	0.016324164	-1
ENSGALG00000007638	-0.299497886	5.317156144	10.1284051	0.001460017	0.016324164	-1
ENSGALG00000007403	-0.315531616	7.638343777	10.12830503	0.001460096	0.016324164	-1
ENSGALG00000003696	-0.277199071	5.136234449	10.12050238	0.00146629	0.016377201	-1
ENSGALG00000027946	-0.552024975	2.893896026	10.09955788	0.001483049	0.016493267	-1
ENSGALG00000027056	-0.31725838	4.094312772	10.09768279	0.001484559	0.016493267	-1
ENSGALG00000011570	-0.317398142	7.177222078	10.0965822	0.001485446	0.016493267	-1
ENSGALG00000002033	-0.470279617	4.841934923	10.09231279	0.001488891	0.016515284	-1
ENSGALG00000001096	-0.459913834	5.63983319	10.08685447	0.001493308	0.016531798	-1
ENSGALG00000000615	-0.251617611	5.802159182	10.07698941	0.001501324	0.016604265	-1
ENSGALG00000011897	-0.312544288	5.723710583	10.07082209	0.001506358	0.016612349	-1
ENSGALG00000004071	-0.760863643	0.90893397	10.07068662	0.001506469	0.016612349	-1
ENSGALG00000016906	-0.32523328	5.187809994	10.06579706	0.001510472	0.016632891	-1
ENSGALG00000006016	-0.350136109	3.7698511	10.06122689	0.001514224	0.016632891	-1
ENSGALG00000025844	-0.575121508	3.679330455	10.04937678	0.001523995	0.016691513	-1
ENSGALG00000013626	-0.361598949	4.882143808	10.03521131	0.001535759	0.016752134	-1
ENSGALG00000007964	-0.484056393	3.493823951	10.03507161	0.001535876	0.016752134	-1
ENSGALG00000006077	-0.253634508	6.703712887	10.0334695	0.001537212	0.016752134	-1
ENSGALG00000016890	-0.413248312	4.690810023	10.03245622	0.001538058	0.016752134	-1
ENSGALG00000015028	-0.926688017	2.155324916	10.02936028	0.001540645	0.016752134	-1
ENSGALG00000006596	-0.251274699	7.48610241	10.02766399	0.001542065	0.016752134	-1
ENSGALG00000004849	-0.685875818	5.299823563	10.02668858	0.001542882	0.016752134	-1
ENSGALG00000023120	-0.331814514	4.881746866	10.02238746	0.001546489	0.016775169	-1
ENSGALG00000027568	-0.858490026	0.896031146	9.991665885	0.001572503	0.016965811	-1
ENSGALG00000028938	-0.259139556	6.441644382	9.952855068	0.001606001	0.017222191	-1
ENSGALG00000026207	-0.699052819	3.005711198	9.941322536	0.001616094	0.017297567	-1
ENSGALG00000013980	-0.492856284	4.603838875	9.933405963	0.001623059	0.017355668	-1
ENSGALG00000001465	-0.524028409	8.396189379	9.929858906	0.00162619	0.017372694	-1
ENSGALG00000000769	-0.491770652	2.503328805	9.910429941	0.001643447	0.017540459	-1
ENSGALG00000012577	-0.599305663	2.431760125	9.89454107	0.001657698	0.017610528	-1
ENSGALG00000007585	-0.330881409	4.957468707	9.890245599	0.001661572	0.0176339	-1
ENSGALG00000000930	-0.316625316	6.498113949	9.884466196	0.001666799	0.017672762	-1
ENSGALG00000009039	-0.431286944	4.135964682	9.871130625	0.001678923	0.01775131	-1
ENSGALG00000008901	-0.549545083	4.689090709	9.867503764	0.001682236	0.017759661	-1
ENSGALG00000015782	-0.367806055	4.011453992	9.842128847	0.0017056	0.017932621	-1
ENSGALG00000008883	-0.3879247	4.455433855	9.828178687	0.001718584	0.018035553	-1
ENSGALG00000004693	-0.227853153	6.779411724	9.810983972	0.001734727	0.018104962	-1
ENSGALG00000006995	-0.750716438	0.606872123	9.795842461	0.001749069	0.01820321	-1
ENSGALG00000012217	-0.547490366	3.060198964	9.758331888	0.001785118	0.018561284	-1
ENSGALG00000024338	-0.558050538	2.276751794	9.751903538	0.001791371	0.018609167	-1
ENSGALG00000012041	-0.177697827	5.867256968	9.748040755	0.001795139	0.018627625	-1
ENSGALG00000015026	-0.253923231	6.203267319	9.746701833	0.001796447	0.018627625	-1
ENSGALG00000006841	-0.434868495	5.435837916	9.72737521	0.001815436	0.018790008	-1
ENSGALG00000000793	-0.322376026	5.236747627	9.724448458	0.001818329	0.018799076	-1
ENSGALG00000005133	-0.308649089	4.798244544	9.71524291	0.001827459	0.018845361	-1
ENSGALG00000025810	-0.460851219	5.829324384	9.703728374	0.001838945	0.018894787	-1
ENSGALG00000024033	-0.420082343	4.917956924	9.701740753	0.001840935	0.018898039	-1
ENSGALG00000026741	-0.270744251	4.565004799	9.686026226	0.001856747	0.018998368	-1
ENSGALG00000027506	-0.363908119	5.674195835	9.675256516	0.001867662	0.019016807	-1
ENSGALG00000017419	-0.367952435	5.382205193	9.669157401	0.001873872	0.019058598	-1
ENSGALG00000027450	-0.561003694	3.020477245	9.6643928	0.001878738	0.019058598	-1
ENSGALG00000005747	-0.928719271	0.787979277	9.653662391	0.001889744	0.019086604	-1
ENSGALG00000008871	-0.408387736	5.770920016	9.652273435	0.001891174	0.019086604	-1
ENSGALG00000016105	-0.406701584	6.854956336	9.652171972	0.001891278	0.019086604	-1
ENSGALG00000000675	-0.266528025	6.567764683	9.652034729	0.00189142	0.019086604	-1
ENSGALG00000000842	-0.458545249	4.518935679	9.630645096	0.001913574	0.019266857	-1
ENSGALG00000005060	-0.360238928	8.088114038	9.629851557	0.001914401	0.019266857	-1
ENSGALG00000007900	-0.35582591	4.312845529	9.627929989	0.001916405	0.019269851	-1
ENSGALG00000003053	-0.234773131	7.550424937	9.620551073	0.00192412	0.019302274	-1
ENSGALG00000000474	-0.452388508	8.073897482	9.620382535	0.001924296	0.019302274	-1
ENSGALG00000002286	-0.255524153	9.648845444	9.605833625	0.001939602	0.019416655	-1
ENSGALG00000026585	-0.550480956	4.896263459	9.595432738	0.001950619	0.01950247	-1
ENSGALG00000014342	-0.397666116	3.97687667	9.576667497	0.001970658	0.019640484	-1
ENSGALG00000002463	-0.397257072	4.386023727	9.574756626	0.00197271	0.019643599	-1
ENSGALG00000016954	-0.581016321	5.670109823	9.569124333	0.001978771	0.019686597	-1
ENSGALG00000004869	-0.226480643	7.123679219	9.563696852	0.00198463	0.019708952	-1
ENSGALG00000016696	-0.561708872	2.11502498	9.551788214	0.001997547	0.019727748	-1
ENSGALG00000026623	-0.181784548	6.084659494	9.551099097	0.001998297	0.019727748	-1
ENSGALG00000006691	-0.336173742	8.30403188	9.550990081	0.001998416	0.019727748	-1
ENSGALG00000016411	-0.693550653	8.278617816	9.529574279	0.00202187	0.019887594	-1
ENSGALG00000016397	-0.63979374	1.29682551	9.521611593	0.002030662	0.019939333	-1
ENSGALG00000016981	-0.631672653	3.169845674	9.506553084	0.002047394	0.020086162	-1
ENSGALG00000011391	-0.901107549	0.50702384	9.479562927	0.002077735	0.020348464	-1
ENSGALG00000026572	-0.783918772	6.053134428	9.476968798	0.002080675	0.0203596	-1
ENSGALG00000015208	-0.550247771	2.777551489	9.474013932	0.002084029	0.020374364	-1
ENSGALG00000003921	-0.463927594	5.492000752	9.469168967	0.00208954	0.020375723	-1
ENSGALG00000013422	-0.619217366	1.544136917	9.458371379	0.002101876	0.020433882	-1
ENSGALG00000023655	-0.594411523	5.011942703	9.435767723	0.00212794	0.020584357	-1
ENSGALG00000007603	-0.242849732	5.945923284	9.435208645	0.002128589	0.020584357	-1
ENSGALG00000015396	-0.263665027	6.713955674	9.434712333	0.002129165	0.020584357	-1
ENSGALG00000008764	-0.40744578	5.007286421	9.429907654	0.00213475	0.02060683	-1
ENSGALG00000008865	-0.413360935	4.701801926	9.429573711	0.002135139	0.02060683	-1
ENSGALG00000021043	-1.548801197	0.212196296	9.423766274	0.002141912	0.020654539	-1
ENSGALG00000008096	-0.184007895	5.781051829	9.403425753	0.002165804	0.020867114	-1
ENSGALG00000017396	-0.301586372	4.925515763	9.40176304	0.002167769	0.020868241	-1
ENSGALG00000000307	-0.39949239	4.327779272	9.39427346	0.002176642	0.020935815	-1
ENSGALG00000000613	-0.190819585	7.810510534	9.369830418	0.002205859	0.02115731	-1
ENSGALG00000010219	-0.374150083	4.466229446	9.36874538	0.002207165	0.02115731	-1
ENSGALG00000002667	-0.485566247	8.865604931	9.339357471	0.002242841	0.021400228	-1
ENSGALG00000011409	-0.429626257	5.695708057	9.337465743	0.002245158	0.021400228	-1
ENSGALG00000001240	-0.244560437	6.103791944	9.335417861	0.002247668	0.021400228	-1
ENSGALG00000011207	-0.253379148	6.003141237	9.32824331	0.002256486	0.02146608	-1
ENSGALG00000000857	-0.226678288	6.195649092	9.320349468	0.002266228	0.02152918	-1
ENSGALG00000013990	-0.365926505	10.24026933	9.318151921	0.002268947	0.021530212	-1
ENSGALG00000028931	-0.601133801	5.643760904	9.299965587	0.002291582	0.02169031	-1
ENSGALG00000028204	-0.377098025	8.07738262	9.294693725	0.002298186	0.021717582	-1
ENSGALG00000011709	-0.420476978	4.207103787	9.294594959	0.00229831	0.021717582	-1
ENSGALG00000007834	-0.388256911	2.499349325	9.290215225	0.002303811	0.021733194	-1
ENSGALG00000003205	-0.275833926	6.973512836	9.286279584	0.002308766	0.021756333	-1
ENSGALG00000020316	-0.510695589	3.825867374	9.284880582	0.00231053	0.021756333	-1
ENSGALG00000006561	-0.390924489	5.866174481	9.283680616	0.002312044	0.021756333	-1
ENSGALG00000000396	-0.292193969	4.487134517	9.274123941	0.002324138	0.021851931	-1
ENSGALG00000008675	-0.301697794	7.494109372	9.260706436	0.002341227	0.021994289	-1
ENSGALG00000001204	-0.438643205	3.20995683	9.248366726	0.002357056	0.022104563	-1
ENSGALG00000011238	-0.286703112	6.714828002	9.243940828	0.002362759	0.022122949	-1
ENSGALG00000002837	-0.382268307	9.948591357	9.223614281	0.002389134	0.022300466	-1
ENSGALG00000016841	-0.39519533	10.86272884	9.220458379	0.002393256	0.022300466	-1
ENSGALG00000001892	-0.447338119	3.735066158	9.219310712	0.002394757	0.022300466	-1
ENSGALG00000008720	-0.231933952	6.918014392	9.19537375	0.002426275	0.022549385	-1
ENSGALG00000003648	-0.483201285	3.614466677	9.193246065	0.002429097	0.022557045	-1
ENSGALG00000000927	-0.412979019	6.749038854	9.19070368	0.002432474	0.022569837	-1
ENSGALG00000006038	-0.44335969	8.163625329	9.186563573	0.002437982	0.022602373	-1
ENSGALG00000009378	-0.539404246	3.547003116	9.181300594	0.002445002	0.022630299	-1
ENSGALG00000002421	-0.424171365	6.261103822	9.168598245	0.002462031	0.022750615	-1
ENSGALG00000007011	-1.087972215	4.032899224	9.157662678	0.002476787	0.022811019	-1
ENSGALG00000015966	-0.549373413	3.176460987	9.156273581	0.002478668	0.022811019	-1
ENSGALG00000007885	-0.501422725	2.027291559	9.138979947	0.002502206	0.022940245	-1
ENSGALG00000004518	-0.780037704	1.115169757	9.138742191	0.002502531	0.022940245	-1
ENSGALG00000021616	-0.285363499	7.053365844	9.120390764	0.00252776	0.023063714	-1
ENSGALG00000007699	-0.404489249	9.661703256	9.119196603	0.00252941	0.023063714	-1
ENSGALG00000006863	-0.21547352	7.017377931	9.117659402	0.002531537	0.023063714	-1
ENSGALG00000018760	-0.554948886	5.578443248	9.117030285	0.002532407	0.023063714	-1
ENSGALG00000001795	-0.79111075	4.549751913	9.116834417	0.002532679	0.023063714	-1
ENSGALG00000008703	-0.264747932	5.798618705	9.111979802	0.002539409	0.023087765	-1
ENSGALG00000012487	-0.239229903	4.979641871	9.106007423	0.002547714	0.023126031	-1
ENSGALG00000012551	-0.210180581	7.062509537	9.100651205	0.002555185	0.023175221	-1
ENSGALG00000000314	-0.583485597	2.615791342	9.091892303	0.002567451	0.023267782	-1
ENSGALG00000008133	-0.352900979	5.100931385	9.088647553	0.00257201	0.023290406	-1
ENSGALG00000020679	-0.768175303	2.892061959	9.077671219	0.002587493	0.023411839	-1
ENSGALG00000028063	-0.413600298	6.517104863	9.073613671	0.002593241	0.023445058	-1
ENSGALG00000014824	-0.478326233	2.942724455	9.068487421	0.002600521	0.023454538	-1
ENSGALG00000003046	-0.236952964	7.443627349	9.066061166	0.002603974	0.023466936	-1
ENSGALG00000008099	-0.332325712	6.60574995	9.060826617	0.002611439	0.023515445	-1
ENSGALG00000003262	-0.240847985	5.597741213	9.016655201	0.002675305	0.023946895	-1
ENSGALG00000015013	-0.825023425	0.82192456	9.01513918	0.002677525	0.023946895	-1
ENSGALG00000027903	-0.380113581	4.513622844	9.014294507	0.002678763	0.023946895	-1
ENSGALG00000008239	-0.373367463	5.346350656	9.008188102	0.002687727	0.023946895	-1
ENSGALG00000004620	-0.407209866	7.277608887	9.006228433	0.002690611	0.023946895	-1
ENSGALG00000021212	-0.510024305	3.464150177	9.006040631	0.002690887	0.023946895	-1
ENSGALG00000007098	-0.445076935	4.42140218	8.981231062	0.002727668	0.024172487	-1
ENSGALG00000028227	-0.242243892	6.941865666	8.980543857	0.002728694	0.024172487	-1
ENSGALG00000006507	-0.373970807	6.549930662	8.980098805	0.002729359	0.024172487	-1
ENSGALG00000006753	-0.224804846	7.706224347	8.969143739	0.002745772	0.024298795	-1
ENSGALG00000007470	-0.387678254	4.68163644	8.960096435	0.002759403	0.024400299	-1
ENSGALG00000011993	-0.3776235	5.802224794	8.953354295	0.002769606	0.024433116	-1
ENSGALG00000003665	-0.315363115	5.099793925	8.943818484	0.002784101	0.024503562	-1
ENSGALG00000005659	-0.205955448	7.131657122	8.936331103	0.002795537	0.024565915	-1
ENSGALG00000009076	-0.28631774	6.271156089	8.933229898	0.002800287	0.024588525	-1
ENSGALG00000002744	-0.785637548	5.440171888	8.928796746	0.002807092	0.024629126	-1
ENSGALG00000017248	-0.371993431	4.509801155	8.925650587	0.002811932	0.024635349	-1
ENSGALG00000011659	-0.289828182	5.119027349	8.915658211	0.002827359	0.024710942	-1
ENSGALG00000004874	-0.310679944	5.892779235	8.907249331	0.002840408	0.02478662	-1
ENSGALG00000013257	-0.287414153	9.349723622	8.901508358	0.002849352	0.024794868	-1
ENSGALG00000007193	-0.382442063	4.46255098	8.899128211	0.002853068	0.024794868	-1
ENSGALG00000010346	-0.462027136	7.10867232	8.898194384	0.002854528	0.024794868	-1
ENSGALG00000002447	-0.210857935	8.184628299	8.883199243	0.002878068	0.024923506	-1
ENSGALG00000012505	-0.638427404	2.61692177	8.875855267	0.002889668	0.025003935	-1
ENSGALG00000011325	-0.312483151	5.210356836	8.872260301	0.002895364	0.025034038	-1
ENSGALG00000003551	-0.456641294	5.461514064	8.870370989	0.002898362	0.025040786	-1
ENSGALG00000012546	-0.325306786	6.598651348	8.847487392	0.002934926	0.025279321	-1
ENSGALG00000001718	-0.205547895	6.960595952	8.828421321	0.002965748	0.025467096	-1
ENSGALG00000006760	-0.213252141	6.04610111	8.82579279	0.002970023	0.025484425	-1
ENSGALG00000006479	-0.48012262	3.206705487	8.810674479	0.002994733	0.025657455	-1
ENSGALG00000026241	-0.696956242	2.392118292	8.808677832	0.002998012	0.025658668	-1
ENSGALG00000006498	-0.363912434	5.90585422	8.807821631	0.002999419	0.025658668	-1
ENSGALG00000000456	-0.447951039	5.626311446	8.803571448	0.003006414	0.025699041	-1
ENSGALG00000027842	-0.703401252	1.831360267	8.801229843	0.003010276	0.025712581	-1
ENSGALG00000007710	-0.537403699	4.220121226	8.792625088	0.003024507	0.025795117	-1
ENSGALG00000028622	-0.438932995	4.308927096	8.787825187	0.003032476	0.025805497	-1
ENSGALG00000001916	-0.571492414	3.71022423	8.786388153	0.003034865	0.025805497	-1
ENSGALG00000004009	-0.501631822	3.226370021	8.783517464	0.003039645	0.02582669	-1
ENSGALG00000016820	-0.529005349	4.344641434	8.768936876	0.00306404	0.025984194	-1
ENSGALG00000003245	-0.432738776	4.087086405	8.768460826	0.00306484	0.025984194	-1
ENSGALG00000010142	-0.326793456	5.414233395	8.767773367	0.003065995	0.025984194	-1
ENSGALG00000003522	-0.18806919	8.615699926	8.765577982	0.003069688	0.025984194	-1
ENSGALG00000017188	-0.413927216	5.508986031	8.758311793	0.003081942	0.025993129	-1
ENSGALG00000025776	-0.474433506	3.2705617	8.726190836	0.003136711	0.026373599	-1
ENSGALG00000010021	-0.452031096	3.63261449	8.717158946	0.003152289	0.026484856	-1
ENSGALG00000012019	-0.367149697	3.18469007	8.699210936	0.003183478	0.026644703	-1
ENSGALG00000012532	-0.25384861	6.112357389	8.698069778	0.003185472	0.026644703	-1
ENSGALG00000003250	-0.441728568	3.952654581	8.687350941	0.00320426	0.026782016	-1
ENSGALG00000001378	-0.637105484	1.496995207	8.680138234	0.003216966	0.026868327	-1
ENSGALG00000014931	-0.344736439	4.095773734	8.668441225	0.00323768	0.026979007	-1
ENSGALG00000008125	-0.408034858	9.842462687	8.668094738	0.003238296	0.026979007	-1
ENSGALG00000028749	-0.244583266	12.32456492	8.65722506	0.00325767	0.02708808	-1
ENSGALG00000003561	-0.518004996	2.101404473	8.647717633	0.003274713	0.027209758	-1
ENSGALG00000020999	-0.570779551	1.983658496	8.644177735	0.003281082	0.027216135	-1
ENSGALG00000007035	-0.330655831	4.876591991	8.635595188	0.003296575	0.027266932	-1
ENSGALG00000002882	-0.323144079	4.738327198	8.634533388	0.003298497	0.027266932	-1
ENSGALG00000006367	-0.412390976	4.065687701	8.629144292	0.003308269	0.027296956	-1
ENSGALG00000025842	-0.439908423	8.045466448	8.627938038	0.003310461	0.027296956	-1
ENSGALG00000007628	-0.299669727	3.349399226	8.627721475	0.003310854	0.027296956	-1
ENSGALG00000001886	-0.512617975	3.370965894	8.621028794	0.003323041	0.027349694	-1
ENSGALG00000007981	-0.332095774	4.25189792	8.612397471	0.003338825	0.027459588	-1
ENSGALG00000000710	-0.272331813	5.365711387	8.606271432	0.003350074	0.027492033	-1
ENSGALG00000013018	-0.339078934	4.519905902	8.589327265	0.003381389	0.027648548	-1
ENSGALG00000007124	-0.531133042	3.839433578	8.587965928	0.003383918	0.027649204	-1
ENSGALG00000010355	-0.237153262	6.460780417	8.584184562	0.003390952	0.027677579	-1
ENSGALG00000006805	-0.254196677	7.145012465	8.578989545	0.00340064	0.02770565	-1
ENSGALG00000012226	-0.861156992	2.534355846	8.5529488	0.00344963	0.028044074	-1
ENSGALG00000004963	-0.332589334	5.475863925	8.545464529	0.003463842	0.028063554	-1
ENSGALG00000010674	-0.347168957	3.966777913	8.54514384	0.003464452	0.028063554	-1
ENSGALG00000028551	-0.233180281	6.527993891	8.518933667	0.003514704	0.028368859	-1
ENSGALG00000011810	-0.380457231	3.999272358	8.51650023	0.003519407	0.028386529	-1
ENSGALG00000017299	-0.35255607	10.04735434	8.511928116	0.00352826	0.028437626	-1
ENSGALG00000002540	-0.410575154	3.193332277	8.506776636	0.003538263	0.028497905	-1
ENSGALG00000007862	-0.503328225	4.762579392	8.499556934	0.00355233	0.028573125	-1
ENSGALG00000011856	-0.697853625	2.068144963	8.499386404	0.003552663	0.028573125	-1
ENSGALG00000023554	-0.307414819	3.043379453	8.490314337	0.003570421	0.028695513	-1
ENSGALG00000014833	-0.395341467	9.227136732	8.484278018	0.003582287	0.028770403	-1
ENSGALG00000007986	-0.270474533	4.006304028	8.469303035	0.003611898	0.028849764	-1
ENSGALG00000006408	-0.452418134	3.743399881	8.468441894	0.003613608	0.028849764	-1
ENSGALG00000016944	-0.710681284	1.714751614	8.467268283	0.003615941	0.028849764	-1
ENSGALG00000027588	-0.302535771	5.074723322	8.464189869	0.003622065	0.028849764	-1
ENSGALG00000015409	-0.375206085	9.534377636	8.462412459	0.003625607	0.028849764	-1
ENSGALG00000000542	-0.398676518	6.982427368	8.461243663	0.003627937	0.028849764	-1
ENSGALG00000007611	-0.436341123	9.337152114	8.44820679	0.003654036	0.029025544	-1
ENSGALG00000028567	-0.516733553	7.40557836	8.444599785	0.00366129	0.029033207	-1
ENSGALG00000007863	-0.364088301	7.250441601	8.430207895	0.003690381	0.029202374	-1
ENSGALG00000000734	-0.258191867	6.403282876	8.426558793	0.003697795	0.029240547	-1
ENSGALG00000010780	-0.443500137	6.355963165	8.423889815	0.003703227	0.029263008	-1
ENSGALG00000005446	-0.392603193	4.22489939	8.400558664	0.003751057	0.029577089	-1
ENSGALG00000000953	-0.385927307	4.285848149	8.395386856	0.003761744	0.029596607	-1
ENSGALG00000006160	-0.194101525	6.796962875	8.394794401	0.003762971	0.029596607	-1
ENSGALG00000005173	-0.273705143	4.399448073	8.394398229	0.003763791	0.029596607	-1
ENSGALG00000001446	-0.22219797	7.268730465	8.390886014	0.00377107	0.029612968	-1
ENSGALG00000003472	-0.399206183	4.268476413	8.388844756	0.003775308	0.029615306	-1
ENSGALG00000014432	-0.354176411	10.06061791	8.387240652	0.003778641	0.029615306	-1
ENSGALG00000003406	-0.76038881	1.686744223	8.386572562	0.00378003	0.029615306	-1
ENSGALG00000014681	-0.825308918	1.748331145	8.385424199	0.003782419	0.029615306	-1
ENSGALG00000008114	-0.416202298	3.554780545	8.384323258	0.003784711	0.029615306	-1
ENSGALG00000001557	-0.303342262	4.960755734	8.383152151	0.00378715	0.029615306	-1
ENSGALG00000008297	-0.410452101	4.951020778	8.376772158	0.003800468	0.029698882	-1
ENSGALG00000016582	-0.334056879	4.997726997	8.373565598	0.003807179	0.029719772	-1
ENSGALG00000023180	-0.426592368	2.970947778	8.371168032	0.003812205	0.029728882	-1
ENSGALG00000027418	-0.696165754	2.364806127	8.363374585	0.003828589	0.02982712	-1
ENSGALG00000009770	-0.424510508	2.868745082	8.361589237	0.003832353	0.02982712	-1
ENSGALG00000009601	-0.4348272	11.11343206	8.361411768	0.003832727	0.02982712	-1
ENSGALG00000028115	-0.895163021	0.329585631	8.357958254	0.003840018	0.02986328	-1
ENSGALG00000023119	-0.542093834	2.066270363	8.353167231	0.003850156	0.029881597	-1
ENSGALG00000027688	-0.32982962	6.043953111	8.34693009	0.003863395	0.029962542	-1
ENSGALG00000027757	-0.318871744	6.295282066	8.344057754	0.003869508	0.029968781	-1
ENSGALG00000006688	-0.3148389	5.085327703	8.333387179	0.003892302	0.030096967	-1
ENSGALG00000006516	-0.299829294	3.953018174	8.330712647	0.003898036	0.030096967	-1
ENSGALG00000023348	-0.619156713	1.250386867	8.330224265	0.003899084	0.030096967	-1
ENSGALG00000006937	-0.399996389	3.538172287	8.326099768	0.003907947	0.030142445	-1
ENSGALG00000012136	-0.366953693	3.024949287	8.317618231	0.003926237	0.030262844	-1
ENSGALG00000028086	-0.372886944	5.988416507	8.313631564	0.003934864	0.030308651	-1
ENSGALG00000005182	-0.433357918	5.414578142	8.304697923	0.003954266	0.030416601	-1
ENSGALG00000014841	-0.337902329	4.987926866	8.298472179	0.003967844	0.030468687	-1
ENSGALG00000026824	-0.303868679	4.667616249	8.296648798	0.00397183	0.030468687	-1
ENSGALG00000023622	-1.634637895	5.100120644	8.292587431	0.003980723	0.030505146	-1
ENSGALG00000009953	-0.496652735	1.59603539	8.284818566	0.00399779	0.03056401	-1
ENSGALG00000006755	-1.294438176	-0.193635721	8.282271618	0.004003401	0.030586203	-1
ENSGALG00000007473	-0.271351797	6.052241267	8.263420479	0.004045184	0.030779404	-1
ENSGALG00000026499	-0.441440157	4.899662616	8.261788708	0.004048822	0.030779404	-1
ENSGALG00000003882	-0.172303758	7.90612907	8.261737706	0.004048935	0.030779404	-1
ENSGALG00000015511	-0.403465941	4.435403068	8.260348209	0.004052036	0.030779404	-1
ENSGALG00000012834	-0.656754258	1.80277112	8.259817081	0.004053221	0.030779404	-1
ENSGALG00000027808	-0.4721232	2.9338857	8.250966102	0.004073032	0.03089666	-1
ENSGALG00000028358	-0.309356319	7.060498294	8.249286851	0.004076801	0.03089666	-1
ENSGALG00000007392	-0.361587728	7.042958804	8.249256042	0.004076871	0.03089666	-1
ENSGALG00000003065	-0.358626309	3.836623999	8.244556075	0.00408744	0.030914519	-1
ENSGALG00000013971	-0.241703926	8.216343734	8.242056389	0.004093073	0.030915709	-1
ENSGALG00000027641	-0.43813784	3.901867574	8.229726785	0.004120973	0.031064106	-1
ENSGALG00000004250	-0.271966274	4.059771304	8.222711269	0.004136935	0.03116362	-1
ENSGALG00000003991	-0.27996912	6.001508266	8.217638526	0.004148515	0.031209215	-1
ENSGALG00000015195	-0.448695987	9.449953357	8.195225758	0.004200077	0.031450442	-1
ENSGALG00000011145	-0.501701718	2.165759259	8.190776361	0.00421039	0.031485911	-1
ENSGALG00000024481	-0.431670066	3.908472302	8.185394116	0.0042229	0.031526267	-1
ENSGALG00000027904	-0.351713148	6.053591294	8.176542406	0.004243557	0.031546717	-1
ENSGALG00000006448	-0.377261734	5.699783757	8.175564169	0.004245846	0.031546717	-1
ENSGALG00000006174	-0.452028096	5.149176783	8.173619518	0.004250401	0.031555242	-1
ENSGALG00000008439	-0.556265266	7.01205187	8.171420768	0.004255556	0.031572758	-1
ENSGALG00000027027	-0.373373195	4.864286961	8.164277104	0.00427235	0.031620347	-1
ENSGALG00000011328	-0.373561729	3.649879493	8.149138393	0.004308163	0.031775161	-1
ENSGALG00000021525	-0.499775797	3.968914219	8.144362162	0.004319525	0.031802908	-1
ENSGALG00000027337	-0.193537495	6.825556727	8.141885211	0.004325429	0.031802908	-1
ENSGALG00000010285	-0.293262173	5.408759643	8.141612514	0.00432608	0.031802908	-1
ENSGALG00000026796	-0.407123165	4.623263828	8.140178525	0.004329502	0.031802908	-1
ENSGALG00000027865	-0.230860007	6.86216512	8.139122014	0.004332025	0.031802908	-1
ENSGALG00000026019	-0.312709077	5.501757075	8.131815289	0.004349518	0.031851332	-1
ENSGALG00000005983	-0.186413351	6.44431822	8.122385945	0.004372198	0.031996668	-1
ENSGALG00000003726	-0.457838226	6.209569623	8.110912868	0.004399956	0.032158128	-1
ENSGALG00000001330	-0.353192177	6.383459201	8.107768058	0.004407596	0.032193129	-1
ENSGALG00000015360	-0.268955199	5.082533531	8.092883609	0.00444394	0.032416648	-1
ENSGALG00000000055	-0.177786059	7.032278549	8.086519581	0.004459572	0.032488703	-1
ENSGALG00000027339	-0.316477203	3.433939431	8.083070517	0.004468068	0.032529607	-1
ENSGALG00000011680	-0.434328395	3.563534271	8.07943572	0.004477038	0.032558598	-1
ENSGALG00000004990	-0.519896704	5.613054574	8.079120861	0.004477816	0.032558598	-1
ENSGALG00000008066	-0.432068963	6.426663024	8.073990803	0.004490511	0.032608906	-1
ENSGALG00000016124	-0.191598711	6.949642776	8.038460033	0.004579445	0.033133672	-1
ENSGALG00000000638	-0.314355898	5.019469774	8.03808994	0.004580381	0.033133672	-1
ENSGALG00000000374	-0.246379568	6.027529047	8.026909009	0.004608742	0.033274884	-1
ENSGALG00000012857	-0.294623408	7.188732109	8.019580017	0.00462743	0.033367139	-1
ENSGALG00000000629	-0.359777037	5.037368887	8.012459404	0.00464566	0.033424298	-1
ENSGALG00000026968	-0.322559852	5.535802886	8.008237847	0.004656503	0.03346991	-1
ENSGALG00000003029	-0.359213181	3.650236747	8.001842681	0.004672977	0.033566958	-1
ENSGALG00000024112	-0.203402144	6.343833483	7.99333888	0.004694975	0.033660738	-1
ENSGALG00000012429	-0.493357394	4.485559281	7.991026351	0.004700976	0.033667864	-1
ENSGALG00000026077	-0.313921471	7.818908613	7.99065798	0.004701932	0.033667864	-1
ENSGALG00000016758	-0.272490462	4.066743899	7.988189435	0.004708348	0.033692435	-1
ENSGALG00000004183	-0.707808098	4.235674087	7.986392262	0.004713024	0.033704537	-1
ENSGALG00000014567	-0.215253851	7.369105544	7.985116311	0.004716347	0.033706886	-1
ENSGALG00000022733	-0.608268401	1.178132125	7.983513751	0.004720523	0.033706886	-1
ENSGALG00000015862	-0.448759807	6.876998307	7.981798996	0.004724997	0.033706886	-1
ENSGALG00000026172	-0.245144959	6.853673833	7.981685663	0.004725292	0.033706886	-1
ENSGALG00000012219	-0.455587856	4.336539227	7.979414398	0.004731224	0.033727895	-1
ENSGALG00000002283	-0.277929137	4.677430859	7.970151478	0.004755496	0.033868618	-1
ENSGALG00000001666	-0.383203779	3.545975222	7.969593045	0.004756963	0.033868618	-1
ENSGALG00000006777	-0.303644634	5.664798568	7.966080173	0.004766204	0.033913028	-1
ENSGALG00000000280	-0.496226555	1.664600419	7.958878202	0.004785206	0.033968182	-1
ENSGALG00000011326	-0.362974589	4.334479796	7.958582548	0.004785988	0.033968182	-1
ENSGALG00000003473	-0.624588513	1.978179002	7.949200101	0.004810864	0.034028363	-1
ENSGALG00000013823	-0.216154738	6.950745147	7.948295695	0.004813268	0.034028363	-1
ENSGALG00000014699	-0.455608742	4.983062891	7.947433553	0.004815562	0.034028363	-1
ENSGALG00000012218	-0.618296712	2.309552917	7.93855221	0.004839254	0.034089116	-1
ENSGALG00000028356	-0.211760918	7.04860998	7.936472542	0.004844819	0.034107039	-1
ENSGALG00000002708	-0.703279431	1.021997188	7.934727603	0.004849493	0.034118674	-1
ENSGALG00000000999	-0.246249466	4.651998611	7.930247953	0.004861513	0.034160678	-1
ENSGALG00000006460	-0.504785689	2.486857118	7.917594637	0.004895632	0.034308047	-1
ENSGALG00000007490	-0.242460128	6.140530772	7.912892733	0.004908372	0.034340358	-1
ENSGALG00000005046	-0.213413466	5.311474878	7.910654685	0.004914448	0.034361578	-1
ENSGALG00000005924	-0.273230424	5.666497635	7.907864978	0.004922033	0.034393312	-1
ENSGALG00000004355	-0.213567799	6.418708212	7.898104084	0.004948664	0.034517486	-1
ENSGALG00000028256	-0.465963009	8.398530214	7.897990932	0.004948974	0.034517486	-1
ENSGALG00000007237	-0.225222095	6.729331181	7.888943642	0.004973791	0.034647775	-1
ENSGALG00000014568	-0.300273406	4.441277716	7.875665598	0.005010443	0.034774381	-1
ENSGALG00000008236	-0.195112751	7.330382641	7.872689112	0.005018696	0.034787325	-1
ENSGALG00000003630	-0.462211041	6.010759388	7.871661329	0.00502155	0.034787325	-1
ENSGALG00000003231	-0.277630902	5.817348438	7.860622774	0.005052299	0.034957449	-1
ENSGALG00000001250	-0.229808408	9.061951538	7.846621804	0.005091576	0.035121611	-1
ENSGALG00000016405	-0.25249619	5.077301172	7.836647159	0.005119748	0.035294379	-1
ENSGALG00000016322	-0.554258253	3.753314492	7.830369517	0.00513756	0.035348187	-1
ENSGALG00000028936	-0.32124157	4.699764196	7.830207422	0.00513802	0.035348187	-1
ENSGALG00000002285	-0.197833776	5.251018884	7.829484877	0.005140075	0.035348187	-1
ENSGALG00000001295	-0.259882914	4.454450768	7.819151722	0.005169545	0.035458168	-1
ENSGALG00000027058	-0.3425	6.788881505	7.816814323	0.005176236	0.035467265	-1
ENSGALG00000005163	-0.342907339	6.334761122	7.798803756	0.005228083	0.035726431	-1
ENSGALG00000002342	-0.371738394	7.806972136	7.79711113	0.005232983	0.035726431	-1
ENSGALG00000023364	-0.350328474	3.959250803	7.79709066	0.005233043	0.035726431	-1
ENSGALG00000000947	-0.596165535	7.208616079	7.794453343	0.005240686	0.035756997	-1
ENSGALG00000007343	-0.864901248	2.598043857	7.785471657	0.005266804	0.035891761	-1
ENSGALG00000014387	-0.425811963	5.400361976	7.784976757	0.005268247	0.035891761	-1
ENSGALG00000007177	-0.323206661	7.001301578	7.78438479	0.005269973	0.035891761	-1
ENSGALG00000011619	-0.323731522	4.485167777	7.780917018	0.005280099	0.035917759	-1
ENSGALG00000017380	-0.372076821	6.937716873	7.780898709	0.005280152	0.035917759	-1
ENSGALG00000006401	-0.344762007	5.770223536	7.773812307	0.005300906	0.036015175	-1
ENSGALG00000017326	-0.341683898	5.581270921	7.772744041	0.005304041	0.036015175	-1
ENSGALG00000011514	-0.215057033	8.379159394	7.763832482	0.005330274	0.036067761	-1
ENSGALG00000007833	-0.399146117	2.738653095	7.761299506	0.005337754	0.036067761	-1
ENSGALG00000012278	-0.288343468	6.756040559	7.758142248	0.005347093	0.036090482	-1
ENSGALG00000004851	-0.262862578	6.154619527	7.75623919	0.00535273	0.036103275	-1
ENSGALG00000010738	-0.820176874	1.225706609	7.751327931	0.005367306	0.036123995	-1
ENSGALG00000002763	-0.287465318	6.532598305	7.751053193	0.005368123	0.036123995	-1
ENSGALG00000012692	-0.336423372	4.352926603	7.748398416	0.00537602	0.036126353	-1
ENSGALG00000005720	-0.284335264	5.57503735	7.747732636	0.005378002	0.036126353	-1
ENSGALG00000004574	-0.969535141	1.15653167	7.745735587	0.005383953	0.036133686	-1
ENSGALG00000006729	-0.638651204	1.950609356	7.744146092	0.005388694	0.036133686	-1
ENSGALG00000005367	-0.314846523	5.071099196	7.739415097	0.00540283	0.036195981	-1
ENSGALG00000010505	-0.323029024	4.592384337	7.738892203	0.005404395	0.036195981	-1
ENSGALG00000019796	-0.326784231	4.883411834	7.734831337	0.005416562	0.03625597	-1
ENSGALG00000008348	-0.240203098	9.578104615	7.719764928	0.005461951	0.036479898	-1
ENSGALG00000001262	-0.31328729	6.84581757	7.719438312	0.005462939	0.036479898	-1
ENSGALG00000021679	-0.227658717	6.045509614	7.710264358	0.005490771	0.036622437	-1
ENSGALG00000026254	-0.198370896	6.270134053	7.703523629	0.005511313	0.03673775	-1
ENSGALG00000008418	-0.262564823	4.735562369	7.700776879	0.005519706	0.03677199	-1
ENSGALG00000023933	-0.553413471	4.853728027	7.699375862	0.005523992	0.036774458	-1
ENSGALG00000004216	-0.377148936	2.828000024	7.69852723	0.00552659	0.036774458	-1
ENSGALG00000007606	-0.247396434	7.904688019	7.692058714	0.005546432	0.036884755	-1
ENSGALG00000028363	-0.250514237	5.455612326	7.690820563	0.005550239	0.036888344	-1
ENSGALG00000023609	-0.877115669	3.367078946	7.677932373	0.005590018	0.037107272	-1
ENSGALG00000002461	-0.539255843	5.036969663	7.677687868	0.005590776	0.037107272	-1
ENSGALG00000012420	-0.430697016	4.865472664	7.676473172	0.00559454	0.037107272	-1
ENSGALG00000010032	-0.520243787	1.922069078	7.673822969	0.005602763	0.037107272	-1
ENSGALG00000008124	-0.245059643	5.19938832	7.67190963	0.005608707	0.037123984	-1
ENSGALG00000023463	-0.816970365	0.149460889	7.65748016	0.005653741	0.037334531	-1
ENSGALG00000001483	-0.348913649	6.044229987	7.654942206	0.005661701	0.037365238	-1
ENSGALG00000005600	-0.238428292	6.187162874	7.651775803	0.005671646	0.037387175	-1
ENSGALG00000026609	-0.591621397	2.713426868	7.641948621	0.005702628	0.037569472	-1
ENSGALG00000006703	-0.222533247	6.514833117	7.625870553	0.005753689	0.037817611	-1
ENSGALG00000004800	-0.276887301	4.157438601	7.605669306	0.005818506	0.038176974	-1
ENSGALG00000020747	-0.276817247	4.679007066	7.603298339	0.005826162	0.038182835	-1
ENSGALG00000017350	-0.246320304	6.530708106	7.599798556	0.005837482	0.038234832	-1
ENSGALG00000002355	-0.388224424	6.150304711	7.598737799	0.005840918	0.038235155	-1
ENSGALG00000006706	-0.299227188	7.142567413	7.591107025	0.005865692	0.038330668	-1
ENSGALG00000008130	-0.150286854	8.185375217	7.586591412	0.005880403	0.038360202	-1
ENSGALG00000020997	-0.486570839	3.011803873	7.580896039	0.005899011	0.038441358	-1
ENSGALG00000001597	-0.329332083	6.253069879	7.580098054	0.005901623	0.038441358	-1
ENSGALG00000008787	-0.288379352	3.74124043	7.572296893	0.00592722	0.038554246	-1
ENSGALG00000003878	-0.365477331	4.757868783	7.568829898	0.005938633	0.03860624	-1
ENSGALG00000003495	-0.201892404	6.003712596	7.56388656	0.005954943	0.038667751	-1
ENSGALG00000026258	-0.324227073	4.226294363	7.561562982	0.005962626	0.038695385	-1
ENSGALG00000001921	-0.401885659	2.806127981	7.559832602	0.005968354	0.038710309	-1
ENSGALG00000018367	-0.554069577	11.58680032	7.558429396	0.005973002	0.038715945	-1
ENSGALG00000011967	-0.305299497	5.210972772	7.548270772	0.006006769	0.038872666	-1
ENSGALG00000021437	-0.218304946	6.446707256	7.548154784	0.006007156	0.038872666	-1
ENSGALG00000027390	-0.393479253	5.981242162	7.536746284	0.006045311	0.039015255	-1
ENSGALG00000001604	-0.431021801	3.491838314	7.520210469	0.006101055	0.039244783	-1
ENSGALG00000004831	-0.340952104	10.92856866	7.519668652	0.00610289	0.039244783	-1
ENSGALG00000016222	-0.735681128	1.412350655	7.51589349	0.006115694	0.039304735	-1
ENSGALG00000004848	-0.255517352	9.911145303	7.512621558	0.006126813	0.039353798	-1
ENSGALG00000003150	-0.221271838	6.420865424	7.508527414	0.006140756	0.03939853	-1
ENSGALG00000002179	-0.258031664	5.741830846	7.505861502	0.006149852	0.039430427	-1
ENSGALG00000007848	-0.355642303	3.322833398	7.483882925	0.006225368	0.039792513	-1
ENSGALG00000016052	-0.139925054	6.308894497	7.480868186	0.0062358	0.039792513	-1
ENSGALG00000013876	-0.460282049	3.724361579	7.477719307	0.006246715	0.039792513	-1
ENSGALG00000007728	-0.415444192	5.293745882	7.472418786	0.006265132	0.03985683	-1
ENSGALG00000027627	-0.334606731	7.371868925	7.469891362	0.006273934	0.039890349	-1
ENSGALG00000006738	-0.252152145	4.71759608	7.461437824	0.006303464	0.040055551	-1
ENSGALG00000005721	-0.48132087	4.47070969	7.454570561	0.006327557	0.04016345	-1
ENSGALG00000014804	-0.644119745	1.857719065	7.443622238	0.006366163	0.040321473	-1
ENSGALG00000008806	-0.285659779	9.762880572	7.442625057	0.006369692	0.040321473	-1
ENSGALG00000000802	-0.264931256	5.369565359	7.442451155	0.006370307	0.040321473	-1
ENSGALG00000014310	-0.23892598	6.123848732	7.429006636	0.006418076	0.040601073	-1
ENSGALG00000021253	-0.264482061	10.59252226	7.425890372	0.0064292	0.040625927	-1
ENSGALG00000001542	-0.305919105	5.557249869	7.408192956	0.006492751	0.040962047	-1
ENSGALG00000008035	-0.145986367	6.537951149	7.408047583	0.006493275	0.040962047	-1
ENSGALG00000021285	-0.246920457	4.564880231	7.400604597	0.006520196	0.041108907	-1
ENSGALG00000009747	-0.242095383	4.822341598	7.392564871	0.006549403	0.041265213	-1
ENSGALG00000008082	-0.212552555	6.836873557	7.391770523	0.006552296	0.041265213	-1
ENSGALG00000004647	-0.202808726	6.109336555	7.389758668	0.006559629	0.041288367	-1
ENSGALG00000009863	-0.308580911	4.83458953	7.3824737	0.006586252	0.04138305	-1
ENSGALG00000006792	-0.593294346	2.425169683	7.381633114	0.006589331	0.04138305	-1
ENSGALG00000004817	-0.195894883	5.303233552	7.369232795	0.006634924	0.041646224	-1
ENSGALG00000002284	-0.179023161	6.808138982	7.367532299	0.006641201	0.041648622	-1
ENSGALG00000025930	-0.322600325	5.725051218	7.36271499	0.006659017	0.041727868	-1
ENSGALG00000012310	-0.22512476	4.771140127	7.360541842	0.00666707	0.041743017	-1
ENSGALG00000002750	-0.263388605	7.007245484	7.359242872	0.006671888	0.041743017	-1
ENSGALG00000029150	-0.51751445	3.766415501	7.35399452	0.006691392	0.041810884	-1
ENSGALG00000008574	-0.224741535	6.637353559	7.343546694	0.006730392	0.041921912	-1
ENSGALG00000028760	-0.552679485	1.970042593	7.343432213	0.006730821	0.041921912	-1
ENSGALG00000005884	-0.199439202	6.01588594	7.331417189	0.006775961	0.042171979	-1
ENSGALG00000002880	-0.26505522	6.475773736	7.33047945	0.006779497	0.042171979	-1
ENSGALG00000015487	-0.466993531	4.040401469	7.326990676	0.006792669	0.042201999	-1
ENSGALG00000002749	-0.367191925	5.058546523	7.326512312	0.006794477	0.042201999	-1
ENSGALG00000014368	-0.509738501	2.007483418	7.32060356	0.006816852	0.042298616	-1
ENSGALG00000011630	-0.397584735	4.976389663	7.320426278	0.006817524	0.042298616	-1
ENSGALG00000008746	-0.398941629	3.917021013	7.314378436	0.006840505	0.042410799	-1
ENSGALG00000002843	-0.368400468	4.398831783	7.310605756	0.006854882	0.042433088	-1
ENSGALG00000003301	-0.471199775	4.518538269	7.305076574	0.006876007	0.042521285	-1
ENSGALG00000002198	-0.226292259	7.147732833	7.293236519	0.006921467	0.042669401	-1
ENSGALG00000001319	-0.644017436	2.71526031	7.293070218	0.006922108	0.042669401	-1
ENSGALG00000000962	-0.271060098	4.369689587	7.277176793	0.006983621	0.042941339	-1
ENSGALG00000008830	-0.615998016	1.495085024	7.275648295	0.006989566	0.042941339	-1
ENSGALG00000014947	-0.170955855	5.457839885	7.256281556	0.007065343	0.043289124	-1
ENSGALG00000016035	-0.365325294	8.98567658	7.254829635	0.007071058	0.043300643	-1
ENSGALG00000005908	-0.187093125	6.438069943	7.251269734	0.00708509	0.043363052	-1
ENSGALG00000009704	-0.283133321	8.217629541	7.24684802	0.007102558	0.043401487	-1
ENSGALG00000024004	-0.477515514	2.960942831	7.238128775	0.007137132	0.043563514	-1
ENSGALG00000026380	-0.501169128	4.903668511	7.235881634	0.007146071	0.043594508	-1
ENSGALG00000006782	-0.263068834	4.939422752	7.227938793	0.007177757	0.043716955	-1
ENSGALG00000024488	-0.255632626	6.991897935	7.225079318	0.0071892	0.04374616	-1
ENSGALG00000005190	-0.371214887	4.627442709	7.224037817	0.007193372	0.04374616	-1
ENSGALG00000026983	-0.331663686	5.513380533	7.221905245	0.007201923	0.04374616	-1
ENSGALG00000004469	-0.34898804	3.769053042	7.212560485	0.007239514	0.04390365	-1
ENSGALG00000003971	-0.280121212	9.885685954	7.20753299	0.007259822	0.043959467	-1
ENSGALG00000010745	-0.311204392	6.920211868	7.200589025	0.007287966	0.044031946	-1
ENSGALG00000001263	-0.376418649	5.431577105	7.19854398	0.007296275	0.044035031	-1
ENSGALG00000024271	-0.370827672	5.838735016	7.187243113	0.00734237	0.044265909	-1
ENSGALG00000027240	-0.307342293	6.557974513	7.183367319	0.007358248	0.044314312	-1
ENSGALG00000028437	-0.317914132	4.763082033	7.177736019	0.007381379	0.044429923	-1
ENSGALG00000015167	-1.615335224	1.005444113	7.1747906	0.007393508	0.044479216	-1
ENSGALG00000004263	-0.251178012	7.435637545	7.171461014	0.007407242	0.044538116	-1
ENSGALG00000025787	-0.298862623	5.624401251	7.167475306	0.007423718	0.04461064	-1
ENSGALG00000005706	-0.329803796	4.916493056	7.166632857	0.007427205	0.04461064	-1
ENSGALG00000026803	-0.285305265	5.88733402	7.162500628	0.007444334	0.044677779	-1
ENSGALG00000021882	-0.768532007	0.242768615	7.162027891	0.007446297	0.044677779	-1
ENSGALG00000005789	-0.179319811	7.402918513	7.157942583	0.007463275	0.044755871	-1
ENSGALG00000000693	-0.379601849	5.376912721	7.156538366	0.007469121	0.044767149	-1
ENSGALG00000010126	-0.76416731	0.364532426	7.155049121	0.007475325	0.044780566	-1
ENSGALG00000003939	-0.287396457	8.075275218	7.152376935	0.00748647	0.0447998	-1
ENSGALG00000017099	-0.547852223	4.363629517	7.147650635	0.007506225	0.044894223	-1
ENSGALG00000025919	-0.349632109	6.725891421	7.143627589	0.007523082	0.044930268	-1
ENSGALG00000007438	-0.356881178	4.010665392	7.141899533	0.007530335	0.044930268	-1
ENSGALG00000003059	-0.436573829	3.686853744	7.141468264	0.007532146	0.044930268	-1
ENSGALG00000008530	-0.196482349	7.89168111	7.131267311	0.007575117	0.045162735	-1
ENSGALG00000007170	-0.344182633	5.737904254	7.120733237	0.007619754	0.045326942	-1
ENSGALG00000011190	-0.383036974	9.07912947	7.118598247	0.007628833	0.04533936	-1
ENSGALG00000026433	-0.399584502	5.592359159	7.112440926	0.00765508	0.045447512	-1
ENSGALG00000028300	-0.346905017	5.398835063	7.096542699	0.007723279	0.045804234	-1
ENSGALG00000010154	-0.250514724	5.270379639	7.090914318	0.007747571	0.045863448	-1
ENSGALG00000007778	-0.207664492	6.984430942	7.090466043	0.007749509	0.045863448	-1
ENSGALG00000001881	-0.362542589	3.775190347	7.084352762	0.00777599	0.04599606	-1
ENSGALG00000000332	-0.18047609	6.323330892	7.078668625	0.007800695	0.046069793	-1
ENSGALG00000013953	-0.47398382	4.053230717	7.069224049	0.007841921	0.046216583	-1
ENSGALG00000010900	-0.352627527	5.418620281	7.062397337	0.007871859	0.046320495	-1
ENSGALG00000027899	-0.573732344	2.581520531	7.05945765	0.007884786	0.0463724	-1
ENSGALG00000004286	-0.431831776	2.652630056	7.0560275	0.007899898	0.046388795	-1
ENSGALG00000003944	-0.47053712	1.94334703	7.053000664	0.007913258	0.046429083	-1
ENSGALG00000002526	-0.326264529	6.205295649	7.052470209	0.007915602	0.046429083	-1
ENSGALG00000012735	-0.424947817	4.006583683	7.049678141	0.00792795	0.046429083	-1
ENSGALG00000001640	-0.454037678	3.698083577	7.046866196	0.007940405	0.046457541	-1
ENSGALG00000006245	-0.848252782	1.617332617	7.040739875	0.007967611	0.04656846	-1
ENSGALG00000005791	-0.367739935	3.367912528	7.031701657	0.008007922	0.046720239	-1
ENSGALG00000011445	-0.203845842	5.962623577	7.028424147	0.008022592	0.046744638	-1
ENSGALG00000008961	-0.855141301	4.186308006	7.027365888	0.008027334	0.046748148	-1
ENSGALG00000027554	-0.375781977	3.297703818	7.025701007	0.008034801	0.046767512	-1
ENSGALG00000015037	-0.320333425	4.181570461	7.022662682	0.008048446	0.046774601	-1
ENSGALG00000012015	-0.198900809	5.485423267	7.017403055	0.008072122	0.046839879	-1
ENSGALG00000000576	-0.432326414	2.588642694	7.016428783	0.008076516	0.046841302	-1
ENSGALG00000023542	-0.404102713	2.528293524	7.014205773	0.00808655	0.046865993	-1
ENSGALG00000002553	-0.497257895	3.591552508	7.013646998	0.008089074	0.046865993	-1
ENSGALG00000015339	-0.317233732	9.641808789	7.007940883	0.008114896	0.046949895	-1
ENSGALG00000003356	-0.257013064	5.044821116	7.006465741	0.008121585	0.046957982	-1
ENSGALG00000015003	-0.214551248	8.688692621	7.001319993	0.008144963	0.047044976	-1
ENSGALG00000018595	-0.324176612	4.06928644	6.997213166	0.008163671	0.047111241	-1
ENSGALG00000011079	-0.196536047	6.248846607	6.988544467	0.008203304	0.047282318	-1
ENSGALG00000012337	-0.319582478	4.499973981	6.984785224	0.008220552	0.047288064	-1
ENSGALG00000008925	-0.333033696	4.64379866	6.977420533	0.00825445	0.047410604	-1
ENSGALG00000024398	-0.445975849	7.751978627	6.968076503	0.008297664	0.047571566	-1
ENSGALG00000025862	-0.502392264	2.315199741	6.964986959	0.008312004	0.047571793	-1
ENSGALG00000016298	-0.693406411	2.511479569	6.962954709	0.00832145	0.047601729	-1
ENSGALG00000017129	-0.210028481	7.859209739	6.958012916	0.008344466	0.047667601	-1
ENSGALG00000012488	-0.278276857	5.871563781	6.957763432	0.008345629	0.047667601	-1
ENSGALG00000022293	-0.246619904	7.322841447	6.949276034	0.008385316	0.047755299	-1
ENSGALG00000010043	-0.261904307	4.890882424	6.94905369	0.008386358	0.047755299	-1
ENSGALG00000003803	-0.319562045	5.795770677	6.947639946	0.008392989	0.047768965	-1
ENSGALG00000012876	-0.25456371	5.380369545	6.939646716	0.008430576	0.047934576	-1
ENSGALG00000001242	-0.405788066	4.627931635	6.935846781	0.008448506	0.04797435	-1
ENSGALG00000013107	-0.458013566	6.050946692	6.935463275	0.008450317	0.04797435	-1
ENSGALG00000009815	-0.270405895	3.312087815	6.928919429	0.008481292	0.048126002	-1
ENSGALG00000006680	-0.432195703	2.715186726	6.922182718	0.0085133	0.048283368	-1
ENSGALG00000014190	-0.39313501	6.896060944	6.918618919	0.008530283	0.048331137	-1
ENSGALG00000019710	-0.324884365	3.17979794	6.904283112	0.00859895	0.048598269	-1
ENSGALG00000001177	-0.504176646	2.340891732	6.900534432	0.008616999	0.048675912	-1
ENSGALG00000001658	-0.40080102	10.16873302	6.89957855	0.008621607	0.048677594	-1
ENSGALG00000001830	-0.204448384	11.47157491	6.896733905	0.008635337	0.048701909	-1
ENSGALG00000009432	-0.246931076	4.795157248	6.896006172	0.008638853	0.048701909	-1
ENSGALG00000007609	-0.267698058	5.636080677	6.856801514	0.008830448	0.049467425	-1
ENSGALG00000000476	-0.734405392	1.668675906	6.854179296	0.008843417	0.049509104	-1
ENSGALG00000016160	-0.529429761	3.019647982	6.851208528	0.008858133	0.049566918	-1
ENSGALG00000005680	-0.59968465	1.122790367	6.839337586	0.00891719	0.049798669	-1
ENSGALG00000007839	-0.374413278	5.271558572	6.836888856	0.008929422	0.049817705	-1
ENSGALG00000024035	-0.353292304	3.85143648	6.832588272	0.008950947	0.049850471	-1
ENSGALG00000013766	-0.460737628	2.284540226	6.829727398	0.008965295	0.049894583	-1
ENSGALG00000005544	0.958309627	5.77318868	33.54888112	6.95E-09	1.25E-05	1
ENSGALG00000002551	0.887555927	3.497024734	31.64483305	1.85E-08	1.90E-05	1
ENSGALG00000016504	0.523353574	7.700559714	30.93368776	2.67E-08	2.15E-05	1
ENSGALG00000009404	0.532337447	4.859124786	30.30612606	3.69E-08	2.38E-05	1
ENSGALG00000002280	0.579289594	5.38334182	29.76278753	4.88E-08	2.63E-05	1
ENSGALG00000027247	0.808274896	6.878923325	28.89836533	7.63E-08	3.45E-05	1
ENSGALG00000010704	0.448045683	7.413799271	27.74761891	1.38E-07	5.20E-05	1
ENSGALG00000010705	0.379078574	5.338996324	27.57677514	1.51E-07	5.21E-05	1
ENSGALG00000021183	0.818282623	4.100419797	27.24982308	1.79E-07	5.65E-05	1
ENSGALG00000002113	0.434062562	8.849348616	26.73616384	2.33E-07	6.27E-05	1
ENSGALG00000000466	0.456974357	6.785519463	26.49825515	2.64E-07	6.77E-05	1
ENSGALG00000001631	0.714215591	5.964288759	26.4052409	2.77E-07	6.77E-05	1
ENSGALG00000002535	0.577478369	4.190060672	26.34158808	2.86E-07	6.77E-05	1
ENSGALG00000014923	0.534667868	5.440883002	26.33133302	2.88E-07	6.77E-05	1
ENSGALG00000002602	0.50057966	4.596610913	26.26067493	2.98E-07	6.87E-05	1
ENSGALG00000011005	0.43548761	6.811999563	26.01764344	3.38E-07	7.49E-05	1
ENSGALG00000001574	0.318491537	7.265939458	25.9736287	3.46E-07	7.52E-05	1
ENSGALG00000020986	0.656203615	2.916062296	25.88290802	3.63E-07	7.59E-05	1
ENSGALG00000001063	0.80306597	6.235568319	25.36916132	4.73E-07	8.96E-05	1
ENSGALG00000003106	0.655561897	5.877415304	25.3575302	4.76E-07	8.96E-05	1
ENSGALG00000000875	0.437814387	6.334969105	25.13327958	5.35E-07	9.44E-05	1
ENSGALG00000001894	0.725802363	4.9721081	24.9079694	6.01E-07	0.000104465	1
ENSGALG00000004060	0.59078155	5.043334922	24.69618198	6.71E-07	0.000113117	1
ENSGALG00000006518	1.089786559	2.280813425	24.4944615	7.45E-07	0.000123753	1
ENSGALG00000003802	0.502686771	4.992028271	24.11249571	9.09E-07	0.000146584	1
ENSGALG00000019602	0.798335379	8.491941228	23.88825168	1.02E-06	0.000159461	1
ENSGALG00000011889	0.633492402	6.571909104	23.86958416	1.03E-06	0.000159461	1
ENSGALG00000006027	0.657200573	4.938053293	23.58015919	1.20E-06	0.000178022	1
ENSGALG00000012037	0.377156115	7.254843156	23.53857535	1.22E-06	0.000179549	1
ENSGALG00000023030	0.998394994	1.833701764	23.30322911	1.38E-06	0.000186453	1
ENSGALG00000015598	1.221314293	2.15133567	23.04163314	1.59E-06	0.000203424	1
ENSGALG00000001915	0.426892089	7.938254565	22.70495631	1.89E-06	0.000236982	1
ENSGALG00000001486	0.415257984	7.195600086	22.64155752	1.95E-06	0.000239874	1
ENSGALG00000005538	0.343553544	5.861881815	22.39458359	2.22E-06	0.00026147	1
ENSGALG00000006527	0.709942592	6.674409923	22.291654	2.34E-06	0.000269882	1
ENSGALG00000009205	0.619709525	4.364135427	22.23263754	2.42E-06	0.000274249	1
ENSGALG00000013366	0.322047391	8.401086897	22.11046748	2.57E-06	0.000282861	1
ENSGALG00000007511	0.372431357	9.871726313	21.5404587	3.46E-06	0.000343025	1
ENSGALG00000012247	0.390072828	9.530214989	21.26845545	3.99E-06	0.000384749	1
ENSGALG00000024077	0.562927026	5.339575867	21.20794261	4.12E-06	0.000387742	1
ENSGALG00000027218	0.600508712	4.407466933	21.1850687	4.17E-06	0.000389155	1
ENSGALG00000014054	0.353600782	5.795196909	21.16379376	4.22E-06	0.000390273	1
ENSGALG00000020884	0.974763475	3.329047301	20.94991014	4.71E-06	0.000420246	1
ENSGALG00000015235	0.702098978	8.058601582	20.94505632	4.73E-06	0.000420246	1
ENSGALG00000002872	0.531477955	6.150305859	20.81040729	5.07E-06	0.000440446	1
ENSGALG00000017093	0.695271115	5.884583342	20.65490513	5.50E-06	0.000463445	1
ENSGALG00000010610	0.25368069	7.26326316	20.59404859	5.68E-06	0.0004709	1
ENSGALG00000000628	0.463416004	7.642376596	20.58196263	5.71E-06	0.0004709	1
ENSGALG00000013625	0.830519358	4.105568408	20.26374123	6.75E-06	0.000541534	1
ENSGALG00000013548	1.794581138	3.487906532	20.25941702	6.76E-06	0.000541534	1
ENSGALG00000015435	0.331845673	6.944263808	20.20830422	6.95E-06	0.000550384	1
ENSGALG00000009840	0.342076334	7.524455037	20.16876862	7.09E-06	0.000555983	1
ENSGALG00000023920	0.726328754	3.291501361	20.10360255	7.34E-06	0.000567372	1
ENSGALG00000009855	0.582389586	5.930145823	20.08559147	7.41E-06	0.000568844	1
ENSGALG00000010177	0.363369002	7.645236869	19.99354749	7.77E-06	0.000584955	1
ENSGALG00000015551	0.638519263	4.788496534	19.92590338	8.05E-06	0.000598046	1
ENSGALG00000016077	0.250505607	6.980897864	19.87041732	8.29E-06	0.000611634	1
ENSGALG00000006971	0.373563341	7.117659125	19.84955979	8.38E-06	0.000614329	1
ENSGALG00000014084	0.281685266	7.423029963	19.83359746	8.45E-06	0.000615484	1
ENSGALG00000001696	0.8966293	1.563935529	19.51733937	9.97E-06	0.000690618	1
ENSGALG00000000164	0.890239762	1.40810385	19.47046915	1.02E-05	0.000703458	1
ENSGALG00000017249	0.311261912	7.66847899	19.43777709	1.04E-05	0.00070698	1
ENSGALG00000000780	0.780440241	5.832440749	19.40256283	1.06E-05	0.000715824	1
ENSGALG00000011608	0.408232283	6.287087567	19.1320166	1.22E-05	0.000791617	1
ENSGALG00000024248	0.62485226	8.048979199	18.85018629	1.41E-05	0.000887032	1
ENSGALG00000011893	0.671324405	6.850323448	18.49911965	1.70E-05	0.001020982	1
ENSGALG00000003401	1.072347686	0.756350073	18.45023296	1.74E-05	0.001039579	1
ENSGALG00000005208	0.466677764	5.931347071	18.39199016	1.80E-05	0.001052041	1
ENSGALG00000001745	0.748418775	5.217886485	18.37676133	1.81E-05	0.001055017	1
ENSGALG00000009534	0.41040646	6.253918171	18.22666715	1.96E-05	0.001116023	1
ENSGALG00000005282	0.399358174	7.135479129	18.22320527	1.96E-05	0.001116023	1
ENSGALG00000012472	0.516281932	7.158569103	18.09869011	2.10E-05	0.001165394	1
ENSGALG00000012837	0.271924624	6.780885461	17.9207328	2.30E-05	0.001244274	1
ENSGALG00000002350	0.534738413	3.133735145	17.9109962	2.31E-05	0.0012447	1
ENSGALG00000015441	0.446763244	7.477769767	17.86140361	2.38E-05	0.001261495	1
ENSGALG00000001463	0.29283779	5.519340941	17.84958134	2.39E-05	0.001261495	1
ENSGALG00000005237	0.315016619	7.539841367	17.83021861	2.42E-05	0.00126847	1
ENSGALG00000021656	0.336998893	6.847667109	17.77819075	2.48E-05	0.001297598	1
ENSGALG00000009864	0.355286782	7.211596227	17.7605403	2.51E-05	0.001303657	1
ENSGALG00000015902	0.524201324	6.812184369	17.73988745	2.53E-05	0.00130798	1
ENSGALG00000000747	0.365302076	5.321111898	17.72586419	2.55E-05	0.00130798	1
ENSGALG00000005069	0.473835596	7.403527493	17.7152344	2.57E-05	0.00130798	1
ENSGALG00000015626	0.624047461	4.016233672	17.69189546	2.60E-05	0.001315193	1
ENSGALG00000009470	0.830536386	5.145492961	17.6472362	2.66E-05	0.001340428	1
ENSGALG00000006256	0.326808257	7.240882366	17.55840611	2.79E-05	0.001393632	1
ENSGALG00000015050	0.375999115	6.128361771	17.45394847	2.94E-05	0.001446372	1
ENSGALG00000006681	0.517600226	3.96731657	17.45233109	2.95E-05	0.001446372	1
ENSGALG00000008447	0.63588471	5.348056312	17.39511964	3.04E-05	0.001471374	1
ENSGALG00000011890	0.955711679	1.267327338	17.2942265	3.20E-05	0.001516245	1
ENSGALG00000008733	0.814873176	3.01275432	17.28639006	3.21E-05	0.001516245	1
ENSGALG00000009332	0.246821873	7.44844874	17.26080643	3.26E-05	0.001524327	1
ENSGALG00000016564	0.378969634	7.242661747	17.22476194	3.32E-05	0.001524327	1
ENSGALG00000017092	0.259446977	7.891505225	17.11020916	3.53E-05	0.001597034	1
ENSGALG00000001714	0.452867643	3.780990859	17.09803154	3.55E-05	0.001597034	1
ENSGALG00000011400	0.327369718	6.022362821	16.97786454	3.78E-05	0.001662328	1
ENSGALG00000001256	0.550847442	6.560274811	16.90102008	3.94E-05	0.001710322	1
ENSGALG00000003857	0.512415998	6.025643744	16.85615334	4.03E-05	0.001744523	1
ENSGALG00000023787	0.914992611	2.300762595	16.79720644	4.16E-05	0.001772396	1
ENSGALG00000008167	0.351279622	8.583349536	16.77046559	4.22E-05	0.001790792	1
ENSGALG00000003136	1.009977913	4.273201802	16.75528703	4.25E-05	0.001798414	1
ENSGALG00000016074	0.973357623	3.824035003	16.65842701	4.48E-05	0.001864682	1
ENSGALG00000006318	0.626209794	6.381225197	16.64703547	4.50E-05	0.001869018	1
ENSGALG00000011305	0.240686839	7.07451391	16.62968066	4.54E-05	0.001879288	1
ENSGALG00000008057	0.324972733	5.8318016	16.59427633	4.63E-05	0.00190771	1
ENSGALG00000027955	0.482894489	6.046665402	16.54672056	4.75E-05	0.001939876	1
ENSGALG00000004662	0.559199231	4.270449789	16.49349976	4.88E-05	0.001979077	1
ENSGALG00000005518	0.397499633	8.459052343	16.47679811	4.92E-05	0.001979077	1
ENSGALG00000006229	0.375020015	6.397765766	16.46449093	4.96E-05	0.001981589	1
ENSGALG00000003194	0.212201352	6.549088072	16.46094788	4.97E-05	0.001981589	1
ENSGALG00000011222	0.513418389	4.160015231	16.44801576	5.00E-05	0.001988127	1
ENSGALG00000011166	0.998004492	0.911057162	16.40856932	5.11E-05	0.002022809	1
ENSGALG00000000410	0.228409104	7.022789455	16.38197121	5.18E-05	0.002037099	1
ENSGALG00000021211	0.768148934	5.336659808	16.29367422	5.42E-05	0.002097307	1
ENSGALG00000014643	0.29074819	6.853674462	16.23109111	5.61E-05	0.002138857	1
ENSGALG00000005469	1.215641586	1.115647135	16.16847131	5.80E-05	0.002188559	1
ENSGALG00000015516	0.437505173	5.276128844	16.14460131	5.87E-05	0.002190178	1
ENSGALG00000005022	0.857238205	3.49134613	16.13898702	5.89E-05	0.002190178	1
ENSGALG00000005492	0.305331624	8.38476878	16.0510829	6.17E-05	0.002267829	1
ENSGALG00000012813	0.359389438	7.179798851	15.99069979	6.37E-05	0.002311208	1
ENSGALG00000015768	0.409617161	3.898074628	15.92726616	6.58E-05	0.002367134	1
ENSGALG00000001278	0.268071676	6.510636354	15.88425497	6.73E-05	0.00237495	1
ENSGALG00000004792	0.621824468	6.454733135	15.88300985	6.74E-05	0.00237495	1
ENSGALG00000003147	0.229606833	7.619408931	15.87929793	6.75E-05	0.00237495	1
ENSGALG00000001037	0.377738945	4.666006167	15.72300898	7.33E-05	0.002517292	1
ENSGALG00000004364	0.268920058	7.611909406	15.69953824	7.42E-05	0.002519901	1
ENSGALG00000027626	1.731112808	1.32911183	15.69545401	7.44E-05	0.002519901	1
ENSGALG00000026200	0.567406504	2.52009114	15.63682717	7.67E-05	0.002558407	1
ENSGALG00000007552	0.496552776	6.720378675	15.63428333	7.68E-05	0.002558407	1
ENSGALG00000001513	0.318976874	7.414142445	15.62419389	7.73E-05	0.002558407	1
ENSGALG00000011975	0.435658427	3.787980167	15.555973	8.01E-05	0.002614072	1
ENSGALG00000002967	0.244152019	5.969551597	15.49461677	8.27E-05	0.002666613	1
ENSGALG00000005893	0.348088749	4.813247868	15.38368703	8.77E-05	0.00278686	1
ENSGALG00000005598	0.214124316	6.8913597	15.37584557	8.81E-05	0.00278686	1
ENSGALG00000028994	0.268006942	8.359167136	15.36633894	8.86E-05	0.002793093	1
ENSGALG00000003499	0.302719535	6.172381863	15.29409132	9.20E-05	0.00287786	1
ENSGALG00000024120	0.44873051	4.923291516	15.24329714	9.45E-05	0.002948135	1
ENSGALG00000008671	1.656731574	0.590595528	15.23090291	9.51E-05	0.002959371	1
ENSGALG00000010987	0.541905088	7.425680903	15.21038221	9.62E-05	0.00297531	1
ENSGALG00000011489	0.969137911	3.48848201	15.18714263	9.74E-05	0.002995737	1
ENSGALG00000010976	0.261838504	7.391793773	15.17886876	9.78E-05	0.003000716	1
ENSGALG00000007416	0.379107136	9.398304051	15.12166731	0.0001008	0.003068006	1
ENSGALG00000007141	0.465807294	6.816816449	15.11286508	0.000101271	0.003074058	1
ENSGALG00000013853	0.26276926	6.326898083	15.08999712	0.000102505	0.00308136	1
ENSGALG00000009298	0.338444847	7.220047693	15.07327819	0.000103417	0.003089376	1
ENSGALG00000014222	0.287086612	7.799788244	15.0301372	0.000105808	0.003152463	1
ENSGALG00000016496	0.354885787	7.410795142	15.01878035	0.000106447	0.003163144	1
ENSGALG00000027010	0.85316201	1.59558172	15.00131427	0.000107436	0.00317584	1
ENSGALG00000009945	0.732122741	4.454201637	14.99528934	0.00010778	0.003177677	1
ENSGALG00000008181	0.394167723	6.267738579	14.97724946	0.000108815	0.003199847	1
ENSGALG00000010678	0.227950391	7.094968557	14.86969048	0.000115199	0.003335459	1
ENSGALG00000026717	0.640193931	6.695122508	14.83050739	0.000117617	0.003366928	1
ENSGALG00000013748	0.786225467	3.654494604	14.73691972	0.000123602	0.003489286	1
ENSGALG00000009348	0.37574448	7.223536795	14.72658921	0.000124281	0.003499708	1
ENSGALG00000027090	0.717810771	5.085694709	14.68995842	0.00012672	0.003551167	1
ENSGALG00000015932	0.39980828	4.713975522	14.62204069	0.000131369	0.003644766	1
ENSGALG00000005960	0.585493518	3.757237015	14.58021615	0.000134317	0.003705619	1
ENSGALG00000015448	0.369825688	5.598858228	14.55559178	0.000136084	0.003738838	1
ENSGALG00000003558	0.484867512	5.720926365	14.49366972	0.000140631	0.003832552	1
ENSGALG00000001732	0.604812292	5.696757566	14.49070622	0.000140853	0.003832552	1
ENSGALG00000006897	0.342464301	7.281260951	14.47714586	0.00014187	0.003850963	1
ENSGALG00000001972	0.267891905	6.450879634	14.45910334	0.000143236	0.003869425	1
ENSGALG00000014713	0.660657057	3.189077618	14.45408289	0.000143618	0.003870493	1
ENSGALG00000011735	0.75250414	5.340511618	14.42902039	0.000145542	0.003913004	1
ENSGALG00000010744	0.232882918	6.351214972	14.40079159	0.00014774	0.003953275	1
ENSGALG00000006011	0.348652163	5.35315645	14.35543216	0.000151342	0.00400884	1
ENSGALG00000026782	1.105989326	1.014305857	14.32969521	0.000153426	0.00403325	1
ENSGALG00000012497	0.369622149	6.239645232	14.31688289	0.000154473	0.00403325	1
ENSGALG00000016568	0.236966955	6.753247735	14.31326798	0.00015477	0.00403325	1
ENSGALG00000020557	0.353719624	5.217298215	14.30404993	0.00015553	0.004037342	1
ENSGALG00000002850	0.301505039	6.776925255	14.26827804	0.000158514	0.004089352	1
ENSGALG00000001473	0.225210096	6.334801145	14.22530046	0.000162175	0.004152572	1
ENSGALG00000001772	0.396018767	6.115086629	14.19677588	0.000164652	0.004196963	1
ENSGALG00000005517	0.637146864	3.258066982	14.1019371	0.000173165	0.004364695	1
ENSGALG00000014773	0.333837021	8.379763151	14.07917477	0.000175274	0.004384551	1
ENSGALG00000008380	0.237835438	7.652460277	14.04148909	0.000178821	0.004428855	1
ENSGALG00000029077	0.60241637	7.313707077	14.03108791	0.000179813	0.004433296	1
ENSGALG00000005475	0.401507696	7.137408628	14.00430827	0.000182392	0.004477333	1
ENSGALG00000008911	0.522580532	5.3280588	13.95018486	0.000187719	0.004548766	1
ENSGALG00000012301	0.216349859	6.741513521	13.90773534	0.000192007	0.004595861	1
ENSGALG00000009445	0.611889529	4.997237254	13.90677567	0.000192105	0.004595861	1
ENSGALG00000007928	0.246051933	6.509552984	13.87860451	0.000195006	0.00461186	1
ENSGALG00000005699	0.233184881	6.46295852	13.87650327	0.000195224	0.00461186	1
ENSGALG00000014892	0.334022656	6.816535618	13.87232725	0.000195658	0.00461247	1
ENSGALG00000003591	0.633256807	3.16327128	13.83991065	0.000199063	0.004680029	1
ENSGALG00000011434	0.820034709	4.730013658	13.83717236	0.000199353	0.004680029	1
ENSGALG00000015803	0.246436224	7.475868519	13.78937416	0.00020449	0.004770859	1
ENSGALG00000000154	0.287893233	5.831653652	13.76704365	0.000206935	0.00479835	1
ENSGALG00000010715	0.353844057	8.565618379	13.73645103	0.000210333	0.004857004	1
ENSGALG00000001412	0.352755546	6.236930492	13.69295626	0.00021526	0.004930466	1
ENSGALG00000014922	0.357687015	8.288244844	13.67568036	0.00021725	0.00496596	1
ENSGALG00000010774	0.291619366	6.787172328	13.6329224	0.000222254	0.005041874	1
ENSGALG00000000543	0.502327982	5.820274885	13.62782641	0.000222858	0.005041874	1
ENSGALG00000002111	0.577848295	6.125009885	13.62665044	0.000222997	0.005041874	1
ENSGALG00000012256	0.33069511	8.086184814	13.56764415	0.000230118	0.005095998	1
ENSGALG00000015816	0.449644284	6.754045571	13.56730719	0.000230159	0.005095998	1
ENSGALG00000006949	0.437277838	6.125488427	13.5282288	0.000235002	0.005152456	1
ENSGALG00000008791	0.267056274	6.274399883	13.51757848	0.000236339	0.005161977	1
ENSGALG00000000336	0.28417315	6.229563928	13.45381206	0.000244509	0.005261545	1
ENSGALG00000009611	0.233037415	7.104055433	13.45291721	0.000244626	0.005261545	1
ENSGALG00000000860	0.323291118	7.010172387	13.43975928	0.000246347	0.005288504	1
ENSGALG00000004564	0.276419475	6.679857082	13.41638541	0.000249436	0.005335443	1
ENSGALG00000009374	0.736938033	1.056279584	13.37392058	0.000255147	0.005436085	1
ENSGALG00000015596	0.201315122	8.298034456	13.30035103	0.000265356	0.005564711	1
ENSGALG00000008497	0.339745366	8.226145546	13.27708431	0.00026867	0.005598397	1
ENSGALG00000003111	0.289275411	6.202048712	13.27676951	0.000268715	0.005598397	1
ENSGALG00000010649	0.570620234	4.871765151	13.2617056	0.000270883	0.005633171	1
ENSGALG00000020331	0.460054115	5.708918326	13.25477437	0.000271887	0.005643644	1
ENSGALG00000004192	0.257271487	6.257652274	13.2417783	0.000273778	0.00567248	1
ENSGALG00000010811	0.286870863	7.971378076	13.16253652	0.000285602	0.005867579	1
ENSGALG00000017153	0.304256578	8.131452091	13.14185074	0.000288772	0.00590728	1
ENSGALG00000015022	0.417453017	7.111376987	13.13619757	0.000289645	0.005913512	1
ENSGALG00000009705	0.71767314	2.444278253	13.07620048	0.000299071	0.006063043	1
ENSGALG00000006035	0.363860086	7.633799589	13.06241767	0.00030128	0.006075102	1
ENSGALG00000006017	0.390688205	7.095058011	12.98775245	0.000313535	0.006253632	1
ENSGALG00000016518	0.330738623	5.19586518	12.96978794	0.000316558	0.00625971	1
ENSGALG00000009152	0.676727939	3.048666112	12.96906159	0.000316681	0.00625971	1
ENSGALG00000016926	0.554211546	3.974772322	12.96338676	0.000317642	0.00625971	1
ENSGALG00000026278	0.402527836	3.590714511	12.90209601	0.000328214	0.006434369	1
ENSGALG00000014652	0.232709907	6.034499942	12.88972862	0.00033039	0.006454615	1
ENSGALG00000016040	0.245871102	7.6874509	12.84243	0.000338847	0.006578149	1
ENSGALG00000021487	0.297064028	6.379962207	12.83559699	0.000340087	0.006578149	1
ENSGALG00000028037	1.110550593	3.533226296	12.8349259	0.000340209	0.006578149	1
ENSGALG00000015987	0.261072213	7.447747723	12.80312342	0.000346041	0.006631032	1
ENSGALG00000002078	0.411902145	6.261719078	12.80082077	0.000346467	0.006631032	1
ENSGALG00000011596	0.27980268	6.628205699	12.78934321	0.000348599	0.006657405	1
ENSGALG00000006404	0.308246681	7.209492027	12.77261796	0.00035173	0.006694669	1
ENSGALG00000006443	1.910381859	1.651859911	12.72472521	0.000360853	0.006802589	1
ENSGALG00000005826	0.481743353	2.343781994	12.71027712	0.000363652	0.006811361	1
ENSGALG00000003242	0.976895315	2.638389704	12.7060189	0.000364481	0.006811361	1
ENSGALG00000014689	0.60129755	2.513757203	12.70542859	0.000364596	0.006811361	1
ENSGALG00000011254	0.317738378	6.823824323	12.65409299	0.000374744	0.006981732	1
ENSGALG00000011159	0.662140491	3.443392575	12.62208731	0.000381215	0.007057003	1
ENSGALG00000012402	0.234441799	6.281078792	12.61479727	0.000382705	0.00707284	1
ENSGALG00000003297	0.228750183	7.765136036	12.59641203	0.000386488	0.007131082	1
ENSGALG00000009554	0.324399281	5.055042114	12.58755212	0.000388324	0.007141627	1
ENSGALG00000007838	0.284984889	7.451689372	12.57588921	0.000390755	0.007152189	1
ENSGALG00000007157	0.791421213	1.577737625	12.57568073	0.000390799	0.007152189	1
ENSGALG00000009885	0.385703884	6.163268807	12.50766582	0.000405286	0.00733697	1
ENSGALG00000021647	1.511950834	0.183145936	12.50394605	0.000406093	0.00733697	1
ENSGALG00000010381	0.40920768	6.268241031	12.46851588	0.000413869	0.007431328	1
ENSGALG00000015528	0.390402954	4.13325261	12.46815665	0.000413948	0.007431328	1
ENSGALG00000002192	0.508748468	10.20770144	12.46452323	0.000414754	0.007433978	1
ENSGALG00000019147	0.590792345	6.176324504	12.45933341	0.000415908	0.007442848	1
ENSGALG00000007920	0.523547446	3.164416827	12.43197903	0.000422044	0.00750508	1
ENSGALG00000028601	0.352564486	4.737560298	12.42744208	0.000423071	0.007510675	1
ENSGALG00000014656	0.210209496	6.857003752	12.40806903	0.000427483	0.007554201	1
ENSGALG00000013851	0.201302508	6.683580295	12.37744683	0.000434551	0.007608124	1
ENSGALG00000011368	0.241395312	5.137814848	12.37733622	0.000434577	0.007608124	1
ENSGALG00000012281	0.368920721	4.51505385	12.34235653	0.000442796	0.007689658	1
ENSGALG00000023146	0.656541858	5.466717434	12.34014814	0.00044332	0.007689658	1
ENSGALG00000008839	0.318836392	7.460304019	12.33475155	0.000444603	0.007696949	1
ENSGALG00000003689	0.360634765	4.52942383	12.33265289	0.000445103	0.007696949	1
ENSGALG00000005086	0.513235442	7.598463707	12.32852539	0.000446089	0.007702191	1
ENSGALG00000011826	0.761800727	7.50461472	12.32260112	0.000447507	0.007714878	1
ENSGALG00000008045	0.266286263	5.86404934	12.27747242	0.000458459	0.007862403	1
ENSGALG00000014936	0.218516851	5.979804932	12.25723144	0.000463459	0.007869736	1
ENSGALG00000003661	0.383635792	7.497933948	12.24842032	0.000465652	0.007895112	1
ENSGALG00000000685	0.256252269	6.865878995	12.21411503	0.000474293	0.007993607	1
ENSGALG00000012966	0.286027133	6.250150968	12.17984375	0.000483087	0.008117585	1
ENSGALG00000011209	0.236679969	8.681433285	12.15619551	0.000489251	0.008184621	1
ENSGALG00000013867	0.266905979	7.028332686	12.13860174	0.000493888	0.008244212	1
ENSGALG00000003712	0.308387595	7.21270981	12.13512821	0.000494809	0.008244212	1
ENSGALG00000003863	0.313016059	7.799852474	12.13164665	0.000495733	0.008244212	1
ENSGALG00000011734	0.669737082	4.189436086	12.12851169	0.000496567	0.008245939	1
ENSGALG00000011639	0.436552659	4.332027683	12.1010848	0.000503925	0.008331363	1
ENSGALG00000016123	0.568387205	3.589620531	12.07870747	0.000510009	0.008370889	1
ENSGALG00000004363	0.218997309	7.323564766	12.07316408	0.000511528	0.008383419	1
ENSGALG00000000703	0.679513821	5.53938981	12.04067386	0.000520522	0.008475537	1
ENSGALG00000011784	1.304657181	1.724924159	12.0186748	0.000526701	0.008545276	1
ENSGALG00000005074	0.489217631	4.971588161	12.01087887	0.000528909	0.008556507	1
ENSGALG00000016541	0.513870977	3.818156624	11.94972847	0.000546553	0.008741759	1
ENSGALG00000007528	0.20978618	7.352842848	11.94306035	0.000548513	0.008760692	1
ENSGALG00000006313	0.309065841	6.817208893	11.93177744	0.000551845	0.008767848	1
ENSGALG00000013135	0.261746098	8.448227686	11.93102835	0.000552067	0.008767848	1
ENSGALG00000009260	0.347049329	4.082368349	11.92731573	0.000553168	0.008773	1
ENSGALG00000001803	0.17685609	7.056564024	11.91193501	0.000557754	0.008833327	1
ENSGALG00000016164	0.704989604	5.778182316	11.90176352	0.000560808	0.008865198	1
ENSGALG00000014085	0.476464096	4.42244649	11.90000826	0.000561337	0.008865198	1
ENSGALG00000000573	0.342733408	4.697441564	11.8900022	0.000564361	0.008888088	1
ENSGALG00000005026	0.815129891	2.174382488	11.88620378	0.000565513	0.008893828	1
ENSGALG00000027602	0.70585337	4.090776842	11.86839345	0.000570946	0.008954343	1
ENSGALG00000000843	0.423675419	6.142083168	11.84479202	0.000578228	0.009026682	1
ENSGALG00000003487	0.399012481	7.026773876	11.84147081	0.000579261	0.009026682	1
ENSGALG00000017165	0.253417825	6.669926464	11.8405218	0.000579556	0.009026682	1
ENSGALG00000024103	0.21658607	8.706547685	11.82141487	0.000585533	0.009069745	1
ENSGALG00000008487	0.295198776	5.214060038	11.77367218	0.000600743	0.009241956	1
ENSGALG00000016302	0.303381308	6.80765533	11.76691778	0.000602927	0.009254144	1
ENSGALG00000014256	0.215528689	8.698562651	11.75971924	0.000605264	0.00927359	1
ENSGALG00000026364	0.311565036	7.686494379	11.75536026	0.000606683	0.009282738	1
ENSGALG00000008115	0.303793346	5.407777327	11.7351096	0.00061332	0.009371592	1
ENSGALG00000026151	0.475577667	2.841530662	11.70356522	0.000623805	0.009518201	1
ENSGALG00000001943	0.433352116	4.757512034	11.68991287	0.000628398	0.009550303	1
ENSGALG00000012702	0.25163706	6.74776725	11.68622767	0.000629644	0.009556375	1
ENSGALG00000011013	0.364697169	4.489702857	11.68058756	0.000631556	0.009572228	1
ENSGALG00000011153	0.519272136	8.08318662	11.67814892	0.000632384	0.009572228	1
ENSGALG00000015136	0.451488493	3.049335562	11.62578859	0.000650437	0.009753957	1
ENSGALG00000001750	0.196385058	7.522064723	11.61491314	0.000654251	0.009795442	1
ENSGALG00000009896	0.222360781	6.69814924	11.61296131	0.000654938	0.009795442	1
ENSGALG00000010426	0.285450112	6.877423495	11.59669647	0.000660691	0.009855377	1
ENSGALG00000028853	0.311834145	6.391873718	11.56391884	0.00067244	0.00999104	1
ENSGALG00000006008	0.89752215	0.217869066	11.5281635	0.000685497	0.01015831	1
ENSGALG00000007546	0.293214181	6.917118841	11.51985514	0.000688568	0.010180922	1
ENSGALG00000016050	0.223949134	7.283551944	11.50905537	0.00069258	0.010209673	1
ENSGALG00000019231	0.566670875	3.679781893	11.50013519	0.000695911	0.010229133	1
ENSGALG00000004186	0.239137115	5.408526527	11.49849314	0.000696526	0.010229133	1
ENSGALG00000009104	0.348494598	4.093449357	11.4982503	0.000696617	0.010229133	1
ENSGALG00000005350	0.326509552	6.937160036	11.48535652	0.000701467	0.010270834	1
ENSGALG00000012442	0.496826313	4.986536627	11.47840507	0.000704095	0.01027215	1
ENSGALG00000009801	0.318851608	5.279968978	11.45233228	0.000714043	0.010363723	1
ENSGALG00000013646	0.25586439	4.98173577	11.40389918	0.000732901	0.010515562	1
ENSGALG00000015083	0.541247923	5.361932675	11.38542455	0.000740226	0.010593962	1
ENSGALG00000003842	0.663999831	3.842402952	11.37534401	0.000744254	0.010611263	1
ENSGALG00000006785	0.452361635	7.32231605	11.35435966	0.000752711	0.01070512	1
ENSGALG00000006277	0.189568592	5.931088949	11.33716035	0.000759714	0.010766994	1
ENSGALG00000007386	0.267471712	8.016313898	11.33343525	0.000761239	0.010766994	1
ENSGALG00000023395	1.65291978	0.761862423	11.2896045	0.000779423	0.010949112	1
ENSGALG00000014343	0.455433121	6.119735116	11.25550143	0.000793874	0.01110833	1
ENSGALG00000022661	0.478776014	3.921259559	11.24815333	0.000797023	0.01113859	1
ENSGALG00000014277	0.353034747	4.524354287	11.24413131	0.000798752	0.011148954	1
ENSGALG00000005103	0.486227017	4.1579501	11.23129487	0.000804295	0.011204783	1
ENSGALG00000006889	0.410413346	4.31170155	11.23027778	0.000804736	0.011204783	1
ENSGALG00000012550	0.543211269	8.369812484	11.22685132	0.000806223	0.011205874	1
ENSGALG00000016217	0.233888265	7.524646811	11.22552591	0.000806799	0.011205874	1
ENSGALG00000003068	0.287652271	5.855772062	11.222322	0.000808193	0.011211446	1
ENSGALG00000024153	0.252553062	5.342717296	11.2122846	0.000812576	0.011244621	1
ENSGALG00000005462	0.814141912	0.774415795	11.18901891	0.000822828	0.011300859	1
ENSGALG00000009327	0.168469049	7.864414474	11.1872324	0.000823621	0.011300859	1
ENSGALG00000012848	0.406351514	6.11237464	11.18717696	0.000823646	0.011300859	1
ENSGALG00000008507	0.332387722	8.054687633	11.1715405	0.000830616	0.011350885	1
ENSGALG00000005757	0.320810522	9.187976825	11.16998592	0.000831313	0.011350885	1
ENSGALG00000002845	1.006958288	0.415887556	11.16312852	0.000834391	0.011352655	1
ENSGALG00000003778	0.24600475	4.906930265	11.15969958	0.000835935	0.011352655	1
ENSGALG00000026821	0.294212985	6.587253142	11.15851378	0.000836469	0.011352655	1
ENSGALG00000002583	0.354972958	8.796756548	11.12291793	0.000852675	0.01153103	1
ENSGALG00000010370	0.285272192	5.4896666	11.09811774	0.000864154	0.011644421	1
ENSGALG00000005162	0.269806062	5.285945269	11.08817568	0.000868799	0.011679142	1
ENSGALG00000007248	0.432223348	6.935942436	11.07679399	0.000874148	0.011696178	1
ENSGALG00000023925	1.023753404	0.655124441	11.0759652	0.000874539	0.011696178	1
ENSGALG00000011134	0.249761157	5.582072528	11.04741213	0.000888111	0.011798291	1
ENSGALG00000015833	0.940655339	3.936768907	11.04302356	0.000890216	0.0118106	1
ENSGALG00000002945	0.329295134	4.54441822	11.03895599	0.000892171	0.0118106	1
ENSGALG00000005519	0.823217472	4.942267898	11.01031743	0.000906061	0.011947641	1
ENSGALG00000014769	0.334624484	4.417775149	11.00221925	0.000910029	0.01197674	1
ENSGALG00000006388	0.265524734	7.870045094	10.98945108	0.000916319	0.012031488	1
ENSGALG00000005868	0.325268709	5.311275063	10.96714308	0.000927416	0.012163049	1
ENSGALG00000003701	0.182104382	6.429408679	10.95174128	0.000935157	0.012221981	1
ENSGALG00000015429	0.824311158	3.496872642	10.94393516	0.000939105	0.012237645	1
ENSGALG00000003717	0.375060975	8.726118091	10.90100759	0.00096112	0.012489025	1
ENSGALG00000002398	0.218086527	6.863346731	10.88437577	0.000969789	0.012555914	1
ENSGALG00000010074	0.248356518	7.29337355	10.88116412	0.000971472	0.012555914	1
ENSGALG00000017096	0.360405359	5.076479659	10.8763211	0.000974015	0.012558752	1
ENSGALG00000004268	0.267619335	5.613223424	10.86825171	0.000978268	0.012581556	1
ENSGALG00000002165	0.584969021	2.698842902	10.86576246	0.000979584	0.012584146	1
ENSGALG00000012308	0.239523636	5.912848767	10.86299529	0.000981049	0.012588641	1
ENSGALG00000014182	0.490285216	4.001724902	10.85622906	0.00098464	0.012620379	1
ENSGALG00000019555	0.75999054	4.303572941	10.85135393	0.000987235	0.012624987	1
ENSGALG00000015959	0.200922441	5.91768736	10.82332106	0.001002295	0.012803077	1
ENSGALG00000014878	0.310105274	8.026306837	10.81390616	0.001007405	0.012853808	1
ENSGALG00000008051	0.27999981	7.12099253	10.80598596	0.001011724	0.012894346	1
ENSGALG00000009549	0.228218922	7.398146955	10.77185864	0.00103055	0.013073642	1
ENSGALG00000028500	0.631071552	3.623235218	10.74028998	0.001048279	0.013240679	1
ENSGALG00000004004	0.175717885	6.873150961	10.68655978	0.001079167	0.01355501	1
ENSGALG00000008088	0.335989846	6.438135024	10.67389334	0.001086582	0.013617848	1
ENSGALG00000026154	0.349112822	6.815472857	10.64564683	0.001103303	0.013766294	1
ENSGALG00000011564	0.359030712	6.204716191	10.63642396	0.001108819	0.013786984	1
ENSGALG00000003883	0.451047746	6.921549937	10.61400065	0.001122346	0.013911669	1
ENSGALG00000017086	1.00668351	0.777576398	10.61009506	0.001124719	0.013925798	1
ENSGALG00000012280	0.225504404	6.886807792	10.60308072	0.001128994	0.013963416	1
ENSGALG00000001487	0.18872227	6.636374909	10.59542844	0.001133676	0.01399068	1
ENSGALG00000004881	0.194879135	6.538534483	10.58837983	0.001138007	0.014018754	1
ENSGALG00000028440	0.244825905	8.28081805	10.58332426	0.001141123	0.01402948	1
ENSGALG00000015264	0.386742222	6.077627431	10.58224375	0.00114179	0.01402948	1
ENSGALG00000003392	0.238681209	8.223552434	10.57656103	0.001145305	0.014057376	1
ENSGALG00000012468	0.214779531	7.063736893	10.56705435	0.00115121	0.014114513	1
ENSGALG00000002478	0.17696449	8.935216347	10.56279759	0.001153864	0.014125631	1
ENSGALG00000014011	0.244948155	5.929624922	10.54745423	0.001163482	0.01421866	1
ENSGALG00000008903	0.301112795	7.280317892	10.52078819	0.001180391	0.014378617	1
ENSGALG00000003227	0.722299647	3.676273395	10.51651495	0.001183124	0.014396375	1
ENSGALG00000003299	0.33606339	7.480332421	10.49842333	0.001194765	0.014475623	1
ENSGALG00000024335	0.348259753	3.183755404	10.4896362	0.00120046	0.014510724	1
ENSGALG00000000834	0.309684996	7.44324195	10.47711105	0.001208626	0.014549899	1
ENSGALG00000001073	0.531455488	2.65459514	10.47139373	0.001212372	0.014563943	1
ENSGALG00000006430	0.251105464	5.791025426	10.45489113	0.001223251	0.014647882	1
ENSGALG00000003277	0.362026435	6.390113469	10.44991173	0.001226553	0.014671863	1
ENSGALG00000006868	0.469969187	2.893783002	10.44157398	0.001232102	0.014722645	1
ENSGALG00000003837	0.619024612	7.074926406	10.43168225	0.001238719	0.014738417	1
ENSGALG00000005787	0.258857108	5.042854612	10.43151483	0.001238831	0.014738417	1
ENSGALG00000008661	0.930279359	4.906302338	10.4279067	0.001241253	0.014738417	1
ENSGALG00000000544	0.346325129	4.763225912	10.41926128	0.001247078	0.014761007	1
ENSGALG00000012705	0.43450219	4.205598009	10.39440957	0.001263974	0.014929702	1
ENSGALG00000010664	0.774231386	2.04226057	10.38981939	0.00126712	0.014943422	1
ENSGALG00000015524	0.403282195	6.204175295	10.38885472	0.001267782	0.014943422	1
ENSGALG00000005730	0.442911628	3.447675287	10.38442954	0.001270824	0.01496366	1
ENSGALG00000005918	0.303631736	4.028608539	10.37108037	0.001280046	0.015056543	1
ENSGALG00000004998	0.205894725	6.208165304	10.31835037	0.00131714	0.015392329	1
ENSGALG00000011795	0.243045382	7.335241748	10.31218329	0.001321548	0.015400335	1
ENSGALG00000027305	0.374877475	5.227986367	10.27771156	0.001346468	0.015613399	1
ENSGALG00000001701	0.245317585	6.14681949	10.26072379	0.001358924	0.015679083	1
ENSGALG00000012422	0.274826827	6.585523899	10.24180307	0.001372933	0.015770294	1
ENSGALG00000009156	0.251540688	5.975356511	10.21665528	0.00139178	0.015906865	1
ENSGALG00000006571	0.227360525	6.724733152	10.21236102	0.001395025	0.015927825	1
ENSGALG00000009356	0.446757457	4.661160919	10.19573552	0.001407658	0.015998246	1
ENSGALG00000007550	0.448338893	3.98232517	10.19549099	0.001407845	0.015998246	1
ENSGALG00000009450	0.232351714	7.466728727	10.19307146	0.001409693	0.015998246	1
ENSGALG00000015608	0.900420569	0.562590014	10.18673328	0.001414547	0.016032162	1
ENSGALG00000012992	0.342637014	8.084809198	10.18007632	0.001419663	0.016046882	1
ENSGALG00000008681	0.321382259	4.230505797	10.16757089	0.001429325	0.016139934	1
ENSGALG00000001910	0.262955584	5.004589261	10.14426549	0.001447508	0.016312638	1
ENSGALG00000006646	0.248173838	8.237779953	10.13214237	0.00145706	0.016324164	1
ENSGALG00000000189	0.441853222	6.573399135	10.12995311	0.001458791	0.016324164	1
ENSGALG00000011505	0.201072324	7.796906855	10.11786077	0.001468393	0.016384484	1
ENSGALG00000005546	0.393570055	3.535148976	10.1145508	0.001471033	0.016397732	1
ENSGALG00000014388	0.269579878	6.457611553	10.10055455	0.001482247	0.016493267	1
ENSGALG00000009362	0.515957687	5.386570909	10.08729488	0.001492951	0.016531798	1
ENSGALG00000003165	0.298466569	5.536055393	10.07257954	0.001504922	0.016612349	1
ENSGALG00000012965	0.353634412	5.377554252	10.06415246	0.001511821	0.016632891	1
ENSGALG00000015842	0.71047684	6.970337795	10.06261358	0.001513084	0.016632891	1
ENSGALG00000016206	0.359370271	6.082193515	10.05713732	0.001517589	0.016653654	1
ENSGALG00000005569	0.184657496	6.802279127	10.05356308	0.001520536	0.016669795	1
ENSGALG00000007142	0.322692974	7.698701606	10.04386082	0.001528565	0.016725345	1
ENSGALG00000006286	0.478890557	5.351668437	10.03086237	0.001539389	0.016752134	1
ENSGALG00000001482	0.196967103	7.532489009	10.00892149	0.001557837	0.016882052	1
ENSGALG00000014286	0.199784755	7.725646832	10.0042501	0.001561794	0.016908701	1
ENSGALG00000016830	0.37698082	4.939977478	9.999905702	0.001565482	0.016932402	1
ENSGALG00000015416	0.201765767	5.915037046	9.993778755	0.0015707	0.016965811	1
ENSGALG00000010620	0.251170569	5.373810674	9.990991743	0.001573079	0.016965811	1
ENSGALG00000002693	0.276455916	5.354038832	9.976938398	0.00158513	0.017066598	1
ENSGALG00000021031	0.432267595	4.786782595	9.976571207	0.001585446	0.017066598	1
ENSGALG00000016262	0.489149799	3.091221116	9.972960235	0.001588559	0.017083816	1
ENSGALG00000005656	0.218109831	6.07985914	9.968524229	0.001592391	0.017108731	1
ENSGALG00000004413	0.294133375	5.18006703	9.955674085	0.001603544	0.017212185	1
ENSGALG00000008445	0.531863863	4.119504947	9.949247316	0.001609152	0.017239603	1
ENSGALG00000012914	0.352464092	6.558142764	9.906597793	0.001646873	0.017560423	1
ENSGALG00000015850	0.177782634	6.403474185	9.897792209	0.001654772	0.017610528	1
ENSGALG00000014074	0.500579951	5.029358929	9.895377339	0.001656945	0.017610528	1
ENSGALG00000005540	0.53770668	4.415740204	9.894416563	0.00165781	0.017610528	1
ENSGALG00000009427	0.173937543	6.704205532	9.872126685	0.001678014	0.01775131	1
ENSGALG00000016776	0.332290422	6.555484864	9.871585421	0.001678508	0.01775131	1
ENSGALG00000014226	0.308050166	6.695240814	9.866823015	0.001682858	0.017759661	1
ENSGALG00000011614	0.824059961	2.174178394	9.853492212	0.001695097	0.017872112	1
ENSGALG00000002796	0.214521189	6.266767092	9.848894027	0.001699339	0.017900126	1
ENSGALG00000011384	0.453992523	6.169631899	9.842831051	0.001704949	0.017932621	1
ENSGALG00000021378	0.49525587	4.325099266	9.833264691	0.001713839	0.018002483	1
ENSGALG00000006567	0.556926485	6.483406506	9.815814763	0.001730176	0.018104962	1
ENSGALG00000023526	0.424983414	4.649956802	9.812289236	0.001733496	0.018104962	1
ENSGALG00000003568	0.435152863	5.663227446	9.81208962	0.001733684	0.018104962	1
ENSGALG00000027434	0.299800231	5.96938118	9.810736157	0.00173496	0.018104962	1
ENSGALG00000006180	0.286327919	7.138336063	9.809789438	0.001735854	0.018104962	1
ENSGALG00000015858	0.234167465	6.354425207	9.807973874	0.001737568	0.018104962	1
ENSGALG00000014840	1.145494327	0.016962241	9.807490517	0.001738025	0.018104962	1
ENSGALG00000009081	0.305725612	5.993745775	9.733354816	0.001809539	0.018746161	1
ENSGALG00000001730	0.229000908	8.247518038	9.723000896	0.001819761	0.018799076	1
ENSGALG00000008162	0.238236566	5.718645118	9.721441426	0.001821306	0.018799076	1
ENSGALG00000005894	0.234964585	7.185117717	9.709566635	0.001833112	0.01888641	1
ENSGALG00000017038	0.288241962	5.172125158	9.707806451	0.001834869	0.018887275	1
ENSGALG00000004111	0.264023533	6.523434603	9.704999129	0.001837674	0.018894787	1
ENSGALG00000005088	0.214062131	7.168049747	9.691664293	0.001851058	0.018984694	1
ENSGALG00000027805	0.277242709	6.532053875	9.689805902	0.001852931	0.018986659	1
ENSGALG00000011248	0.268742958	6.398714769	9.683459516	0.001859342	0.018998368	1
ENSGALG00000008734	0.500719634	3.523117006	9.683138725	0.001859667	0.018998368	1
ENSGALG00000016243	0.178740001	6.738840518	9.682015791	0.001860804	0.018998368	1
ENSGALG00000003792	0.356129379	9.121401661	9.679587895	0.001863264	0.019006304	1
ENSGALG00000012154	0.217958946	6.879983758	9.677456897	0.001865427	0.019011188	1
ENSGALG00000007028	0.659918436	5.396388792	9.665578238	0.001877527	0.019058598	1
ENSGALG00000005820	0.299226385	8.144972431	9.665477451	0.00187763	0.019058598	1
ENSGALG00000008910	0.556483783	2.664834836	9.662958983	0.001880205	0.019058598	1
ENSGALG00000000132	0.235366114	7.014235592	9.660491001	0.001882733	0.019067103	1
ENSGALG00000002971	0.371318233	7.376541793	9.631826313	0.001912344	0.019266857	1
ENSGALG00000004089	0.33249958	6.427709459	9.619942695	0.001924757	0.019302274	1
ENSGALG00000017139	0.200296183	6.101947805	9.616750384	0.001928106	0.019318699	1
ENSGALG00000007196	0.232839446	6.563223364	9.593688224	0.001952474	0.01950247	1
ENSGALG00000003819	0.406927134	4.909654685	9.591331347	0.001954981	0.01950247	1
ENSGALG00000009942	0.365566425	5.868396361	9.591236021	0.001955083	0.01950247	1
ENSGALG00000001025	0.289957693	5.56871933	9.563429104	0.00198492	0.019708952	1
ENSGALG00000015538	0.413897013	6.925023219	9.560721502	0.00198785	0.019708952	1
ENSGALG00000016738	0.523932358	3.673143471	9.560582647	0.001988	0.019708952	1
ENSGALG00000009230	0.202579579	7.487915001	9.555386302	0.001993636	0.019727748	1
ENSGALG00000015355	0.369663557	8.559918385	9.549775394	0.001999739	0.019727748	1
ENSGALG00000025672	0.56585663	1.664138415	9.549188559	0.002000378	0.019727748	1
ENSGALG00000006325	0.455899296	3.31462098	9.544792582	0.002005175	0.019757796	1
ENSGALG00000005524	0.577655717	3.476480535	9.533316165	0.002017752	0.019864391	1
ENSGALG00000011620	0.28566682	7.289550085	9.524284751	0.002027706	0.019927638	1
ENSGALG00000001420	0.231794326	7.545563443	9.479893337	0.00207736	0.020348464	1
ENSGALG00000008836	0.334048463	8.272639639	9.47246237	0.002085792	0.020374364	1
ENSGALG00000016686	0.204612695	6.509543994	9.469422587	0.002089251	0.020375723	1
ENSGALG00000007307	0.176012464	7.734349963	9.464862119	0.002094452	0.020405996	1
ENSGALG00000003976	0.261683757	5.213298807	9.461426071	0.002098379	0.020426631	1
ENSGALG00000001182	0.29150728	7.156733938	9.454737484	0.002106044	0.020433882	1
ENSGALG00000006157	0.191046758	7.168711151	9.454726538	0.002106057	0.020433882	1
ENSGALG00000008807	0.162229459	6.337835403	9.454460926	0.002106362	0.020433882	1
ENSGALG00000006480	0.351271117	6.579624741	9.443167501	0.002119371	0.02054244	1
ENSGALG00000025584	0.902575526	0.182967896	9.378988369	0.002194866	0.021093133	1
ENSGALG00000013747	0.228590586	7.17815401	9.371992085	0.002203259	0.021155787	1
ENSGALG00000026971	0.294793597	6.249252749	9.351819097	0.002227643	0.021335487	1
ENSGALG00000012739	0.297115679	7.049848662	9.347341069	0.002233092	0.021369556	1
ENSGALG00000012356	0.159809754	7.462022364	9.343194659	0.00223815	0.021399824	1
ENSGALG00000015133	0.711069815	1.450067197	9.338445366	0.002243958	0.021400228	1
ENSGALG00000014880	0.341832024	5.673890838	9.33557914	0.002247471	0.021400228	1
ENSGALG00000006254	0.190482342	5.925033441	9.319780176	0.002266932	0.02152918	1
ENSGALG00000002240	0.474602439	2.721855272	9.316326756	0.002271209	0.021533575	1
ENSGALG00000015444	0.20953477	6.835473222	9.311151889	0.002277632	0.021576363	1
ENSGALG00000006390	0.232909999	6.404758736	9.292426855	0.002301031	0.021725121	1
ENSGALG00000014721	0.530791054	3.230681594	9.254220294	0.002349533	0.022053975	1
ENSGALG00000005575	0.168813337	7.208485261	9.246982436	0.002358838	0.022104563	1
ENSGALG00000011152	0.233014234	5.050839575	9.240316803	0.00236744	0.022148411	1
ENSGALG00000003427	0.263128485	6.458074942	9.229173045	0.002381892	0.022265169	1
ENSGALG00000012685	0.411738205	5.822128896	9.222685646	0.002390347	0.022300466	1
ENSGALG00000004347	0.227293635	5.85368998	9.218710254	0.002395542	0.022300466	1
ENSGALG00000008058	0.461184586	6.370066618	9.214820178	0.002400638	0.022329492	1
ENSGALG00000010365	0.395249467	3.217189011	9.181683154	0.002444491	0.022630299	1
ENSGALG00000003818	0.272262542	8.740311313	9.173055138	0.002456042	0.022713865	1
ENSGALG00000017047	0.154595915	6.661595657	9.166159234	0.002465314	0.022758131	1
ENSGALG00000009946	0.250324919	7.434301767	9.16500098	0.002466875	0.022758131	1
ENSGALG00000013738	0.160631582	7.654567952	9.162170574	0.002470693	0.022774751	1
ENSGALG00000005198	0.215079583	6.473878562	9.149123143	0.002488373	0.022881682	1
ENSGALG00000008501	0.581930252	2.614759419	9.143679187	0.002495787	0.022931189	1
ENSGALG00000004275	0.260625375	5.358210847	9.138495892	0.002502868	0.022940245	1
ENSGALG00000008725	0.224070589	5.94800653	9.13160441	0.002512313	0.023008142	1
ENSGALG00000007302	0.202990016	6.338548703	9.125991517	0.002520033	0.023060137	1
ENSGALG00000006613	0.565350119	8.48117422	9.123594259	0.002523337	0.023063714	1
ENSGALG00000000636	0.3813132	6.579694769	9.114194516	0.002536336	0.023078411	1
ENSGALG00000007932	0.381544318	5.228837149	9.109621784	0.002542684	0.023098948	1
ENSGALG00000010697	0.407222366	5.472820257	9.07200761	0.00259552	0.023446885	1
ENSGALG00000008978	0.327004968	8.619420271	9.069349454	0.002599295	0.023454538	1
ENSGALG00000012696	0.191124849	6.653873956	9.051614294	0.00262463	0.023594626	1
ENSGALG00000005390	0.445526163	4.83859121	9.051488706	0.00262481	0.023594626	1
ENSGALG00000012207	0.319344518	5.363819034	9.0503115	0.002626501	0.023594626	1
ENSGALG00000006872	0.18524738	6.194677881	9.02907236	0.002657193	0.023851369	1
ENSGALG00000011848	0.254951143	6.054508535	9.024051606	0.002664501	0.023897974	1
ENSGALG00000005655	0.425732682	3.270093989	9.01615979	0.00267603	0.023946895	1
ENSGALG00000028803	0.422525625	3.560334129	9.009730411	0.00268546	0.023946895	1
ENSGALG00000006628	0.189721058	5.843461234	9.008794197	0.002686836	0.023946895	1
ENSGALG00000015170	0.351385989	6.547149214	9.005853524	0.002691163	0.023946895	1
ENSGALG00000003325	0.298134424	4.498714115	9.000164302	0.002699553	0.023995795	1
ENSGALG00000007744	0.293529113	4.993450501	8.999247331	0.002700908	0.023995795	1
ENSGALG00000004812	0.341010419	6.794275393	8.990026066	0.002714571	0.024098222	1
ENSGALG00000005977	0.429590491	4.074113399	8.958531563	0.002761768	0.024402099	1
ENSGALG00000016162	0.236281725	5.176736011	8.956069417	0.002765493	0.024415904	1
ENSGALG00000011528	0.342854874	6.721964606	8.950030221	0.00277465	0.024450291	1
ENSGALG00000026181	0.579281187	2.391193627	8.949218467	0.002775883	0.024450291	1
ENSGALG00000011456	0.299671874	5.820156378	8.936600327	0.002795125	0.024565915	1
ENSGALG00000017040	1.600565229	0.330454534	8.925499218	0.002812165	0.024635349	1
ENSGALG00000015576	0.398888633	6.14433064	8.92244916	0.002816865	0.024657396	1
ENSGALG00000008545	0.191991828	6.573098185	8.919254941	0.002821796	0.024681426	1
ENSGALG00000011175	0.414431673	4.077612116	8.910681576	0.002835074	0.024759211	1
ENSGALG00000008615	0.63483149	0.780507127	8.902787487	0.002847357	0.024794868	1
ENSGALG00000009698	0.467788983	5.982873665	8.901966986	0.002848636	0.024794868	1
ENSGALG00000002554	0.354251503	3.946042569	8.900540128	0.002850863	0.024794868	1
ENSGALG00000004750	0.220991831	6.139202464	8.893686219	0.002861584	0.024837056	1
ENSGALG00000013189	0.320544107	5.619771482	8.891671596	0.002864743	0.024845378	1
ENSGALG00000011618	0.288479851	5.716571863	8.883136803	0.002878166	0.024923506	1
ENSGALG00000005685	0.297201029	5.980860057	8.860902367	0.002913435	0.025151766	1
ENSGALG00000001208	0.278257902	4.91604355	8.854778928	0.002923225	0.025217005	1
ENSGALG00000008081	0.374079413	7.260457751	8.849611757	0.002931512	0.025269189	1
ENSGALG00000023660	0.313793598	5.258137841	8.845839835	0.002937577	0.025282865	1
ENSGALG00000011366	0.688051498	0.834831258	8.839899433	0.002947154	0.025345972	1
ENSGALG00000000771	0.66115338	7.068393433	8.834687474	0.002955582	0.025399115	1
ENSGALG00000002132	0.860083614	0.303261117	8.813986759	0.002989302	0.025630367	1
ENSGALG00000010619	0.215620579	6.600003942	8.793963004	0.00302229	0.025795117	1
ENSGALG00000014933	0.279136311	7.0488285	8.790581008	0.003027898	0.025804546	1
ENSGALG00000005122	0.722374137	0.746926688	8.787668908	0.003032735	0.025805497	1
ENSGALG00000004466	0.294909547	5.321250652	8.765723681	0.003069443	0.025984194	1
ENSGALG00000010119	0.448464895	2.54476094	8.762213009	0.003075357	0.025993129	1
ENSGALG00000007167	0.420730414	5.324010594	8.762140796	0.003075478	0.025993129	1
ENSGALG00000008369	0.594414819	4.151031753	8.760489553	0.003078264	0.025993129	1
ENSGALG00000000721	0.205907904	6.485225429	8.758127863	0.003082253	0.025993129	1
ENSGALG00000014209	0.203076582	5.808339789	8.75049678	0.003095177	0.026082643	1
ENSGALG00000012292	0.442861555	5.441478576	8.737393349	0.003117499	0.026251151	1
ENSGALG00000011343	0.615712365	1.026140191	8.73248085	0.003125909	0.026302357	1
ENSGALG00000012258	0.242188513	6.674644281	8.714073402	0.003157629	0.026509995	1
ENSGALG00000009982	0.493352094	4.569679664	8.707864195	0.003168402	0.02658068	1
ENSGALG00000016231	0.212058942	10.86209917	8.705125945	0.003173165	0.026596986	1
ENSGALG00000000390	0.216810462	4.939527625	8.704039649	0.003175056	0.026596986	1
ENSGALG00000016953	0.174044287	6.238525261	8.670086229	0.003234759	0.026979007	1
ENSGALG00000005206	0.297871021	5.136105308	8.667262834	0.003239774	0.026979007	1
ENSGALG00000010980	0.799553582	0.753818361	8.658037756	0.003256218	0.02708808	1
ENSGALG00000010446	0.252594541	6.229551551	8.646272077	0.003277312	0.027211332	1
ENSGALG00000024254	0.759761548	1.366929457	8.643273169	0.003282711	0.027216135	1
ENSGALG00000010734	0.186201719	6.763686914	8.640768187	0.003287228	0.027233586	1
ENSGALG00000004935	0.179203449	7.745323257	8.634934752	0.003297771	0.027266932	1
ENSGALG00000003681	0.207423842	8.278967435	8.627202012	0.003311799	0.027296956	1
ENSGALG00000014834	0.266445225	6.728886819	8.62339493	0.003318727	0.027334113	1
ENSGALG00000011808	0.837445714	0.451144309	8.61102252	0.003341347	0.027460325	1
ENSGALG00000007169	0.177269169	6.187567513	8.606881032	0.003348953	0.027492033	1
ENSGALG00000024255	0.731933386	2.161412239	8.60405128	0.00335416	0.027505577	1
ENSGALG00000015443	0.472031638	3.324510217	8.594003655	0.003372717	0.027619568	1
ENSGALG00000003447	0.2343727	5.144810669	8.593876245	0.003372953	0.027619568	1
ENSGALG00000003719	0.458900772	7.034823106	8.589384881	0.003381282	0.027648548	1
ENSGALG00000004455	0.286177866	7.524386448	8.583464811	0.003392293	0.027677579	1
ENSGALG00000025788	0.311794345	3.043479055	8.582112565	0.003394813	0.027678142	1
ENSGALG00000013793	0.418531504	4.913914162	8.558095257	0.003439891	0.02800523	1
ENSGALG00000008152	0.181092341	6.111401767	8.554785415	0.003446151	0.02803598	1
ENSGALG00000008974	0.209735911	6.672389608	8.550557253	0.003454165	0.028047563	1
ENSGALG00000014009	0.321883728	4.646078395	8.550103075	0.003455027	0.028047563	1
ENSGALG00000000311	0.62916571	4.75411247	8.547266779	0.003460414	0.028063554	1
ENSGALG00000010030	0.320092309	7.405300711	8.537898982	0.003478269	0.028155278	1
ENSGALG00000013021	0.230495328	7.15249513	8.536094529	0.003481719	0.028163016	1
ENSGALG00000006502	0.487678885	4.036024018	8.53322129	0.00348722	0.028187318	1
ENSGALG00000004625	0.199345913	6.947906102	8.527205273	0.003498765	0.028260414	1
ENSGALG00000002929	0.218611557	8.518648418	8.482373611	0.003586039	0.028780066	1
ENSGALG00000009428	0.471272025	7.393176157	8.47913067	0.003592437	0.028810939	1
ENSGALG00000022804	0.299272024	6.068507588	8.475437439	0.003599738	0.028834772	1
ENSGALG00000016284	0.330516984	6.133801034	8.474407347	0.003601777	0.028834772	1
ENSGALG00000000993	0.28863668	7.342561477	8.472632453	0.003605293	0.028834772	1
ENSGALG00000010869	0.338875928	5.587153594	8.472465884	0.003605623	0.028834772	1
ENSGALG00000012148	0.330134786	3.756494207	8.46358348	0.003623273	0.028849764	1
ENSGALG00000016065	0.245796291	7.333813716	8.461636544	0.003627154	0.028849764	1
ENSGALG00000007408	0.615983232	5.694278426	8.447635883	0.003655183	0.029025544	1
ENSGALG00000008413	0.187003875	6.346300022	8.446168721	0.003658133	0.029028556	1
ENSGALG00000005078	0.281719265	8.203498251	8.437746195	0.003675115	0.029122381	1
ENSGALG00000016456	0.324580825	4.883650856	8.434910376	0.00368085	0.029147378	1
ENSGALG00000010189	0.192974669	6.391359181	8.416185543	0.003718952	0.029366718	1
ENSGALG00000007271	0.216486954	7.319350289	8.409888393	0.003731856	0.029448019	1
ENSGALG00000015250	0.234023054	8.343923991	8.399398914	0.003753451	0.029577089	1
ENSGALG00000011869	0.355689564	7.666526236	8.390863802	0.003771117	0.029612968	1
ENSGALG00000004504	0.749082255	2.679824452	8.372980563	0.003808405	0.029719772	1
ENSGALG00000017902	0.795898174	0.848435385	8.356344515	0.00384343	0.029869242	1
ENSGALG00000026728	0.164331984	6.46300642	8.3530937	0.003850312	0.029881597	1
ENSGALG00000003378	0.323390695	4.496774046	8.345023852	0.003867451	0.029968781	1
ENSGALG00000003160	0.438300429	4.817541531	8.337886822	0.003882673	0.030050135	1
ENSGALG00000011428	0.181473083	6.764213462	8.330083919	0.003899386	0.030096967	1
ENSGALG00000012321	0.218071658	6.361103636	8.30540211	0.003952733	0.030416601	1
ENSGALG00000027275	0.231841247	4.690133771	8.298384257	0.003968037	0.030468687	1
ENSGALG00000026422	0.406951525	7.141975654	8.297740201	0.003969444	0.030468687	1
ENSGALG00000005856	0.325303017	7.12983679	8.291505111	0.003983096	0.030505146	1
ENSGALG00000006450	0.207068035	5.599453159	8.290779773	0.003984687	0.030505146	1
ENSGALG00000003572	0.294264692	6.906877143	8.286206163	0.003994736	0.030561355	1
ENSGALG00000003789	0.418548576	5.423504231	8.273339688	0.004023144	0.030716252	1
ENSGALG00000003284	0.183827418	8.421413876	8.271209111	0.004027867	0.030731539	1
ENSGALG00000000671	0.492169803	6.726221839	8.26909956	0.00403255	0.030746493	1
ENSGALG00000021251	0.338703701	7.359986705	8.266149923	0.004039107	0.030775706	1
ENSGALG00000019891	0.240491807	6.398349375	8.246555159	0.004082941	0.030914519	1
ENSGALG00000008038	0.182668148	9.452538164	8.245445035	0.004085439	0.030914519	1
ENSGALG00000027793	0.486015652	2.098794757	8.242456674	0.004092171	0.030915709	1
ENSGALG00000027428	0.370870495	6.357507932	8.240430453	0.004096742	0.030922731	1
ENSGALG00000004156	0.173005653	6.212179523	8.238503337	0.004101094	0.030934902	1
ENSGALG00000016037	0.28107872	4.503142899	8.220416236	0.00414217	0.031182254	1
ENSGALG00000009114	0.363206107	3.994129157	8.215910564	0.004152467	0.03121815	1
ENSGALG00000002715	0.161752229	8.164236026	8.213007694	0.004159115	0.031241709	1
ENSGALG00000016443	0.213365595	6.763303116	8.212127024	0.004161135	0.031241709	1
ENSGALG00000014822	0.255511925	5.381738695	8.209314934	0.004167588	0.031269373	1
ENSGALG00000001740	0.237727866	6.961845297	8.20727211	0.004172283	0.031283811	1
ENSGALG00000007992	0.175755609	7.1346838	8.195325752	0.004199845	0.031450442	1
ENSGALG00000016378	0.395457893	4.804037915	8.190849421	0.004210221	0.031485911	1
ENSGALG00000028473	0.39273675	5.34987772	8.186768429	0.004219702	0.031526267	1
ENSGALG00000005125	0.251027126	4.21580235	8.184852041	0.004224162	0.031526267	1
ENSGALG00000010960	0.715298412	2.41412469	8.182230364	0.004230272	0.031546717	1
ENSGALG00000015463	0.516477605	4.267240199	8.177210777	0.004241994	0.031546717	1
ENSGALG00000002505	0.409211636	2.637669672	8.176317614	0.004244083	0.031546717	1
ENSGALG00000003361	0.556666889	4.536444123	8.175514498	0.004245962	0.031546717	1
ENSGALG00000027799	0.18511638	5.142846923	8.175302586	0.004246458	0.031546717	1
ENSGALG00000012202	0.161917049	6.08577744	8.170216488	0.004258382	0.031572984	1
ENSGALG00000001023	0.259288481	5.26334755	8.168677893	0.004261996	0.031579043	1
ENSGALG00000003763	0.238920162	5.313371559	8.163928462	0.004273171	0.031620347	1
ENSGALG00000016282	0.178593079	6.579839261	8.153256836	0.00429839	0.031769512	1
ENSGALG00000012246	0.174847014	7.359496139	8.153017765	0.004298956	0.031769512	1
ENSGALG00000011952	0.375614309	3.362741496	8.15005157	0.004305994	0.031775161	1
ENSGALG00000008907	0.352473762	4.733620504	8.149281004	0.004307824	0.031775161	1
ENSGALG00000016285	0.351388128	3.782964087	8.140221443	0.0043294	0.031802908	1
ENSGALG00000008991	0.210928491	6.610980601	8.139193091	0.004331856	0.031802908	1
ENSGALG00000014013	0.263367953	7.874680222	8.137805827	0.004335171	0.031802908	1
ENSGALG00000003634	0.18217847	8.525294717	8.136927229	0.004337272	0.031802908	1
ENSGALG00000012865	0.457591282	5.161241828	8.134773024	0.004342428	0.031820052	1
ENSGALG00000003454	0.177215789	8.152910704	8.118999056	0.004380374	0.032035738	1
ENSGALG00000007643	0.208564434	6.574255654	8.099045629	0.004428857	0.032327509	1
ENSGALG00000005772	0.362967019	5.16239179	8.090727649	0.00444923	0.03243428	1
ENSGALG00000016990	0.34395082	4.586708417	8.076110099	0.004485262	0.032591751	1
ENSGALG00000012093	0.196964954	7.57035623	8.061528408	0.004521503	0.032812858	1
ENSGALG00000012059	0.231298795	6.935445173	8.051283831	0.004547142	0.032977731	1
ENSGALG00000016497	0.205297993	5.427599704	8.047981565	0.004555438	0.032997348	1
ENSGALG00000013824	0.374498489	6.554699219	8.047880896	0.004555691	0.032997348	1
ENSGALG00000020410	0.347865496	5.0529118	8.035866852	0.004586006	0.033153123	1
ENSGALG00000003143	0.154880986	6.827883094	8.028869468	0.004603757	0.033260153	1
ENSGALG00000014867	0.16472901	6.087932439	8.023293911	0.004617951	0.033320063	1
ENSGALG00000005368	0.301184762	4.948636356	8.017093831	0.004633787	0.033391654	1
ENSGALG00000011990	0.493214717	4.002965124	8.014984101	0.004639188	0.033409255	1
ENSGALG00000006418	0.203983174	7.997420917	8.011860459	0.004647197	0.033424298	1
ENSGALG00000012400	0.2461305	5.497051375	8.000180877	0.004677268	0.033576419	1
ENSGALG00000012635	0.301267496	5.363205555	7.993383267	0.00469486	0.033660738	1
ENSGALG00000006622	0.22284121	4.505300038	7.959500227	0.004783562	0.033968182	1
ENSGALG00000003185	0.388966142	8.831672489	7.959106536	0.004784603	0.033968182	1
ENSGALG00000015311	0.378548316	5.411042647	7.956862358	0.004790539	0.033968814	1
ENSGALG00000010630	0.182519382	7.08466835	7.956275098	0.004792094	0.033968814	1
ENSGALG00000008010	0.374595377	6.191188341	7.953532367	0.004799361	0.033998988	1
ENSGALG00000006357	0.159155648	6.234749593	7.950640678	0.004807036	0.034028363	1
ENSGALG00000004098	0.183786892	8.070080924	7.945954975	0.004819498	0.034034878	1
ENSGALG00000006424	0.234741154	6.122485042	7.942276671	0.004829304	0.034061999	1
ENSGALG00000003627	0.262705461	7.917016847	7.942251445	0.004829371	0.034061999	1
ENSGALG00000008840	0.312191026	5.510489403	7.939509876	0.004836693	0.034089116	1
ENSGALG00000014627	0.373929238	4.704612025	7.932499963	0.004855467	0.034139433	1
ENSGALG00000020805	0.283467694	6.692509217	7.922065086	0.00488355	0.034294183	1
ENSGALG00000010270	0.208753674	6.431416453	7.920222503	0.004888526	0.034307791	1
ENSGALG00000008188	0.749338237	1.766249694	7.917674894	0.004895415	0.034308047	1
ENSGALG00000014952	0.447376979	4.13527467	7.916838895	0.004897677	0.034308047	1
ENSGALG00000028230	0.281197279	7.192367827	7.913725897	0.004906112	0.034340358	1
ENSGALG00000011917	0.244123429	5.810934601	7.90315966	0.004934852	0.034461565	1
ENSGALG00000009752	0.202324778	6.750756077	7.893079839	0.004962429	0.034589969	1
ENSGALG00000000195	0.502480057	4.980126566	7.882795231	0.004990728	0.03472182	1
ENSGALG00000012585	0.217200289	6.855329498	7.881879802	0.004993255	0.03472182	1
ENSGALG00000002639	0.220172451	5.908624349	7.881738742	0.004993645	0.03472182	1
ENSGALG00000006829	0.306694527	8.164225572	7.879713069	0.004999241	0.034739342	1
ENSGALG00000002928	0.167219322	6.914296853	7.876974433	0.005006818	0.034770593	1
ENSGALG00000002227	0.502840388	7.114183017	7.874418904	0.005013898	0.034776988	1
ENSGALG00000015344	0.281344929	4.815478539	7.867363782	0.005033498	0.03484872	1
ENSGALG00000016552	0.172003534	5.609132282	7.853807478	0.005071379	0.035067981	1
ENSGALG00000011232	0.203690334	5.283956424	7.851175581	0.005078767	0.035096972	1
ENSGALG00000023340	0.234274039	5.915797846	7.850100584	0.005081788	0.035096972	1
ENSGALG00000026906	0.211582442	5.121020436	7.847666348	0.005088635	0.035121611	1
ENSGALG00000017706	0.369128506	5.962758705	7.83383034	0.005127732	0.035327854	1
ENSGALG00000007015	0.323613489	5.728064623	7.82274365	0.005159282	0.035445126	1
ENSGALG00000010838	0.195832331	7.62202301	7.822334787	0.005160449	0.035445126	1
ENSGALG00000018528	0.940239217	1.371653749	7.820207073	0.005166528	0.035458168	1
ENSGALG00000005962	0.182605581	7.925828143	7.818374916	0.005171768	0.035458168	1
ENSGALG00000010020	0.189835898	6.274656498	7.813274144	0.005186385	0.03551526	1
ENSGALG00000011642	0.314544499	7.839646446	7.807858284	0.005201952	0.035600268	1
ENSGALG00000010848	0.209933922	6.603125828	7.802967751	0.00521605	0.035675125	1
ENSGALG00000028935	0.170849275	6.251557258	7.778372786	0.00528754	0.035946361	1
ENSGALG00000011704	0.164338341	6.372619478	7.768597286	0.005316232	0.036067761	1
ENSGALG00000003336	0.496796885	3.00614164	7.767681042	0.005318929	0.036067761	1
ENSGALG00000004467	0.240646157	6.707159415	7.766454263	0.005322543	0.036067761	1
ENSGALG00000023648	0.151716703	8.036912435	7.764289715	0.005328925	0.036067761	1
ENSGALG00000015157	0.216376487	7.120196075	7.762548283	0.005334065	0.036067761	1
ENSGALG00000001359	0.239852293	8.190915354	7.761032618	0.005338543	0.036067761	1
ENSGALG00000001976	0.181587323	6.866308637	7.760359577	0.005340533	0.036067761	1
ENSGALG00000015786	0.473854527	2.539528047	7.755344345	0.005355383	0.036103275	1
ENSGALG00000010311	0.4819857	5.220645588	7.752798581	0.005362937	0.036123995	1
ENSGALG00000013486	0.336190472	4.346874106	7.750000431	0.005371253	0.036123995	1
ENSGALG00000005024	0.495937751	3.492366556	7.744161157	0.005388649	0.036133686	1
ENSGALG00000009915	0.273902242	6.118737646	7.72867747	0.005435055	0.036358197	1
ENSGALG00000012656	0.290609673	5.34937021	7.724415472	0.005447899	0.036422546	1
ENSGALG00000000019	0.307870548	5.215048639	7.71742616	0.005469031	0.036498995	1
ENSGALG00000001692	0.193499995	6.194000142	7.675090627	0.005598828	0.037107272	1
ENSGALG00000007097	0.416212415	4.806260405	7.673780119	0.005602896	0.037107272	1
ENSGALG00000000951	0.586961733	3.78601789	7.669529648	0.005616109	0.037151206	1
ENSGALG00000008415	0.26898395	5.948124045	7.663155314	0.005635985	0.037260859	1
ENSGALG00000001213	0.295964682	5.409075414	7.659913322	0.005646122	0.037306031	1
ENSGALG00000012360	0.218756779	4.804234564	7.652756327	0.005668565	0.037387175	1
ENSGALG00000007595	0.37131192	5.967722898	7.636246819	0.005720683	0.037666443	1
ENSGALG00000008864	0.170634221	7.433282442	7.630772578	0.005738072	0.037741853	1
ENSGALG00000008660	0.267977533	6.759329021	7.63053727	0.00573882	0.037741853	1
ENSGALG00000000871	1.295453993	2.333649842	7.618599277	0.005776934	0.037948307	1
ENSGALG00000015708	0.406854834	4.104617992	7.611666893	0.005799185	0.038072325	1
ENSGALG00000013829	0.227582244	5.682629826	7.603750663	0.005824701	0.038182835	1
ENSGALG00000015105	0.190140157	6.908546928	7.596414744	0.005848448	0.038262271	1
ENSGALG00000008988	0.158707641	6.573771707	7.594002136	0.00585628	0.038291322	1
ENSGALG00000001108	0.211737243	4.524384428	7.589163422	0.005872019	0.038338299	1
ENSGALG00000025617	0.553951926	1.146159188	7.588662786	0.00587365	0.038338299	1
ENSGALG00000004225	0.139042581	6.979198773	7.57966026	0.005903056	0.038441358	1
ENSGALG00000008521	0.198739733	6.00224873	7.578106828	0.005908146	0.038452325	1
ENSGALG00000008472	0.166958827	8.210066282	7.565401472	0.00594994	0.038657492	1
ENSGALG00000006099	0.401556032	4.21303	7.557501185	0.00597608	0.038715945	1
ENSGALG00000024075	0.216506574	5.828702615	7.543854539	0.006021509	0.038941503	1
ENSGALG00000023516	0.201802919	7.345992908	7.542902736	0.006024691	0.038941503	1
ENSGALG00000015032	0.505116468	6.183891175	7.536677969	0.006045541	0.039015255	1
ENSGALG00000015553	0.258853672	6.989907567	7.536402193	0.006046466	0.039015255	1
ENSGALG00000001843	0.323147072	5.058074522	7.53416751	0.00605397	0.039041367	1
ENSGALG00000008217	0.373118109	3.423828866	7.529477381	0.006069751	0.039120794	1
ENSGALG00000003907	0.158785347	6.805785807	7.524238297	0.006087429	0.039205802	1
ENSGALG00000008630	0.299470358	6.338097414	7.523511709	0.006089885	0.039205802	1
ENSGALG00000016986	0.333275907	10.47862593	7.508893786	0.006139507	0.03939853	1
ENSGALG00000010253	0.207515896	5.853378092	7.505024325	0.006152711	0.039430427	1
ENSGALG00000025997	0.679983498	2.087898726	7.502715878	0.006160602	0.039458604	1
ENSGALG00000026178	0.322854094	4.394981774	7.490276348	0.006203304	0.039709583	1
ENSGALG00000013209	0.488120203	5.228523808	7.488986353	0.006207749	0.039715525	1
ENSGALG00000005020	0.243766903	4.125091544	7.483206965	0.006227705	0.039792513	1
ENSGALG00000008378	0.237474974	6.692051056	7.481765598	0.006232693	0.039792513	1
ENSGALG00000011960	0.532504438	3.79867355	7.478400384	0.006244352	0.039792513	1
ENSGALG00000001629	0.689241313	7.793166279	7.477833211	0.00624632	0.039792513	1
ENSGALG00000001179	0.141561672	6.045852824	7.477356326	0.006247974	0.039792513	1
ENSGALG00000017125	0.33341921	4.515724918	7.473763647	0.006260454	0.03984952	1
ENSGALG00000002871	0.17432081	6.113605201	7.457038031	0.00631889	0.04013099	1
ENSGALG00000010618	0.259397114	5.16238792	7.453466272	0.00633144	0.04016552	1
ENSGALG00000001550	0.197541961	6.647922749	7.447504273	0.006352447	0.040276155	1
ENSGALG00000007492	0.151184907	8.192035406	7.426413023	0.006427333	0.040625927	1
ENSGALG00000007119	0.18669238	4.862869022	7.421488458	0.006444948	0.040702657	1
ENSGALG00000007037	0.149816907	7.265301907	7.382208208	0.006587224	0.04138305	1
ENSGALG00000012067	0.380446212	2.880773941	7.381856805	0.006588511	0.04138305	1
ENSGALG00000008335	0.233135787	6.998894425	7.367131226	0.006642682	0.041648622	1
ENSGALG00000003955	0.363412066	6.831033796	7.359071375	0.006672524	0.041743017	1
ENSGALG00000006140	0.244809277	6.056715878	7.357366278	0.006678855	0.041759487	1
ENSGALG00000006355	0.22496456	6.025869796	7.353164763	0.006694481	0.041810884	1
ENSGALG00000002917	0.243561371	6.035091378	7.349593623	0.006707792	0.041850669	1
ENSGALG00000004905	0.178649829	6.139792192	7.349467171	0.006708263	0.041850669	1
ENSGALG00000012316	0.289607828	6.536554534	7.345594045	0.006722731	0.041917771	1
ENSGALG00000004435	0.213812666	6.954280604	7.329769664	0.006782174	0.042171979	1
ENSGALG00000001957	0.198826755	6.643012713	7.313692532	0.006843117	0.042410799	1
ENSGALG00000012075	0.283232848	6.908412199	7.310106457	0.006856786	0.042433088	1
ENSGALG00000012584	0.189500063	6.874436687	7.309791952	0.006857987	0.042433088	1
ENSGALG00000011311	0.186293221	6.895941992	7.30330188	0.006882801	0.042540006	1
ENSGALG00000009773	0.163913859	7.272809147	7.298366835	0.006901732	0.042633673	1
ENSGALG00000002110	0.45180799	3.58755452	7.295645428	0.006912193	0.042669401	1
ENSGALG00000015889	0.389178724	6.844872154	7.292934659	0.00692263	0.042669401	1
ENSGALG00000010361	0.181923688	9.207246204	7.285538867	0.006951188	0.042815313	1
ENSGALG00000005527	0.406541957	5.176358668	7.284841593	0.006953886	0.042815313	1
ENSGALG00000017213	0.392697811	2.947224177	7.279918831	0.006972969	0.042909407	1
ENSGALG00000003019	0.29264962	5.415262943	7.276318425	0.006986959	0.042941339	1
ENSGALG00000011535	0.374527614	5.400998841	7.258662333	0.007055983	0.043289124	1
ENSGALG00000014862	0.276495518	4.951319218	7.258122096	0.007058106	0.043289124	1
ENSGALG00000015428	0.520826197	5.37333206	7.257891168	0.007059013	0.043289124	1
ENSGALG00000028762	0.331253772	5.061081137	7.256895217	0.007062929	0.043289124	1
ENSGALG00000026298	0.341533797	4.336641419	7.249326812	0.00709276	0.043386481	1
ENSGALG00000010595	0.360440539	6.420774891	7.246761468	0.0071029	0.043401487	1
ENSGALG00000004088	0.251102098	8.481872952	7.241693191	0.007122978	0.043500629	1
ENSGALG00000019178	0.195525763	5.266104865	7.233972843	0.007153673	0.043617317	1
ENSGALG00000016768	0.264646878	5.358524095	7.23021972	0.007168643	0.043685008	1
ENSGALG00000008306	0.416482738	9.324870436	7.223441295	0.007195763	0.04374616	1
ENSGALG00000010827	0.245797858	6.986911242	7.221983009	0.007201611	0.04374616	1
ENSGALG00000010654	0.175824512	6.664963151	7.217858884	0.007218176	0.043821311	1
ENSGALG00000026998	0.414050129	4.483745964	7.214294722	0.007232523	0.043884818	1
ENSGALG00000016419	0.432481039	4.813158025	7.211445877	0.007244011	0.043907342	1
ENSGALG00000012457	1.295007259	0.401265696	7.207390682	0.007260397	0.043959467	1
ENSGALG00000007963	0.502990485	5.557346626	7.204374219	0.00727261	0.043993753	1
ENSGALG00000009823	0.38962059	5.585112351	7.204067816	0.007273852	0.043993753	1
ENSGALG00000005353	0.377295944	6.504985824	7.201545935	0.007284081	0.044031946	1
ENSGALG00000016015	0.145033169	6.767417133	7.198766786	0.00729537	0.044035031	1
ENSGALG00000029095	0.179611257	6.710209307	7.18728473	0.0073422	0.044265909	1
ENSGALG00000005412	0.175847661	5.375311958	7.184486165	0.007353661	0.044310319	1
ENSGALG00000017120	0.345391928	7.338417028	7.152825607	0.007484598	0.0447998	1
ENSGALG00000016245	0.212702165	6.085763024	7.145252197	0.00751627	0.044930268	1
ENSGALG00000001099	0.207753459	7.475230975	7.142767458	0.007526692	0.044930268	1
ENSGALG00000007291	0.273712434	5.803358333	7.126237459	0.007596397	0.045257871	1
ENSGALG00000026028	0.436056335	4.760302368	7.125601905	0.00759909	0.045257871	1
ENSGALG00000008026	0.181341203	5.168497745	7.124545933	0.007603567	0.045260663	1
ENSGALG00000010694	0.320401814	5.636558306	7.120033177	0.00762273	0.045326942	1
ENSGALG00000007788	0.310733115	5.381982316	7.117171977	0.007634905	0.045351575	1
ENSGALG00000000830	0.220806535	5.733898457	7.10972225	0.007666699	0.045492571	1
ENSGALG00000012513	0.345956086	5.225495203	7.091622514	0.00774451	0.045863448	1
ENSGALG00000000271	0.32799246	5.462141053	7.090543914	0.007749173	0.045863448	1
ENSGALG00000003862	0.259135972	5.855732828	7.079105	0.007798795	0.046069793	1
ENSGALG00000004578	0.205746868	7.758080694	7.078775526	0.007800229	0.046069793	1
ENSGALG00000013568	0.497910618	2.971202215	7.071006831	0.007834122	0.046216583	1
ENSGALG00000001327	0.855035375	0.20240798	7.070132276	0.007837947	0.046216583	1
ENSGALG00000014355	0.295131854	6.056217113	7.069411681	0.0078411	0.046216583	1
ENSGALG00000021694	0.189864249	6.239914256	7.06671085	0.007852929	0.046257315	1
ENSGALG00000008153	0.335292413	2.747259388	7.062830775	0.007869955	0.046320495	1
ENSGALG00000015905	0.500525424	1.798795037	7.057189813	0.007894774	0.046388795	1
ENSGALG00000010938	0.151915178	6.019339149	7.056923417	0.007895948	0.046388795	1
ENSGALG00000023023	0.331459903	4.327698439	7.050046615	0.007926319	0.046429083	1
ENSGALG00000005243	0.14153204	6.951736363	7.049701545	0.007927846	0.046429083	1
ENSGALG00000008614	0.17800312	7.234346416	7.04889206	0.007931429	0.046429083	1
ENSGALG00000016267	0.201400293	7.763708208	7.04325305	0.007956439	0.046527244	1
ENSGALG00000013935	0.147708582	7.411544434	7.032249405	0.008005473	0.046720239	1
ENSGALG00000003243	0.215185193	6.034950867	7.032139806	0.008005963	0.046720239	1
ENSGALG00000001648	0.19062891	6.602098093	7.030736968	0.008012237	0.046720239	1
ENSGALG00000010437	0.28677402	6.036389696	7.030283399	0.008014267	0.046720239	1
ENSGALG00000003702	0.178581869	7.815949805	7.02421693	0.008041463	0.046772969	1
ENSGALG00000022866	0.399340668	5.01731716	7.023646977	0.008044023	0.046772969	1
ENSGALG00000006342	0.229188758	4.170520431	7.021644368	0.008053024	0.046777135	1
ENSGALG00000004370	0.368943273	3.26609629	7.019475285	0.008062785	0.046809755	1
ENSGALG00000025674	0.770284423	0.13550487	7.009527172	0.008107709	0.046949872	1
ENSGALG00000015438	0.484686544	4.265316132	7.00769101	0.008116029	0.046949895	1
ENSGALG00000003107	0.159078591	7.293555645	7.001661468	0.00814341	0.047044976	1
ENSGALG00000008180	0.170678985	6.979145333	6.996969968	0.00816478	0.047111241	1
ENSGALG00000012718	0.173537102	6.710519445	6.995748183	0.008170355	0.047119331	1
ENSGALG00000000701	0.434245997	7.947048505	6.987633289	0.008207481	0.047282318	1
ENSGALG00000015027	0.348464566	6.665971923	6.986399005	0.008213143	0.047282318	1
ENSGALG00000013745	0.239027668	5.035841875	6.985914711	0.008215366	0.047282318	1
ENSGALG00000024171	0.383035522	3.041821624	6.983187814	0.008227892	0.047306191	1
ENSGALG00000013408	0.145751877	6.586872241	6.979797076	0.008243496	0.047371782	1
ENSGALG00000004671	0.229071621	5.504613139	6.973377798	0.008273118	0.047493673	1
ENSGALG00000004690	0.146716914	7.576918988	6.969457109	0.008291265	0.047571566	1
ENSGALG00000002219	0.147674758	6.321253448	6.967718298	0.008299326	0.047571566	1
ENSGALG00000001225	0.225759135	6.60439524	6.96670833	0.008304011	0.047571793	1
ENSGALG00000011131	0.232048513	6.461542629	6.965428421	0.008309953	0.047571793	1
ENSGALG00000003861	0.157070859	6.599843928	6.959833586	0.008335979	0.047660694	1
ENSGALG00000013732	0.281945716	4.59826701	6.953587195	0.008365133	0.047754845	1
[truncated: 33 more rows]
