# Supplementary material for: RNA sequencing-based analysis of the spleen transcriptome following infectious bronchitis virus infection of chickens selected for different mannose-binding lectin serum concentrations
Source: BMC Genomics. 2016 Jan 27;17:82. doi: 10.1186/s12864-016-2403-1 (PMC4729133; doi:10.1186/s12864-016-2403-1)
Supplement: Additional file 10: Table S8. — Differentially expressed genes (FDR < 0.05) for comparison between Week 1 and Week 3 infected L10L birds. (TXT 161 kb) [file 12864_2016_2403_MOESM10_ESM.txt]

genes	logFC	logCPM	LR	PValue	FDR	UpDownRegulated
ENSGALG00000003123	-1.288059118	4.41138347	63.57215556	1.55E-15	1.75E-11	-1
ENSGALG00000005823	-0.895495956	9.978522716	50.25470077	1.35E-12	7.62E-09	-1
ENSGALG00000016447	-0.708771428	9.120543943	47.3507356	5.94E-12	1.74E-08	-1
ENSGALG00000006564	-0.869044341	6.8266456	47.2737122	6.17E-12	1.74E-08	-1
ENSGALG00000012784	-1.606414014	8.337639387	46.15353784	1.09E-11	1.84E-08	-1
ENSGALG00000012726	-0.958689097	10.58948404	46.10936291	1.12E-11	1.84E-08	-1
ENSGALG00000007659	-0.73466793	8.134946014	46.07035417	1.14E-11	1.84E-08	-1
ENSGALG00000023622	-4.031864779	5.100120644	43.6543675	3.92E-11	5.24E-08	-1
ENSGALG00000012415	-0.773206654	8.826934106	43.42737693	4.40E-11	5.24E-08	-1
ENSGALG00000008551	-0.856886448	6.554773081	43.32301123	4.64E-11	5.24E-08	-1
ENSGALG00000015363	-0.843498592	5.509161549	42.95132704	5.61E-11	5.44E-08	-1
ENSGALG00000015629	-0.66420167	7.882959851	42.89320282	5.78E-11	5.44E-08	-1
ENSGALG00000008676	-0.891692665	7.05794572	42.46302616	7.20E-11	6.26E-08	-1
ENSGALG00000001435	-0.708140522	6.886606639	42.27604806	7.93E-11	6.39E-08	-1
ENSGALG00000001000	-1.100809251	10.09943526	41.95938518	9.32E-11	7.02E-08	-1
ENSGALG00000005796	-0.675969521	7.873678808	41.70048806	1.06E-10	7.51E-08	-1
ENSGALG00000005919	-2.411649614	6.681603169	38.92987428	4.39E-10	2.92E-07	-1
ENSGALG00000003815	-0.5828978	8.605275332	38.63908674	5.10E-10	3.20E-07	-1
ENSGALG00000019201	-0.760914327	5.541059182	38.1780225	6.46E-10	3.84E-07	-1
ENSGALG00000024485	-0.531771394	4.921710442	37.69289852	8.28E-10	4.68E-07	-1
ENSGALG00000028225	-2.219203024	2.809161062	37.26554791	1.03E-09	5.54E-07	-1
ENSGALG00000010073	-0.559517842	7.885021089	37.09325188	1.13E-09	5.65E-07	-1
ENSGALG00000000764	-0.767254636	7.605526942	37.05032548	1.15E-09	5.65E-07	-1
ENSGALG00000002362	-0.97451807	6.968179343	36.67648575	1.39E-09	6.56E-07	-1
ENSGALG00000007089	-0.546710874	7.621382595	36.42172755	1.59E-09	6.62E-07	-1
ENSGALG00000016417	-0.920789754	4.479363156	36.35933357	1.64E-09	6.62E-07	-1
ENSGALG00000029150	-1.18604181	3.766415501	36.32299015	1.67E-09	6.62E-07	-1
ENSGALG00000005946	-2.002791782	6.862973939	36.30079388	1.69E-09	6.62E-07	-1
ENSGALG00000016357	-0.973421482	7.100015378	36.29023341	1.70E-09	6.62E-07	-1
ENSGALG00000009941	-0.664532952	6.106373348	36.21342815	1.77E-09	6.66E-07	-1
ENSGALG00000014513	-1.129305271	4.51117715	35.68041602	2.32E-09	8.47E-07	-1
ENSGALG00000011657	-1.479571381	5.040148354	35.38472545	2.71E-09	9.55E-07	-1
ENSGALG00000004858	-0.9234859	4.967087163	34.99671595	3.30E-09	1.13E-06	-1
ENSGALG00000002805	-1.13288695	7.33530995	34.77264039	3.71E-09	1.23E-06	-1
ENSGALG00000016894	-0.462713507	8.3607619	34.30468292	4.71E-09	1.52E-06	-1
ENSGALG00000010526	-0.578600338	7.144468371	34.20675585	4.96E-09	1.55E-06	-1
ENSGALG00000012798	-0.714862867	8.398214947	33.72432854	6.35E-09	1.89E-06	-1
ENSGALG00000001005	-0.54973265	7.597695288	33.61892494	6.70E-09	1.94E-06	-1
ENSGALG00000014453	-1.468309538	6.006608343	33.45745991	7.28E-09	2.06E-06	-1
ENSGALG00000012352	-1.210965585	4.671760354	33.36292454	7.65E-09	2.11E-06	-1
ENSGALG00000012787	-1.314966329	2.716292207	33.19605343	8.33E-09	2.24E-06	-1
ENSGALG00000008348	-0.51321807	9.578104615	32.91393237	9.63E-09	2.53E-06	-1
ENSGALG00000008279	-1.324226322	3.131525748	32.85896335	9.91E-09	2.54E-06	-1
ENSGALG00000022850	-0.790401119	6.052388625	32.68682643	1.08E-08	2.72E-06	-1
ENSGALG00000004806	-0.764181126	7.138292356	32.4950892	1.19E-08	2.93E-06	-1
ENSGALG00000000085	-0.458440231	7.329989875	32.41329116	1.25E-08	2.99E-06	-1
ENSGALG00000021139	-1.843425047	12.67427446	32.12803173	1.44E-08	3.40E-06	-1
ENSGALG00000007300	-0.941796118	4.800552678	31.49457473	2.00E-08	4.52E-06	-1
ENSGALG00000014140	-0.478361789	6.501617855	31.19948563	2.33E-08	5.12E-06	-1
ENSGALG00000007233	-0.40229853	7.841316169	31.1731903	2.36E-08	5.12E-06	-1
ENSGALG00000003503	-0.774737617	6.384207017	31.13539353	2.41E-08	5.13E-06	-1
ENSGALG00000005063	-1.00822916	5.335326137	30.27255622	3.75E-08	7.71E-06	-1
ENSGALG00000004158	-0.917065096	2.832050583	30.19300283	3.91E-08	7.81E-06	-1
ENSGALG00000009940	-0.438411014	6.897095099	30.17853382	3.94E-08	7.81E-06	-1
ENSGALG00000011551	-1.544675287	11.68277283	30.1033815	4.10E-08	7.88E-06	-1
ENSGALG00000013569	-0.81805818	6.670067966	30.09461565	4.11E-08	7.88E-06	-1
ENSGALG00000002863	-0.648531527	8.031027675	29.77036836	4.86E-08	9.15E-06	-1
ENSGALG00000016442	-0.758481631	6.495411008	29.64838644	5.18E-08	9.59E-06	-1
ENSGALG00000017025	-0.640404944	5.287120706	29.03868393	7.09E-08	1.27E-05	-1
ENSGALG00000028519	-1.980966316	0.622363603	28.59683857	8.91E-08	1.52E-05	-1
ENSGALG00000005937	-1.917246451	7.225777481	28.06839608	1.17E-07	1.97E-05	-1
ENSGALG00000021142	-1.838060138	7.6773636	28.02029895	1.20E-07	1.99E-05	-1
ENSGALG00000010908	-0.453162473	5.832446485	27.88167382	1.29E-07	2.11E-05	-1
ENSGALG00000007404	-0.446316647	6.546792554	27.50041748	1.57E-07	2.53E-05	-1
ENSGALG00000001043	-0.617456882	6.520801631	27.36413238	1.69E-07	2.68E-05	-1
ENSGALG00000027425	-1.822884604	0.784940645	27.26907241	1.77E-07	2.78E-05	-1
ENSGALG00000008539	-0.514365387	6.000542196	27.13479957	1.90E-07	2.94E-05	-1
ENSGALG00000007593	-0.762762985	4.172275603	27.06871424	1.96E-07	3.00E-05	-1
ENSGALG00000012830	-0.805335253	6.861357846	26.96678197	2.07E-07	3.12E-05	-1
ENSGALG00000008172	-0.801704348	7.467476833	26.30003132	2.92E-07	4.23E-05	-1
ENSGALG00000005961	-0.780207171	5.924975569	26.22134257	3.04E-07	4.25E-05	-1
ENSGALG00000000196	-0.665864419	6.701840629	26.21241106	3.06E-07	4.25E-05	-1
ENSGALG00000023510	-0.428498504	9.073366689	26.19656005	3.08E-07	4.25E-05	-1
ENSGALG00000002210	-0.746230616	8.684308497	26.12734683	3.20E-07	4.30E-05	-1
ENSGALG00000006110	-0.869986418	5.841372568	25.95911688	3.49E-07	4.58E-05	-1
ENSGALG00000010302	-0.372483386	6.074029308	25.93367098	3.53E-07	4.59E-05	-1
ENSGALG00000006207	-0.570293767	7.388681692	25.86360214	3.66E-07	4.70E-05	-1
ENSGALG00000006809	-0.669920811	6.918514552	25.77154776	3.84E-07	4.88E-05	-1
ENSGALG00000005994	-0.633029159	6.683294253	25.62131105	4.15E-07	5.10E-05	-1
ENSGALG00000011689	-0.577385955	5.57188212	25.54485224	4.32E-07	5.25E-05	-1
ENSGALG00000006884	-0.373470391	6.251353601	25.15562036	5.29E-07	6.19E-05	-1
ENSGALG00000004239	-0.69023203	4.317291264	25.14494722	5.32E-07	6.19E-05	-1
ENSGALG00000002839	-0.615776215	5.980871111	24.85198075	6.19E-07	7.13E-05	-1
ENSGALG00000011516	-0.993225193	2.709260942	24.43135877	7.70E-07	8.69E-05	-1
ENSGALG00000004169	-0.436025246	7.779131313	24.41443208	7.77E-07	8.69E-05	-1
ENSGALG00000008741	-1.107985883	5.413685932	23.91481327	1.01E-06	0.000109417	-1
ENSGALG00000028683	-0.617372144	7.575114034	23.33112845	1.36E-06	0.000142588	-1
ENSGALG00000009448	-0.384091377	7.332918242	23.09553539	1.54E-06	0.000157555	-1
ENSGALG00000005907	-0.35092296	8.764889023	23.08647643	1.55E-06	0.000157555	-1
ENSGALG00000000272	-0.617873797	4.377588934	22.92894698	1.68E-06	0.000169482	-1
ENSGALG00000024076	-0.545299987	6.084889136	22.86942875	1.73E-06	0.000173265	-1
ENSGALG00000015522	-0.851760385	3.532379443	22.75196242	1.84E-06	0.00018257	-1
ENSGALG00000010481	-0.34491311	6.861948513	22.61671334	1.98E-06	0.00019418	-1
ENSGALG00000014370	-0.301872352	7.176252307	22.54717973	2.05E-06	0.000199363	-1
ENSGALG00000010017	-0.441936777	6.911267762	22.53298526	2.07E-06	0.000199363	-1
ENSGALG00000003039	-0.595594164	5.945953635	22.26299618	2.38E-06	0.000227509	-1
ENSGALG00000019036	-0.502528174	6.544019928	22.14178157	2.53E-06	0.000240299	-1
ENSGALG00000008110	-0.728206607	3.510252442	21.37669962	3.77E-06	0.000340864	-1
ENSGALG00000011881	-0.529745447	5.610773858	21.34096581	3.84E-06	0.000344521	-1
ENSGALG00000011740	-1.193419389	7.786845345	21.27413489	3.98E-06	0.000351169	-1
ENSGALG00000010748	-0.692343348	3.729503537	21.18763828	4.16E-06	0.000364532	-1
ENSGALG00000010170	-0.802288595	3.110032482	21.15466429	4.24E-06	0.000368005	-1
ENSGALG00000007191	-0.650023706	4.725101575	21.02908413	4.52E-06	0.000385641	-1
ENSGALG00000027592	-0.500531501	5.819235931	21.00701333	4.58E-06	0.000385641	-1
ENSGALG00000001053	-0.345545421	8.02196016	21.00571373	4.58E-06	0.000385641	-1
ENSGALG00000009971	-0.664674662	6.034697075	20.99258444	4.61E-06	0.000385641	-1
ENSGALG00000014320	-0.321742282	6.697684479	20.97851546	4.64E-06	0.000385641	-1
ENSGALG00000009233	-0.37357516	4.25070145	20.87689284	4.90E-06	0.000403683	-1
ENSGALG00000000304	-0.381737384	6.431945114	20.85984074	4.94E-06	0.000404341	-1
ENSGALG00000015421	-0.605421522	4.886263068	20.66385961	5.47E-06	0.00044469	-1
ENSGALG00000003764	-0.370568499	5.920368406	20.60583552	5.64E-06	0.000455099	-1
ENSGALG00000003154	-0.405905784	6.312538864	20.5692565	5.75E-06	0.000460588	-1
ENSGALG00000009583	-0.289727972	6.844651464	20.40822353	6.26E-06	0.000489259	-1
ENSGALG00000027591	-0.417701623	7.954756407	20.40013128	6.28E-06	0.000489259	-1
ENSGALG00000006147	-0.399230734	7.181952837	20.35915867	6.42E-06	0.000496424	-1
ENSGALG00000004833	-0.373156487	5.799473141	20.28095278	6.69E-06	0.000510146	-1
ENSGALG00000014899	-0.609142523	5.854738396	20.24301461	6.82E-06	0.000516871	-1
ENSGALG00000005966	-0.528212637	7.089957426	20.15822397	7.13E-06	0.000536694	-1
ENSGALG00000002321	-0.297703861	6.750652937	20.13139009	7.23E-06	0.000540672	-1
ENSGALG00000001220	-0.513765456	6.237231699	20.06088063	7.50E-06	0.00055229	-1
ENSGALG00000013107	-0.799898122	6.050946692	20.05310405	7.53E-06	0.00055229	-1
ENSGALG00000000970	-0.726335882	3.568942439	20.00337768	7.73E-06	0.000559573	-1
ENSGALG00000008586	-0.45360594	8.416466686	19.982585	7.82E-06	0.000562088	-1
ENSGALG00000015821	-0.344260361	7.90475677	19.83404601	8.45E-06	0.000599859	-1
ENSGALG00000012121	-0.547816169	6.918895458	19.79554739	8.62E-06	0.000607514	-1
ENSGALG00000015049	-0.276701213	7.772558205	19.77583352	8.71E-06	0.000607514	-1
ENSGALG00000007728	-0.693551704	5.293745882	19.70109873	9.05E-06	0.000624007	-1
ENSGALG00000010120	-0.630430707	4.977608232	19.6994387	9.06E-06	0.000624007	-1
ENSGALG00000016609	-0.710843636	3.974796613	19.68607318	9.13E-06	0.000624312	-1
ENSGALG00000014801	-0.536389258	5.808951537	19.66947817	9.21E-06	0.000624312	-1
ENSGALG00000009837	-0.523826464	3.827249811	19.6638653	9.23E-06	0.000624312	-1
ENSGALG00000010542	-0.386072787	7.057245041	19.61095716	9.49E-06	0.00063802	-1
ENSGALG00000016937	-0.647982391	3.377686604	19.55637815	9.77E-06	0.000652351	-1
ENSGALG00000013072	-0.597212179	4.584141348	19.54590877	9.82E-06	0.000652351	-1
ENSGALG00000000255	-0.434962145	7.520084239	19.309133	1.11E-05	0.000734134	-1
ENSGALG00000009854	-0.71120284	4.677136675	19.28296656	1.13E-05	0.000739937	-1
ENSGALG00000003307	-0.387247488	8.609656611	19.24574289	1.15E-05	0.000741571	-1
ENSGALG00000015480	-0.280304484	5.427323854	19.08816619	1.25E-05	0.000800811	-1
ENSGALG00000010607	-0.695775114	3.282383658	18.95293813	1.34E-05	0.000849963	-1
ENSGALG00000002722	-0.809272061	5.615092928	18.92063576	1.36E-05	0.000859647	-1
ENSGALG00000016067	-0.519566647	7.441813389	18.86791861	1.40E-05	0.000878825	-1
ENSGALG00000016088	-0.32351511	7.772926504	18.78778895	1.46E-05	0.000911467	-1
ENSGALG00000011020	-0.485970172	6.560276069	18.74429216	1.49E-05	0.000927371	-1
ENSGALG00000012802	-1.045355097	6.088665093	18.39727637	1.79E-05	0.00108861	-1
ENSGALG00000006355	-0.36820492	6.025869796	18.33735473	1.85E-05	0.00111144	-1
ENSGALG00000006326	-0.535140578	7.006056555	18.05932941	2.14E-05	0.001259333	-1
ENSGALG00000004442	-0.521761853	6.148375852	17.98834019	2.22E-05	0.001300407	-1
ENSGALG00000003630	-0.718354357	6.010759388	17.93582133	2.28E-05	0.001329896	-1
ENSGALG00000002513	-1.029390153	3.121339502	17.85244021	2.39E-05	0.001382332	-1
ENSGALG00000017148	-0.531606998	3.127457909	17.83610033	2.41E-05	0.001387139	-1
ENSGALG00000009492	-0.451020496	5.881011913	17.80743123	2.44E-05	0.001401049	-1
ENSGALG00000013811	-0.53037469	5.096353523	17.60435126	2.72E-05	0.001551027	-1
ENSGALG00000014961	-1.627944008	0.735463675	17.57521994	2.76E-05	0.001551605	-1
ENSGALG00000008179	-0.423341595	6.76498969	17.55100412	2.80E-05	0.001551605	-1
ENSGALG00000004161	-0.570784175	6.396344141	17.54687367	2.80E-05	0.001551605	-1
ENSGALG00000005727	-0.512838452	5.516319092	17.49468246	2.88E-05	0.001587007	-1
ENSGALG00000008272	-0.582645778	5.689954112	17.45347783	2.94E-05	0.001613907	-1
ENSGALG00000014525	-0.256751233	6.519864571	17.33801591	3.13E-05	0.001706701	-1
ENSGALG00000011603	-0.312786913	6.044883868	17.26588613	3.25E-05	0.001755766	-1
ENSGALG00000004250	-0.411250083	4.059771304	17.22960447	3.31E-05	0.001781094	-1
ENSGALG00000001018	-0.336503895	7.20706712	17.14246118	3.47E-05	0.001838439	-1
ENSGALG00000021136	-1.533827666	1.734510875	17.06471997	3.61E-05	0.001902887	-1
ENSGALG00000004263	-0.39994216	7.435637545	17.05565613	3.63E-05	0.001902887	-1
ENSGALG00000015388	-0.798292764	5.443700366	17.04840593	3.64E-05	0.001902887	-1
ENSGALG00000015618	-1.678162331	0.951273827	17.03295941	3.67E-05	0.001902887	-1
ENSGALG00000010535	-0.814761182	2.271477171	16.92626936	3.89E-05	0.002003689	-1
ENSGALG00000001616	-0.493962424	5.338853268	16.88317981	3.98E-05	0.002040377	-1
ENSGALG00000011468	-0.896667877	4.69518468	16.85123405	4.04E-05	0.002056316	-1
ENSGALG00000010195	-0.417303798	5.082246075	16.82658223	4.10E-05	0.0020646	-1
ENSGALG00000001281	-0.611058957	5.256558749	16.80029363	4.15E-05	0.002074874	-1
ENSGALG00000016931	-0.588889352	4.411313769	16.79110586	4.17E-05	0.002075759	-1
ENSGALG00000013722	-0.961252475	1.108146032	16.71498395	4.34E-05	0.002125904	-1
ENSGALG00000014753	-0.69161952	4.056038143	16.71267226	4.35E-05	0.002125904	-1
ENSGALG00000019690	-0.640127756	3.029920798	16.70408405	4.37E-05	0.002126344	-1
ENSGALG00000005171	-1.48023847	1.030036902	16.67831955	4.43E-05	0.002146169	-1
ENSGALG00000010265	-0.519363573	4.239400939	16.65096329	4.49E-05	0.002165155	-1
ENSGALG00000003153	-0.382954816	7.139542829	16.59093501	4.64E-05	0.002209427	-1
ENSGALG00000016112	-1.064499262	5.086539865	16.50775624	4.85E-05	0.002279641	-1
ENSGALG00000026433	-0.628593	5.592359159	16.46306164	4.96E-05	0.002324335	-1
ENSGALG00000027871	-0.592950836	4.30352528	16.37689767	5.19E-05	0.002416967	-1
ENSGALG00000007096	-0.647720456	5.005985332	16.36949954	5.21E-05	0.002416967	-1
ENSGALG00000001936	-1.604410505	0.25525194	16.36553345	5.22E-05	0.002416967	-1
ENSGALG00000015647	-0.31352533	6.00997886	16.33976259	5.29E-05	0.002440057	-1
ENSGALG00000025926	-0.887333735	7.163207931	16.32482605	5.34E-05	0.002449367	-1
ENSGALG00000007609	-0.428750194	5.636080677	16.29498342	5.42E-05	0.002478172	-1
ENSGALG00000004127	-1.431870124	0.548688043	16.23149533	5.61E-05	0.002552284	-1
ENSGALG00000015633	-0.476883712	4.828191491	16.19911269	5.70E-05	0.00258586	-1
ENSGALG00000008812	-0.33418826	8.053276645	16.16978448	5.79E-05	0.002610815	-1
ENSGALG00000003584	-0.585190582	7.510912078	16.16576554	5.80E-05	0.002610815	-1
ENSGALG00000021683	-0.32100343	6.704283232	16.01509444	6.28E-05	0.002804678	-1
ENSGALG00000012404	-0.526327669	4.614860556	15.94159218	6.53E-05	0.002904236	-1
ENSGALG00000017350	-0.370307933	6.530708106	15.93314637	6.56E-05	0.002905783	-1
ENSGALG00000025898	-0.478273535	4.859991528	15.85929484	6.82E-05	0.002989669	-1
ENSGALG00000005694	-0.247404328	6.976664645	15.83644306	6.91E-05	0.003008461	-1
ENSGALG00000010522	-0.284277938	6.367874638	15.83067737	6.93E-05	0.003008461	-1
ENSGALG00000003438	-0.509586124	4.820938034	15.79399417	7.06E-05	0.003055604	-1
ENSGALG00000013740	-0.443023388	4.302088006	15.7720804	7.14E-05	0.003079403	-1
ENSGALG00000005080	-0.294217936	5.947060482	15.71613567	7.36E-05	0.003159772	-1
ENSGALG00000008609	-0.458721449	6.746323844	15.64322699	7.65E-05	0.00325917	-1
ENSGALG00000007419	-0.889159996	4.626466783	15.61599723	7.76E-05	0.00329401	-1
ENSGALG00000012843	-0.400310318	4.858255593	15.56699678	7.96E-05	0.003355263	-1
ENSGALG00000028643	-0.443204918	3.897786076	15.54733322	8.05E-05	0.003365806	-1
ENSGALG00000006132	-0.423678887	5.993978406	15.54700848	8.05E-05	0.003365806	-1
ENSGALG00000010900	-0.53746408	5.418620281	15.50794183	8.22E-05	0.003423407	-1
ENSGALG00000028356	-0.304023125	7.04860998	15.28732642	9.23E-05	0.003777662	-1
ENSGALG00000010839	-0.428365956	7.019616614	15.27809888	9.28E-05	0.003782457	-1
ENSGALG00000005301	-0.326070741	4.473231408	15.25310925	9.40E-05	0.003819046	-1
ENSGALG00000003231	-0.400254101	5.817348438	15.24597999	9.44E-05	0.003819749	-1
ENSGALG00000009446	-1.560072444	0.041307076	15.20496644	9.64E-05	0.003875825	-1
ENSGALG00000016746	-0.415145135	6.940524418	15.10293757	0.000101805	0.004047814	-1
ENSGALG00000003563	-0.357989373	6.117341195	15.09080259	0.000102461	0.004047861	-1
ENSGALG00000006525	-0.450569727	4.934316653	15.08324442	0.000102872	0.004047861	-1
ENSGALG00000009365	-0.422611352	5.432328359	15.08307947	0.000102881	0.004047861	-1
ENSGALG00000017073	-0.396077656	5.847527805	14.98548728	0.000108341	0.004233179	-1
ENSGALG00000001773	-0.40469768	3.493299054	14.97800273	0.000108772	0.004235348	-1
ENSGALG00000001942	-0.29870463	5.444955133	14.95460874	0.000110129	0.004273449	-1
ENSGALG00000001642	-0.33844206	5.281802564	14.81491591	0.000118594	0.004478799	-1
ENSGALG00000005160	-0.427855258	7.212376835	14.80491112	0.000119225	0.004487614	-1
ENSGALG00000003484	-0.451904638	4.397583652	14.78641607	0.0001204	0.004506281	-1
ENSGALG00000004867	-0.197578771	6.332088531	14.67310496	0.000127858	0.0047182	-1
ENSGALG00000004195	-0.437869118	6.52252225	14.6277675	0.000130971	0.004817326	-1
ENSGALG00000027835	-0.42138896	5.222461024	14.5623654	0.000135596	0.004967866	-1
ENSGALG00000013018	-0.454664566	4.519905902	14.5411032	0.000137135	0.004995241	-1
ENSGALG00000026803	-0.41997173	5.88733402	14.48350735	0.000141392	0.005100956	-1
ENSGALG00000011697	-0.315607982	5.714040734	14.45570841	0.000143494	0.005160311	-1
ENSGALG00000005845	-0.561266001	5.888528153	14.44205798	0.000144538	0.005181345	-1
ENSGALG00000016919	-1.490188916	3.73915807	14.42337959	0.000145979	0.005201182	-1
ENSGALG00000008094	-0.344885304	8.584146026	14.41943162	0.000146285	0.005201182	-1
ENSGALG00000023981	-0.281940949	7.879481047	14.41419058	0.000146693	0.005201182	-1
ENSGALG00000028664	-0.751806879	5.349310195	14.41109751	0.000146934	0.005201182	-1
ENSGALG00000000675	-0.337534342	6.567764683	14.37656287	0.000149653	0.005264444	-1
ENSGALG00000007153	-0.362052355	7.818268429	14.35186613	0.000151629	0.005303924	-1
ENSGALG00000003881	-0.521951419	4.438410651	14.35080077	0.000151715	0.005303924	-1
ENSGALG00000010675	-0.294780139	7.182283743	14.30404365	0.00015553	0.005420523	-1
ENSGALG00000012199	-0.41050135	4.65783931	14.29132796	0.000156585	0.005440472	-1
ENSGALG00000002659	-0.258688926	6.278709602	14.23096036	0.000161688	0.005566417	-1
ENSGALG00000007381	-0.715250922	6.637980663	14.22171153	0.000162485	0.005576839	-1
ENSGALG00000026009	-0.384545072	5.570879075	14.1952445	0.000164786	0.005638693	-1
ENSGALG00000014920	-0.328359922	6.223236106	14.14274234	0.00016945	0.005780738	-1
ENSGALG00000007493	-0.602739483	3.708461354	14.11259949	0.000172187	0.005839897	-1
ENSGALG00000005869	-0.220762763	7.818688916	14.10618258	0.000172775	0.005839897	-1
ENSGALG00000014383	-0.254780631	6.144254722	14.10333881	0.000173036	0.005839897	-1
ENSGALG00000011246	-0.367763757	4.873615669	14.09507918	0.000173798	0.005839897	-1
ENSGALG00000012085	-0.668045444	3.162330311	14.0873509	0.000174513	0.005839897	-1
ENSGALG00000014118	-0.3432822	6.410557834	14.08422343	0.000174804	0.005839897	-1
ENSGALG00000002118	-0.833241051	5.538804411	14.00348598	0.000182472	0.005984923	-1
ENSGALG00000003770	-0.483860573	6.473756735	14.00073399	0.000182739	0.005984923	-1
ENSGALG00000013494	-0.497712724	3.943204852	13.99954394	0.000182855	0.005984923	-1
ENSGALG00000017675	-0.462891432	5.866480263	13.97945942	0.000184819	0.006028602	-1
ENSGALG00000004431	-0.335021056	6.749679686	13.96683655	0.000186064	0.006028602	-1
ENSGALG00000027454	-0.451938768	4.474761502	13.96409455	0.000186335	0.006028602	-1
ENSGALG00000025810	-0.57023018	5.829324384	13.95641515	0.000187098	0.006028602	-1
ENSGALG00000027579	-0.329387654	6.504390365	13.95345649	0.000187393	0.006028602	-1
ENSGALG00000010401	-0.314172193	5.929218177	13.94561167	0.000188176	0.006036614	-1
ENSGALG00000013583	-0.30227009	5.378734403	13.91037153	0.000191738	0.006111235	-1
ENSGALG00000002908	-0.58270633	3.878769871	13.90127884	0.000192667	0.006111235	-1
ENSGALG00000009975	-0.301293814	7.773533575	13.89449339	0.000193364	0.006116157	-1
ENSGALG00000009293	-0.372204111	4.31207109	13.84815491	0.000198191	0.006216599	-1
ENSGALG00000024122	-0.862148054	4.619950595	13.81125248	0.000202122	0.006267129	-1
ENSGALG00000025996	-0.469860655	8.089619358	13.79747986	0.000203609	0.006281843	-1
ENSGALG00000009325	-0.286743814	6.772775698	13.76944181	0.000206671	0.006358926	-1
ENSGALG00000026027	-0.826077224	3.20419458	13.73871075	0.00021008	0.006446248	-1
ENSGALG00000012915	-0.324739376	6.755132365	13.72761895	0.000211324	0.006461908	-1
ENSGALG00000003084	-0.293461165	6.453023158	13.72397306	0.000211735	0.006461908	-1
ENSGALG00000026970	-0.640194674	8.656292805	13.6715936	0.000217723	0.006626763	-1
ENSGALG00000007183	-0.250117774	7.028919767	13.65403694	0.000219768	0.006653147	-1
ENSGALG00000007250	-0.349832055	6.747999582	13.64809753	0.000220465	0.00665638	-1
ENSGALG00000001861	-0.523620525	4.769005973	13.58352179	0.00022818	0.006870948	-1
ENSGALG00000002755	-0.365206051	4.614756775	13.54661967	0.00023271	0.0069843	-1
ENSGALG00000019667	-0.959788314	1.972277106	13.49633146	0.00023903	0.007087256	-1
ENSGALG00000019794	-0.500927257	3.973231108	13.48239683	0.000240812	0.007118453	-1
ENSGALG00000001559	-0.983607104	0.860703889	13.43244794	0.000247309	0.007272436	-1
ENSGALG00000014512	-0.269577811	6.130248009	13.42723696	0.000247997	0.007273723	-1
ENSGALG00000025937	-0.417917936	6.468581838	13.38971447	0.000253008	0.007382339	-1
ENSGALG00000012546	-0.415126761	6.598651348	13.3793913	0.000254404	0.007403951	-1
ENSGALG00000004706	-0.492710173	5.072310468	13.36432486	0.000256456	0.007444482	-1
ENSGALG00000011822	-0.351435411	5.609859038	13.33217013	0.000260891	0.00755381	-1
ENSGALG00000009045	-0.383811981	6.042230059	13.28000849	0.000268251	0.007688055	-1
ENSGALG00000004763	-0.220266058	7.356168476	13.23046446	0.000275436	0.007863138	-1
ENSGALG00000011998	-0.399712029	6.055688984	13.22830561	0.000275753	0.007863138	-1
ENSGALG00000025751	-0.621359563	4.541141012	13.20833544	0.000278707	0.007917158	-1
ENSGALG00000001506	-0.626807247	5.023882392	13.20603117	0.00027905	0.007917158	-1
ENSGALG00000026262	-0.415348331	6.893683148	13.17663719	0.000283461	0.008022159	-1
ENSGALG00000008419	-0.26844281	7.295215799	13.15058616	0.000287429	0.008104185	-1
ENSGALG00000002495	-0.478221791	7.930026658	13.12930796	0.000290712	0.008137716	-1
ENSGALG00000003835	-0.382633085	8.038691213	13.12650454	0.000291147	0.008137716	-1
ENSGALG00000009076	-0.357696174	6.271156089	13.10521512	0.000294475	0.008199624	-1
ENSGALG00000008437	-0.372503217	7.183605571	13.08635436	0.000297455	0.008252723	-1
ENSGALG00000011798	-0.752814654	4.539316356	13.08074377	0.000298347	0.008257191	-1
ENSGALG00000003371	-0.297643794	6.439711508	13.03285226	0.000306074	0.00841413	-1
ENSGALG00000003122	-0.527259364	3.557737233	13.03175832	0.000306253	0.00841413	-1
ENSGALG00000020057	-0.327393494	4.763768445	13.01315012	0.000309311	0.008475541	-1
ENSGALG00000026284	-0.490804864	2.989706974	13.0090496	0.000309989	0.008475541	-1
ENSGALG00000011866	-0.388004264	4.721504858	13.00378513	0.000310862	0.008478873	-1
ENSGALG00000005782	-0.253897183	6.40776886	12.99857441	0.000311728	0.008482012	-1
ENSGALG00000008141	-0.96682674	3.865424774	12.97487957	0.000315698	0.008569384	-1
ENSGALG00000010735	-0.395957449	5.222808472	12.95096497	0.000319757	0.008658734	-1
ENSGALG00000028234	-1.233232481	1.93260337	12.94114974	0.000321438	0.008683427	-1
ENSGALG00000007606	-0.332605226	7.904688019	12.93261083	0.000322907	0.008697719	-1
ENSGALG00000026301	-0.486326104	3.433137497	12.91461707	0.000326026	0.008744624	-1
ENSGALG00000026809	-0.36802266	6.192300334	12.8667956	0.000334464	0.008907466	-1
ENSGALG00000017042	-0.345177462	6.736039599	12.81384381	0.000344064	0.009113218	-1
ENSGALG00000017128	-0.532148007	4.40751366	12.79115905	0.000348261	0.009184394	-1
ENSGALG00000027165	-0.639336329	8.238593505	12.78757623	0.000348929	0.009184394	-1
ENSGALG00000009286	-0.429388215	7.549328028	12.75874276	0.000354349	0.009305369	-1
ENSGALG00000026871	-0.357528976	5.016843452	12.73515591	0.000358846	0.009379833	-1
ENSGALG00000011967	-0.408208284	5.210972772	12.67397485	0.00037078	0.009602874	-1
ENSGALG00000013821	-0.551062516	3.786046615	12.63561473	0.000378467	0.009755257	-1
ENSGALG00000007131	-0.325431544	7.698150554	12.63282963	0.000379031	0.009755257	-1
ENSGALG00000001926	-0.683252477	4.396564187	12.63172064	0.000379256	0.009755257	-1
ENSGALG00000005849	-0.50283156	6.575420426	12.60632453	0.000384444	0.009843851	-1
ENSGALG00000010185	-0.297914568	7.447962129	12.5839108	0.000389082	0.009895294	-1
ENSGALG00000012944	-0.331148356	6.255480857	12.54003243	0.000398325	0.010062394	-1
ENSGALG00000007205	-0.487299641	7.128128307	12.52536667	0.000401464	0.010096509	-1
ENSGALG00000004554	-0.298557521	6.410578829	12.51066794	0.000404635	0.010153639	-1
ENSGALG00000026864	-0.556337091	3.929936743	12.47298563	0.00041288	0.010337554	-1
ENSGALG00000000905	-0.389222716	7.266200578	12.43650291	0.000421023	0.010494914	-1
ENSGALG00000026005	-1.45871237	0.240034262	12.4093587	0.000427188	0.010600708	-1
ENSGALG00000013480	-0.454044967	4.901577053	12.40544466	0.000428084	0.010600708	-1
ENSGALG00000021231	-0.310431736	4.703132652	12.39136503	0.000431324	0.010634298	-1
ENSGALG00000009619	-0.490954664	2.29106936	12.35491708	0.000439827	0.010726827	-1
ENSGALG00000026825	-0.485796158	3.675146184	12.34775946	0.000441516	0.010744826	-1
ENSGALG00000008691	-0.276006056	5.887703339	12.33809184	0.000443808	0.010754673	-1
ENSGALG00000008675	-0.360523546	7.494109372	12.31704093	0.000448842	0.010852934	-1
ENSGALG00000008233	-0.373062346	6.040217935	12.27496052	0.000459076	0.011029554	-1
ENSGALG00000015274	-0.380006121	6.552549256	12.26092573	0.000462542	0.011089223	-1
ENSGALG00000013041	-0.243414304	8.133128825	12.24433757	0.000466672	0.011164539	-1
ENSGALG00000010150	-0.291436878	7.085069461	12.23396048	0.000469275	0.011203068	-1
ENSGALG00000013399	-0.763673288	1.166181866	12.22380026	0.000471837	0.011240477	-1
ENSGALG00000016471	-0.376423631	6.370786057	12.2160318	0.000473806	0.011263615	-1
ENSGALG00000003045	-0.31386367	6.108913642	12.20731883	0.000476024	0.011268895	-1
ENSGALG00000007768	-0.50380654	4.977294235	12.18573488	0.000481564	0.011376185	-1
ENSGALG00000028795	-0.59483207	7.365700792	12.16630438	0.000486606	0.01147131	-1
ENSGALG00000012680	-0.711925222	3.010319281	12.14017728	0.000493471	0.011584767	-1
ENSGALG00000003085	-0.512874034	6.845542077	12.09385984	0.000505881	0.011819725	-1
ENSGALG00000004714	-0.294361561	6.22815258	12.08729333	0.000507666	0.011819725	-1
ENSGALG00000001949	-0.284390439	7.7982149	12.07055977	0.000512243	0.011883792	-1
ENSGALG00000000707	-0.33684017	6.960205112	12.06001739	0.000515148	0.01192019	-1
ENSGALG00000012756	-0.52669304	3.157172364	12.04823735	0.000518414	0.011959804	-1
ENSGALG00000000874	-0.454781876	3.846832595	12.04596507	0.000519046	0.011959804	-1
ENSGALG00000000059	-0.401660903	5.996560235	12.04240787	0.000520038	0.011959804	-1
ENSGALG00000016692	-0.478491831	3.362081634	12.0286469	0.000523891	0.012009858	-1
ENSGALG00000001209	-0.649001443	2.117045412	12.02704591	0.000524341	0.012009858	-1
ENSGALG00000002462	-0.300626936	6.066315649	12.0004235	0.000531885	0.01208459	-1
ENSGALG00000011306	-0.526824046	7.406168735	11.98809252	0.000535416	0.012140389	-1
ENSGALG00000003986	-0.558985397	5.07823125	11.97177773	0.000540124	0.012166607	-1
ENSGALG00000012836	-0.418077157	4.300656837	11.95300526	0.000545593	0.01220051	-1
ENSGALG00000017044	-0.564819991	5.382412543	11.95294484	0.000545611	0.01220051	-1
ENSGALG00000014023	-0.381010169	7.267047625	11.90417652	0.000560082	0.01243019	-1
ENSGALG00000012790	-1.106871997	1.383324956	11.89841717	0.000561817	0.012439282	-1
ENSGALG00000001986	-0.315243283	8.107496734	11.86275971	0.000572676	0.012630194	-1
ENSGALG00000001632	-0.533400671	3.381976877	11.83801919	0.000580335	0.012727764	-1
ENSGALG00000011292	-0.21663917	7.566599311	11.83393747	0.000581609	0.012727764	-1
ENSGALG00000005622	-0.237409527	7.916679356	11.82878243	0.000583221	0.012738363	-1
ENSGALG00000011625	-0.411292935	5.480419836	11.82248841	0.000585196	0.012756821	-1
ENSGALG00000011281	-0.4502624	4.461237257	11.79179068	0.000594925	0.012919021	-1
ENSGALG00000026349	-0.219624512	6.012247709	11.78471797	0.000597189	0.012943306	-1
ENSGALG00000024292	-0.913611316	3.270900485	11.74311733	0.000610687	0.013147862	-1
ENSGALG00000001965	-0.259795815	7.068736096	11.74129492	0.000611285	0.013147862	-1
ENSGALG00000001103	-0.301235031	7.139684339	11.72472392	0.000616752	0.013170993	-1
ENSGALG00000005038	-0.367018451	4.541001132	11.72389794	0.000617026	0.013170993	-1
ENSGALG00000027392	-0.30098457	6.405129592	11.6964904	0.000626181	0.01330741	-1
ENSGALG00000002500	-0.527589813	5.144568812	11.67326352	0.000634047	0.013407599	-1
ENSGALG00000002417	-0.282607851	6.328872137	11.61271404	0.000655025	0.013799519	-1
ENSGALG00000013208	-0.375346812	6.312481422	11.53912822	0.000681466	0.014329819	-1
ENSGALG00000013878	-0.325603692	5.61782338	11.51624103	0.000689908	0.014448159	-1
ENSGALG00000006050	-0.410012298	2.734928694	11.46940415	0.000707514	0.014713156	-1
ENSGALG00000007084	-0.372008828	4.336899395	11.45224342	0.000714077	0.014795159	-1
ENSGALG00000002107	-0.249750547	7.080888431	11.40875595	0.000730988	0.015035178	-1
ENSGALG00000002262	-0.216428886	7.606414659	11.38853112	0.000738989	0.015089817	-1
ENSGALG00000004954	-0.315004533	6.372357327	11.36458338	0.000748579	0.015258033	-1
ENSGALG00000008389	-0.29476579	6.911043021	11.35306386	0.000753236	0.0153253	-1
ENSGALG00000013607	-0.363315113	5.099145529	11.34559298	0.000756272	0.015331823	-1
ENSGALG00000012039	-0.321807993	7.246656067	11.32596536	0.000764308	0.015439292	-1
ENSGALG00000012640	-0.24766198	6.883932303	11.30472753	0.0007731	0.01556122	-1
ENSGALG00000025787	-0.389707855	5.624401251	11.28027565	0.000783349	0.015739466	-1
ENSGALG00000004259	-0.206747086	7.209000541	11.23032677	0.000804715	0.016111417	-1
ENSGALG00000005309	-0.293905065	7.495472767	11.21516191	0.000811317	0.016214859	-1
ENSGALG00000002397	-0.571138951	2.226420072	11.20054737	0.000817732	0.016314188	-1
ENSGALG00000021526	-0.463116338	3.438176495	11.19721788	0.000819201	0.016314662	-1
ENSGALG00000016676	-0.330316105	6.60475579	11.18892689	0.000822869	0.016341723	-1
ENSGALG00000006526	-0.577946872	4.181102083	11.18666749	0.000823872	0.016341723	-1
ENSGALG00000011637	-0.274116919	8.152091644	11.16610027	0.000833055	0.016439531	-1
ENSGALG00000028828	-0.197362354	7.464491361	11.16354036	0.000834206	0.016439531	-1
ENSGALG00000016946	-0.258312562	7.020023822	11.15513296	0.000837995	0.016485432	-1
ENSGALG00000000620	-0.933063308	3.559058482	11.08602691	0.000869806	0.016952739	-1
ENSGALG00000005041	-0.630013522	2.284956431	11.06894636	0.000877856	0.017027231	-1
ENSGALG00000009748	-0.327166433	6.724711817	11.06763829	0.000878475	0.017027231	-1
ENSGALG00000021692	-0.48212149	5.411422543	11.06630497	0.000879107	0.017027231	-1
ENSGALG00000012068	-0.498304107	2.832911063	11.05077647	0.000886501	0.017141036	-1
ENSGALG00000013726	-0.213620244	7.330381584	11.04653492	0.000888531	0.017150928	-1
ENSGALG00000028470	-0.340953262	6.189630948	11.01089572	0.000905779	0.017394647	-1
ENSGALG00000022570	-0.358466416	7.775500864	10.98494396	0.000918551	0.017550378	-1
ENSGALG00000001515	-0.284616519	5.056610757	10.95107498	0.000935493	0.017783821	-1
ENSGALG00000002341	-0.286804179	5.637032045	10.91232861	0.000955264	0.018129139	-1
ENSGALG00000000791	-0.422588314	6.097590163	10.90713794	0.000957944	0.018149506	-1
ENSGALG00000011128	-0.283058519	6.12584011	10.89124523	0.000966199	0.01826564	-1
ENSGALG00000004687	-0.449597057	3.616700738	10.86948738	0.000977616	0.018362383	-1
ENSGALG00000010614	-0.354164778	5.62573497	10.8656444	0.000979647	0.018362383	-1
ENSGALG00000005066	-0.461129286	4.879789861	10.86391282	0.000980563	0.018362383	-1
ENSGALG00000004112	-0.394882555	5.494795428	10.85364678	0.000986014	0.018433889	-1
ENSGALG00000009690	-0.379992379	6.023006382	10.83595474	0.00099548	0.018580095	-1
ENSGALG00000027874	-0.902639592	1.670480662	10.79846035	0.001015845	0.018897738	-1
ENSGALG00000012377	-0.73560671	3.303687376	10.78720704	0.00102204	0.01895053	-1
ENSGALG00000002501	-0.363412286	4.029404385	10.74385964	0.001046259	0.019225756	-1
ENSGALG00000009641	-0.525688875	9.617597383	10.72805302	0.001055234	0.019312325	-1
ENSGALG00000003245	-0.494131396	4.087086405	10.72381557	0.001057653	0.019315004	-1
ENSGALG00000004965	-0.251766899	5.835769462	10.72180806	0.001058802	0.019315004	-1
ENSGALG00000008705	-0.268160345	6.479624849	10.71000792	0.001065576	0.019382991	-1
ENSGALG00000015692	-0.353893348	3.655556702	10.70933822	0.001065962	0.019382991	-1
ENSGALG00000020316	-0.56555204	3.825867374	10.68759439	0.001078564	0.019549183	-1
ENSGALG00000005597	-0.38364586	7.633349996	10.683957	0.001080686	0.019556269	-1
ENSGALG00000005465	-0.370031308	6.668002633	10.67020843	0.001088748	0.019613975	-1
ENSGALG00000006561	-0.432679006	5.866174481	10.66962746	0.00108909	0.019613975	-1
ENSGALG00000013943	-0.30896525	5.310541096	10.62827037	0.001113718	0.019836132	-1
ENSGALG00000000729	-0.247074592	5.590924015	10.61672476	0.001120694	0.0198976	-1
ENSGALG00000026507	-0.225777246	5.198777426	10.60592543	0.001127258	0.019982732	-1
ENSGALG00000005163	-0.4133409	6.334761122	10.58674728	0.001139012	0.020118767	-1
ENSGALG00000012348	-0.282068745	7.233510642	10.58318701	0.001141208	0.020118767	-1
ENSGALG00000026380	-0.626556274	4.903668511	10.58180832	0.001142059	0.020118767	-1
ENSGALG00000005551	-0.702329982	3.816338898	10.57803131	0.001144395	0.020128511	-1
ENSGALG00000028501	-0.414547714	5.213871214	10.56994784	0.00114941	0.020159485	-1
ENSGALG00000002701	-0.340489607	5.704201927	10.56943888	0.001149726	0.020159485	-1
ENSGALG00000010463	-0.321299543	7.122541806	10.54972671	0.001162053	0.020305313	-1
ENSGALG00000006441	-0.232481211	4.690289019	10.53769605	0.001169641	0.020364946	-1
ENSGALG00000011504	-0.227913608	8.090394387	10.52383119	0.001178449	0.020409584	-1
ENSGALG00000006723	-0.432331153	4.734755866	10.51770947	0.001182359	0.020445946	-1
ENSGALG00000023818	-0.758467113	3.324688463	10.48318893	0.001204656	0.020736251	-1
ENSGALG00000001654	-0.328699595	7.281504077	10.47207966	0.001211922	0.020829566	-1
ENSGALG00000027554	-0.475207419	3.297703818	10.45705212	0.001221821	0.020935968	-1
ENSGALG00000007315	-0.222106042	6.4058162	10.42228909	0.001245035	0.021235229	-1
ENSGALG00000006790	-0.377657601	7.016533823	10.41966058	0.001246808	0.021235229	-1
ENSGALG00000003298	-0.408949857	5.099297981	10.41637112	0.001249031	0.021241049	-1
ENSGALG00000015874	-0.364911325	5.12412953	10.40183284	0.001258903	0.02137674	-1
ENSGALG00000004956	-0.190465322	7.835377665	10.39839266	0.001261251	0.021384446	-1
ENSGALG00000008084	-0.368634366	6.083822398	10.39246543	0.001265306	0.021388969	-1
ENSGALG00000005789	-0.223589959	7.402918513	10.35739951	0.001289567	0.021687889	-1
ENSGALG00000002045	-0.228499152	7.029997683	10.35633264	0.001290313	0.021687889	-1
ENSGALG00000028529	-0.887923631	1.996482722	10.32995241	0.001308886	0.021840196	-1
ENSGALG00000005002	-0.217017272	8.181051296	10.32471079	0.001312608	0.021840196	-1
ENSGALG00000002563	-0.384955145	6.836035937	10.29711648	0.001332382	0.022045596	-1
ENSGALG00000017048	-0.357479286	5.357243816	10.29566009	0.001333434	0.022045596	-1
ENSGALG00000008730	-0.216425336	5.098834504	10.28033984	0.001344552	0.022196899	-1
ENSGALG00000027922	-0.238982993	4.998057593	10.25692692	0.001361723	0.022382211	-1
ENSGALG00000009071	-0.216705184	6.528141056	10.22628551	0.001384532	0.022724036	-1
ENSGALG00000008584	-0.336735705	6.33049091	10.22033991	0.001389002	0.02276432	-1
ENSGALG00000002886	-0.578003687	4.837079106	10.2149459	0.001393071	0.022772961	-1
ENSGALG00000000081	-1.367525417	2.300928903	10.2142941	0.001393563	0.022772961	-1
ENSGALG00000001091	-0.687621722	3.81905901	10.21079834	0.001396207	0.022783196	-1
ENSGALG00000002062	-0.213899521	6.937875783	10.18957693	0.001412367	0.022923064	-1
ENSGALG00000017368	-0.290990533	5.020630311	10.15182412	0.001441585	0.02324319	-1
ENSGALG00000005695	-0.279999479	4.774595114	10.15011545	0.001442922	0.02324319	-1
ENSGALG00000006935	-0.279449535	7.703543639	10.14742832	0.001445027	0.023243937	-1
ENSGALG00000013495	-0.455644911	5.135964574	10.13584648	0.001454135	0.023357165	-1
ENSGALG00000028471	-0.376695375	6.312749	10.11312578	0.001472171	0.023550467	-1
ENSGALG00000006015	-0.184182472	7.776621153	10.08319075	0.00149628	0.023797175	-1
ENSGALG00000005908	-0.226399685	6.438069943	10.07895154	0.001499726	0.02381844	-1
ENSGALG00000002448	-0.222984325	8.125159169	10.0732582	0.001504368	0.023858595	-1
ENSGALG00000006051	-0.330013537	4.368468419	10.05562654	0.001518834	0.024020544	-1
ENSGALG00000007435	-0.193048942	6.755073174	10.02948503	0.001540541	0.024295795	-1
ENSGALG00000002781	-0.362214747	5.537157395	10.00170969	0.00156395	0.024596266	-1
ENSGALG00000016945	-0.686105286	5.314237825	9.971325031	0.00158997	0.024936034	-1
ENSGALG00000023135	-0.193825177	6.744806308	9.966657303	0.001594006	0.024964659	-1
ENSGALG00000006117	-0.241344264	5.488505764	9.936416512	0.001620407	0.025238117	-1
ENSGALG00000011165	-0.196545469	8.328065871	9.918970595	0.001635838	0.025360466	-1
ENSGALG00000016582	-0.373658925	4.997726997	9.891624688	0.001660327	0.02563131	-1
ENSGALG00000007162	-0.267093043	6.751904451	9.890280002	0.001661541	0.02563131	-1
ENSGALG00000027688	-0.370569729	6.043953111	9.852587993	0.00169593	0.026055024	-1
ENSGALG00000011568	-0.253468276	5.840583992	9.827495445	0.001719223	0.026341201	-1
ENSGALG00000010623	-0.454808779	5.084254312	9.803045651	0.001742231	0.026657549	-1
ENSGALG00000001790	-0.423975916	7.041617224	9.79214471	0.001752589	0.026743566	-1
ENSGALG00000008798	-0.34297949	4.124127114	9.772413661	0.001771497	0.02695923	-1
ENSGALG00000025819	-0.249384971	7.196722932	9.769842788	0.001773976	0.026960618	-1
ENSGALG00000010318	-0.178489782	8.742027371	9.751206406	0.001792051	0.027198705	-1
ENSGALG00000004037	-0.367929796	4.628058745	9.729944961	0.001812899	0.027404628	-1
ENSGALG00000000857	-0.240515471	6.195649092	9.696180996	0.001846514	0.027875445	-1
ENSGALG00000007430	-0.169255704	8.160826985	9.684643129	0.001858145	0.027976227	-1
ENSGALG00000012652	-0.692933826	2.248313769	9.651764859	0.001891698	0.028443473	-1
ENSGALG00000006294	-0.212287943	7.446683952	9.618120179	0.001926668	0.028930771	-1
ENSGALG00000014310	-0.279605915	6.123848732	9.569049245	0.001978852	0.029513421	-1
ENSGALG00000024128	-0.387383955	5.427239449	9.568940387	0.00197897	0.029513421	-1
ENSGALG00000027506	-0.373369859	5.674195835	9.568864819	0.001979051	0.029513421	-1
ENSGALG00000011104	-0.671250196	1.972711138	9.568582458	0.001979356	0.029513421	-1
ENSGALG00000027282	-0.36643587	5.618099148	9.555679305	0.001993317	0.02965552	-1
ENSGALG00000009985	-0.45906187	4.365468482	9.553005921	0.001996223	0.029659664	-1
ENSGALG00000003924	-0.319898808	4.825966332	9.539417699	0.002011055	0.029840785	-1
ENSGALG00000006328	-0.318698244	4.989037082	9.529110829	0.002022381	0.029905861	-1
ENSGALG00000000169	-0.30834833	7.126209318	9.528198585	0.002023386	0.029905861	-1
ENSGALG00000005478	-0.304055693	4.797354826	9.487517276	0.002068746	0.030496445	-1
ENSGALG00000002725	-0.314439928	4.665752103	9.474052553	0.002083985	0.030681039	-1
ENSGALG00000002463	-0.409709281	4.386023727	9.444423324	0.002117921	0.031044265	-1
ENSGALG00000002893	-0.701076358	1.981784703	9.44292342	0.002119654	0.031044265	-1
ENSGALG00000003879	-0.470245784	3.08990585	9.438669771	0.002124575	0.031076043	-1
ENSGALG00000006267	-0.329806846	7.041165839	9.40540357	0.002163469	0.031480165	-1
ENSGALG00000008862	-0.2183299	6.380091218	9.403138657	0.002166143	0.031480165	-1
ENSGALG00000000913	-0.463865975	4.034459794	9.393887653	0.002177101	0.031598739	-1
ENSGALG00000005051	-0.352597663	4.097286449	9.38658432	0.002185791	0.031684145	-1
ENSGALG00000028774	-0.520846467	5.154789987	9.371227882	0.002204178	0.03183042	-1
ENSGALG00000020210	-0.398003981	3.663740941	9.362088232	0.002215196	0.031904518	-1
ENSGALG00000012237	-0.256802489	5.946498509	9.333984793	0.002249427	0.032275129	-1
ENSGALG00000016731	-0.292495267	5.359048191	9.306428785	0.002283512	0.032639762	-1
ENSGALG00000007484	-0.274236525	6.12814239	9.299892745	0.002291673	0.032705031	-1
ENSGALG00000015986	-0.367743332	4.005552174	9.290698734	0.002303203	0.032793574	-1
ENSGALG00000026900	-0.240216243	5.927860795	9.245120112	0.002361238	0.033370589	-1
ENSGALG00000007237	-0.252750064	6.729331181	9.231977603	0.002378246	0.03344883	-1
ENSGALG00000011842	-0.438058845	6.463840185	9.23168771	0.002378623	0.03344883	-1
ENSGALG00000013626	-0.356624468	4.882143808	9.21804904	0.002396408	0.033631448	-1
ENSGALG00000007863	-0.392828925	7.250441601	9.195479978	0.002426135	0.033833755	-1
ENSGALG00000008365	-0.466099561	5.062000014	9.171947628	0.002457529	0.034083727	-1
ENSGALG00000026542	-0.187580389	5.862029448	9.163541239	0.002468844	0.034122621	-1
ENSGALG00000010285	-0.319968128	5.408759643	9.158228402	0.002476022	0.034179995	-1
ENSGALG00000007981	-0.352122219	4.25189792	9.099375342	0.002556968	0.034829051	-1
ENSGALG00000014662	-0.47098294	5.043995836	9.089338614	0.002571038	0.03493642	-1
ENSGALG00000014425	-0.339081524	5.776728624	9.083788146	0.002578853	0.035000492	-1
ENSGALG00000001084	-0.548916177	2.48731007	9.079881129	0.002584368	0.03503324	-1
ENSGALG00000026836	-0.572545465	5.791514539	9.060044942	0.002612556	0.035276948	-1
ENSGALG00000006899	-0.459876092	6.57727251	9.058444829	0.002614843	0.035276948	-1
ENSGALG00000006753	-0.233651281	7.706224347	9.049990925	0.002626961	0.035398146	-1
ENSGALG00000000734	-0.276203365	6.403282876	9.039230478	0.002642468	0.035564665	-1
ENSGALG00000027861	-1.022103546	2.080358413	9.035892945	0.002647297	0.035587237	-1
ENSGALG00000016152	-0.440566847	8.765055679	9.008618501	0.002687095	0.035951033	-1
ENSGALG00000000878	-0.36294748	4.630917114	8.989778644	0.002714939	0.036190007	-1
ENSGALG00000007027	-0.327488619	5.069525775	8.989385931	0.002715522	0.036190007	-1
ENSGALG00000000076	-0.478201901	4.814162174	8.960093518	0.002759408	0.03648844	-1
ENSGALG00000013160	-0.198719973	6.42605392	8.959982343	0.002759576	0.03648844	-1
ENSGALG00000005034	-0.187682147	7.066265615	8.944591915	0.002782923	0.036690738	-1
ENSGALG00000010961	-0.254867949	6.561351104	8.942104738	0.002786714	0.036690738	-1
ENSGALG00000002729	-0.411776701	3.266118557	8.94134592	0.002787872	0.036690738	-1
ENSGALG00000010651	-0.339469775	5.160912751	8.936521131	0.002795246	0.036744955	-1
ENSGALG00000013547	-0.299678535	5.615420353	8.931396193	0.0028031	0.036773481	-1
ENSGALG00000002576	-0.679785594	4.12985831	8.930855963	0.002803929	0.036773481	-1
ENSGALG00000020999	-0.611423673	1.983658496	8.921472219	0.002818372	0.036920023	-1
ENSGALG00000005657	-0.942495249	1.44505543	8.90184754	0.002848823	0.037275673	-1
ENSGALG00000022798	-0.406131818	4.312667665	8.878012315	0.002886256	0.037678155	-1
ENSGALG00000006639	-0.391669834	3.848624906	8.85604778	0.002921194	0.038046276	-1
ENSGALG00000011325	-0.321981633	5.210356836	8.850962809	0.002929343	0.038108461	-1
ENSGALG00000012508	-0.384161163	3.678290434	8.839260028	0.002948187	0.038265428	-1
ENSGALG00000017380	-0.408171965	6.937716873	8.782314913	0.00304165	0.039166868	-1
ENSGALG00000012213	-0.263523162	6.849130224	8.781062056	0.003043739	0.039166868	-1
ENSGALG00000004622	-0.326024458	4.721133826	8.778302421	0.003048348	0.039166868	-1
ENSGALG00000013131	-0.335095768	3.898398146	8.777998485	0.003048856	0.039166868	-1
ENSGALG00000011214	-0.387586654	9.974551314	8.766299995	0.003068473	0.039327908	-1
ENSGALG00000015691	-0.511016776	7.170548268	8.764299849	0.00307184	0.039327908	-1
ENSGALG00000012041	-0.171290734	5.867256968	8.746869071	0.003101341	0.039588818	-1
ENSGALG00000011918	-0.376974268	5.512958635	8.740207526	0.003112691	0.039588818	-1
ENSGALG00000022565	-0.254741038	7.511475785	8.739877381	0.003113255	0.039588818	-1
ENSGALG00000011902	-1.026594693	4.95705492	8.736428492	0.003119149	0.039619152	-1
ENSGALG00000001219	-0.206647263	5.485756571	8.717906071	0.003150997	0.039933852	-1
ENSGALG00000028567	-0.541332494	7.40557836	8.709247958	0.003165998	0.040078978	-1
ENSGALG00000003254	-0.260562757	5.93895624	8.68907991	0.003201222	0.040418229	-1
ENSGALG00000004838	-0.325351633	5.919991736	8.687763503	0.003203535	0.040418229	-1
ENSGALG00000003522	-0.194500784	8.615699926	8.679035426	0.003218913	0.040533387	-1
ENSGALG00000007704	-0.561678827	5.179951415	8.678509953	0.003219841	0.040533387	-1
ENSGALG00000006345	-0.185847482	6.100343332	8.672614922	0.003230273	0.040619429	-1
ENSGALG00000006198	-0.347044482	4.330636089	8.658365714	0.003255632	0.040855345	-1
ENSGALG00000004934	-0.305625017	4.354918026	8.658007986	0.003256271	0.040855345	-1
ENSGALG00000014603	-0.785010216	5.989067415	8.650709468	0.00326934	0.040967895	-1
ENSGALG00000004106	-0.294523227	4.677751108	8.648888003	0.00327261	0.040967895	-1
ENSGALG00000023691	-0.323830265	4.323075314	8.620795059	0.003323468	0.041437838	-1
ENSGALG00000007035	-0.339138864	4.876591991	8.614212399	0.0033355	0.041502224	-1
ENSGALG00000005367	-0.342876967	5.071099196	8.613267027	0.003337232	0.041502224	-1
ENSGALG00000006546	-0.239164102	8.896025991	8.609203159	0.003344686	0.041549169	-1
ENSGALG00000001416	-0.63965451	5.172284265	8.605061224	0.003352301	0.041598003	-1
ENSGALG00000004834	-0.213542576	6.430415253	8.588535658	0.003382859	0.041885139	-1
ENSGALG00000005600	-0.26251204	6.187162874	8.586131358	0.003387329	0.041894541	-1
ENSGALG00000017064	-0.282780718	5.14138495	8.579121349	0.003400394	0.042010121	-1
ENSGALG00000026159	-0.387143908	6.34575748	8.560162296	0.003435988	0.042310987	-1
ENSGALG00000005870	-0.404316276	4.02342606	8.548653012	0.00345778	0.042520856	-1
ENSGALG00000014729	-0.464801057	3.666831484	8.547188985	0.003460562	0.042520856	-1
ENSGALG00000009668	-0.308913771	5.797569644	8.539540591	0.003475133	0.042653484	-1
ENSGALG00000007673	-0.259065944	5.696678179	8.531596349	0.003490334	0.042793545	-1
ENSGALG00000028537	-0.350260989	6.033350366	8.512422935	0.003527301	0.043148356	-1
ENSGALG00000010725	-0.187600848	9.640847698	8.510651219	0.003530737	0.043148356	-1
ENSGALG00000004618	-0.192376406	6.782993007	8.503469305	0.0035447	0.043187289	-1
ENSGALG00000027174	-0.78755605	0.944699309	8.50323215	0.003545162	0.043187289	-1
ENSGALG00000006303	-0.342659502	4.824746429	8.503111707	0.003545396	0.043187289	-1
ENSGALG00000007383	-0.56653489	4.233626111	8.49456058	0.003562098	0.043343976	-1
ENSGALG00000026847	-0.420411576	4.927580185	8.491993079	0.003567128	0.043358463	-1
ENSGALG00000003738	-0.248630881	6.076892183	8.463812307	0.003622817	0.043799629	-1
ENSGALG00000028600	-0.373676262	9.936194572	8.461432504	0.00362756	0.043810067	-1
ENSGALG00000003922	-0.366193316	7.474571939	8.450669402	0.003649091	0.043976026	-1
ENSGALG00000024259	-0.365721777	4.962224242	8.442255754	0.003666012	0.044118548	-1
ENSGALG00000010338	-0.761265696	4.528521708	8.438971726	0.003672639	0.044118548	-1
ENSGALG00000015955	-0.344752501	3.027699348	8.407047081	0.003737693	0.044769781	-1
ENSGALG00000016438	-0.490281844	3.664817277	8.40653558	0.003738745	0.044769781	-1
ENSGALG00000004946	-1.017018737	1.494927961	8.370512387	0.003813581	0.045521094	-1
ENSGALG00000002490	-0.213989433	7.361214978	8.360247208	0.003835184	0.045730619	-1
ENSGALG00000008367	-0.871410882	4.087919497	8.356055481	0.003844041	0.045787882	-1
ENSGALG00000005133	-0.293201949	4.798244544	8.353238716	0.003850005	0.045810594	-1
ENSGALG00000016195	-0.581228484	7.353767458	8.351276465	0.003854165	0.045811819	-1
ENSGALG00000015920	-0.181448705	6.999362127	8.346455787	0.003864404	0.045829956	-1
ENSGALG00000004238	-0.355712192	3.871038481	8.345647534	0.003866124	0.045829956	-1
ENSGALG00000006543	-0.320692705	4.455258969	8.342923162	0.003871925	0.045829956	-1
ENSGALG00000016129	-0.299008732	4.756839167	8.311743217	0.003938957	0.046330153	-1
ENSGALG00000005360	-0.401439723	5.858903066	8.298565132	0.003967641	0.046389556	-1
ENSGALG00000012220	-0.534107095	2.768280908	8.286248786	0.003994642	0.046559122	-1
ENSGALG00000003265	-0.268290642	7.208896991	8.270956172	0.004028429	0.046799398	-1
ENSGALG00000011904	-0.210833252	4.600707614	8.221017884	0.004140797	0.04780969	-1
ENSGALG00000004693	-0.214441795	6.779411724	8.174671979	0.004247935	0.048722337	-1
ENSGALG00000004227	-0.18376236	5.323087226	8.170974388	0.004256603	0.048748038	-1
ENSGALG00000015280	-0.250109346	5.187564908	8.159800114	0.004282909	0.048901821	-1
ENSGALG00000007848	-0.377997825	3.322833398	8.148470094	0.004309751	0.049008764	-1
ENSGALG00000006764	-0.349685108	6.347718628	8.138775933	0.004332852	0.049123061	-1
ENSGALG00000025972	-0.547454119	5.799930565	8.135204837	0.004341394	0.049123363	-1
ENSGALG00000014887	-0.304295137	5.363715538	8.134310508	0.004343536	0.049123363	-1
ENSGALG00000008793	-0.195372032	7.480505829	8.125097261	0.004365664	0.049198683	-1
ENSGALG00000020893	-0.284400775	5.920010585	8.120682318	0.004376308	0.049269467	-1
ENSGALG00000000218	-0.509757366	5.801179579	8.1152168	0.004389522	0.04936901	-1
ENSGALG00000010798	-0.350457439	4.894100674	8.107985241	0.004407068	0.04951703	-1
ENSGALG00000027765	-0.998381014	1.430296162	8.102957516	0.004419309	0.049605207	-1
ENSGALG00000005182	-0.442039621	5.414578142	8.098400217	0.004430435	0.049680702	-1
ENSGALG00000004820	-0.381658353	3.872163969	8.091194565	0.004448083	0.04975452	-1
ENSGALG00000022815	2.552694848	4.715066484	34.14307825	5.12E-09	1.56E-06	1
ENSGALG00000027973	2.395816071	2.384305413	31.86658444	1.65E-08	3.81E-06	1
ENSGALG00000001004	1.898179429	1.315703506	30.65359833	3.08E-08	6.45E-06	1
ENSGALG00000016669	2.33161588	4.745543146	29.17621118	6.61E-08	1.20E-05	1
ENSGALG00000003857	0.708493658	6.025643744	28.65700624	8.64E-08	1.52E-05	1
ENSGALG00000022817	2.337517964	4.28857918	28.59677671	8.91E-08	1.52E-05	1
ENSGALG00000008057	0.425222811	5.8318016	26.43547223	2.72E-07	4.05E-05	1
ENSGALG00000003863	0.486332876	7.799852474	26.3422651	2.86E-07	4.19E-05	1
ENSGALG00000006942	0.465984597	7.56464967	26.25044848	3.00E-07	4.25E-05	1
ENSGALG00000019843	2.219143648	0.79822925	26.15255445	3.15E-07	4.29E-05	1
ENSGALG00000024254	1.483532823	1.366929457	26.06327932	3.30E-07	4.39E-05	1
ENSGALG00000011124	0.389332638	7.005400127	25.72168119	3.94E-07	4.95E-05	1
ENSGALG00000024248	0.775204281	8.048979199	25.66402755	4.06E-07	5.04E-05	1
ENSGALG00000006323	2.270490094	6.049378452	25.38436473	4.70E-07	5.64E-05	1
ENSGALG00000023347	0.529711763	4.111314817	25.18896852	5.20E-07	6.18E-05	1
ENSGALG00000009826	1.3134376	6.63270017	24.81024665	6.33E-07	7.22E-05	1
ENSGALG00000008312	0.524763876	5.865865966	24.00834786	9.59E-07	0.000106188	1
ENSGALG00000001894	0.749773125	4.9721081	23.91328853	1.01E-06	0.000109417	1
ENSGALG00000001740	0.424588022	6.961845297	23.87249761	1.03E-06	0.000110696	1
ENSGALG00000016668	2.269053354	1.04550626	23.63106393	1.17E-06	0.000124306	1
ENSGALG00000023436	0.925647998	3.899598572	23.5443827	1.22E-06	0.000128819	1
ENSGALG00000016761	2.037135549	2.838586593	23.19197182	1.47E-06	0.000151881	1
ENSGALG00000000681	0.37606419	5.310915851	21.86972682	2.92E-06	0.000273087	1
ENSGALG00000001631	0.686439651	5.964288759	21.86429738	2.93E-06	0.000273087	1
ENSGALG00000015645	0.360144667	6.53484736	21.58659182	3.38E-06	0.000313036	1
ENSGALG00000007416	0.477325461	9.398304051	21.5266459	3.49E-06	0.00032035	1
ENSGALG00000002551	0.751125082	3.497024734	21.46542834	3.60E-06	0.000328074	1
ENSGALG00000027201	0.815939827	3.815830837	21.30547409	3.92E-06	0.000348195	1
ENSGALG00000012308	0.346889994	5.912848767	21.07717852	4.41E-06	0.000380265	1
ENSGALG00000014127	0.458861998	5.704211802	20.4907272	5.99E-06	0.000476497	1
ENSGALG00000027175	2.110658994	0.601930964	20.44909999	6.12E-06	0.000483569	1
ENSGALG00000001486	0.414157038	7.195600086	20.32618611	6.53E-06	0.000501616	1
ENSGALG00000004060	0.557505611	5.043334922	20.0760205	7.44E-06	0.00055229	1
ENSGALG00000000336	0.36360676	6.229563928	20.00485622	7.72E-06	0.000559573	1
ENSGALG00000002535	0.514781867	4.190060672	19.88429533	8.23E-06	0.000587995	1
ENSGALG00000006229	0.430636187	6.397765766	19.77408169	8.72E-06	0.000607514	1
ENSGALG00000016017	0.896939508	4.562079964	19.2703267	1.13E-05	0.000740546	1
ENSGALG00000006027	0.622863202	4.938053293	19.24916689	1.15E-05	0.000741571	1
ENSGALG00000003802	0.464996862	4.992028271	18.96438973	1.33E-05	0.00084965	1
ENSGALG00000005901	0.302173714	7.050689244	18.60555254	1.61E-05	0.000991917	1
ENSGALG00000005467	0.977919754	2.975364618	18.44843373	1.75E-05	0.001070528	1
ENSGALG00000002715	0.254042681	8.164236026	18.4394672	1.75E-05	0.001070528	1
ENSGALG00000028230	0.452455871	7.192367827	18.37317343	1.82E-05	0.001096573	1
ENSGALG00000008044	0.266335043	9.327492865	18.26767196	1.92E-05	0.001146747	1
ENSGALG00000009739	0.976247912	4.970311698	18.22540182	1.96E-05	0.001166309	1
ENSGALG00000005237	0.333482056	7.539841367	18.16071207	2.03E-05	0.001200288	1
ENSGALG00000013378	0.916434661	6.355226136	17.57107004	2.77E-05	0.001551605	1
ENSGALG00000011734	0.845200993	4.189436086	17.57091123	2.77E-05	0.001551605	1
ENSGALG00000023146	0.831757149	5.466717434	17.55387061	2.79E-05	0.001551605	1
ENSGALG00000017183	1.616990316	3.54326347	17.2722458	3.24E-05	0.001755766	1
ENSGALG00000026821	0.384065091	6.587253142	17.18907266	3.38E-05	0.001810879	1
ENSGALG00000005999	0.261795978	7.196771877	17.15825029	3.44E-05	0.00183182	1
ENSGALG00000007546	0.374335113	6.917118841	17.03768392	3.66E-05	0.001902887	1
ENSGALG00000000628	0.442370837	7.642376596	16.87310827	4.00E-05	0.002041951	1
ENSGALG00000010370	0.362082647	5.4896666	16.83135936	4.09E-05	0.0020646	1
ENSGALG00000016504	0.405352331	7.700559714	16.8096108	4.13E-05	0.002073888	1
ENSGALG00000019696	1.915806161	2.589929456	16.75845596	4.25E-05	0.002102523	1
ENSGALG00000017093	0.661444682	5.884583342	16.73850525	4.29E-05	0.002115469	1
ENSGALG00000005208	0.467745934	5.931347071	16.64539961	4.51E-05	0.002165155	1
ENSGALG00000006971	0.35785826	7.117659125	16.59343579	4.63E-05	0.002209427	1
ENSGALG00000003175	0.516363301	2.515933797	16.55114321	4.74E-05	0.002246796	1
ENSGALG00000000466	0.380133448	6.785519463	16.532389	4.78E-05	0.002259633	1
ENSGALG00000009840	0.320839503	7.524455037	16.14921861	5.85E-05	0.002623271	1
ENSGALG00000010381	0.486212717	6.268241031	15.8954361	6.69E-05	0.002952679	1
ENSGALG00000006871	0.394227108	5.646827565	15.85714713	6.83E-05	0.002989669	1
ENSGALG00000003416	0.409898945	5.083021721	15.69309709	7.45E-05	0.003186378	1
ENSGALG00000007940	1.58100188	0.855934689	15.58054526	7.91E-05	0.003343782	1
ENSGALG00000007841	0.792851227	2.213970006	15.49602212	8.27E-05	0.003432397	1
ENSGALG00000002263	0.26044046	6.913527464	15.44849122	8.48E-05	0.003506915	1
ENSGALG00000001915	0.369300608	7.938254565	15.39359992	8.73E-05	0.003597096	1
ENSGALG00000019602	0.678082804	8.491941228	15.35044705	8.93E-05	0.003666812	1
ENSGALG00000011254	0.366243302	6.823824323	15.20850178	9.63E-05	0.003875825	1
ENSGALG00000004252	0.362280824	6.221712215	15.19396336	9.70E-05	0.00388465	1
ENSGALG00000004804	1.379155405	2.613280969	15.16571203	9.85E-05	0.003929274	1
ENSGALG00000026935	0.681057836	1.407888217	15.00925237	0.000106985	0.004194717	1
ENSGALG00000014054	0.309517581	5.795196909	14.90118203	0.000113292	0.00438114	1
ENSGALG00000015551	0.583690466	4.788496534	14.88190068	0.000114456	0.00440435	1
ENSGALG00000008167	0.34771062	8.583349536	14.87833853	0.000114672	0.00440435	1
ENSGALG00000010704	0.343117231	7.413799271	14.83653815	0.000117242	0.004473373	1
ENSGALG00000024255	1.064085993	2.161412239	14.83622064	0.000117262	0.004473373	1
ENSGALG00000006766	0.282534372	6.06482188	14.82586962	0.000117907	0.004478799	1
ENSGALG00000005775	0.353364625	4.409534035	14.81766206	0.000118421	0.004478799	1
ENSGALG00000006226	0.347315641	4.981151411	14.78455312	0.000120519	0.004506281	1
ENSGALG00000003499	0.312069823	6.172381863	14.77692638	0.000121007	0.004509612	1
ENSGALG00000016359	0.292774241	5.93453601	14.7455107	0.00012304	0.004561574	1
ENSGALG00000012658	0.304773943	7.273984171	14.7429196	0.000123209	0.004561574	1
ENSGALG00000021211	0.771608038	5.336659808	14.55754494	0.000135943	0.004967866	1
ENSGALG00000023844	0.391487972	5.146339233	14.49232161	0.000140732	0.005100446	1
ENSGALG00000015022	0.462516038	7.111376987	14.48972366	0.000140926	0.005100446	1
ENSGALG00000006047	0.232031641	6.737445422	14.40498982	0.000147411	0.005201772	1
ENSGALG00000012074	0.526969783	3.325400975	14.25801469	0.000159381	0.005520633	1
ENSGALG00000015444	0.269726949	6.835473222	14.24787139	0.000160242	0.005533492	1
ENSGALG00000011209	0.267142863	8.681433285	14.09441636	0.000173859	0.005839897	1
ENSGALG00000011639	0.493819018	4.332027683	14.06923565	0.000176202	0.005869255	1
ENSGALG00000009205	0.520438273	4.364135427	14.05399152	0.000177636	0.005899619	1
ENSGALG00000015768	0.405716562	3.898074628	14.04780342	0.000178222	0.005901705	1
ENSGALG00000027572	0.381035827	7.970624728	14.03048997	0.00017987	0.005938875	1
ENSGALG00000006628	0.242215892	5.843461234	13.96837193	0.000185912	0.006028602	1
ENSGALG00000027961	0.427541183	7.876531192	13.90577111	0.000192207	0.006111235	1
ENSGALG00000007744	0.384919334	4.993450501	13.90454239	0.000192333	0.006111235	1
ENSGALG00000013747	0.291701243	7.17815401	13.87336446	0.00019555	0.006168028	1
ENSGALG00000007511	0.313974356	9.871726313	13.85707543	0.000197253	0.006204392	1
ENSGALG00000006897	0.351395156	7.281260951	13.82854259	0.000200271	0.006264421	1
ENSGALG00000006976	0.361111764	3.798212464	13.81454664	0.000201768	0.006267129	1
ENSGALG00000006480	0.449637623	6.579624741	13.80751816	0.000202524	0.006267129	1
ENSGALG00000005126	0.250834771	5.274512641	13.80702617	0.000202577	0.006267129	1
ENSGALG00000014085	0.532329343	4.42244649	13.66028376	0.000219038	0.006648875	1
ENSGALG00000015626	0.568722775	4.016233672	13.54282516	0.000233181	0.0069843	1
ENSGALG00000012422	0.331736011	6.585523899	13.53246161	0.000234472	0.007004395	1
ENSGALG00000010454	0.277739703	5.024859712	13.5256549	0.000235324	0.007011297	1
ENSGALG00000027090	0.729864422	5.085694709	13.49555696	0.000239129	0.007087256	1
ENSGALG00000012906	1.403147056	0.340008964	13.44328059	0.000245885	0.007249443	1
ENSGALG00000005524	0.737833953	3.476480535	13.39004955	0.000252963	0.007382339	1
ENSGALG00000012037	0.297106638	7.254843156	13.30546442	0.000264634	0.007642568	1
ENSGALG00000005683	0.339337655	6.582797104	13.28896073	0.000266973	0.007671321	1
ENSGALG00000001256	0.51544323	6.560274811	13.28885807	0.000266988	0.007671321	1
ENSGALG00000002427	0.81109764	3.021021874	13.1482056	0.000287795	0.008104185	1
ENSGALG00000015441	0.402793868	7.477769767	13.13557483	0.000289741	0.008137716	1
ENSGALG00000001574	0.236790783	7.265939458	13.10305449	0.000294815	0.008199624	1
ENSGALG00000000834	0.36393335	7.44324195	13.07475008	0.000299303	0.008263401	1
ENSGALG00000003520	0.342355326	5.194742069	12.92913587	0.000323507	0.008697719	1
ENSGALG00000008734	0.610806479	3.523117006	12.8967215	0.000329158	0.008807712	1
ENSGALG00000011917	0.325500822	5.810934601	12.87793695	0.000332479	0.008875527	1
ENSGALG00000016418	0.248491785	5.829114983	12.85559875	0.000336471	0.008939837	1
ENSGALG00000029056	0.940451353	1.104573588	12.8108731	0.000344611	0.009113218	1
ENSGALG00000016211	0.529037102	4.092136721	12.73714187	0.000358465	0.009379833	1
ENSGALG00000026200	0.528499551	2.52009114	12.6995516	0.000365743	0.009527003	1
ENSGALG00000007691	0.494884525	3.91984898	12.69740385	0.000366164	0.009527003	1
ENSGALG00000012654	0.461481679	5.510361288	12.69057862	0.000367503	0.009539859	1
ENSGALG00000003141	0.34628837	8.209031785	12.61005806	0.000383677	0.009843851	1
ENSGALG00000026728	0.208004643	6.46300642	12.59754195	0.000386254	0.009867838	1
ENSGALG00000007845	0.243154359	7.592522791	12.58866949	0.000388092	0.009892412	1
ENSGALG00000008733	0.721380733	3.01275432	12.56686923	0.000392646	0.009948526	1
ENSGALG00000015598	0.953419282	2.15133567	12.56548474	0.000392937	0.009948526	1
ENSGALG00000017089	0.413298784	4.969394141	12.53273038	0.000399885	0.010079245	1
ENSGALG00000004781	0.551537983	2.951436205	12.43882373	0.000420501	0.010494914	1
ENSGALG00000013925	0.722488226	4.599332714	12.43048432	0.000422382	0.010505598	1
ENSGALG00000004644	0.261706094	6.378637361	12.39865916	0.000429642	0.010616018	1
ENSGALG00000004928	0.384154624	5.8730924	12.38037788	0.000433869	0.010673753	1
ENSGALG00000006527	0.55763174	6.674409923	12.36404794	0.000437681	0.010726827	1
ENSGALG00000010770	0.456590898	8.614461785	12.36262879	0.000438014	0.010726827	1
ENSGALG00000016173	0.309390219	6.8982084	12.35680234	0.000439383	0.010726827	1
ENSGALG00000000366	0.262607224	8.727253961	12.33802002	0.000443826	0.010754673	1
ENSGALG00000004088	0.344256343	8.481872952	12.31050668	0.000450416	0.010867722	1
ENSGALG00000014464	0.319176217	6.955128489	12.29795009	0.000453456	0.010917752	1
ENSGALG00000020331	0.463610572	5.708918326	12.21147168	0.000474966	0.011267459	1
ENSGALG00000000154	0.284034495	5.831653652	12.15874253	0.000488583	0.011493916	1
ENSGALG00000011795	0.275146188	7.335241748	12.09298208	0.00050612	0.011819725	1
ENSGALG00000006681	0.453670815	3.96731657	12.09078461	0.000506716	0.011819725	1
ENSGALG00000007757	0.223608061	5.745110626	12.06954266	0.000512523	0.011883792	1
ENSGALG00000027352	0.393697704	7.373458629	12.01833913	0.000526796	0.012041666	1
ENSGALG00000006017	0.395449211	7.095058011	12.01325361	0.000528236	0.012050175	1
ENSGALG00000003478	0.634383368	2.163845504	12.001095	0.000531693	0.01208459	1
ENSGALG00000012301	0.21018401	6.741513521	11.9797076	0.00053783	0.012166607	1
ENSGALG00000026388	0.468770379	3.528764585	11.97068028	0.000540442	0.012166607	1
ENSGALG00000027602	0.750564897	4.090776842	11.96916491	0.000540882	0.012166607	1
ENSGALG00000006992	1.275307218	5.032409507	11.95287809	0.00054563	0.01220051	1
ENSGALG00000028801	0.474385965	3.924409223	11.92643435	0.00055343	0.012349208	1
ENSGALG00000019063	1.556714245	0.211525829	11.92294488	0.000554468	0.012349208	1
ENSGALG00000008911	0.512437258	5.3280588	11.90343498	0.000560305	0.01243019	1
ENSGALG00000001063	0.580750689	6.235568319	11.86759719	0.000571191	0.012622082	1
ENSGALG00000007992	0.219188587	7.1346838	11.85400173	0.000575376	0.012664995	1
ENSGALG00000005035	0.374157873	5.650810973	11.83491821	0.000581303	0.012727764	1
ENSGALG00000012681	0.375699514	4.458929635	11.81272835	0.000588272	0.012799159	1
ENSGALG00000009470	0.717763709	5.145492961	11.77734341	0.00059956	0.012969789	1
ENSGALG00000005550	0.285111272	8.841437843	11.77294438	0.000600978	0.012975618	1
ENSGALG00000010938	0.197999528	6.019339149	11.72738556	0.000615871	0.013170993	1
ENSGALG00000012704	0.226916477	7.948739729	11.72541653	0.000616522	0.013170993	1
ENSGALG00000005052	0.598382707	3.361068085	11.70775984	0.0006224	0.013260643	1
ENSGALG00000008413	0.228536762	6.346300022	11.69420062	0.000626952	0.01330741	1
ENSGALG00000006424	0.298023957	6.122485042	11.67597234	0.000633124	0.013407599	1
ENSGALG00000013489	0.305515522	5.281291892	11.66799284	0.000635846	0.013420505	1
ENSGALG00000010891	0.553006244	3.726518599	11.52220712	0.000687697	0.014433966	1
ENSGALG00000019831	0.790160023	0.717544748	11.51175999	0.000691573	0.014448159	1
ENSGALG00000005909	0.330211133	4.655083372	11.51004331	0.000692212	0.014448159	1
ENSGALG00000011003	0.774290858	2.406715669	11.48719003	0.000700775	0.014599911	1
ENSGALG00000010035	0.345901124	5.202383669	11.45838247	0.000711722	0.01477347	1
ENSGALG00000014343	0.482963595	6.119735116	11.44496082	0.000716881	0.014826054	1
ENSGALG00000004564	0.266096498	6.679857082	11.42798689	0.00072346	0.01493476	1
ENSGALG00000012280	0.244610663	6.886807792	11.4139956	0.000728929	0.015020193	1
ENSGALG00000005662	0.461940229	3.460461826	11.4025013	0.000733453	0.015058454	1
ENSGALG00000007025	0.29032108	4.960262539	11.39427744	0.000736707	0.015084321	1
ENSGALG00000011957	0.271004901	6.872770981	11.39257001	0.000737384	0.015084321	1
ENSGALG00000015362	0.422118728	5.317176361	11.34761432	0.000755449	0.015331823	1
ENSGALG00000015665	0.355916858	5.436989335	11.34164994	0.00075788	0.015336875	1
ENSGALG00000014750	0.464171865	5.186565928	11.31708818	0.00076797	0.015485576	1
ENSGALG00000016217	0.244455051	7.524646811	11.23695608	0.000801846	0.016082486	1
ENSGALG00000023709	0.769668927	3.556621651	11.18435105	0.000824901	0.016341723	1
ENSGALG00000016324	0.943142255	1.14785849	11.16804383	0.000832183	0.016439531	1
ENSGALG00000012304	0.19873592	7.82995306	11.13520399	0.000847046	0.016634513	1
ENSGALG00000000193	0.483062077	2.045994635	11.12830654	0.000850202	0.016667497	1
ENSGALG00000026718	0.372458692	6.58062958	11.10627779	0.00086036	0.016837408	1
ENSGALG00000002602	0.326800642	4.596610913	11.099371	0.00086357	0.016870991	1
ENSGALG00000025807	0.676377878	2.924916604	11.08400131	0.000870757	0.016952739	1
ENSGALG00000014284	0.322980054	5.868738089	11.0182076	0.000902213	0.01735728	1
ENSGALG00000012282	0.346645837	3.488021616	11.01803696	0.000902296	0.01735728	1
ENSGALG00000012093	0.241190874	7.57035623	11.00623279	0.00090806	0.017408855	1
ENSGALG00000009404	0.333013943	4.859124786	10.99053555	0.000915783	0.017527164	1
ENSGALG00000010224	0.349933159	6.189467408	10.96733138	0.000927322	0.017688042	1
ENSGALG00000008051	0.295807353	7.12099253	10.9604871	0.000930753	0.017723555	1
ENSGALG00000013007	0.865871154	0.209727559	10.88911764	0.000967309	0.01826564	1
ENSGALG00000001143	0.354488088	8.332159678	10.87252749	0.000976012	0.018362383	1
ENSGALG00000016817	0.29570663	7.862224354	10.8707189	0.000976966	0.018362383	1
ENSGALG00000001234	0.851962379	3.962253623	10.8115646	0.00100868	0.018795408	1
ENSGALG00000003447	0.270123155	5.144810669	10.79174767	0.001019536	0.018935195	1
ENSGALG00000006008	0.918907186	0.217869066	10.76684668	0.001033344	0.01911285	1
ENSGALG00000000530	0.47903463	4.544430057	10.76451304	0.001034648	0.01911285	1
ENSGALG00000009864	0.289897982	7.211596227	10.76232488	0.001035872	0.01911285	1
ENSGALG00000004400	0.280718085	6.933743878	10.75247842	0.001041398	0.019183461	1
ENSGALG00000003568	0.47951825	5.663227446	10.74237469	0.001047099	0.019225756	1
ENSGALG00000003177	0.182779764	6.554395003	10.73309763	0.001052361	0.019291013	1
ENSGALG00000012018	0.468747699	4.932959981	10.70060637	0.001071004	0.019443376	1
ENSGALG00000011608	0.320479532	6.287087567	10.67057563	0.001088532	0.019613975	1
ENSGALG00000006388	0.274311498	7.870045094	10.66614895	0.001091141	0.019613975	1
ENSGALG00000015250	0.275968166	8.343923991	10.66374387	0.00109256	0.019613975	1
ENSGALG00000014933	0.321607214	7.0488285	10.65946302	0.001095092	0.019624042	1
ENSGALG00000006599	0.239968867	7.59032719	10.65692293	0.001096597	0.019624042	1
ENSGALG00000003147	0.196435269	7.619408931	10.63167517	0.00111167	0.019836132	1
ENSGALG00000000525	0.438417352	6.323959107	10.62875114	0.001113429	0.019836132	1
ENSGALG00000010595	0.458755115	6.420774891	10.6193229	0.00111912	0.0198976	1
ENSGALG00000000830	0.279784703	5.733898457	10.58297269	0.00114134	0.020118767	1
ENSGALG00000013350	0.420467302	4.645436979	10.55534944	0.001158523	0.020282237	1
ENSGALG00000014923	0.352554987	5.440883002	10.54752516	0.001163438	0.020305313	1
ENSGALG00000019014	0.356099629	4.099238748	10.53640073	0.001170461	0.020364946	1
ENSGALG00000017510	1.183911409	0.502464038	10.52644531	0.001176783	0.020409584	1
ENSGALG00000007929	0.358164294	3.686199733	10.52612275	0.001176989	0.020409584	1
ENSGALG00000011893	0.532282548	6.850323448	10.50439027	0.001190912	0.020562361	1
ENSGALG00000014892	0.304509123	6.816535618	10.49829435	0.001194848	0.020598813	1
ENSGALG00000001682	0.280680214	4.993507184	10.46228672	0.001218364	0.020908453	1
ENSGALG00000004898	0.349599322	5.379375855	10.43321891	0.001237688	0.021175724	1
ENSGALG00000002559	0.237876538	8.850505385	10.42653309	0.001242177	0.021220367	1
ENSGALG00000013748	0.694295925	3.654494604	10.39386096	0.00126435	0.021388969	1
ENSGALG00000002113	0.283476347	8.849348616	10.35695272	0.001289879	0.021687889	1
ENSGALG00000012511	1.08025624	1.18811098	10.35581973	0.001290671	0.021687889	1
ENSGALG00000000906	0.433878356	3.639931875	10.34854691	0.001295766	0.021741151	1
ENSGALG00000006907	0.601536561	1.690959637	10.33021906	0.001308697	0.021840196	1
ENSGALG00000019607	0.730258574	1.941520417	10.32874445	0.001309743	0.021840196	1
ENSGALG00000008837	0.235056622	7.368608292	10.32786968	0.001310364	0.021840196	1
ENSGALG00000010811	0.266041587	7.971378076	10.32377454	0.001313274	0.021840196	1
ENSGALG00000009787	0.561712582	2.360688166	10.31336032	0.001320706	0.021931486	1
ENSGALG00000011848	0.28835946	6.054508535	10.30068713	0.001329807	0.022045596	1
ENSGALG00000007346	0.269705134	6.640619874	10.27685367	0.001347095	0.022206413	1
ENSGALG00000021656	0.266283022	6.847667109	10.26520742	0.001355625	0.022314456	1
ENSGALG00000009881	0.563834871	1.600886236	10.20098903	0.001403654	0.022871653	1
ENSGALG00000002165	0.591039472	2.698842902	10.19583926	0.001407579	0.022902565	1
ENSGALG00000003161	0.350331393	5.345943777	10.18888307	0.001412899	0.022923064	1
ENSGALG00000026443	0.315227304	5.421968215	10.1788542	0.001420604	0.023015013	1
ENSGALG00000001772	0.347740698	6.115086629	10.16829386	0.001428764	0.023114049	1
ENSGALG00000021869	0.54582648	4.728174117	10.16411878	0.001432003	0.023133309	1
ENSGALG00000011646	0.41624533	6.564081465	10.12076311	0.001466083	0.023515636	1
ENSGALG00000004199	0.514945331	1.31391309	10.11280666	0.001472426	0.023550467	1
ENSGALG00000007418	0.421850874	8.740569666	10.10521621	0.001478502	0.023614215	1
ENSGALG00000004460	0.230999353	5.60783305	10.10234733	0.001480806	0.023617599	1
ENSGALG00000026717	0.558174187	6.695122508	10.09120233	0.001489789	0.023727354	1
ENSGALG00000026989	0.469851314	3.572726526	10.06403515	0.001511917	0.023944698	1
ENSGALG00000005085	0.828525937	2.61620931	10.05111327	0.001522559	0.024045786	1
ENSGALG00000003212	1.028966572	2.173311667	10.01559633	0.001552201	0.02444555	1
ENSGALG00000028762	0.407837124	5.061081137	9.99897153	0.001566277	0.024598605	1
ENSGALG00000004333	0.443604174	4.958762754	9.959234178	0.001600446	0.0250308	1
ENSGALG00000023025	0.637940417	2.324722611	9.952659671	0.001606172	0.025085605	1
ENSGALG00000006439	0.274835933	7.709428039	9.943354356	0.001614311	0.025177903	1
ENSGALG00000004496	0.200027286	8.131434617	9.92176177	0.00163336	0.025360466	1
ENSGALG00000010697	0.445798037	5.472820257	9.920087477	0.001634846	0.025360466	1
ENSGALG00000027010	0.735404573	1.59558172	9.91738783	0.001637246	0.025360466	1
ENSGALG00000003295	0.61311356	3.730353444	9.900283597	0.001652533	0.025562196	1
ENSGALG00000008756	0.329275651	7.278646118	9.88453875	0.001666733	0.02567633	1
ENSGALG00000016212	0.492078836	6.454234035	9.869295998	0.001680598	0.02585465	1
ENSGALG00000028037	1.036907565	3.533226296	9.844350012	0.001703542	0.026136404	1
ENSGALG00000011159	0.605803742	3.443392575	9.799472645	0.001745619	0.026673251	1
ENSGALG00000006868	0.450385992	2.893783002	9.777079842	0.001767007	0.026927188	1
ENSGALG00000011232	0.232693472	5.283956424	9.742439912	0.001800617	0.027256567	1
ENSGALG00000008752	0.624827089	0.601066486	9.742365043	0.001800691	0.027256567	1
ENSGALG00000010163	0.560674143	6.022161895	9.690409885	0.001852322	0.027925797	1
ENSGALG00000009362	0.530551719	5.386570909	9.590243652	0.00195614	0.029334305	1
ENSGALG00000024335	0.336211915	3.183755404	9.566916712	0.001981152	0.029513421	1
ENSGALG00000010177	0.262405042	7.645236869	9.532538144	0.002018608	0.029905861	1
ENSGALG00000014720	0.673023649	2.514944874	9.500296625	0.002054387	0.030324361	1
ENSGALG00000005856	0.365373239	7.12983679	9.467512745	0.002091428	0.03075052	1
ENSGALG00000016735	0.215342892	5.996936483	9.463626228	0.002095863	0.030775669	1
ENSGALG00000016564	0.294747239	7.242661747	9.42512832	0.002140321	0.031265857	1
ENSGALG00000028322	0.408513879	3.333942812	9.41464946	0.002152587	0.03140441	1
ENSGALG00000005030	0.369209739	8.554667003	9.409170565	0.002159029	0.031457745	1
ENSGALG00000008594	0.204288641	6.147334261	9.378209648	0.002195799	0.031788413	1
ENSGALG00000010437	0.347591202	6.036389696	9.371094705	0.002204338	0.03183042	1
ENSGALG00000013794	0.248873023	5.171429477	9.367419273	0.002208763	0.031853575	1
ENSGALG00000007522	0.418580726	5.157420148	9.359814409	0.002217946	0.031904518	1
ENSGALG00000008218	0.284331886	5.957875914	9.337496369	0.00224512	0.032254325	1
ENSGALG00000014936	0.196594779	5.979804932	9.33104992	0.002253032	0.032285838	1
ENSGALG00000015688	0.278909278	6.541332655	9.328388287	0.002256307	0.032291788	1
ENSGALG00000001463	0.214790969	5.519340941	9.298136722	0.00229387	0.032705031	1
ENSGALG00000005024	0.569130323	3.492366556	9.288563674	0.002305889	0.032793574	1
ENSGALG00000004142	0.163909427	6.682457055	9.283172112	0.002312686	0.032848866	1
ENSGALG00000005347	1.026504852	1.640250825	9.276273628	0.002321412	0.032931389	1
ENSGALG00000001376	0.337984197	4.31000563	9.271406893	0.002327588	0.032977577	1
ENSGALG00000001320	0.650220289	0.720247558	9.255478685	0.00234792	0.033223945	1
ENSGALG00000008472	0.193523069	8.210066282	9.241758533	0.002365577	0.033390115	1
ENSGALG00000027637	0.389933117	4.012127871	9.238261232	0.002370099	0.033412183	1
ENSGALG00000019322	0.495788145	4.060877336	9.216172116	0.002398866	0.033631448	1
ENSGALG00000002643	0.325413804	7.803983142	9.212641458	0.002403497	0.033631448	1
ENSGALG00000015286	0.25897654	8.837876087	9.212621498	0.002403523	0.033631448	1
ENSGALG00000013318	0.62895518	2.453139607	9.204390457	0.002414354	0.033741191	1
ENSGALG00000012965	0.352397001	5.377554252	9.194850086	0.00242697	0.033833755	1
ENSGALG00000016752	0.442684665	6.863198755	9.183758894	0.00244172	0.03399742	1
ENSGALG00000023073	0.312041891	6.599332144	9.17914498	0.002447884	0.034041257	1
ENSGALG00000003705	0.4108627	6.608719345	9.174793917	0.00245371	0.034080311	1
ENSGALG00000006794	0.255355857	6.689864367	9.169598774	0.002460685	0.034083727	1
ENSGALG00000012247	0.268751079	9.530214989	9.167869683	0.002463011	0.034083727	1
ENSGALG00000011418	0.657687636	3.704097246	9.15208816	0.002484344	0.034253006	1
ENSGALG00000020884	0.674327153	3.329047301	9.14360998	0.002495882	0.03434818	1
ENSGALG00000006583	0.322645486	8.926813107	9.142548246	0.00249733	0.03434818	1
ENSGALG00000002240	0.470431286	2.721855272	9.138162345	0.002503324	0.034388729	1
ENSGALG00000010311	0.552044117	5.220645588	9.131933194	0.002511862	0.034464084	1
ENSGALG00000013505	0.313018038	8.575170376	9.12424066	0.002522446	0.034567301	1
ENSGALG00000007820	0.374092175	4.745235528	9.121956573	0.002525597	0.034568535	1
ENSGALG00000014182	0.47365475	4.001724902	9.117015726	0.002532428	0.034620062	1
ENSGALG00000011210	0.214000472	6.321214394	9.106163896	0.002547496	0.034783943	1
ENSGALG00000013327	0.849174839	2.17257832	9.102701006	0.002552323	0.034807769	1
ENSGALG00000002543	0.229099472	5.8582637	9.095109376	0.002562939	0.03486832	1
ENSGALG00000014840	1.327495551	0.016962241	9.075292543	0.002590861	0.035079143	1
ENSGALG00000002280	0.332528543	5.38334182	9.065536375	0.002604721	0.035224565	1
ENSGALG00000003160	0.482345804	4.817541531	9.03057046	0.002655016	0.035648564	1
ENSGALG00000006646	0.245220282	8.237779953	9.015029059	0.002677686	0.035910254	1
ENSGALG00000008978	0.342640225	8.619420271	9.009427789	0.002685905	0.035951033	1
ENSGALG00000001725	0.332420556	7.880526515	9.004134461	0.002693695	0.035996695	1
ENSGALG00000027905	0.308450579	6.487321085	8.987870069	0.002717776	0.036190007	1
ENSGALG00000013624	0.343640869	7.870459804	8.980922266	0.002728129	0.036285082	1
ENSGALG00000023030	0.614824909	1.833701764	8.978685075	0.002731471	0.036286795	1
ENSGALG00000011556	0.287638214	4.915434155	8.96379165	0.002753828	0.03648844	1
ENSGALG00000009801	0.295218685	5.279968978	8.960760821	0.0027584	0.03648844	1
ENSGALG00000009128	0.203464085	4.867141353	8.948065169	0.002777636	0.036684291	1
ENSGALG00000004091	0.187179032	6.9829591	8.896822613	0.002856673	0.037335131	1
ENSGALG00000015675	0.291684778	4.968082679	8.857779933	0.002918423	0.038046276	1
ENSGALG00000024120	0.361680201	4.923291516	8.844723756	0.002939374	0.038194948	1
ENSGALG00000022702	0.772321136	0.882695091	8.833743202	0.002957112	0.038337211	1
ENSGALG00000016207	0.256338072	4.749334783	8.826930431	0.002968172	0.038396383	1
ENSGALG00000005192	0.392792144	6.073248846	8.826743115	0.002968477	0.038396383	1
ENSGALG00000009130	0.262656663	6.566505145	8.822013628	0.002976181	0.038451981	1
ENSGALG00000015846	0.300732671	6.305096419	8.782753143	0.003040919	0.039166868	1
ENSGALG00000016541	0.457593923	3.818156624	8.768803728	0.003064264	0.039320073	1
ENSGALG00000004998	0.196690117	6.208165304	8.751225722	0.00309394	0.039565996	1
ENSGALG00000015056	0.565567448	5.698378417	8.745439984	0.003103772	0.039588818	1
ENSGALG00000003574	0.328623332	6.377225126	8.743871715	0.003106442	0.039588818	1
ENSGALG00000015803	0.205463577	7.475868519	8.726645877	0.003135929	0.039787534	1
ENSGALG00000027305	0.361720049	5.227986367	8.698954396	0.003183926	0.040260802	1
ENSGALG00000027247	0.465192807	6.878923325	8.646932009	0.003276126	0.040967895	1
ENSGALG00000008542	0.277763653	8.587805533	8.627602616	0.00331107	0.041359078	1
ENSGALG00000003183	0.268943439	4.397458191	8.620111494	0.003324715	0.041437838	1
ENSGALG00000006826	0.382175886	3.634881402	8.598179871	0.003364991	0.041709641	1
ENSGALG00000012472	0.373151344	7.158569103	8.566229557	0.003424556	0.04225245	1
ENSGALG00000009230	0.199588785	7.487915001	8.564669246	0.003427492	0.04225245	1
ENSGALG00000001028	0.65724518	1.31250405	8.528861369	0.003495583	0.042811416	1
ENSGALG00000016099	0.378170141	5.516633233	8.478491507	0.0035937	0.04363447	1
ENSGALG00000015605	0.527027622	4.006905043	8.469919453	0.003610674	0.043793483	1
ENSGALG00000005820	0.294118543	8.144972431	8.466822707	0.003616826	0.043796898	1
ENSGALG00000009534	0.292175156	6.253918171	8.465874211	0.003618713	0.043796898	1
ENSGALG00000006108	0.20284394	5.988830496	8.454350617	0.003641713	0.043933993	1
ENSGALG00000016990	0.366624625	4.586708417	8.440418066	0.003669719	0.044118548	1
ENSGALG00000002574	0.39881671	2.303777968	8.417716779	0.003715821	0.044589856	1
ENSGALG00000007169	0.181310254	6.187567513	8.397864064	0.003756622	0.044936198	1
ENSGALG00000009485	0.602814851	0.684332487	8.385904753	0.003781419	0.04518496	1
ENSGALG00000023069	0.593187344	1.542268304	8.344135606	0.003869342	0.045829956	1
ENSGALG00000002038	0.230928191	4.916667409	8.339691765	0.003878818	0.045863467	1
ENSGALG00000010987	0.422267985	7.425680903	8.335922314	0.003886874	0.04591065	1
ENSGALG00000005538	0.21876959	5.861881815	8.324716346	0.003910924	0.046146457	1
ENSGALG00000014167	0.180196024	6.708901324	8.317963874	0.00392549	0.046259623	1
ENSGALG00000000724	0.228193866	7.340290044	8.316475037	0.003928709	0.046259623	1
ENSGALG00000010934	0.540725116	2.183833868	8.309011375	0.003944886	0.046330153	1
ENSGALG00000007557	0.362268779	6.977981195	8.305271155	0.003953018	0.046330153	1
ENSGALG00000021244	0.551644331	1.950529747	8.304505158	0.003954686	0.046330153	1
ENSGALG00000005418	0.377025888	3.758776942	8.304262891	0.003955213	0.046330153	1
ENSGALG00000012866	0.202778577	6.763141153	8.29703188	0.003970993	0.046389556	1
ENSGALG00000011208	0.254353008	4.843949587	8.296292815	0.003972609	0.046389556	1
ENSGALG00000006363	0.188225925	6.890329055	8.285915172	0.003995376	0.046559122	1
ENSGALG00000009297	0.341780442	5.850924884	8.28159207	0.0040049	0.046621989	1
ENSGALG00000001023	0.271693886	5.26334755	8.277068309	0.00401489	0.046690154	1
ENSGALG00000012256	0.271083596	8.086184814	8.268035224	0.004034915	0.046826576	1
ENSGALG00000005481	0.241853376	7.637086078	8.264096237	0.004043679	0.046880101	1
ENSGALG00000004610	0.338063627	5.801345476	8.233565927	0.004112265	0.047626358	1
ENSGALG00000012056	0.288185881	6.61654275	8.226024391	0.004129389	0.047728377	1
ENSGALG00000013785	0.35550115	3.835229162	8.225963523	0.004129527	0.047728377	1
ENSGALG00000005072	0.307428118	7.485029771	8.218467487	0.00414662	0.047828026	1
ENSGALG00000007310	0.326630546	4.063317268	8.208610466	0.004169207	0.048039471	1
ENSGALG00000013625	0.553762116	4.105568408	8.201065167	0.00418658	0.048162212	1
ENSGALG00000011550	0.249894256	6.311581927	8.200281397	0.004188389	0.048162212	1
ENSGALG00000008725	0.220207921	5.94800653	8.183997942	0.004226152	0.048547004	1
ENSGALG00000014510	0.194936929	6.710140106	8.173771493	0.004250044	0.048722337	1
ENSGALG00000013085	0.694747881	3.491783016	8.163485725	0.004274214	0.048900132	1
ENSGALG00000007063	0.298696245	5.252184294	8.157948326	0.004287284	0.048901821	1
ENSGALG00000007808	0.317118354	4.574263777	8.157305361	0.004288805	0.048901821	1
ENSGALG00000015333	0.571800805	3.776755817	8.154932426	0.00429442	0.048901821	1
ENSGALG00000008700	0.233114484	8.276282618	8.154258798	0.004296015	0.048901821	1
ENSGALG00000017000	0.383340009	4.421661393	8.141370535	0.004326657	0.049117135	1
ENSGALG00000012024	0.31279412	7.351399798	8.140816165	0.00432798	0.049117135	1
ENSGALG00000002350	0.372009175	3.133735145	8.133311559	0.00434593	0.049123363	1
ENSGALG00000005892	0.687110666	3.112418454	8.131080349	0.004351281	0.049134667	1
ENSGALG00000021128	0.473197091	5.860341412	8.1278844	0.004358958	0.049172182	1
ENSGALG00000004792	0.467562031	6.454733135	8.094872153	0.004439067	0.049728119	1
ENSGALG00000016123	0.491836354	3.589620531	8.087691059	0.00445669	0.04975452	1
ENSGALG00000027407	0.306573377	6.063223284	8.087078656	0.004458197	0.04975452	1
ENSGALG00000013481	0.322279983	6.09234847	8.086732486	0.004459048	0.04975452	1
ENSGALG00000013366	0.203997859	8.401086897	8.084327657	0.004464969	0.049771405	1
ENSGALG00000010423	0.418703241	3.718042032	8.076915437	0.004483269	0.049926111	1
