# Supplementary material for: RNA sequencing-based analysis of the spleen transcriptome following infectious bronchitis virus infection of chickens selected for different mannose-binding lectin serum concentrations
Source: BMC Genomics. 2016 Jan 27;17:82. doi: 10.1186/s12864-016-2403-1 (PMC4729133; doi:10.1186/s12864-016-2403-1)
Supplement: Additional file 11: Table S9. — Differentially expressed genes (FDR < 0.05) for comparison between Week 1 and Week 3 infected L10H birds. (TXT 201 kb) [file 12864_2016_2403_MOESM11_ESM.txt]

genes	logFC	logCPM	LR	PValue	FDR	UpDownRegulated
ENSGALG00000027621	-1.589948075	1.387084371	74.12108679	7.35E-18	8.30E-14	-1
ENSGALG00000023622	-4.447522109	5.100120644	54.01850877	1.99E-13	1.12E-09	-1
ENSGALG00000026910	-0.736052776	6.230306929	49.52013667	1.96E-12	7.39E-09	-1
ENSGALG00000019667	-1.662554456	1.972277106	46.14144457	1.10E-11	3.11E-08	-1
ENSGALG00000007186	-0.667195543	5.552262319	44.96702417	2.00E-11	4.25E-08	-1
ENSGALG00000012821	-0.59927837	4.818234499	44.73407519	2.26E-11	4.25E-08	-1
ENSGALG00000002722	-1.156830139	5.615092928	43.62287053	3.98E-11	6.42E-08	-1
ENSGALG00000005849	-0.852563825	6.575420426	41.81821624	1.00E-10	1.26E-07	-1
ENSGALG00000010338	-1.55020203	4.528521708	39.86899429	2.72E-10	2.56E-07	-1
ENSGALG00000023541	-0.872570964	4.596573375	39.49924827	3.28E-10	2.85E-07	-1
ENSGALG00000008741	-1.32800979	5.413685932	38.97824449	4.29E-10	3.46E-07	-1
ENSGALG00000003196	-1.137811056	6.307105066	38.83972151	4.60E-10	3.46E-07	-1
ENSGALG00000005753	-0.4265531	6.748110529	38.62003016	5.15E-10	3.63E-07	-1
ENSGALG00000024011	-1.767758607	7.988882167	38.34682507	5.92E-10	3.86E-07	-1
ENSGALG00000011104	-1.253451842	1.972711138	38.27090817	6.16E-10	3.86E-07	-1
ENSGALG00000000433	-0.865019	2.732479878	37.18794853	1.07E-09	5.51E-07	-1
ENSGALG00000001091	-1.219859854	3.81905901	37.03517821	1.16E-09	5.53E-07	-1
ENSGALG00000004239	-0.784246552	4.317291264	37.00895528	1.18E-09	5.53E-07	-1
ENSGALG00000007093	-0.421761037	8.296258307	36.68424672	1.39E-09	5.82E-07	-1
ENSGALG00000027568	-1.566042422	0.896031146	35.83945792	2.14E-09	8.34E-07	-1
ENSGALG00000010463	-0.548889512	7.122541806	35.4663077	2.60E-09	9.77E-07	-1
ENSGALG00000023725	-0.899042379	4.356100361	35.3330656	2.78E-09	1.01E-06	-1
ENSGALG00000017589	-0.769489582	5.362747812	35.01118941	3.28E-09	1.16E-06	-1
ENSGALG00000003510	-0.528052779	4.844396338	34.90815614	3.46E-09	1.18E-06	-1
ENSGALG00000027165	-0.992768742	8.238593505	34.82010489	3.62E-09	1.20E-06	-1
ENSGALG00000013495	-0.762674293	5.135964574	32.9309899	9.55E-09	2.70E-06	-1
ENSGALG00000001000	-0.912847383	10.09943526	32.71017883	1.07E-08	2.95E-06	-1
ENSGALG00000003770	-0.687920598	6.473756735	32.5673352	1.15E-08	3.06E-06	-1
ENSGALG00000024272	-2.223291316	6.997341242	31.4355431	2.06E-08	4.85E-06	-1
ENSGALG00000027350	-0.713744708	2.028317433	31.37471517	2.13E-08	4.90E-06	-1
ENSGALG00000008735	-0.561131437	5.022797926	31.16494454	2.37E-08	5.35E-06	-1
ENSGALG00000008340	-0.530915015	5.750431113	30.31810582	3.67E-08	7.67E-06	-1
ENSGALG00000007713	-0.564519065	5.875940472	30.15845453	3.98E-08	8.17E-06	-1
ENSGALG00000000620	-1.443224208	3.559058482	30.00330279	4.31E-08	8.70E-06	-1
ENSGALG00000003516	-0.588431884	6.179706679	29.43099129	5.79E-08	1.15E-05	-1
ENSGALG00000026970	-0.873258195	8.656292805	28.9148931	7.56E-08	1.44E-05	-1
ENSGALG00000000436	-1.027763318	2.56352757	28.53196733	9.22E-08	1.69E-05	-1
ENSGALG00000003348	-1.070693637	4.074865436	28.49305074	9.40E-08	1.69E-05	-1
ENSGALG00000016589	-0.57054974	4.981781704	28.18040407	1.11E-07	1.92E-05	-1
ENSGALG00000017077	-0.760359247	6.804479303	26.80357229	2.25E-07	3.63E-05	-1
ENSGALG00000025786	-0.986362317	3.171002003	26.7305785	2.34E-07	3.72E-05	-1
ENSGALG00000016919	-1.927164296	3.73915807	26.25273902	3.00E-07	4.48E-05	-1
ENSGALG00000011798	-0.998779293	4.539316356	26.24175284	3.01E-07	4.48E-05	-1
ENSGALG00000026525	-1.221742061	3.765955243	26.12139724	3.21E-07	4.70E-05	-1
ENSGALG00000001281	-0.717372306	5.256558749	26.08887533	3.26E-07	4.72E-05	-1
ENSGALG00000007027	-0.514023601	5.069525775	25.98803474	3.44E-07	4.91E-05	-1
ENSGALG00000000374	-0.423498727	6.027529047	25.77714385	3.83E-07	5.28E-05	-1
ENSGALG00000008141	-1.293289307	3.865424774	25.51560035	4.39E-07	5.76E-05	-1
ENSGALG00000028924	-0.592164784	4.710018638	25.47487823	4.48E-07	5.82E-05	-1
ENSGALG00000003389	-0.61525478	9.942234175	25.36146064	4.75E-07	6.00E-05	-1
ENSGALG00000020513	-0.546306787	5.744791076	25.34984434	4.78E-07	6.00E-05	-1
ENSGALG00000001007	-0.425952732	8.205739499	25.13908146	5.33E-07	6.55E-05	-1
ENSGALG00000000141	-0.593383982	11.08181907	25.10804617	5.42E-07	6.58E-05	-1
ENSGALG00000009517	-0.516993873	6.346285084	24.8809978	6.10E-07	7.16E-05	-1
ENSGALG00000004005	-0.444157785	6.057512058	24.75955847	6.49E-07	7.48E-05	-1
ENSGALG00000024378	-0.936540599	4.910817614	24.45456981	7.61E-07	8.68E-05	-1
ENSGALG00000027070	-0.417650126	7.667899235	24.43469399	7.69E-07	8.68E-05	-1
ENSGALG00000001926	-0.890740931	4.396564187	24.2513272	8.45E-07	9.36E-05	-1
ENSGALG00000008432	-0.297899498	9.05865225	24.21945988	8.60E-07	9.36E-05	-1
ENSGALG00000021569	-0.648484343	8.858670493	24.19820895	8.69E-07	9.36E-05	-1
ENSGALG00000029000	-0.949977519	2.583167612	24.15492754	8.89E-07	9.47E-05	-1
ENSGALG00000003251	-0.461870952	6.991253182	24.03313668	9.47E-07	9.92E-05	-1
ENSGALG00000003103	-0.952692216	2.390957612	24.00476195	9.61E-07	9.96E-05	-1
ENSGALG00000005071	-0.354255341	7.06146738	23.79841034	1.07E-06	0.000107819	-1
ENSGALG00000028358	-0.506061811	7.060498294	23.78184897	1.08E-06	0.000107819	-1
ENSGALG00000028513	-0.677342293	5.118322815	23.71838479	1.12E-06	0.000109495	-1
ENSGALG00000007224	-0.28678066	6.675796646	23.69398148	1.13E-06	0.000109937	-1
ENSGALG00000017524	-0.600547777	5.391057077	23.65500074	1.15E-06	0.000111227	-1
ENSGALG00000023981	-0.33444821	7.879481047	23.57727651	1.20E-06	0.00011483	-1
ENSGALG00000021634	-0.445154706	5.932448424	23.35411392	1.35E-06	0.000125756	-1
ENSGALG00000027546	-0.798274626	2.602446759	23.27391354	1.40E-06	0.000130036	-1
ENSGALG00000005653	-0.376999227	6.987387186	23.21021364	1.45E-06	0.000133323	-1
ENSGALG00000010835	-0.330307681	6.13177339	23.03639801	1.59E-06	0.000143593	-1
ENSGALG00000020997	-0.811740655	3.011803873	23.0211811	1.60E-06	0.000143593	-1
ENSGALG00000007210	-0.54231452	6.485979849	22.74727787	1.85E-06	0.000159513	-1
ENSGALG00000013818	-0.828246535	3.338377293	22.68137701	1.91E-06	0.000161425	-1
ENSGALG00000008586	-0.449876484	8.416466686	22.61968913	1.97E-06	0.000163942	-1
ENSGALG00000026424	-0.345885064	5.227116846	22.51269229	2.09E-06	0.00016838	-1
ENSGALG00000021636	-0.417262253	5.190933792	22.3618338	2.26E-06	0.000179572	-1
ENSGALG00000007409	-0.561245714	4.193970103	21.827883	2.98E-06	0.000226955	-1
ENSGALG00000027587	-0.962318027	3.396223222	21.81994527	2.99E-06	0.000226955	-1
ENSGALG00000028234	-1.554705301	1.93260337	21.71637919	3.16E-06	0.000237946	-1
ENSGALG00000016844	-0.511748303	5.532108017	21.66083721	3.25E-06	0.000242813	-1
ENSGALG00000008457	-0.438189306	7.398942708	21.65212598	3.27E-06	0.000242813	-1
ENSGALG00000011324	-1.017711962	1.952402385	21.55754531	3.43E-06	0.000251686	-1
ENSGALG00000001759	-0.472594571	4.569509118	21.46097122	3.61E-06	0.000256452	-1
ENSGALG00000017675	-0.53021787	5.866480263	21.39892447	3.73E-06	0.000263231	-1
ENSGALG00000013878	-0.409307802	5.61782338	21.13889769	4.27E-06	0.000299602	-1
ENSGALG00000006512	-0.48068187	11.29963482	21.12240082	4.31E-06	0.000300327	-1
ENSGALG00000028779	-0.607847888	3.11378617	21.04762645	4.48E-06	0.000304753	-1
ENSGALG00000009105	-0.352297564	5.549627433	20.87102545	4.91E-06	0.000329209	-1
ENSGALG00000008437	-0.439587347	7.183605571	20.82007989	5.05E-06	0.000335115	-1
ENSGALG00000023066	-0.447061169	7.644525796	20.74384768	5.25E-06	0.000344668	-1
ENSGALG00000028204	-0.541372615	8.07738262	20.63948835	5.54E-06	0.000357735	-1
ENSGALG00000023723	-0.469444944	4.687546256	20.49827221	5.97E-06	0.000376996	-1
ENSGALG00000016517	-0.305744611	6.794020691	20.35080312	6.45E-06	0.000401085	-1
ENSGALG00000027765	-1.476590932	1.430296162	20.28978273	6.66E-06	0.000410238	-1
ENSGALG00000003029	-0.537558729	3.650236747	20.28140647	6.68E-06	0.000410238	-1
ENSGALG00000003625	-0.56679088	5.862909318	20.21387959	6.92E-06	0.000420406	-1
ENSGALG00000001220	-0.479897225	6.237231699	20.09438507	7.37E-06	0.000445115	-1
ENSGALG00000014154	-0.482583643	5.08740117	20.03255728	7.61E-06	0.000454875	-1
ENSGALG00000013569	-0.623041452	6.670067966	20.00292633	7.73E-06	0.000459035	-1
ENSGALG00000001802	-0.421530227	6.679226239	19.98503576	7.81E-06	0.000459035	-1
ENSGALG00000027902	-0.390975005	6.097601136	19.90717892	8.13E-06	0.000473998	-1
ENSGALG00000029181	-0.881172985	3.924311389	19.90389265	8.14E-06	0.000473998	-1
ENSGALG00000028978	-0.782335988	3.205631204	19.66663591	9.22E-06	0.000525803	-1
ENSGALG00000026449	-0.630981781	3.754377701	19.61283157	9.48E-06	0.000532747	-1
ENSGALG00000004589	-0.348846188	5.764827656	19.55356699	9.78E-06	0.000546812	-1
ENSGALG00000028756	-0.35101373	5.458060545	19.53712337	9.87E-06	0.000548822	-1
ENSGALG00000007362	-0.297392849	5.897011923	19.5184692	9.96E-06	0.000551491	-1
ENSGALG00000002576	-0.934674537	4.12985831	19.44509916	1.04E-05	0.000570291	-1
ENSGALG00000003045	-0.365299443	6.108913642	19.35790463	1.08E-05	0.000585508	-1
ENSGALG00000003005	-1.808520911	0.38288071	19.30927625	1.11E-05	0.000596714	-1
ENSGALG00000023689	-0.901737495	7.88461456	19.28899239	1.12E-05	0.000598435	-1
ENSGALG00000015865	-0.291250185	7.103173563	19.25280129	1.15E-05	0.000606508	-1
ENSGALG00000007220	-0.5177893	12.17830973	19.24548073	1.15E-05	0.000606508	-1
ENSGALG00000008319	-0.405473884	7.449692787	19.16623711	1.20E-05	0.00062053	-1
ENSGALG00000027272	-0.508053772	5.513580483	19.16414642	1.20E-05	0.00062053	-1
ENSGALG00000010237	-0.438252253	8.122017456	19.10522144	1.24E-05	0.000632076	-1
ENSGALG00000011415	-1.315588226	3.210347677	19.05681723	1.27E-05	0.000642867	-1
ENSGALG00000026095	-1.147034178	2.666069273	19.05572176	1.27E-05	0.000642867	-1
ENSGALG00000000641	-0.412205477	4.799062467	18.8182991	1.44E-05	0.000721589	-1
ENSGALG00000011051	-0.340368882	6.849460498	18.7720543	1.47E-05	0.000736028	-1
ENSGALG00000005659	-0.286271722	7.131657122	18.71791798	1.52E-05	0.000753886	-1
ENSGALG00000003356	-0.39743223	5.044821116	18.68036449	1.55E-05	0.000761327	-1
ENSGALG00000011351	-0.566003581	11.14016775	18.67415627	1.55E-05	0.000761327	-1
ENSGALG00000000962	-0.410517347	4.369689587	18.6026663	1.61E-05	0.000776905	-1
ENSGALG00000026559	-1.066316449	3.179461108	18.57431259	1.63E-05	0.000781967	-1
ENSGALG00000023691	-0.434241997	4.323075314	18.57406323	1.63E-05	0.000781967	-1
ENSGALG00000014331	-0.292648523	8.38818163	18.49893732	1.70E-05	0.000806567	-1
ENSGALG00000026800	-0.332836239	5.152133649	18.36063125	1.83E-05	0.000835326	-1
ENSGALG00000009229	-0.350401053	8.197129314	18.3587465	1.83E-05	0.000835326	-1
ENSGALG00000023510	-0.334023682	9.073366689	18.35452184	1.83E-05	0.000835326	-1
ENSGALG00000007016	-0.557957819	3.424942398	18.20217902	1.99E-05	0.000897269	-1
ENSGALG00000000678	-0.371895762	6.337260654	18.15650599	2.03E-05	0.000911753	-1
ENSGALG00000002130	-0.26317478	6.191181734	18.14645413	2.05E-05	0.000912956	-1
ENSGALG00000002517	-0.945420788	2.623548171	18.09958799	2.10E-05	0.000928365	-1
ENSGALG00000003495	-0.29933107	6.003712596	18.07089268	2.13E-05	0.000938781	-1
ENSGALG00000000055	-0.254169551	7.032278549	18.04831939	2.15E-05	0.000939393	-1
ENSGALG00000004554	-0.333740482	6.410578829	18.04765646	2.15E-05	0.000939393	-1
ENSGALG00000021655	-0.708857042	2.728227287	18.04747085	2.15E-05	0.000939393	-1
ENSGALG00000023314	-0.49534467	5.930781227	18.03099771	2.17E-05	0.000943912	-1
ENSGALG00000001398	-0.645181439	5.565566855	18.00985553	2.20E-05	0.000947167	-1
ENSGALG00000000158	-0.51769512	7.456916723	17.92216933	2.30E-05	0.000973247	-1
ENSGALG00000027392	-0.345046032	6.405129592	17.90674115	2.32E-05	0.000975959	-1
ENSGALG00000014118	-0.35891903	6.410557834	17.88457	2.35E-05	0.000976446	-1
ENSGALG00000021021	-0.463737229	4.98831175	17.87360387	2.36E-05	0.000976446	-1
ENSGALG00000002919	-0.326928385	5.322264078	17.86402309	2.37E-05	0.000976446	-1
ENSGALG00000027506	-0.471346048	5.674195835	17.6769236	2.62E-05	0.001050715	-1
ENSGALG00000000209	-0.339024499	7.875173581	17.48883479	2.89E-05	0.001138001	-1
ENSGALG00000008348	-0.348593057	9.578104615	17.48130339	2.90E-05	0.001138001	-1
ENSGALG00000014435	-0.393583379	6.718652554	17.44385152	2.96E-05	0.001152251	-1
ENSGALG00000004250	-0.378014892	4.059771304	17.43389095	2.97E-05	0.001154324	-1
ENSGALG00000016116	-0.281478359	5.192287248	17.40961141	3.01E-05	0.001161521	-1
ENSGALG00000021616	-0.378734332	7.053365844	17.32607821	3.15E-05	0.001209229	-1
ENSGALG00000011436	-0.315455899	7.532927131	17.27189996	3.24E-05	0.001231635	-1
ENSGALG00000007190	-0.286454967	7.327102719	17.24877038	3.28E-05	0.001242536	-1
ENSGALG00000000793	-0.409940227	5.236747627	17.24060874	3.29E-05	0.001243711	-1
ENSGALG00000003053	-0.301669991	7.550424937	17.17724563	3.40E-05	0.001271344	-1
ENSGALG00000002766	-0.843169261	3.436204137	17.16735684	3.42E-05	0.001271344	-1
ENSGALG00000003741	-0.33674301	6.745921814	17.1409285	3.47E-05	0.00128073	-1
ENSGALG00000025923	-0.346416101	5.869321582	17.13245035	3.49E-05	0.001281996	-1
ENSGALG00000000166	-0.416357358	8.001494929	17.12323737	3.50E-05	0.001281996	-1
ENSGALG00000024090	-0.351155214	5.828250977	17.07417222	3.59E-05	0.00129688	-1
ENSGALG00000007381	-0.732173351	6.637980663	17.04475974	3.65E-05	0.001304619	-1
ENSGALG00000000081	-1.671946181	2.300928903	17.02333992	3.69E-05	0.001315256	-1
ENSGALG00000003439	-0.229500845	6.469473281	17.01352702	3.71E-05	0.001317914	-1
ENSGALG00000002500	-0.590193476	5.144568812	16.95372518	3.83E-05	0.001347374	-1
ENSGALG00000003993	-0.319948093	7.196029039	16.93203579	3.87E-05	0.001358624	-1
ENSGALG00000004614	-0.4781169	5.387751881	16.87682111	3.99E-05	0.001390294	-1
ENSGALG00000003527	-0.475984666	5.964994868	16.87654263	3.99E-05	0.001390294	-1
ENSGALG00000001728	-0.53066434	3.285357895	16.8461521	4.05E-05	0.001408388	-1
ENSGALG00000000775	-0.526223215	9.554288617	16.79643437	4.16E-05	0.001441338	-1
ENSGALG00000020316	-0.650682802	3.825867374	16.77311158	4.21E-05	0.0014547	-1
ENSGALG00000016088	-0.282999865	7.772926504	16.68093958	4.42E-05	0.001504118	-1
ENSGALG00000013547	-0.377242162	5.615420353	16.6698021	4.45E-05	0.001504523	-1
ENSGALG00000008704	-0.757400073	1.655528363	16.64320203	4.51E-05	0.001517804	-1
ENSGALG00000019795	-0.717273708	3.94856601	16.64104017	4.52E-05	0.001517804	-1
ENSGALG00000025930	-0.466008861	5.725051218	16.61975405	4.57E-05	0.001530379	-1
ENSGALG00000009046	-0.401491243	4.208961673	16.59544547	4.63E-05	0.001545534	-1
ENSGALG00000003256	-0.254893576	6.482064227	16.5378941	4.77E-05	0.001588456	-1
ENSGALG00000006928	-0.447390188	5.653360864	16.50636818	4.85E-05	0.001610337	-1
ENSGALG00000001355	-0.420212637	5.477293066	16.48999809	4.89E-05	0.001619538	-1
ENSGALG00000005352	-0.464763728	5.332571678	16.43826435	5.03E-05	0.001659474	-1
ENSGALG00000008341	-0.286440364	6.220332453	16.42826769	5.05E-05	0.001663384	-1
ENSGALG00000011224	-0.376502139	4.042793752	16.40952632	5.10E-05	0.001670173	-1
ENSGALG00000026732	-0.405709705	6.477409806	16.33192561	5.32E-05	0.001729946	-1
ENSGALG00000010185	-0.31566352	7.447962129	16.28070509	5.46E-05	0.001762434	-1
ENSGALG00000013242	-0.542576177	5.615932276	16.2633838	5.51E-05	0.001773226	-1
ENSGALG00000000947	-0.829517268	7.208616079	16.23101139	5.61E-05	0.001795591	-1
ENSGALG00000024391	-0.261921903	7.118531151	16.21326626	5.66E-05	0.001800922	-1
ENSGALG00000000810	-0.575594944	3.350993452	16.20929553	5.67E-05	0.001800922	-1
ENSGALG00000007419	-0.849505813	4.626466783	16.07339047	6.09E-05	0.001916629	-1
ENSGALG00000027899	-0.823743579	2.581520531	16.03640778	6.21E-05	0.001943874	-1
ENSGALG00000017036	-0.392788272	5.626908493	16.03614291	6.21E-05	0.001943874	-1
ENSGALG00000003901	-0.300471603	5.914387942	16.00019367	6.33E-05	0.001966838	-1
ENSGALG00000022706	-0.351613732	7.15998891	15.94878269	6.51E-05	0.002013367	-1
ENSGALG00000009870	-0.468322337	6.68869766	15.90317867	6.67E-05	0.002051226	-1
ENSGALG00000028164	-0.233880788	7.130403869	15.82276214	6.96E-05	0.002128669	-1
ENSGALG00000028471	-0.437618739	6.312749	15.78649165	7.09E-05	0.002164004	-1
ENSGALG00000025745	-0.399930219	6.730952524	15.77754823	7.12E-05	0.002168397	-1
ENSGALG00000027458	-0.390196823	3.990747922	15.68267709	7.49E-05	0.00226121	-1
ENSGALG00000004771	-0.689126331	8.388832961	15.67767447	7.51E-05	0.00226121	-1
ENSGALG00000007954	-0.279431135	5.888416971	15.6729437	7.53E-05	0.00226121	-1
ENSGALG00000005657	-1.141036348	1.44505543	15.66434061	7.56E-05	0.002265495	-1
ENSGALG00000004763	-0.221385444	7.356168476	15.62914874	7.71E-05	0.002297627	-1
ENSGALG00000016471	-0.397649934	6.370786057	15.62644246	7.72E-05	0.002297627	-1
ENSGALG00000025881	-0.498254444	5.381667856	15.62271725	7.73E-05	0.002297627	-1
ENSGALG00000004867	-0.188783632	6.332088531	15.60308024	7.81E-05	0.002305929	-1
ENSGALG00000023818	-0.863136393	3.324688463	15.58561427	7.89E-05	0.002306734	-1
ENSGALG00000016397	-0.797956409	1.29682551	15.54063609	8.08E-05	0.002355733	-1
ENSGALG00000000067	-0.43613275	4.390213821	15.53610482	8.09E-05	0.002355733	-1
ENSGALG00000009526	-0.389587293	4.190922103	15.52799175	8.13E-05	0.002359782	-1
ENSGALG00000026231	-0.484682404	5.569996838	15.44896602	8.48E-05	0.002441702	-1
ENSGALG00000016946	-0.28230004	7.020023822	15.41655594	8.62E-05	0.002477617	-1
ENSGALG00000014866	-0.645966777	5.184549962	15.40592886	8.67E-05	0.002485266	-1
ENSGALG00000004274	-0.590102568	3.474112633	15.40087761	8.69E-05	0.002485609	-1
ENSGALG00000019768	-0.274788941	7.953486465	15.39078079	8.74E-05	0.002491157	-1
ENSGALG00000011233	-0.687425528	1.737955837	15.38603822	8.76E-05	0.002491157	-1
ENSGALG00000027416	-0.627813324	3.717223378	15.37289666	8.82E-05	0.002491157	-1
ENSGALG00000003246	-0.218985151	6.846504808	15.2753703	9.29E-05	0.002603611	-1
ENSGALG00000026175	-0.786468685	3.573949147	15.26239597	9.36E-05	0.002608696	-1
ENSGALG00000006756	-0.608070797	6.738051381	15.26233427	9.36E-05	0.002608696	-1
ENSGALG00000002810	-0.32909902	4.612855198	15.25146172	9.41E-05	0.002617294	-1
ENSGALG00000002033	-0.553232214	4.841934923	15.2321706	9.51E-05	0.002631203	-1
ENSGALG00000026592	-1.061181265	8.842012276	15.14124915	9.98E-05	0.002738992	-1
ENSGALG00000008138	-0.266895371	7.000222616	15.10813367	0.000101525	0.002761212	-1
ENSGALG00000019514	-0.380135196	7.426138041	15.10444067	0.000101724	0.002761212	-1
ENSGALG00000007251	-0.292070616	5.245357181	15.06715681	0.000103753	0.002802817	-1
ENSGALG00000026155	-0.490034218	3.751959717	15.00530658	0.000107209	0.002875552	-1
ENSGALG00000008266	-0.972667195	3.894685277	14.9833252	0.000108465	0.002898016	-1
ENSGALG00000019690	-0.565518529	3.029920798	14.98167831	0.00010856	0.002898016	-1
ENSGALG00000027838	-0.286138681	5.675890984	14.92603801	0.000111809	0.002961668	-1
ENSGALG00000024034	-0.28460261	6.817086524	14.92527192	0.000111855	0.002961668	-1
ENSGALG00000016249	-0.785326795	2.581739238	14.90598975	0.000113004	0.002974445	-1
ENSGALG00000023472	-0.575555588	4.837712463	14.88463152	0.00011429	0.002997234	-1
ENSGALG00000003670	-0.631851063	6.539969789	14.88281775	0.0001144	0.002997234	-1
ENSGALG00000000905	-0.395330528	7.266200578	14.84953074	0.000116437	0.003036506	-1
ENSGALG00000007053	-0.64423008	4.067416903	14.83258785	0.000117488	0.003052748	-1
ENSGALG00000011246	-0.344739151	4.873615669	14.83077768	0.000117601	0.003052748	-1
ENSGALG00000001478	-0.514087582	5.348962879	14.77173829	0.000121341	0.003135417	-1
ENSGALG00000011740	-0.93383868	7.786845345	14.76386982	0.000121848	0.003141339	-1
ENSGALG00000028437	-0.43647454	4.763082033	14.74501887	0.000123072	0.003158481	-1
ENSGALG00000011376	-0.675465635	2.181946002	14.70862621	0.000125471	0.003205472	-1
ENSGALG00000006152	-0.533232129	6.100739891	14.67877349	0.000127474	0.003249287	-1
ENSGALG00000028357	-1.534328402	1.340222009	14.64033167	0.0001301	0.003300244	-1
ENSGALG00000027822	-0.723841354	1.915468216	14.5933764	0.000133383	0.003354467	-1
ENSGALG00000013370	-0.469158067	5.108599728	14.5842251	0.000134032	0.003355849	-1
ENSGALG00000028131	-0.456220208	4.550581209	14.57681393	0.00013456	0.00336162	-1
ENSGALG00000004057	-0.328461492	5.791696149	14.55923746	0.000135821	0.003379739	-1
ENSGALG00000006885	-0.403932617	6.070660317	14.54364975	0.000136949	0.003379739	-1
ENSGALG00000016777	-0.23066438	6.219800461	14.49073868	0.00014085	0.003465102	-1
ENSGALG00000021884	-1.23329935	0.417079244	14.47837262	0.000141778	0.003480342	-1
ENSGALG00000027824	-0.776875266	3.701508688	14.38525001	0.000148965	0.003617437	-1
ENSGALG00000000632	-0.591583115	3.374971343	14.37324554	0.000149917	0.003624982	-1
ENSGALG00000005315	-0.301124417	4.492639148	14.35931482	0.000151031	0.003644098	-1
ENSGALG00000004734	-0.546428916	2.794190997	14.33999786	0.000152588	0.003673829	-1
ENSGALG00000028813	-0.877314201	3.269670733	14.31040793	0.000155005	0.003705403	-1
ENSGALG00000003433	-0.42128173	6.072132662	14.30789957	0.000155212	0.003705403	-1
ENSGALG00000007011	-1.305008156	4.032899224	14.2886676	0.000156806	0.003735557	-1
ENSGALG00000013886	-0.307860212	5.796699683	14.19181413	0.000165087	0.003917413	-1
ENSGALG00000016348	-0.333046053	8.198941695	14.1829704	0.000165865	0.003917413	-1
ENSGALG00000027208	-0.541408535	3.914345122	14.18248094	0.000165908	0.003917413	-1
ENSGALG00000000514	-0.483761443	5.453170613	14.17946289	0.000166174	0.003917413	-1
ENSGALG00000002362	-0.565112911	6.968179343	14.15603839	0.000168256	0.003958227	-1
ENSGALG00000013098	-0.457220442	6.167352343	14.14102349	0.000169604	0.00397576	-1
ENSGALG00000008094	-0.317629726	8.584146026	14.11475395	0.000171989	0.003995137	-1
ENSGALG00000011900	-0.274452812	6.096321887	14.11050151	0.000172379	0.003995137	-1
ENSGALG00000003254	-0.307463349	5.93895624	14.10431181	0.000172947	0.003995137	-1
ENSGALG00000018597	-0.626923676	1.953218311	14.10363221	0.000173009	0.003995137	-1
ENSGALG00000028145	-0.388310657	4.956102995	14.09843632	0.000173488	0.003998012	-1
ENSGALG00000004165	-0.198151614	6.219604588	14.08061759	0.000175139	0.00401966	-1
ENSGALG00000012532	-0.307990066	6.112357389	13.97137048	0.000185616	0.004210506	-1
ENSGALG00000007561	-0.382486687	5.983272982	13.95550809	0.000187188	0.004234538	-1
ENSGALG00000010110	-0.364327661	4.290772587	13.91642914	0.000191121	0.004298189	-1
ENSGALG00000008812	-0.288040441	8.053276645	13.91307422	0.000191462	0.004298189	-1
ENSGALG00000014585	-1.024448074	7.936008157	13.88377566	0.00019447	0.004357054	-1
ENSGALG00000010073	-0.31832649	7.885021089	13.85042486	0.000197952	0.004408824	-1
ENSGALG00000016152	-0.509253651	8.765055679	13.8442412	0.000198604	0.004414649	-1
ENSGALG00000025776	-0.570795329	3.2705617	13.83632229	0.000199443	0.004424582	-1
ENSGALG00000013722	-0.742683242	1.108146032	13.813328	0.000201899	0.004461531	-1
ENSGALG00000004673	-0.232912567	7.865458404	13.73760958	0.000210203	0.004591123	-1
ENSGALG00000014555	-0.517258718	6.016682756	13.71848153	0.000212354	0.004620244	-1
ENSGALG00000006340	-0.383653635	5.598904722	13.68641577	0.000216011	0.00469077	-1
ENSGALG00000008480	-0.294722133	6.42702197	13.67520564	0.000217305	0.004709798	-1
ENSGALG00000006736	-0.435588698	4.01766589	13.66460683	0.000218535	0.004718344	-1
ENSGALG00000004431	-0.306881967	6.749679686	13.63294736	0.000222251	0.004789418	-1
ENSGALG00000026930	-0.380144417	7.033236515	13.62935227	0.000222677	0.004789457	-1
ENSGALG00000017019	-0.563179759	5.335957212	13.61344503	0.000224571	0.004811879	-1
ENSGALG00000026207	-0.784904455	3.005711198	13.59824643	0.000226397	0.004832654	-1
ENSGALG00000021676	-0.309993789	7.785914388	13.58036272	0.000228564	0.004851401	-1
ENSGALG00000010318	-0.195228772	8.742027371	13.55310392	0.000231908	0.004894767	-1
ENSGALG00000004899	-0.330502584	7.310380642	13.51616328	0.000236517	0.004939098	-1
ENSGALG00000012132	-0.303399311	5.208554264	13.48970308	0.000239876	0.004979194	-1
ENSGALG00000000889	-0.198774318	7.530931397	13.47140089	0.000242227	0.005009582	-1
ENSGALG00000022850	-0.47254982	6.052388625	13.46503684	0.00024305	0.005017413	-1
ENSGALG00000019470	-0.832449869	4.107065511	13.39992543	0.000251634	0.005148764	-1
ENSGALG00000015986	-0.402194142	4.005552174	13.39948751	0.000251693	0.005148764	-1
ENSGALG00000011637	-0.279048343	8.152091644	13.38342792	0.000253857	0.005177284	-1
ENSGALG00000000731	-0.630912331	4.255344082	13.38234327	0.000254004	0.005177284	-1
ENSGALG00000027865	-0.28360872	6.86216512	13.36802913	0.00025595	0.005198182	-1
ENSGALG00000028936	-0.40028519	4.699764196	13.3250426	0.000261885	0.005299651	-1
ENSGALG00000009536	-0.419718606	5.528421084	13.28201598	0.000267964	0.005364985	-1
ENSGALG00000026802	-0.306027557	4.858711752	13.27115745	0.000269521	0.005378366	-1
ENSGALG00000021285	-0.315799564	4.564880231	13.27070976	0.000269585	0.005378366	-1
ENSGALG00000024101	-0.58973892	2.16792807	13.24460175	0.000273366	0.005434593	-1
ENSGALG00000000734	-0.309729179	6.403282876	13.2002093	0.000279918	0.005543261	-1
ENSGALG00000004172	-0.189446934	6.648914585	13.19653856	0.000280467	0.005543261	-1
ENSGALG00000027275	-0.274458437	4.690133771	13.17223143	0.000284128	0.005599259	-1
ENSGALG00000015326	-0.49204139	5.865051235	13.15316594	0.000287034	0.005646666	-1
ENSGALG00000005197	-0.282157976	4.919158364	13.11692819	0.000292639	0.00574693	-1
ENSGALG00000000909	-0.932780398	0.206903693	13.08253391	0.000298062	0.005812981	-1
ENSGALG00000019553	-1.335113827	5.427477786	13.06049399	0.00030159	0.005871643	-1
ENSGALG00000004002	-0.202029115	6.493674877	13.03325669	0.000306008	0.005927001	-1
ENSGALG00000026277	-0.814033627	2.113735921	13.0146759	0.000309059	0.005955456	-1
ENSGALG00000005789	-0.232166566	7.402918513	12.98512131	0.000313976	0.005995363	-1
ENSGALG00000007526	-0.577276054	2.283363529	12.98412652	0.000314143	0.005995363	-1
ENSGALG00000001453	-0.523849653	4.096905176	12.98309547	0.000314316	0.005995363	-1
ENSGALG00000008625	-0.24359599	5.9113954	12.97987223	0.000314857	0.005995566	-1
ENSGALG00000016325	-0.658585911	6.250360488	12.93776891	0.000322019	0.006111317	-1
ENSGALG00000010749	-0.353746511	4.129633978	12.93135477	0.000323124	0.006122004	-1
ENSGALG00000000999	-0.296752921	4.651998611	12.92392662	0.000324409	0.006136051	-1
ENSGALG00000011592	-0.254321449	6.728531747	12.91907782	0.00032525	0.006141678	-1
ENSGALG00000028605	-0.462498964	4.471529485	12.79361868	0.000347804	0.006523919	-1
ENSGALG00000013072	-0.453048482	4.584141348	12.76735031	0.000352722	0.006594269	-1
ENSGALG00000003804	-0.234129073	6.224805383	12.76245609	0.000353646	0.006600617	-1
ENSGALG00000028716	-0.696068316	2.388103591	12.74934875	0.000356133	0.006636065	-1
ENSGALG00000008609	-0.385592813	6.746323844	12.73573374	0.000358735	0.00665162	-1
ENSGALG00000001989	-0.516838308	4.146848111	12.65773111	0.000374016	0.006900959	-1
ENSGALG00000008966	-0.202159198	6.660541051	12.6475704	0.000376054	0.006915965	-1
ENSGALG00000004639	-0.223695746	8.554603396	12.63743483	0.000378098	0.006942256	-1
ENSGALG00000012802	-0.811090849	6.088665093	12.63233238	0.000379132	0.00694993	-1
ENSGALG00000028543	-0.303224918	4.113966656	12.60096116	0.000385548	0.007056099	-1
ENSGALG00000028774	-0.560721651	5.154789987	12.58649516	0.000388544	0.007099417	-1
ENSGALG00000024033	-0.460468695	4.917956924	12.56685917	0.000392648	0.007151259	-1
ENSGALG00000028795	-0.56379818	7.365700792	12.54067581	0.000398188	0.007240486	-1
ENSGALG00000013723	-1.053108456	7.101313137	12.47951966	0.000411438	0.007433532	-1
ENSGALG00000026824	-0.353743671	4.667616249	12.47349554	0.000412767	0.00744563	-1
ENSGALG00000028520	-0.32489216	8.585085044	12.44188976	0.000419811	0.007536572	-1
ENSGALG00000027767	-0.36197338	5.142768592	12.43245984	0.000421936	0.007562697	-1
ENSGALG00000000974	-0.538559834	5.49026968	12.36101632	0.000438392	0.007808079	-1
ENSGALG00000021395	-0.710559568	5.763765066	12.29954659	0.000453068	0.008006334	-1
ENSGALG00000007473	-0.317260872	6.052241267	12.29544077	0.000454066	0.008011429	-1
ENSGALG00000001956	-0.583865628	3.381516225	12.27924287	0.000458024	0.008056088	-1
ENSGALG00000028326	-0.347153266	6.039676824	12.27609535	0.000458797	0.008057137	-1
ENSGALG00000006245	-1.09373419	1.617332617	12.27105576	0.000460038	0.008066379	-1
ENSGALG00000029027	-0.368879379	4.725520555	12.26168883	0.000462353	0.008091959	-1
ENSGALG00000011822	-0.310933436	5.609859038	12.25605586	0.000463751	0.008091959	-1
ENSGALG00000015780	-0.262370904	9.568714504	12.2505928	0.00046511	0.008092491	-1
ENSGALG00000015702	-0.259137894	5.852282658	12.22446905	0.000471668	0.008161008	-1
ENSGALG00000003205	-0.303996898	6.973512836	12.21995538	0.000472811	0.008163574	-1
ENSGALG00000004817	-0.239060353	5.303233552	12.18582358	0.000481541	0.00828422	-1
ENSGALG00000028356	-0.251683116	7.04860998	12.1840492	0.000481999	0.00828422	-1
ENSGALG00000011997	-0.21254781	6.580533408	12.12191009	0.000498328	0.008513046	-1
ENSGALG00000000897	-0.785106935	3.801739814	12.11212311	0.000500951	0.008544917	-1
ENSGALG00000008493	-0.346385273	3.862282046	12.07650209	0.000510613	0.008676934	-1
ENSGALG00000014297	-0.400765797	6.62629218	12.07035307	0.0005123	0.008676934	-1
ENSGALG00000028466	-0.431334355	7.684666543	12.03694875	0.000521563	0.008803418	-1
ENSGALG00000000171	-0.229004093	5.490847005	12.00704658	0.000529998	0.008872805	-1
ENSGALG00000021345	-0.362600139	4.572534825	11.98452447	0.000536442	0.008947564	-1
ENSGALG00000027231	-0.804058815	1.729763893	11.96886221	0.00054097	0.009009777	-1
ENSGALG00000020009	-0.413119946	3.257665068	11.94723337	0.000547286	0.009091049	-1
ENSGALG00000006101	-0.236352124	5.51269843	11.94646196	0.000547513	0.009091049	-1
ENSGALG00000027789	-0.350094069	5.408018998	11.93772993	0.000550085	0.009107853	-1
ENSGALG00000027710	-0.359654865	6.964194265	11.93074509	0.000552151	0.009128679	-1
ENSGALG00000007574	-0.252610143	6.518667028	11.87816772	0.000567958	0.009335343	-1
ENSGALG00000004216	-0.44691808	2.828000024	11.86481249	0.000572045	0.009362704	-1
ENSGALG00000008605	-0.198019304	6.792765521	11.82937673	0.000583035	0.009526218	-1
ENSGALG00000003855	-0.374691656	5.052686681	11.82554232	0.000584237	0.009526218	-1
ENSGALG00000018700	-0.327808177	3.912634946	11.82159768	0.000585476	0.009526218	-1
ENSGALG00000001689	-0.216512494	6.402336495	11.81804347	0.000586595	0.009530687	-1
ENSGALG00000004775	-0.496626534	5.479347058	11.80908517	0.000589424	0.009562894	-1
ENSGALG00000008638	-0.937790972	2.351612216	11.77794164	0.000599367	0.009696353	-1
ENSGALG00000011242	-0.520620241	2.614540412	11.75950466	0.000605333	0.009767877	-1
ENSGALG00000007247	-0.260402358	6.648857115	11.75069931	0.000608204	0.009797201	-1
ENSGALG00000006601	-0.320518986	5.30964276	11.72185877	0.000617702	0.009904576	-1
ENSGALG00000003878	-0.436349944	4.757868783	11.71982363	0.000618378	0.009904576	-1
ENSGALG00000008022	-0.456711448	7.702483604	11.71494652	0.000620001	0.009916502	-1
ENSGALG00000011649	-0.201271914	6.30812875	11.70831073	0.000622216	0.009937851	-1
ENSGALG00000004842	-0.36773836	5.264031637	11.6895603	0.000628518	0.010012546	-1
ENSGALG00000001435	-0.346690127	6.886606639	11.64190372	0.000644826	0.010212304	-1
ENSGALG00000000508	-0.26614371	6.672515985	11.60570823	0.000657497	0.010369353	-1
ENSGALG00000026836	-0.605004963	5.791514539	11.58346129	0.00066541	0.010479507	-1
ENSGALG00000015821	-0.244513926	7.90475677	11.56778962	0.000671041	0.010524166	-1
ENSGALG00000013185	-0.211333637	6.020603083	11.55464223	0.000675803	0.010554867	-1
ENSGALG00000008675	-0.32411842	7.494109372	11.54167405	0.000680533	0.010599424	-1
ENSGALG00000013823	-0.250068222	6.950745147	11.5265014	0.00068611	0.010628166	-1
ENSGALG00000011295	-0.375747182	4.033858616	11.51983457	0.000688575	0.01065122	-1
ENSGALG00000011887	-0.212210279	5.391277972	11.49055384	0.000699508	0.010749722	-1
ENSGALG00000006902	-0.19154686	7.197483653	11.48033441	0.000703365	0.010778639	-1
ENSGALG00000007124	-0.588791818	3.839433578	11.47911887	0.000703825	0.010778639	-1
ENSGALG00000006523	-0.255407007	5.869442738	11.47233651	0.000706398	0.01079384	-1
ENSGALG00000028369	-0.521361564	3.281513211	11.4655856	0.000708969	0.010818482	-1
ENSGALG00000023833	-0.980719495	1.429637957	11.45704822	0.000712233	0.01085363	-1
ENSGALG00000005150	-0.368232135	5.049167773	11.43920558	0.000719105	0.010924245	-1
ENSGALG00000017510	-1.039607203	0.502464038	11.41050394	0.0007303	0.011024799	-1
ENSGALG00000001084	-0.577458101	2.48731007	11.39634999	0.000735886	0.011059994	-1
ENSGALG00000006421	-0.697240179	1.660604845	11.379521	0.000742583	0.011133528	-1
ENSGALG00000012173	-0.690319565	4.424390489	11.37743164	0.000743418	0.011133528	-1
ENSGALG00000029152	-0.374674574	5.297755476	11.32373016	0.000765228	0.011313122	-1
ENSGALG00000026803	-0.34398945	5.88733402	11.32324319	0.000765429	0.011313122	-1
ENSGALG00000005063	-0.574199395	5.335326137	11.30777034	0.000771834	0.011392875	-1
ENSGALG00000022892	-0.857435557	1.200174503	11.24029716	0.000800403	0.011720666	-1
ENSGALG00000027684	-0.342842386	7.47269142	11.23213808	0.00080393	0.011720666	-1
ENSGALG00000014525	-0.191155892	6.519864571	11.23174998	0.000804098	0.011720666	-1
ENSGALG00000004000	-0.195343432	7.221284076	11.23164933	0.000804142	0.011720666	-1
ENSGALG00000023936	-0.468235476	3.932901955	11.23162389	0.000804153	0.011720666	-1
ENSGALG00000005049	-0.336493692	3.488305485	11.23100554	0.00080442	0.011720666	-1
ENSGALG00000010171	-0.294185469	7.123993273	11.21834449	0.000809927	0.011785692	-1
ENSGALG00000015704	-0.48509733	7.17236556	11.17181506	0.000830493	0.012007595	-1
ENSGALG00000007350	-0.337206785	5.469748214	11.16741991	0.000832463	0.012014597	-1
ENSGALG00000004612	-0.196234924	6.872857121	11.16578184	0.000833198	0.012014597	-1
ENSGALG00000025844	-0.579069214	3.679330455	11.16362066	0.00083417	0.012014597	-1
ENSGALG00000008151	-0.304769671	6.347017599	11.16075848	0.000835458	0.012017818	-1
ENSGALG00000000729	-0.236179312	5.590924015	11.15159077	0.000839596	0.012061989	-1
ENSGALG00000016721	-0.573837483	6.804087115	11.14641405	0.000841943	0.012074161	-1
ENSGALG00000023821	-0.463211977	4.504362807	11.14500542	0.000842582	0.012074161	-1
ENSGALG00000007878	-0.283601429	7.697124062	11.13717475	0.000846147	0.012109871	-1
ENSGALG00000005202	-0.216883855	7.301967361	11.12789809	0.000850389	0.012127451	-1
ENSGALG00000000958	-0.206402167	6.382746165	11.06518233	0.000879639	0.012462846	-1
ENSGALG00000003404	-0.209644484	6.470842112	11.05068817	0.000886543	0.012513552	-1
ENSGALG00000017715	-0.355972139	6.824491365	11.03213599	0.000895459	0.012623626	-1
ENSGALG00000028386	-0.461780727	4.25312324	11.01164404	0.000905413	0.012748035	-1
ENSGALG00000003997	-0.263842473	4.118879724	10.9859551	0.00091805	0.012909858	-1
ENSGALG00000003321	-0.2866842	6.314725713	10.95987792	0.00093106	0.013060278	-1
ENSGALG00000007271	-0.237481135	7.319350289	10.91895061	0.000951855	0.013302411	-1
ENSGALG00000016610	-0.594193891	2.533013128	10.90677801	0.00095813	0.013367153	-1
ENSGALG00000002626	-0.326677852	5.372781329	10.88259738	0.00097072	0.013515872	-1
ENSGALG00000016163	-0.53695729	5.837227361	10.87920758	0.000972498	0.013523956	-1
ENSGALG00000027554	-0.439194863	3.297703818	10.87331451	0.000975598	0.013550369	-1
ENSGALG00000002829	-0.327503686	7.244567559	10.8471946	0.000989455	0.013655128	-1
ENSGALG00000009803	-0.4633943	3.32950839	10.84393664	0.000991198	0.013655128	-1
ENSGALG00000000356	-0.295657273	5.812076981	10.84317594	0.000991605	0.013655128	-1
ENSGALG00000005414	-0.297053904	6.294299196	10.83862713	0.000994044	0.013666672	-1
ENSGALG00000027998	-0.328798803	5.825119747	10.82817831	0.000999669	0.013699354	-1
ENSGALG00000006797	-0.786782946	1.55216189	10.81747785	0.001005464	0.013745394	-1
ENSGALG00000008551	-0.399507676	6.554773081	10.81166996	0.001008623	0.013755276	-1
ENSGALG00000013409	-0.359484324	3.581656901	10.77863608	0.001026783	0.013969199	-1
ENSGALG00000012454	-0.247898499	7.7298691	10.76587843	0.001033885	0.014046946	-1
ENSGALG00000001177	-0.584073721	2.340891732	10.76390862	0.001034986	0.014046946	-1
ENSGALG00000024172	-0.284885254	5.387853734	10.75769764	0.001038465	0.014077246	-1
ENSGALG00000007589	-0.199618155	6.784936618	10.74609051	0.001044998	0.014131883	-1
ENSGALG00000005777	-0.191778726	6.290525895	10.74149828	0.001047595	0.014150049	-1
ENSGALG00000001416	-0.671461402	5.172284265	10.73316535	0.001052323	0.014196929	-1
ENSGALG00000022565	-0.260234772	7.511475785	10.66413826	0.001092327	0.014643651	-1
ENSGALG00000027842	-0.715197032	1.831360267	10.66182514	0.001093694	0.014643651	-1
ENSGALG00000027579	-0.267750106	6.504390365	10.64232492	0.001105286	0.014770289	-1
ENSGALG00000004565	-0.500105061	4.273159226	10.63668462	0.001108662	0.014780421	-1
ENSGALG00000003319	-0.476091156	4.623768293	10.63121002	0.001111949	0.014806759	-1
ENSGALG00000028499	-0.270231147	6.077782373	10.61990477	0.001118768	0.01484504	-1
ENSGALG00000028635	-0.289787327	9.633767034	10.6069495	0.001126634	0.01491446	-1
ENSGALG00000018803	-0.400830782	3.06290475	10.60693747	0.001126641	0.01491446	-1
ENSGALG00000027093	-0.656407898	5.518386259	10.57598504	0.001145662	0.015095468	-1
ENSGALG00000006503	-0.289901013	5.961956442	10.55860517	0.001156484	0.015191266	-1
ENSGALG00000011856	-0.739522928	2.068144963	10.55783138	0.001156969	0.015191266	-1
ENSGALG00000005205	-0.204963212	6.240710768	10.55397883	0.001159382	0.015205281	-1
ENSGALG00000029169	-0.263515875	6.218407097	10.54855523	0.001162789	0.015232272	-1
ENSGALG00000004180	-0.203744154	5.531204922	10.53757657	0.001169717	0.015305265	-1
ENSGALG00000007191	-0.427852979	4.725101575	10.53152393	0.001173554	0.015325139	-1
ENSGALG00000007919	-0.238641513	6.087857299	10.53090024	0.00117395	0.015325139	-1
ENSGALG00000009286	-0.362702588	7.549328028	10.51186843	0.001186103	0.015459419	-1
ENSGALG00000007017	-0.257960105	5.946315164	10.50579619	0.001190007	0.015481055	-1
ENSGALG00000026492	-0.36182841	5.503732272	10.49959603	0.001194006	0.015515214	-1
ENSGALG00000013036	-0.221715263	6.126060664	10.48259986	0.001205041	0.015622639	-1
ENSGALG00000018879	-0.386095441	4.698551842	10.43427764	0.001236979	0.015854675	-1
ENSGALG00000006294	-0.205059726	7.446683952	10.42867804	0.001240735	0.015868838	-1
ENSGALG00000002749	-0.421029783	5.058546523	10.42844054	0.001240895	0.015868838	-1
ENSGALG00000006843	-0.349833022	4.264561677	10.40023263	0.001259994	0.016058529	-1
ENSGALG00000012726	-0.424600927	10.58948404	10.37405385	0.001277986	0.016251149	-1
ENSGALG00000027283	-0.342817494	6.787947196	10.36457198	0.001284567	0.016316455	-1
ENSGALG00000002957	-0.558764	2.325940634	10.35823916	0.001288981	0.016354127	-1
ENSGALG00000005328	-0.174630748	6.261370967	10.34813849	0.001296053	0.016425401	-1
ENSGALG00000007273	-0.191979277	7.896520098	10.34005077	0.001301744	0.016439499	-1
ENSGALG00000021242	-0.396804522	4.624123431	10.33828674	0.001302989	0.016439499	-1
ENSGALG00000012039	-0.285298885	7.246656067	10.31330008	0.001320749	0.016626418	-1
ENSGALG00000005796	-0.313324604	7.873678808	10.30017667	0.001330175	0.016707823	-1
ENSGALG00000003371	-0.245702979	6.439711508	10.29693565	0.001332513	0.016718597	-1
ENSGALG00000022293	-0.288741443	7.322841447	10.29043855	0.001337213	0.016740366	-1
ENSGALG00000012377	-0.702899228	3.303687376	10.28530082	0.001340942	0.016768452	-1
ENSGALG00000004948	-0.327214701	5.364389918	10.26645176	0.001354711	0.016896757	-1
ENSGALG00000009512	-0.42795283	5.240197021	10.25819375	0.001360788	0.016920244	-1
ENSGALG00000027928	-0.330941944	5.673125548	10.24834463	0.001368073	0.016952509	-1
ENSGALG00000011625	-0.352167356	5.480419836	10.24364583	0.001371562	0.016963507	-1
ENSGALG00000007737	-0.307569057	5.621601448	10.24134843	0.001373272	0.016966065	-1
ENSGALG00000009975	-0.240301669	7.773533575	10.23591021	0.001377326	0.016979005	-1
ENSGALG00000002210	-0.435917626	8.684308497	10.23267309	0.001379746	0.016990281	-1
ENSGALG00000024261	-0.460988703	4.981972572	10.22766909	0.001383494	0.016999361	-1
ENSGALG00000019837	-0.298067578	6.422433509	10.21302387	0.001394523	0.017116259	-1
ENSGALG00000007630	-0.269379093	4.52749137	10.20966434	0.001397066	0.017128848	-1
ENSGALG00000003067	-0.298400999	5.454229981	10.19496466	0.001408247	0.017191265	-1
ENSGALG00000006960	-0.170294822	6.058450241	10.18887953	0.001412901	0.017228077	-1
ENSGALG00000001426	-0.497371332	5.134093517	10.17242017	0.00142557	0.01729059	-1
ENSGALG00000015480	-0.188839231	5.427323854	10.157113	0.001437455	0.017416038	-1
ENSGALG00000000921	-0.228528898	6.023906472	10.12327501	0.001464086	0.017625225	-1
ENSGALG00000017611	-0.375094296	5.422409513	10.08711669	0.001493096	0.017936293	-1
ENSGALG00000004025	-0.253848896	5.421674339	10.08710789	0.001493103	0.017936293	-1
ENSGALG00000001103	-0.258916082	7.139684339	10.05036141	0.001523181	0.018220079	-1
ENSGALG00000027609	-0.227952903	5.260901601	10.04331013	0.001529022	0.018230516	-1
ENSGALG00000001019	-0.317217461	3.916813373	10.04023394	0.001531578	0.018230516	-1
ENSGALG00000024112	-0.218174963	6.343833483	10.03576816	0.001535295	0.018230516	-1
ENSGALG00000007059	-0.406456304	6.458788514	10.02108107	0.001547586	0.018324479	-1
ENSGALG00000010302	-0.214820435	6.074029308	10.00059872	0.001564893	0.018475815	-1
ENSGALG00000006234	-0.341382704	5.059854349	9.993650707	0.001570809	0.018501713	-1
ENSGALG00000007237	-0.24353603	6.729331181	9.986639996	0.001576801	0.018527817	-1
ENSGALG00000002448	-0.206069459	8.125159169	9.981747333	0.001580996	0.018538531	-1
ENSGALG00000015003	-0.246641032	8.688692621	9.956451097	0.001602867	0.018736624	-1
ENSGALG00000003158	-0.192855733	5.507943165	9.928632083	0.001627274	0.018943485	-1
ENSGALG00000026995	-0.340452135	6.535947822	9.905469953	0.001647882	0.019124243	-1
ENSGALG00000018810	-0.279718612	5.963228763	9.901524616	0.001651419	0.019145609	-1
ENSGALG00000003344	-0.196869694	6.505545353	9.881330474	0.001669642	0.019317207	-1
ENSGALG00000008281	-0.485142057	4.560548538	9.872284769	0.00167787	0.019352922	-1
ENSGALG00000001452	-0.286034909	8.138514122	9.855777144	0.001692993	0.019487536	-1
ENSGALG00000016447	-0.301588671	9.120543943	9.851110833	0.001697292	0.019517134	-1
ENSGALG00000005947	-0.201325866	7.837334199	9.842967706	0.001704822	0.019583778	-1
ENSGALG00000021301	-0.324691418	3.234399971	9.821195222	0.001725122	0.019796827	-1
ENSGALG00000016124	-0.202547022	6.949642776	9.802408566	0.001742835	0.019979785	-1
ENSGALG00000014899	-0.395857629	5.854738396	9.793239738	0.001751546	0.020038964	-1
ENSGALG00000004994	-0.604974346	3.788372654	9.741455398	0.001801582	0.020528218	-1
ENSGALG00000014155	-0.183139186	7.795242326	9.726461095	0.001816339	0.020670145	-1
ENSGALG00000028967	-0.194999382	5.565339226	9.725085403	0.001817699	0.020670145	-1
ENSGALG00000010091	-0.22863196	6.232889835	9.71616825	0.001826539	0.020749781	-1
ENSGALG00000002160	-0.35196294	11.06530776	9.705276452	0.001837397	0.02083713	-1
ENSGALG00000028982	-0.92811655	6.041897454	9.704754266	0.001837919	0.02083713	-1
ENSGALG00000017274	-0.391167392	4.000145809	9.663709702	0.001879437	0.021180244	-1
ENSGALG00000016595	-0.271278647	4.665798149	9.655246646	0.001888115	0.021256829	-1
ENSGALG00000029036	-0.248672667	5.398707196	9.640178736	0.001903667	0.021410567	-1
ENSGALG00000023975	-0.314240124	6.130318839	9.608768693	0.001936504	0.02169346	-1
ENSGALG00000029017	-0.269249991	5.178341793	9.6007605	0.001944968	0.021766679	-1
ENSGALG00000000751	-0.19160939	7.663891152	9.593115919	0.001953082	0.021835846	-1
ENSGALG00000011866	-0.306622135	4.721504858	9.578738099	0.001968437	0.021964017	-1
ENSGALG00000013563	-0.375228159	4.994964962	9.567434212	0.001980594	0.02203705	-1
ENSGALG00000010286	-0.170488585	6.409454421	9.557161274	0.001991709	0.02211443	-1
ENSGALG00000010769	-0.48139534	5.654532882	9.548710935	0.002000899	0.022194646	-1
ENSGALG00000004341	-0.373886838	3.884250918	9.528165859	0.002023422	0.022378834	-1
ENSGALG00000000764	-0.3627316	7.605526942	9.525424868	0.002026447	0.022390055	-1
ENSGALG00000014467	-0.224642793	7.175468539	9.495319846	0.002059967	0.022738166	-1
ENSGALG00000024004	-0.515160145	2.960942831	9.488444169	0.002067701	0.022779003	-1
ENSGALG00000006326	-0.359781919	7.006056555	9.46368886	0.002095792	0.023043506	-1
ENSGALG00000026518	-0.863126033	0.187448415	9.460867702	0.002099018	0.023053235	-1
ENSGALG00000004219	-0.184389438	7.546451687	9.459345857	0.00210076	0.023053235	-1
ENSGALG00000006182	-0.204900899	6.041622425	9.446840516	0.002115131	0.023154998	-1
ENSGALG00000026818	-0.35573512	4.879618486	9.424670783	0.002140855	0.02335552	-1
ENSGALG00000000040	-0.605443076	1.312466579	9.419112012	0.002147355	0.023360241	-1
ENSGALG00000010094	-0.217183138	6.14138641	9.407925235	0.002160496	0.023480574	-1
ENSGALG00000027591	-0.263762558	7.954756407	9.39733165	0.002173015	0.023593925	-1
ENSGALG00000008066	-0.44732605	6.426663024	9.379187128	0.002194628	0.023782864	-1
ENSGALG00000001018	-0.230649649	7.20706712	9.373622906	0.0022013	0.023832293	-1
ENSGALG00000026581	-0.245953977	5.098562017	9.358272474	0.002219813	0.023986723	-1
ENSGALG00000004974	-0.447572869	4.8930966	9.352785283	0.002226468	0.024035643	-1
ENSGALG00000006464	-0.398364965	5.435453873	9.322526386	0.002263537	0.024343174	-1
ENSGALG00000003977	-0.201025873	7.801203437	9.320116847	0.002266515	0.024343174	-1
ENSGALG00000013341	-0.337092909	4.541817542	9.319360157	0.002267452	0.024343174	-1
ENSGALG00000013573	-0.281136858	5.000186932	9.319005594	0.00226789	0.024343174	-1
ENSGALG00000028985	-0.344401983	3.215083634	9.306209597	0.002283785	0.024444471	-1
ENSGALG00000013740	-0.311347588	4.302088006	9.305982047	0.002284068	0.024444471	-1
ENSGALG00000000129	-0.190527726	6.38558346	9.27385868	0.002324475	0.024773925	-1
ENSGALG00000012277	-0.443130453	2.799890733	9.272994285	0.002325572	0.024773925	-1
ENSGALG00000026374	-0.349848191	5.694119016	9.269286199	0.002330285	0.024800734	-1
ENSGALG00000026471	-0.410305069	6.312953902	9.243780586	0.002362966	0.025055588	-1
ENSGALG00000004266	-0.22085842	6.569484663	9.239490091	0.002368509	0.025055588	-1
ENSGALG00000027021	-0.349721427	3.782649718	9.236358062	0.002372564	0.025055588	-1
ENSGALG00000023786	-0.336492115	4.407943979	9.23567502	0.002373449	0.025055588	-1
ENSGALG00000027126	-0.211880515	7.407317382	9.233384281	0.00237642	0.025055588	-1
ENSGALG00000012505	-0.612483028	2.61692177	9.222925546	0.002390033	0.02515215	-1
ENSGALG00000008315	-0.19003882	5.535313516	9.216817938	0.00239802	0.025181424	-1
ENSGALG00000007606	-0.260756885	7.904688019	9.215684234	0.002399505	0.025181424	-1
ENSGALG00000006069	-0.32257941	3.844148518	9.208795462	0.002408551	0.025252887	-1
ENSGALG00000004859	-0.599831516	7.997896095	9.195010068	0.002426758	0.025349627	-1
ENSGALG00000006160	-0.194830341	6.796962875	9.182375648	0.002443566	0.025462356	-1
ENSGALG00000001992	-0.217549559	9.400313936	9.176358515	0.002451613	0.025514854	-1
ENSGALG00000013784	-0.334706482	5.155392114	9.171680663	0.002457887	0.025533087	-1
ENSGALG00000000819	-0.709381587	0.842723787	9.16889567	0.002461631	0.025548468	-1
ENSGALG00000011190	-0.418652031	9.07912947	9.165544588	0.002466142	0.02557179	-1
ENSGALG00000015240	-0.268926963	5.550274311	9.159828462	0.002473858	0.025608253	-1
ENSGALG00000005687	-0.208448168	5.419647661	9.159579283	0.002474194	0.025608253	-1
ENSGALG00000006863	-0.206985692	7.017377931	9.137396413	0.002504372	0.02582591	-1
ENSGALG00000029172	-0.364784444	5.470564736	9.133357317	0.002509907	0.025859372	-1
ENSGALG00000012921	-0.220107432	6.484444181	9.127406827	0.002518084	0.02586282	-1
ENSGALG00000012836	-0.337381658	4.300656837	9.126448509	0.002519403	0.02586282	-1
ENSGALG00000004383	-0.326406856	4.67263319	9.117011752	0.002532433	0.025949395	-1
ENSGALG00000019979	-0.264735688	5.276738245	9.101880983	0.002553468	0.026070305	-1
ENSGALG00000021079	-0.257822968	6.132318398	9.090195933	0.002569833	0.026213694	-1
ENSGALG00000002540	-0.394368391	3.193332277	9.077293086	0.002588028	0.026335288	-1
ENSGALG00000002716	-0.251256318	5.58024629	9.064994468	0.002605493	0.026478069	-1
ENSGALG00000010614	-0.301798865	5.62573497	9.063603882	0.002607475	0.026478069	-1
ENSGALG00000011812	-0.347558469	4.955282342	9.060862439	0.002611388	0.026493972	-1
ENSGALG00000028823	-0.662325511	0.832712241	9.05655758	0.002617543	0.026508788	-1
ENSGALG00000024418	-0.418184538	4.937078036	9.035741159	0.002647517	0.026740395	-1
ENSGALG00000028106	-0.646345414	0.415426158	9.034071653	0.002649936	0.026740908	-1
ENSGALG00000002321	-0.184091099	6.750652937	9.02220238	0.002667198	0.026891074	-1
ENSGALG00000011695	-0.247308274	7.194509177	9.016804658	0.002675086	0.026922527	-1
ENSGALG00000005626	-0.229328202	5.653478483	9.014962906	0.002677783	0.026925671	-1
ENSGALG00000010182	-0.246722991	5.876865936	8.991378212	0.002712563	0.027226903	-1
ENSGALG00000005600	-0.24749762	6.187162874	8.977173826	0.002733732	0.02734914	-1
ENSGALG00000012394	-0.345914977	8.690983756	8.975089629	0.002736852	0.02734914	-1
ENSGALG00000027946	-0.491075649	2.893896026	8.967186611	0.002748715	0.027443407	-1
ENSGALG00000010283	-0.203792019	5.872017447	8.957279011	0.002763662	0.027568261	-1
ENSGALG00000028519	-1.033515585	0.622363603	8.951125615	0.002772987	0.027636863	-1
ENSGALG00000010362	-0.939763999	1.170567273	8.949318808	0.002775731	0.027639816	-1
ENSGALG00000000842	-0.42042108	4.518935679	8.921819225	0.002817837	0.028009695	-1
ENSGALG00000027784	-0.317860666	5.157795841	8.907350332	0.002840251	0.028160992	-1
ENSGALG00000026940	-0.266790188	5.932087929	8.900659524	0.002850677	0.028211956	-1
ENSGALG00000028536	-0.416061119	10.01222073	8.894626305	0.002860111	0.028258067	-1
ENSGALG00000003267	-0.181595565	9.102250159	8.894169267	0.002860827	0.028258067	-1
ENSGALG00000028573	-0.408451608	2.958472643	8.886823765	0.00287236	0.028282652	-1
ENSGALG00000003934	-0.249499316	4.786029333	8.886513372	0.002872848	0.028282652	-1
ENSGALG00000021451	-0.432776223	3.006808062	8.877091399	0.002887712	0.028380376	-1
ENSGALG00000001096	-0.412960359	5.63983319	8.871448476	0.002896652	0.028442605	-1
ENSGALG00000027154	-0.699801214	1.132083134	8.860800065	0.002913598	0.028559335	-1
ENSGALG00000003262	-0.226205099	5.597741213	8.849929976	0.002931001	0.028680128	-1
ENSGALG00000006715	-0.258372581	6.658626133	8.843791601	0.002940875	0.028709219	-1
ENSGALG00000015166	-0.705077797	4.371859307	8.843537946	0.002941284	0.028709219	-1
ENSGALG00000000720	-0.412626127	7.705120481	8.834408999	0.002956034	0.028800752	-1
ENSGALG00000009076	-0.272714493	6.271156089	8.834379434	0.002956081	0.028800752	-1
ENSGALG00000000223	-0.217134563	6.382883972	8.829244387	0.002964411	0.028857008	-1
ENSGALG00000006921	-0.226612173	5.892112662	8.811754737	0.002992961	0.028960164	-1
ENSGALG00000004747	-0.75730293	0.210569719	8.807432175	0.00300006	0.029004	-1
ENSGALG00000008297	-0.404607147	4.951020778	8.803928355	0.003005826	0.029034895	-1
ENSGALG00000000795	-0.243158433	4.91500429	8.782039785	0.003042108	0.029310143	-1
ENSGALG00000017379	-0.407411452	4.536894146	8.778862618	0.003047412	0.029326564	-1
ENSGALG00000005423	-0.549840874	1.875243398	8.777907954	0.003049007	0.029326564	-1
ENSGALG00000006395	-0.225448378	6.109771577	8.756403788	0.003085168	0.029595502	-1
ENSGALG00000026027	-0.614440137	3.20419458	8.75505452	0.003087451	0.029595502	-1
ENSGALG00000000259	-0.179339159	6.70552718	8.742911984	0.003108078	0.029767952	-1
ENSGALG00000028203	-0.241045997	6.706158995	8.726476717	0.00313622	0.029986614	-1
ENSGALG00000026269	-0.440336603	7.074305008	8.722226032	0.00314354	0.030007488	-1
ENSGALG00000002112	-0.736743606	6.777175178	8.720747105	0.003146091	0.030007488	-1
ENSGALG00000003107	-0.170277035	7.293555645	8.691712802	0.003196601	0.03042828	-1
ENSGALG00000005582	-0.247866141	7.110002051	8.689997779	0.00319961	0.03042828	-1
ENSGALG00000001918	-0.524039354	1.294589791	8.687665654	0.003203707	0.03042828	-1
ENSGALG00000010410	-0.174329734	6.305655839	8.674405226	0.003227102	0.030548426	-1
ENSGALG00000028065	-0.297261976	3.998069406	8.673384555	0.00322891	0.030548426	-1
ENSGALG00000003360	-0.477558665	1.817999672	8.665879195	0.003242235	0.030600411	-1
ENSGALG00000009971	-0.396728232	6.034697075	8.61676976	0.00333082	0.031210936	-1
ENSGALG00000007900	-0.320389109	4.312845529	8.615057689	0.003333952	0.031210936	-1
ENSGALG00000001053	-0.205601369	8.02196016	8.611933099	0.003339677	0.031210936	-1
ENSGALG00000010537	-0.32674763	3.237161384	8.603146144	0.003355828	0.031317362	-1
ENSGALG00000004295	-0.205931778	7.547179994	8.588579433	0.003382778	0.031518878	-1
ENSGALG00000004555	-0.147673917	6.985374361	8.583807152	0.003391655	0.031573428	-1
ENSGALG00000000449	-0.316255924	5.340805894	8.564361971	0.003428071	0.031848771	-1
ENSGALG00000016719	-0.239181305	8.120553927	8.564147807	0.003428474	0.031848771	-1
ENSGALG00000003203	-0.43810933	3.797246648	8.52072852	0.003511239	0.032517062	-1
ENSGALG00000000456	-0.422080933	5.626311446	8.496547978	0.003558209	0.032853065	-1
ENSGALG00000027174	-0.745219136	0.944699309	8.494097347	0.003563005	0.032870468	-1
ENSGALG00000026031	-0.285626148	4.924142001	8.490167903	0.003570709	0.032914645	-1
ENSGALG00000013787	-0.34332369	4.85990141	8.487874186	0.003575213	0.032929287	-1
ENSGALG00000013971	-0.235514905	8.216343734	8.459812982	0.003630792	0.033359562	-1
ENSGALG00000016339	-0.25261923	4.79799431	8.446532019	0.003657402	0.033522227	-1
ENSGALG00000006805	-0.242404754	7.145012465	8.440345817	0.003669865	0.033609173	-1
ENSGALG00000016470	-0.445013734	3.045180537	8.434324105	0.003682037	0.033693325	-1
ENSGALG00000006250	-0.344349661	4.69069746	8.418443106	0.003714337	0.033961373	-1
ENSGALG00000009860	-0.845757896	0.283075508	8.416229761	0.003718862	0.033975231	-1
ENSGALG00000024449	-0.334052922	5.766139458	8.405157617	0.00374158	0.034100013	-1
ENSGALG00000010106	-0.233996569	4.345463816	8.401831845	0.003748431	0.034107399	-1
ENSGALG00000009941	-0.297217735	6.106373348	8.392954315	0.003766782	0.03424678	-1
ENSGALG00000007370	-0.282414033	4.591481958	8.387419472	0.003778269	0.034323586	-1
ENSGALG00000000156	-0.17880072	8.773908087	8.382577152	0.003788349	0.034361078	-1
ENSGALG00000004875	-0.198853032	6.130735846	8.359070259	0.003837669	0.034695721	-1
ENSGALG00000002542	-0.245190465	6.188426113	8.35048099	0.003855852	0.034832229	-1
ENSGALG00000012209	-0.307131033	5.18453461	8.347921402	0.003861288	0.034853449	-1
ENSGALG00000001889	-0.334172626	5.819029583	8.33596435	0.003886784	0.035055564	-1
ENSGALG00000009592	-0.226666967	6.522179898	8.315225434	0.003931412	0.035345151	-1
ENSGALG00000010621	-0.292922044	4.791461692	8.304839779	0.003953957	0.035406886	-1
ENSGALG00000007659	-0.290760423	8.134946014	8.301094322	0.00396212	0.035423797	-1
ENSGALG00000007162	-0.227030497	6.751904451	8.290306001	0.003985727	0.035578523	-1
ENSGALG00000008120	-0.290363973	5.548182736	8.286623419	0.003993818	0.035597024	-1
ENSGALG00000011568	-0.215374473	5.840583992	8.284821216	0.003997784	0.035601717	-1
ENSGALG00000005465	-0.302754987	6.668002633	8.281842126	0.004004348	0.035632074	-1
ENSGALG00000006876	-0.204343064	7.912062202	8.273994132	0.004021694	0.03575824	-1
ENSGALG00000016063	-0.269608035	4.815846237	8.26885763	0.004033087	0.035831333	-1
ENSGALG00000025937	-0.305456966	6.468581838	8.262053526	0.004048231	0.035909577	-1
ENSGALG00000027762	-0.295190092	5.304794414	8.261664216	0.004049099	0.035909577	-1
ENSGALG00000025926	-0.589152424	7.163207931	8.259192978	0.004054615	0.035909577	-1
ENSGALG00000016016	-0.728899442	1.444933428	8.25270367	0.004069135	0.035981732	-1
ENSGALG00000007383	-0.520370323	4.233626111	8.247989758	0.004079716	0.036047065	-1
ENSGALG00000020719	-0.277179656	7.26103966	8.239976	0.004097767	0.036149992	-1
ENSGALG00000015899	-0.209771837	4.850059906	8.237161176	0.004104127	0.036168298	-1
ENSGALG00000026188	-0.303851719	6.200979182	8.236223373	0.004106249	0.036168298	-1
ENSGALG00000026699	-0.765941573	0.475180132	8.220741043	0.004141429	0.036364705	-1
ENSGALG00000008534	-0.27655157	5.061632671	8.194215757	0.004202416	0.036741768	-1
ENSGALG00000027446	-0.650171483	2.097125629	8.190636855	0.004210714	0.036741768	-1
ENSGALG00000027069	-0.391911448	8.024833109	8.185528546	0.004222587	0.036778155	-1
ENSGALG00000027993	-0.604368243	2.957251313	8.183376883	0.004227599	0.036778155	-1
ENSGALG00000011993	-0.346165894	5.802224794	8.179148227	0.004237465	0.036835611	-1
ENSGALG00000010785	-0.387634377	2.029178635	8.174529466	0.004248269	0.036865865	-1
ENSGALG00000012471	-0.271646813	5.837869871	8.173821852	0.004249926	0.036865865	-1
ENSGALG00000010355	-0.221625	6.460780417	8.173474652	0.00425074	0.036865865	-1
ENSGALG00000013041	-0.184533736	8.133128825	8.166742348	0.004266547	0.036946201	-1
ENSGALG00000009432	-0.254364357	4.795157248	8.15883231	0.004285195	0.037030451	-1
ENSGALG00000026423	-0.355083646	4.796181289	8.147073492	0.004313071	0.03723486	-1
ENSGALG00000005051	-0.300728954	4.097286449	8.136393225	0.00433855	0.037397637	-1
ENSGALG00000027188	-0.320587322	4.980505369	8.130843818	0.004351849	0.037426521	-1
ENSGALG00000027578	-0.205287535	5.553430335	8.130177864	0.004353448	0.037426521	-1
ENSGALG00000009070	-0.336457399	7.273418079	8.128370816	0.004357789	0.037426521	-1
ENSGALG00000006690	-0.352407872	5.191792322	8.116979895	0.004385255	0.037611549	-1
ENSGALG00000008239	-0.33879938	5.346350656	8.116390325	0.004386682	0.037611549	-1
ENSGALG00000000857	-0.202800467	6.195649092	8.11402301	0.004392414	0.037632123	-1
ENSGALG00000021693	-0.591701211	2.714569909	8.105569629	0.004412945	0.037757109	-1
ENSGALG00000026789	-0.574591913	2.123019421	8.105263819	0.00441369	0.037757109	-1
ENSGALG00000023241	-0.377083786	2.869926063	8.101504076	0.004422854	0.037774142	-1
ENSGALG00000003241	-0.607254612	0.991203165	8.095701793	0.004437035	0.037774142	-1
ENSGALG00000019710	-0.330579552	3.17979794	8.093548042	0.004442311	0.037774142	-1
ENSGALG00000007015	-0.317073926	5.728064623	8.092349867	0.004445249	0.037774142	-1
ENSGALG00000016089	-0.236142114	5.299286046	8.092130241	0.004445788	0.037774142	-1
ENSGALG00000013828	-0.396834422	3.746247688	8.083258282	0.004467605	0.037901791	-1
ENSGALG00000002963	-0.512546191	2.783004604	8.082113168	0.004470429	0.037901791	-1
ENSGALG00000022166	-0.337613237	4.13060499	8.081929915	0.004470881	0.037901791	-1
ENSGALG00000002018	-0.173579847	7.18485412	8.078752681	0.004478726	0.037911377	-1
ENSGALG00000008337	-0.27580222	5.678098009	8.073011275	0.004492939	0.037917987	-1
ENSGALG00000017099	-0.562453171	4.363629517	8.067795195	0.004505891	0.0379466	-1
ENSGALG00000005597	-0.310637228	7.633349996	8.066672943	0.004508683	0.0379466	-1
ENSGALG00000011650	-0.213149934	6.266620368	8.063809054	0.004515815	0.0379466	-1
ENSGALG00000003929	-0.225722458	4.561796058	8.063528402	0.004516514	0.0379466	-1
ENSGALG00000002678	-0.499517431	4.387276893	8.062959427	0.004517933	0.0379466	-1
ENSGALG00000000912	-0.277503635	5.061574878	8.062189645	0.004519853	0.0379466	-1
ENSGALG00000004799	-0.351040001	3.724499158	8.057449795	0.004531693	0.037989511	-1
ENSGALG00000008014	-0.479757183	5.032433307	8.049376752	0.004551931	0.038102599	-1
ENSGALG00000008630	-0.297880776	6.338097414	8.021128632	0.004623475	0.038615591	-1
ENSGALG00000012971	-0.741176359	0.203313626	8.007216128	0.004659131	0.038855912	-1
ENSGALG00000012761	-0.537450984	6.63508411	8.001549644	0.004673733	0.038891524	-1
ENSGALG00000011214	-0.344642855	9.974551314	7.98790821	0.004709079	0.03915679	-1
ENSGALG00000015299	-0.171330219	6.120670279	7.979789791	0.004730243	0.039274933	-1
ENSGALG00000004788	-0.459391728	2.720405266	7.947449485	0.004815519	0.03974235	-1
ENSGALG00000006564	-0.332236197	6.8266456	7.944899848	0.004822309	0.03974235	-1
ENSGALG00000010087	-0.263933478	5.628381171	7.942143078	0.00482966	0.03974235	-1
ENSGALG00000004759	-0.187450111	5.524196189	7.941769095	0.004830659	0.03974235	-1
ENSGALG00000010322	-0.363268787	4.094964734	7.940352722	0.004834441	0.03974235	-1
ENSGALG00000011326	-0.345777643	4.334479796	7.939393998	0.004837003	0.03974235	-1
ENSGALG00000008336	-0.21455542	6.008773906	7.938523112	0.004839331	0.03974235	-1
ENSGALG00000005473	-0.386096356	6.05016615	7.934926179	0.004848961	0.039792487	-1
ENSGALG00000023576	-0.255672226	5.566010799	7.922678834	0.004881894	0.039933923	-1
ENSGALG00000011898	-0.27207732	4.919303171	7.921943623	0.004883878	0.039933923	-1
ENSGALG00000001558	-0.419999825	6.687830108	7.907100559	0.004924113	0.040177154	-1
ENSGALG00000027224	-0.216063022	5.925530213	7.896033058	0.004954333	0.040305715	-1
ENSGALG00000005704	-0.26565127	6.188204358	7.86807431	0.005031521	0.040816043	-1
ENSGALG00000010442	-0.25452568	5.929818679	7.865612559	0.005038375	0.040824069	-1
ENSGALG00000003082	-0.295525405	3.607825274	7.86135232	0.005050261	0.040850675	-1
ENSGALG00000021181	-0.298000549	3.452452471	7.858573051	0.00505803	0.04088423	-1
ENSGALG00000011334	-0.170425151	6.940233326	7.83130913	0.00513489	0.04138699	-1
ENSGALG00000001532	-0.719392044	0.822935475	7.827469045	0.00514581	0.041415888	-1
ENSGALG00000003245	-0.389095469	4.087086405	7.82532026	0.005151932	0.041435622	-1
ENSGALG00000008613	-0.387435636	5.031894587	7.811140717	0.005192512	0.041643354	-1
ENSGALG00000016727	-0.200743034	6.498532843	7.804835347	0.005210661	0.041759254	-1
ENSGALG00000017219	-0.31622073	5.531004271	7.797890927	0.005230725	0.041890319	-1
ENSGALG00000001077	-0.307224809	4.985627603	7.789090858	0.005256264	0.042003743	-1
ENSGALG00000004378	-0.173891055	5.139074975	7.788795276	0.005257124	0.042003743	-1
ENSGALG00000005487	-0.244045114	6.417109266	7.787887025	0.005259767	0.042003743	-1
ENSGALG00000011921	-0.168670498	7.044861262	7.778354274	0.005287594	0.042047665	-1
ENSGALG00000026834	-0.333850111	5.216759682	7.778349196	0.005287609	0.042047665	-1
ENSGALG00000004927	-0.264573977	5.231782965	7.766584678	0.005322158	0.04229262	-1
ENSGALG00000026276	-1.019309794	0.329505451	7.763269736	0.005331935	0.042319602	-1
ENSGALG00000026644	-0.419852824	2.95015971	7.754853682	0.005356838	0.042393977	-1
ENSGALG00000003282	-0.185836157	7.897145876	7.740600982	0.005399283	0.042665292	-1
ENSGALG00000003909	-0.163342935	5.913755698	7.734300996	0.005418153	0.042732701	-1
ENSGALG00000009219	-0.499635879	1.821542086	7.724581467	0.005447399	0.042895415	-1
ENSGALG00000021273	-0.460124086	2.955919582	7.708645346	0.005495698	0.043155368	-1
ENSGALG00000003739	-0.474791528	4.580786322	7.704997739	0.005506814	0.043182601	-1
ENSGALG00000026394	-0.210559682	5.08240087	7.696254097	0.005533555	0.043362179	-1
ENSGALG00000002347	-0.42030354	3.409505423	7.682081397	0.00557718	0.043613242	-1
ENSGALG00000007153	-0.246309389	7.818268429	7.680229682	0.005582906	0.043622114	-1
ENSGALG00000019036	-0.275081829	6.544019928	7.675009974	0.005599078	0.043622114	-1
ENSGALG00000010336	-0.349141389	8.805235382	7.674698978	0.005600043	0.043622114	-1
ENSGALG00000006806	-0.225146995	3.992125585	7.674214692	0.005601547	0.043622114	-1
ENSGALG00000028264	-0.201348503	6.001517819	7.673558245	0.005603585	0.043622114	-1
ENSGALG00000010291	-0.331179944	4.601558573	7.660460085	0.005644411	0.043807167	-1
ENSGALG00000025787	-0.296735952	5.624401251	7.649554874	0.005678633	0.044014764	-1
ENSGALG00000007981	-0.296020867	4.25189792	7.649375223	0.005679199	0.044014764	-1
ENSGALG00000005175	-0.66692094	1.565314398	7.648096127	0.005683227	0.044015774	-1
ENSGALG00000010301	-0.187360107	5.912557014	7.640853101	0.005706092	0.044162574	-1
ENSGALG00000000991	-0.221215448	5.9144568	7.634851269	0.005725111	0.044248497	-1
ENSGALG00000019358	-0.307674898	5.292696503	7.634437548	0.005726424	0.044248497	-1
ENSGALG00000008597	-0.371359463	6.05319755	7.633642109	0.00572895	0.044248497	-1
ENSGALG00000028679	-0.422125873	3.382669136	7.631968852	0.005734267	0.044259293	-1
ENSGALG00000004800	-0.259988728	4.157438601	7.627321608	0.005749062	0.044312904	-1
ENSGALG00000001005	-0.243401819	7.597695288	7.61938085	0.005774431	0.044447767	-1
ENSGALG00000004845	-0.455860664	4.26750551	7.614708723	0.005789411	0.044509957	-1
ENSGALG00000013994	-0.732963843	1.953344854	7.614402601	0.005790394	0.044509957	-1
ENSGALG00000004019	-0.267751511	4.063057867	7.604924575	0.00582091	0.044623024	-1
ENSGALG00000005638	-0.192752806	8.62331251	7.597069051	0.005846326	0.04474151	-1
ENSGALG00000027282	-0.302827842	5.618099148	7.591459158	0.005864546	0.04476751	-1
ENSGALG00000014818	-0.341229059	2.798422429	7.590762826	0.005866812	0.04476751	-1
ENSGALG00000004825	-0.214812386	6.212056297	7.587312385	0.005878052	0.04476751	-1
ENSGALG00000007910	-0.304439016	6.118160782	7.585548581	0.005883806	0.044770844	-1
ENSGALG00000010307	-0.328625124	3.671703142	7.578148745	0.005908009	0.044894503	-1
ENSGALG00000023246	-0.620140433	0.617492013	7.572696552	0.005925906	0.044969981	-1
ENSGALG00000003815	-0.240122224	8.605275332	7.553749179	0.005988535	0.045232467	-1
ENSGALG00000003660	-0.483691514	1.445541631	7.548961955	0.006004465	0.045301427	-1
ENSGALG00000013978	-0.134996387	6.690637382	7.540668341	0.006032166	0.045470776	-1
ENSGALG00000002893	-0.577977827	1.981784703	7.526559244	0.006079591	0.045767162	-1
ENSGALG00000026986	-0.461638428	2.784096543	7.523511591	0.006089885	0.045782679	-1
ENSGALG00000013090	-0.748357852	1.029076937	7.522677166	0.006092707	0.045782679	-1
ENSGALG00000020454	-0.295801685	4.255586125	7.518596946	0.006106522	0.045847641	-1
ENSGALG00000011953	-0.228938042	5.436121414	7.501389702	0.00616514	0.046256986	-1
ENSGALG00000004166	-0.212778588	5.295815661	7.476696518	0.006250264	0.046740387	-1
ENSGALG00000000660	-0.204978504	6.37206561	7.467080868	0.006283736	0.046899447	-1
ENSGALG00000003422	-0.335947198	5.820477239	7.465612876	0.006288862	0.046899447	-1
ENSGALG00000007130	-0.164197037	7.151969477	7.463705286	0.006295529	0.046899447	-1
ENSGALG00000001664	-0.290307911	5.373522799	7.462253743	0.006300608	0.046899447	-1
ENSGALG00000005857	-0.574805978	4.678418855	7.443638586	0.006366106	0.047324598	-1
ENSGALG00000008270	-0.300761177	2.823298139	7.440921371	0.006375724	0.047364919	-1
ENSGALG00000017378	-0.671759039	3.207851419	7.435931837	0.006393425	0.04740286	-1
ENSGALG00000005360	-0.35566137	5.858903066	7.433648704	0.006401541	0.047431894	-1
ENSGALG00000002886	-0.459842838	4.837079106	7.430710706	0.006412001	0.047471694	-1
ENSGALG00000028318	-0.417004483	3.271105193	7.42977927	0.006415321	0.047471694	-1
ENSGALG00000001967	-0.247670785	7.951280652	7.427642619	0.006422943	0.047496969	-1
ENSGALG00000016425	-0.272326998	5.193150364	7.424810691	0.006433059	0.047520647	-1
ENSGALG00000006764	-0.311247744	6.347718628	7.42439054	0.006434562	0.047520647	-1
ENSGALG00000003665	-0.274920112	5.099793925	7.417696232	0.006458546	0.047619009	-1
ENSGALG00000000739	-0.325464633	3.863443786	7.413487547	0.006473671	0.047684732	-1
ENSGALG00000001761	-0.4830233	3.358251445	7.401090534	0.006518435	0.047894605	-1
ENSGALG00000006691	-0.284754224	8.30403188	7.399663735	0.006523607	0.04789634	-1
ENSGALG00000004909	-0.422645854	6.877223428	7.397396635	0.006531834	0.04791418	-1
ENSGALG00000007203	-0.320682779	6.864719039	7.396411578	0.006535412	0.04791418	-1
ENSGALG00000002260	-0.367826224	4.713084646	7.39420576	0.006543431	0.047917266	-1
ENSGALG00000012792	-0.202940606	6.846439732	7.388367351	0.006564705	0.047995794	-1
ENSGALG00000021475	-0.194091363	7.081834841	7.387764433	0.006566906	0.047995794	-1
ENSGALG00000003821	-0.374209178	3.406928561	7.382739558	0.006585278	0.048098941	-1
ENSGALG00000004345	-0.433373123	7.135871515	7.376353817	0.006608702	0.048207665	-1
ENSGALG00000027353	-0.713052311	2.220233249	7.367472736	0.006641421	0.048415058	-1
ENSGALG00000008346	-0.32791751	5.668023416	7.360207227	0.006668311	0.048579718	-1
ENSGALG00000028809	-0.249835417	4.816590882	7.358919513	0.006673088	0.048583179	-1
ENSGALG00000023308	-0.481678644	3.26438156	7.350673152	0.006703765	0.048712301	-1
ENSGALG00000027376	-0.127912675	7.713719591	7.344167211	0.006728069	0.048794707	-1
ENSGALG00000005046	-0.196357382	5.311474878	7.339102519	0.006747052	0.048894247	-1
ENSGALG00000000447	-0.396112298	5.449651155	7.338196174	0.006750454	0.048894247	-1
ENSGALG00000021692	-0.36393472	5.411422543	7.332877351	0.006770458	0.049007703	-1
ENSGALG00000003030	-0.141192622	5.896367019	7.32913343	0.006784576	0.049047009	-1
ENSGALG00000004833	-0.207545052	5.799473141	7.312337349	0.006848279	0.049444227	-1
ENSGALG00000024298	-0.682791295	1.21425026	7.308328361	0.006863575	0.049522994	-1
ENSGALG00000014998	-0.271410535	4.611202585	7.30685601	0.006869201	0.049531938	-1
ENSGALG00000027342	-0.441720715	3.649314389	7.294628578	0.006916107	0.049806553	-1
ENSGALG00000006175	-0.807235076	0.582474255	7.287730501	0.006942713	0.04990268	-1
ENSGALG00000015478	0.411679251	5.845426349	42.14278178	8.48E-11	1.20E-07	1
ENSGALG00000005237	0.459414392	7.539841367	40.5073537	1.96E-10	2.21E-07	1
ENSGALG00000003763	0.507677043	5.313371559	40.11121833	2.40E-10	2.46E-07	1
ENSGALG00000009840	0.452082724	7.524455037	37.630873	8.55E-10	5.01E-07	1
ENSGALG00000006446	0.316077807	7.522130991	37.55616164	8.88E-10	5.01E-07	1
ENSGALG00000008057	0.46904359	5.8318016	37.39563679	9.64E-10	5.19E-07	1
ENSGALG00000015448	0.569160214	5.598858228	36.82365751	1.29E-09	5.82E-07	1
ENSGALG00000026200	0.857304349	2.52009114	36.68165712	1.39E-09	5.82E-07	1
ENSGALG00000014209	0.396367781	5.808339789	36.56681823	1.48E-09	5.95E-07	1
ENSGALG00000026297	1.571946813	0.070009716	34.23262284	4.89E-09	1.58E-06	1
ENSGALG00000015645	0.416341012	6.53484736	33.97656366	5.58E-09	1.75E-06	1
ENSGALG00000005347	1.839694728	1.640250825	33.62588397	6.68E-09	2.04E-06	1
ENSGALG00000008661	1.644262551	4.906302338	33.40827258	7.47E-09	2.17E-06	1
ENSGALG00000010664	1.404216584	2.04226057	33.40465888	7.48E-09	2.17E-06	1
ENSGALG00000016077	0.307996406	6.980897864	32.54384365	1.17E-08	3.06E-06	1
ENSGALG00000028037	1.734414422	3.533226296	32.48528545	1.20E-08	3.08E-06	1
ENSGALG00000006646	0.428125832	8.237779953	32.157043	1.42E-08	3.57E-06	1
ENSGALG00000000681	0.4214173	5.310915851	31.91560928	1.61E-08	3.95E-06	1
ENSGALG00000010704	0.464325673	7.413799271	31.83635934	1.68E-08	4.03E-06	1
ENSGALG00000001023	0.485057162	5.26334755	31.00549754	2.57E-08	5.70E-06	1
ENSGALG00000003863	0.481790208	7.799852474	30.63380034	3.12E-08	6.77E-06	1
ENSGALG00000007669	1.193592082	6.593346201	30.55171782	3.25E-08	6.93E-06	1
ENSGALG00000011124	0.379956327	7.005400127	28.9462086	7.44E-08	1.44E-05	1
ENSGALG00000008312	0.530789412	5.865865966	28.8936457	7.65E-08	1.44E-05	1
ENSGALG00000014375	0.30312033	6.55635484	28.48565296	9.44E-08	1.69E-05	1
ENSGALG00000011254	0.460543728	6.823824323	28.41340159	9.80E-08	1.73E-05	1
ENSGALG00000011663	1.022385762	5.057165535	28.04136307	1.19E-07	2.03E-05	1
ENSGALG00000008167	0.438309102	8.583349536	27.82444299	1.33E-07	2.24E-05	1
ENSGALG00000014750	0.658391041	5.186565928	26.93950428	2.10E-07	3.49E-05	1
ENSGALG00000014127	0.483405178	5.704211802	26.83330933	2.22E-07	3.63E-05	1
ENSGALG00000001915	0.448026628	7.938254565	26.66918892	2.41E-07	3.76E-05	1
ENSGALG00000004060	0.592342422	5.043334922	26.65433165	2.43E-07	3.76E-05	1
ENSGALG00000028708	0.321151965	8.038384795	26.56923655	2.54E-07	3.88E-05	1
ENSGALG00000001631	0.684703836	5.964288759	25.88229335	3.63E-07	5.07E-05	1
ENSGALG00000015665	0.499295072	5.436989335	25.87918637	3.63E-07	5.07E-05	1
ENSGALG00000024248	0.70943566	8.048979199	25.73612906	3.91E-07	5.33E-05	1
ENSGALG00000008154	0.357374779	7.155360003	25.66392501	4.06E-07	5.46E-05	1
ENSGALG00000003857	0.612028539	6.025643744	25.58906998	4.22E-07	5.61E-05	1
ENSGALG00000003802	0.498028197	4.992028271	25.42562305	4.60E-07	5.90E-05	1
ENSGALG00000015598	1.232733246	2.15133567	25.27698147	4.97E-07	6.16E-05	1
ENSGALG00000007546	0.41817395	6.917118841	25.06587936	5.54E-07	6.66E-05	1
ENSGALG00000006681	0.601584541	3.96731657	25.0025564	5.73E-07	6.81E-05	1
ENSGALG00000016173	0.403964693	6.8982084	24.8634882	6.15E-07	7.16E-05	1
ENSGALG00000002850	0.379282537	6.776925255	24.26407798	8.40E-07	9.36E-05	1
ENSGALG00000010891	0.746012509	3.726518599	24.196504	8.70E-07	9.36E-05	1
ENSGALG00000006027	0.640504102	4.938053293	24.02875227	9.49E-07	9.92E-05	1
ENSGALG00000005064	0.299357703	7.154509424	23.92908572	1.00E-06	0.000102603	1
ENSGALG00000014923	0.488727927	5.440883002	23.794948	1.07E-06	0.000107819	1
ENSGALG00000010381	0.547444993	6.268241031	23.72109565	1.11E-06	0.000109495	1
ENSGALG00000014877	0.745583371	5.909874408	23.46372365	1.27E-06	0.000120788	1
ENSGALG00000012304	0.266235319	7.82995306	23.38954811	1.32E-06	0.00012449	1
ENSGALG00000011392	0.45186935	6.006757965	23.09879263	1.54E-06	0.000140137	1
ENSGALG00000006034	0.588277829	3.687400576	22.88054795	1.72E-06	0.000152894	1
ENSGALG00000008686	0.343956613	4.308954285	22.87026215	1.73E-06	0.000152894	1
ENSGALG00000017086	1.43158996	0.777576398	22.76779663	1.83E-06	0.000159513	1
ENSGALG00000024395	0.581909303	2.826679179	22.74429104	1.85E-06	0.000159513	1
ENSGALG00000002392	0.545611668	3.451224066	22.7027187	1.89E-06	0.000161425	1
ENSGALG00000011013	0.488508214	4.489702857	22.67788299	1.92E-06	0.000161425	1
ENSGALG00000015836	0.409196545	4.406095595	22.63556768	1.96E-06	0.000163797	1
ENSGALG00000012037	0.357084007	7.254843156	22.58966344	2.01E-06	0.000164499	1
ENSGALG00000012308	0.330484974	5.912848767	22.58512448	2.01E-06	0.000164499	1
ENSGALG00000005283	0.25446409	7.36381684	22.56057045	2.04E-06	0.000165416	1
ENSGALG00000016504	0.43110815	7.700559714	22.39254628	2.22E-06	0.000177977	1
ENSGALG00000005467	1.006414308	2.975364618	22.26232024	2.38E-06	0.000187801	1
ENSGALG00000012439	0.375116407	4.752930162	22.20949182	2.44E-06	0.000191699	1
ENSGALG00000000275	0.239789891	6.310649609	22.11250272	2.57E-06	0.000200242	1
ENSGALG00000009230	0.295848621	7.487915001	21.92181251	2.84E-06	0.000219643	1
ENSGALG00000019063	1.903810315	0.211525829	21.85731099	2.94E-06	0.000225606	1
ENSGALG00000005243	0.237543365	6.951736363	21.55826252	3.43E-06	0.000251686	1
ENSGALG00000016817	0.383950306	7.862224354	21.54580518	3.45E-06	0.000251686	1
ENSGALG00000006599	0.315141361	7.59032719	21.50797616	3.52E-06	0.000254901	1
ENSGALG00000005521	0.469572225	6.325528939	21.49687434	3.54E-06	0.000254901	1
ENSGALG00000008431	0.295179163	7.04106565	21.46693157	3.60E-06	0.000256452	1
ENSGALG00000001513	0.358340809	7.414142445	21.09519832	4.37E-06	0.000302752	1
ENSGALG00000002639	0.345742768	5.908624349	21.07495624	4.42E-06	0.000303293	1
ENSGALG00000008599	1.092634424	1.485296428	21.06840492	4.43E-06	0.000303293	1
ENSGALG00000001486	0.385754133	7.195600086	20.91704753	4.80E-06	0.000324295	1
ENSGALG00000016217	0.307858012	7.524646811	20.86543508	4.93E-06	0.000329209	1
ENSGALG00000012658	0.333879461	7.273984171	20.77553043	5.16E-06	0.000340996	1
ENSGALG00000012718	0.287180014	6.710519445	20.66301363	5.48E-06	0.000356717	1
ENSGALG00000013956	0.66285018	3.17566637	20.65591648	5.50E-06	0.000356717	1
ENSGALG00000015444	0.299876889	6.835473222	20.59674922	5.67E-06	0.000363733	1
ENSGALG00000002348	0.348676677	6.254412509	20.49938588	5.97E-06	0.000376996	1
ENSGALG00000011005	0.373150592	6.811999563	20.49583449	5.98E-06	0.000376996	1
ENSGALG00000016040	0.299132445	7.6874509	20.39572124	6.30E-06	0.000395035	1
ENSGALG00000011177	0.38366869	5.857967963	20.34548954	6.46E-06	0.000401085	1
ENSGALG00000010873	1.066548615	1.20107713	20.23701701	6.84E-06	0.000417598	1
ENSGALG00000002574	0.578549851	2.303777968	20.08320386	7.41E-06	0.000445343	1
ENSGALG00000011784	1.644353593	1.724924159	19.98843864	7.79E-06	0.000459035	1
ENSGALG00000016830	0.512430791	4.939977478	19.87434374	8.27E-06	0.000478913	1
ENSGALG00000002240	0.648936369	2.721855272	19.81785078	8.52E-06	0.000490761	1
ENSGALG00000009364	0.269646596	6.054932578	19.75522404	8.80E-06	0.000504533	1
ENSGALG00000014769	0.42941054	4.417775149	19.64557144	9.32E-06	0.00052896	1
ENSGALG00000007416	0.418252586	9.398304051	19.61365279	9.48E-06	0.000532747	1
ENSGALG00000019602	0.69803883	8.491941228	19.39236859	1.06E-05	0.000581421	1
ENSGALG00000017092	0.266430931	7.891505225	19.38817645	1.07E-05	0.000581421	1
ENSGALG00000024083	0.705992584	6.668416238	19.38044056	1.07E-05	0.000581421	1
ENSGALG00000005481	0.341506229	7.637086078	19.30351765	1.12E-05	0.000596714	1
ENSGALG00000014124	0.402448616	4.927082594	19.19309805	1.18E-05	0.000620481	1
ENSGALG00000007025	0.346989994	4.960262539	19.17354653	1.19E-05	0.00062053	1
ENSGALG00000013748	0.872910459	3.654494604	19.15776041	1.20E-05	0.00062053	1
ENSGALG00000004065	0.265284247	6.310910537	19.11948005	1.23E-05	0.000630223	1
ENSGALG00000011639	0.529514323	4.332027683	18.89347707	1.38E-05	0.0006968	1
ENSGALG00000010838	0.292297572	7.62202301	18.69781647	1.53E-05	0.000758534	1
ENSGALG00000004091	0.249931893	6.9829591	18.66029978	1.56E-05	0.00076356	1
ENSGALG00000006971	0.349758775	7.117659125	18.64242593	1.58E-05	0.000765677	1
ENSGALG00000012225	0.400198581	8.976372022	18.63858467	1.58E-05	0.000765677	1
ENSGALG00000002987	0.689434834	4.36818596	18.53975418	1.66E-05	0.000792809	1
ENSGALG00000009384	0.22931684	7.31501616	18.46845882	1.73E-05	0.00081614	1
ENSGALG00000010177	0.337113136	7.645236869	18.4150673	1.78E-05	0.000835326	1
ENSGALG00000009135	0.266054054	5.762751536	18.40712532	1.78E-05	0.000835326	1
ENSGALG00000001063	0.662747774	6.235568319	18.39829444	1.79E-05	0.000835326	1
ENSGALG00000014096	0.3736014	4.655844949	18.39220365	1.80E-05	0.000835326	1
ENSGALG00000003706	0.87949748	5.15551873	18.37403522	1.82E-05	0.000835326	1
ENSGALG00000015289	0.457631688	3.049716318	18.35374445	1.83E-05	0.000835326	1
ENSGALG00000009362	0.675344295	5.386570909	18.32104493	1.87E-05	0.000846374	1
ENSGALG00000003106	0.537026354	5.877415304	18.18499682	2.00E-05	0.000901793	1
ENSGALG00000010677	0.251836835	5.427751631	18.11634271	2.08E-05	0.000923855	1
ENSGALG00000005450	0.261796377	4.888171624	18.01201524	2.20E-05	0.000947167	1
ENSGALG00000009559	0.27618134	5.967469623	17.99998201	2.21E-05	0.000948472	1
ENSGALG00000009826	1.009701237	6.63270017	17.96729212	2.25E-05	0.000961246	1
ENSGALG00000014152	0.270421171	6.409078432	17.95362172	2.26E-05	0.000964521	1
ENSGALG00000009743	0.214285798	6.033171339	17.93842239	2.28E-05	0.000968599	1
ENSGALG00000005893	0.359940219	4.813247868	17.89715362	2.33E-05	0.000975959	1
ENSGALG00000016017	0.789226549	4.562079964	17.89560762	2.33E-05	0.000975959	1
ENSGALG00000012909	0.326362476	5.109515799	17.87708557	2.36E-05	0.000976446	1
ENSGALG00000006450	0.290364502	5.599453159	17.85974065	2.38E-05	0.000976446	1
ENSGALG00000008335	0.349822431	6.998894425	17.79290238	2.46E-05	0.00100769	1
ENSGALG00000002746	0.251180295	6.434572461	17.76641788	2.50E-05	0.001018126	1
ENSGALG00000006026	0.257460093	8.541710468	17.75730686	2.51E-05	0.001019334	1
ENSGALG00000022815	1.59096751	4.715066484	17.73635595	2.54E-05	0.001026927	1
ENSGALG00000000154	0.313481676	5.831653652	17.70082565	2.59E-05	0.001042552	1
ENSGALG00000028807	0.25241441	6.058444353	17.66666347	2.63E-05	0.001050715	1
ENSGALG00000009327	0.204010993	7.864414474	17.66571743	2.63E-05	0.001050715	1
ENSGALG00000013366	0.278110326	8.401086897	17.61791148	2.70E-05	0.001073667	1
ENSGALG00000011186	0.325759847	4.902164456	17.5739758	2.76E-05	0.001094906	1
ENSGALG00000004347	0.300351407	5.85368998	17.48066338	2.90E-05	0.001138001	1
ENSGALG00000019543	0.596022251	1.974298162	17.45587184	2.94E-05	0.00114895	1
ENSGALG00000023876	0.36381076	7.011857239	17.40905641	3.01E-05	0.001161521	1
ENSGALG00000008978	0.437842521	8.619420271	17.31472507	3.17E-05	0.001212351	1
ENSGALG00000016302	0.355446484	6.80765533	17.30137384	3.19E-05	0.001216775	1
ENSGALG00000005918	0.373746821	4.028608539	17.21400964	3.34E-05	0.001255663	1
ENSGALG00000008415	0.388627587	5.948124045	17.20977357	3.35E-05	0.001255663	1
ENSGALG00000006229	0.369721548	6.397765766	17.17174696	3.41E-05	0.001271344	1
ENSGALG00000015804	0.280543889	6.759244486	17.14752878	3.46E-05	0.001280472	1
ENSGALG00000016735	0.267514732	5.996936483	17.1205225	3.51E-05	0.001281996	1
ENSGALG00000009558	0.355845124	4.624915873	17.09610635	3.55E-05	0.001290102	1
ENSGALG00000002981	0.269853457	5.863241855	17.09469262	3.56E-05	0.001290102	1
ENSGALG00000016785	0.627050623	3.157814159	17.09020108	3.56E-05	0.001290102	1
ENSGALG00000005958	0.453027093	4.945902478	17.05015005	3.64E-05	0.001304619	1
ENSGALG00000009830	0.748107263	4.562822646	17.04825787	3.64E-05	0.001304619	1
ENSGALG00000009272	0.413018203	4.461256483	17.00743671	3.72E-05	0.001318003	1
ENSGALG00000027521	0.743588234	2.807550921	16.96186494	3.81E-05	0.001345802	1
ENSGALG00000002551	0.617447119	3.497024734	16.74988572	4.26E-05	0.001468126	1
ENSGALG00000004804	1.298133457	2.613280969	16.74045467	4.29E-05	0.001470957	1
ENSGALG00000015998	0.316500706	6.67489687	16.71025605	4.35E-05	0.001490029	1
ENSGALG00000015250	0.318915684	8.343923991	16.69065167	4.40E-05	0.001500958	1
ENSGALG00000001583	0.335567648	5.481940038	16.6690352	4.45E-05	0.001504523	1
ENSGALG00000005569	0.227287727	6.802279127	16.41199026	5.10E-05	0.001670173	1
ENSGALG00000014892	0.351234428	6.816535618	16.4006932	5.13E-05	0.001673124	1
ENSGALG00000016769	0.205079677	6.912089069	16.30469604	5.39E-05	0.00174994	1
ENSGALG00000008548	0.588805719	2.6568191	16.28035635	5.46E-05	0.001762434	1
ENSGALG00000016824	0.302914154	4.717600816	16.22887167	5.61E-05	0.001795591	1
ENSGALG00000014386	0.280343454	5.634816044	16.20312402	5.69E-05	0.001800922	1
ENSGALG00000008837	0.272153055	7.368608292	16.20190966	5.69E-05	0.001800922	1
ENSGALG00000007929	0.417110117	3.686199733	16.18738279	5.74E-05	0.001809716	1
ENSGALG00000015551	0.554076547	4.788496534	16.00348188	6.32E-05	0.001966838	1
ENSGALG00000015718	0.221078439	8.590477893	15.99823869	6.34E-05	0.001966838	1
ENSGALG00000016394	0.477267559	5.115254396	15.91527124	6.62E-05	0.002043731	1
ENSGALG00000009404	0.369413183	4.859124786	15.88115396	6.74E-05	0.002069597	1
ENSGALG00000016546	0.368213002	4.362434147	15.7442999	7.25E-05	0.00220091	1
ENSGALG00000017200	0.24973402	6.328350398	15.68791968	7.47E-05	0.00226121	1
ENSGALG00000002280	0.403854541	5.38334182	15.6113027	7.78E-05	0.002305471	1
ENSGALG00000012866	0.254964743	6.763141153	15.59751568	7.84E-05	0.002305929	1
ENSGALG00000015932	0.400127207	4.713975522	15.5939527	7.85E-05	0.002305929	1
ENSGALG00000026728	0.214712838	6.46300642	15.59117936	7.86E-05	0.002305929	1
ENSGALG00000012126	0.503112596	2.002228786	15.52122977	8.16E-05	0.002362166	1
ENSGALG00000006325	0.568791607	3.31462098	15.50712539	8.22E-05	0.00237377	1
ENSGALG00000012681	0.39723527	4.458929635	15.3765209	8.81E-05	0.002491157	1
ENSGALG00000008907	0.471056773	4.733620504	15.37308269	8.82E-05	0.002491157	1
ENSGALG00000020557	0.351877693	5.217298215	15.35838845	8.89E-05	0.002504099	1
ENSGALG00000013935	0.209882766	7.411544434	15.32041808	9.07E-05	0.00254858	1
ENSGALG00000013814	0.474075297	6.355952436	15.23573356	9.49E-05	0.002631203	1
ENSGALG00000007920	0.54961645	3.164416827	15.21693743	9.58E-05	0.002646027	1
ENSGALG00000005775	0.332050478	4.409534035	15.17647028	9.79E-05	0.002696749	1
ENSGALG00000011248	0.324446322	6.398714769	15.1379347	9.99E-05	0.002738992	1
ENSGALG00000006480	0.431363548	6.579624741	15.13266429	0.000100214	0.002739679	1
ENSGALG00000006323	1.533665535	6.049378452	15.1283191	0.000100445	0.002739679	1
ENSGALG00000016669	1.456840977	4.745543146	15.07476726	0.000103335	0.002798233	1
ENSGALG00000010119	0.540625101	2.54476094	15.01955036	0.000106403	0.002867552	1
ENSGALG00000020331	0.473608259	5.708918326	15.0100599	0.00010694	0.002875147	1
ENSGALG00000019843	1.397979492	0.79822925	14.96209877	0.000109692	0.002921337	1
ENSGALG00000009001	0.193853143	6.7464538	14.92292642	0.000111994	0.002961668	1
ENSGALG00000020986	0.488825344	2.916062296	14.91236343	0.000112622	0.002971339	1
ENSGALG00000010935	1.161927944	4.494660618	14.87780873	0.000114704	0.002998247	1
ENSGALG00000011608	0.347468147	6.287087567	14.81739768	0.000118438	0.003067431	1
ENSGALG00000021244	0.713625486	1.950529747	14.74638413	0.000122983	0.003158481	1
ENSGALG00000016518	0.339561946	5.19586518	14.71551921	0.000125013	0.003201015	1
ENSGALG00000006906	0.224971079	6.398804284	14.63839278	0.000130234	0.003300244	1
ENSGALG00000015608	1.089984184	0.562590014	14.6367223	0.00013035	0.003300244	1
ENSGALG00000009152	0.696728279	3.048666112	14.61526186	0.000131842	0.003330571	1
ENSGALG00000015022	0.426083272	7.111376987	14.59409434	0.000133332	0.003354467	1
ENSGALG00000014369	0.352049376	6.44673094	14.58915279	0.000133682	0.003354523	1
ENSGALG00000005889	0.367801387	4.723862879	14.54835524	0.000136608	0.003379739	1
ENSGALG00000017165	0.270533484	6.669926464	14.54669344	0.000136728	0.003379739	1
ENSGALG00000015009	0.247727035	5.412964183	14.54214244	0.000137059	0.003379739	1
ENSGALG00000009402	0.508343704	4.122241283	14.54183875	0.000137081	0.003379739	1
ENSGALG00000003168	0.316335322	6.281666593	14.46969019	0.000142433	0.003488837	1
ENSGALG00000011210	0.249038995	6.321214394	14.42781207	0.000145636	0.003559559	1
ENSGALG00000012594	1.072632909	2.863643543	14.41842168	0.000146364	0.003569626	1
ENSGALG00000014343	0.49884011	6.119735116	14.39864427	0.000147909	0.003599538	1
ENSGALG00000005683	0.326155781	6.582797104	14.3779094	0.000149546	0.003623774	1
ENSGALG00000016668	1.537678798	1.04550626	14.31302898	0.00015479	0.003705403	1
ENSGALG00000015441	0.386881015	7.477769767	14.30904173	0.000155118	0.003705403	1
ENSGALG00000023436	0.669848581	3.899598572	14.18298095	0.000165864	0.003917413	1
ENSGALG00000010256	0.275582153	6.960866958	14.13649361	0.000170013	0.00397576	1
ENSGALG00000023030	0.729100099	1.833701764	14.13600205	0.000170058	0.00397576	1
ENSGALG00000006871	0.343376378	5.646827565	14.1098568	0.000172438	0.003995137	1
ENSGALG00000004247	0.436282261	2.526862792	14.10887735	0.000172528	0.003995137	1
ENSGALG00000020884	0.771335849	3.329047301	14.08411162	0.000174814	0.00401966	1
ENSGALG00000010029	1.576195045	-0.104491298	14.0445519	0.00017853	0.004089176	1
ENSGALG00000003146	0.856533677	0.613722098	14.02167742	0.000180715	0.004130842	1
ENSGALG00000001577	0.189035591	6.803370938	13.9979522	0.00018301	0.004174843	1
ENSGALG00000021487	0.299000858	6.379962207	13.98838299	0.000183944	0.004187685	1
ENSGALG00000001037	0.340958269	4.666006167	13.97059925	0.000185692	0.004210506	1
ENSGALG00000006942	0.311494349	7.56464967	13.95236432	0.000187502	0.004234538	1
ENSGALG00000016024	0.393745533	2.969672936	13.93638887	0.000189102	0.004262153	1
ENSGALG00000003705	0.465148267	6.608719345	13.8727954	0.00019561	0.004373906	1
ENSGALG00000005078	0.349588347	8.203498251	13.86425164	0.000196501	0.004385153	1
ENSGALG00000005456	0.476520775	2.058143366	13.82892909	0.000200229	0.004433316	1
ENSGALG00000015749	0.37093614	6.113140954	13.79724422	0.000203635	0.0044911	1
ENSGALG00000014720	0.740954349	2.514944874	13.76798447	0.000206831	0.004547731	1
ENSGALG00000010035	0.350452739	5.202383669	13.76637898	0.000207008	0.004547731	1
ENSGALG00000000906	0.470113952	3.639931875	13.74535233	0.000209338	0.004588069	1
ENSGALG00000004254	0.328466063	5.051324094	13.74249606	0.000209657	0.004588069	1
ENSGALG00000015984	0.204794815	6.31481627	13.73106839	0.000210936	0.004598245	1
ENSGALG00000003219	0.27985069	4.226302309	13.66875275	0.000218053	0.004716957	1
ENSGALG00000005509	0.264758022	4.843840645	13.61426511	0.000224473	0.004811879	1
ENSGALG00000018639	0.579618925	3.722871582	13.60306513	0.000225817	0.004829394	1
ENSGALG00000004776	0.241559155	5.637363268	13.58728152	0.000227723	0.004851401	1
ENSGALG00000009470	0.705595182	5.145492961	13.58364993	0.000228164	0.004851401	1
ENSGALG00000009415	0.912992315	1.409045851	13.57064843	0.00022975	0.004867424	1
ENSGALG00000014713	0.618755398	3.189077618	13.56426525	0.000230533	0.004874859	1
ENSGALG00000004519	0.347003708	6.61560954	13.54413131	0.000233019	0.004905973	1
ENSGALG00000023146	0.666532267	5.466717434	13.54180879	0.000233307	0.004905973	1
ENSGALG00000011368	0.238999481	5.137814848	13.53350918	0.000234341	0.004918557	1
ENSGALG00000016761	1.367301866	2.838586593	13.52559874	0.000235331	0.004930169	1
ENSGALG00000005092	0.287399087	4.559358765	13.51525225	0.000236632	0.004939098	1
ENSGALG00000009569	0.182800389	6.681300719	13.50353684	0.000238114	0.00496086	1
ENSGALG00000001692	0.247109865	6.194000142	13.49259133	0.000239507	0.004979194	1
ENSGALG00000007260	0.249744367	7.334517691	13.47239318	0.000242099	0.005009582	1
ENSGALG00000013760	0.450815275	4.451783833	13.46125209	0.000243541	0.00501837	1
ENSGALG00000005940	0.373400185	4.744352603	13.43453781	0.000247034	0.005081068	1
ENSGALG00000008025	0.227395706	6.455536556	13.41466586	0.000249665	0.005125842	1
ENSGALG00000008045	0.265588192	5.86404934	13.36939621	0.000255764	0.005198182	1
ENSGALG00000012813	0.317406797	7.179798851	13.3418517	0.000259548	0.005261787	1
ENSGALG00000005085	0.862982513	2.61620931	13.31199273	0.000263714	0.005319073	1
ENSGALG00000001789	0.58763156	3.175370079	13.31147444	0.000263787	0.005319073	1
ENSGALG00000010976	0.235883493	7.391793773	13.30375058	0.000264876	0.00533151	1
ENSGALG00000025672	0.646801938	1.664138415	13.29265876	0.000266447	0.005351509	1
ENSGALG00000013083	0.718294461	1.596363638	13.2900583	0.000266817	0.005351509	1
ENSGALG00000029056	0.935763812	1.104573588	13.25723753	0.000271529	0.005407603	1
ENSGALG00000003540	0.37722543	4.208987558	13.22541727	0.000276178	0.005480852	1
ENSGALG00000006331	0.375834661	4.698012284	13.19434104	0.000280796	0.005543261	1
ENSGALG00000007668	0.488810977	4.771782934	13.11228915	0.000293365	0.005751176	1
ENSGALG00000016164	0.718390724	5.778182316	13.09701367	0.000295767	0.005788215	1
ENSGALG00000015528	0.37729872	4.13325261	13.09136755	0.00029666	0.005795642	1
ENSGALG00000011734	0.672663628	4.189436086	13.05266687	0.000302853	0.005877758	1
ENSGALG00000027175	1.475946398	0.601930964	13.05209699	0.000302945	0.005877758	1
ENSGALG00000025172	0.798148398	0.784738844	13.0190448	0.000308339	0.005955456	1
ENSGALG00000016123	0.575117334	3.589620531	13.01765233	0.000308568	0.005955456	1
ENSGALG00000005035	0.361622604	5.650810973	13.00560915	0.000310559	0.005967275	1
ENSGALG00000010697	0.471262532	5.472820257	13.00458313	0.00031073	0.005967275	1
ENSGALG00000012635	0.370099367	5.363205555	12.99671561	0.000312038	0.005982226	1
ENSGALG00000015105	0.239047365	6.908546928	12.94108445	0.000321449	0.006110773	1
ENSGALG00000014210	0.304843626	5.242015542	12.9068833	0.000327376	0.006171502	1
ENSGALG00000014754	0.406014209	7.5226198	12.84302367	0.00033874	0.006375083	1
ENSGALG00000007483	0.365338471	4.704577345	12.82221438	0.000342528	0.006435653	1
ENSGALG00000005960	0.525500099	3.757237015	12.78651511	0.000349127	0.006537879	1
ENSGALG00000015744	0.314940643	5.71584421	12.74612199	0.000356748	0.006636572	1
ENSGALG00000021183	0.539514665	4.100419797	12.73923347	0.000358064	0.006650104	1
ENSGALG00000016955	0.349903631	4.958590571	12.71627164	0.000362488	0.006710183	1
ENSGALG00000016541	0.509035282	3.818156624	12.67847684	0.000369889	0.00683598	1
ENSGALG00000009130	0.290294429	6.566505145	12.65447827	0.000374667	0.006901699	1
ENSGALG00000001957	0.250754604	6.643012713	12.56870878	0.00039226	0.007151259	1
ENSGALG00000000366	0.24375402	8.727253961	12.52469066	0.000401609	0.007290954	1
ENSGALG00000006054	0.525869594	3.142912553	12.50569503	0.000405713	0.007353636	1
ENSGALG00000009864	0.287895405	7.211596227	12.49657667	0.000407698	0.007377773	1
ENSGALG00000006388	0.273219554	7.870045094	12.45975914	0.000415814	0.007485172	1
ENSGALG00000004812	0.388457044	6.794275393	12.45764339	0.000416285	0.007485172	1
ENSGALG00000012093	0.236086244	7.57035623	12.41297011	0.000426362	0.007629924	1
ENSGALG00000014085	0.467484538	4.42244649	12.39747416	0.000429915	0.007681329	1
ENSGALG00000012654	0.417186233	5.510361288	12.38212395	0.000433464	0.007732501	1
ENSGALG00000005662	0.449078493	3.460461826	12.31878056	0.000448424	0.007974171	1
ENSGALG00000008734	0.54394378	3.523117006	12.31521315	0.000449281	0.007976864	1
ENSGALG00000027090	0.637460444	5.085694709	12.30789346	0.000451047	0.007994614	1
ENSGALG00000004564	0.255341137	6.679857082	12.30520411	0.000451697	0.007994614	1
ENSGALG00000008740	0.282505086	4.908286068	12.2863792	0.000456276	0.008037862	1
ENSGALG00000023526	0.459610163	4.649956802	12.25707803	0.000463497	0.008091959	1
ENSGALG00000007069	0.635151396	2.439356963	12.25359288	0.000464363	0.008091959	1
ENSGALG00000007150	0.203391753	6.581218292	12.2371497	0.000468473	0.008138464	1
ENSGALG00000008044	0.200841405	9.327492865	12.22990469	0.000470296	0.008157577	1
ENSGALG00000005524	0.635400855	3.476480535	12.22339694	0.000471939	0.008161008	1
ENSGALG00000014011	0.253152859	5.929624922	12.19239911	0.000479846	0.008272404	1
ENSGALG00000001165	0.204851096	5.254228622	12.16624586	0.000486622	0.008341315	1
ENSGALG00000010987	0.469626896	7.425680903	12.16556821	0.000486798	0.008341315	1
ENSGALG00000028709	0.225059359	6.870857502	12.13982215	0.000493565	0.008444445	1
ENSGALG00000010770	0.414738714	8.614461785	12.08410677	0.000508535	0.008661195	1
ENSGALG00000021316	0.233186544	7.828008976	12.07112427	0.000512088	0.008676934	1
ENSGALG00000006724	0.370187131	4.248127146	12.06950774	0.000512532	0.008676934	1
ENSGALG00000023073	0.330546689	6.599332144	12.04692738	0.000518778	0.008769526	1
ENSGALG00000013625	0.61733332	4.105568408	12.03077211	0.000523294	0.008806148	1
ENSGALG00000012837	0.214326969	6.780885461	12.03018849	0.000523458	0.008806148	1
ENSGALG00000028612	0.73246244	1.855861589	12.02803105	0.000524064	0.008806148	1
ENSGALG00000007037	0.183903202	7.265301907	12.02423281	0.000525133	0.008811	1
ENSGALG00000011009	1.898658076	-0.091502736	12.0056743	0.000530388	0.008872805	1
ENSGALG00000011655	0.320135314	4.680277871	11.99875147	0.000532362	0.008892651	1
ENSGALG00000004459	0.795999118	0.303560833	11.94390426	0.000548265	0.009091049	1
ENSGALG00000001894	0.48410232	4.9721081	11.90631072	0.000559441	0.009235682	1
ENSGALG00000007835	0.317402596	3.649015319	11.89107047	0.000564037	0.009297964	1
ENSGALG00000005020	0.290153743	4.125091544	11.88493404	0.000565898	0.009315049	1
ENSGALG00000005544	0.549798326	5.77318868	11.86560746	0.000571801	0.009362704	1
ENSGALG00000003143	0.18052861	6.827883094	11.864602	0.00057211	0.009362704	1
ENSGALG00000002872	0.386606388	6.150305859	11.82238557	0.000585228	0.009526218	1
ENSGALG00000014327	0.238364077	6.879438533	11.79313959	0.000594494	0.009631313	1
ENSGALG00000010804	0.159534262	6.335278479	11.75893567	0.000605518	0.009767877	1
ENSGALG00000009645	0.225950775	5.034784692	11.73929485	0.000611942	0.009838037	1
ENSGALG00000011283	0.504390937	4.506452752	11.73765527	0.000612481	0.009838037	1
ENSGALG00000006049	0.210722125	8.650927	11.68912105	0.000628666	0.010012546	1
ENSGALG00000014881	0.439980438	3.24963397	11.65795494	0.000639286	0.010167345	1
ENSGALG00000007036	0.216304775	5.728792093	11.6467745	0.00064314	0.010211746	1
ENSGALG00000001166	0.446197468	3.062878564	11.64461614	0.000643886	0.010211746	1
ENSGALG00000010280	0.918409658	0.424447157	11.63230776	0.000648161	0.010250746	1
ENSGALG00000013505	0.325548669	8.575170376	11.62350954	0.000651234	0.010284944	1
ENSGALG00000016947	0.273979244	8.139274406	11.57797665	0.000667375	0.010495823	1
ENSGALG00000002549	0.547228162	5.123255194	11.57250099	0.000669343	0.010512134	1
ENSGALG00000002967	0.201985239	5.969551597	11.5612645	0.0006734	0.010538855	1
ENSGALG00000009081	0.321488816	5.993745775	11.56003842	0.000673845	0.010538855	1
ENSGALG00000007579	0.245309611	7.270794019	11.54448802	0.000679504	0.010598011	1
ENSGALG00000015816	0.401165588	6.754045571	11.52953668	0.000684991	0.010628166	1
ENSGALG00000009095	0.694066481	0.847768203	11.52845072	0.000685391	0.010628166	1
ENSGALG00000016592	0.5576272	2.194582969	11.52641099	0.000686144	0.010628166	1
ENSGALG00000016716	0.292099016	5.334920503	11.51360019	0.000690888	0.010672383	1
ENSGALG00000016359	0.240667595	5.93453601	11.50471082	0.0006942	0.010701988	1
ENSGALG00000004192	0.230888789	6.257652274	11.50337213	0.0006947	0.010701988	1
ENSGALG00000012421	0.255965805	8.241998138	11.49003565	0.000699703	0.010749722	1
ENSGALG00000010000	0.411167849	4.649780271	11.47747228	0.000704449	0.010778639	1
ENSGALG00000010938	0.184203461	6.019339149	11.44219966	0.000717948	0.010924245	1
ENSGALG00000016481	0.192047806	8.191945642	11.4352939	0.000720621	0.010924245	1
ENSGALG00000017849	0.916688761	0.560325114	11.43380563	0.000721198	0.010924245	1
ENSGALG00000027305	0.381835507	5.227986367	11.43250181	0.000721704	0.010924245	1
ENSGALG00000010335	0.372882838	4.072667691	11.42082921	0.000726253	0.010978375	1
ENSGALG00000027407	0.336369252	6.063223284	11.40706766	0.000731652	0.011030463	1
ENSGALG00000007100	0.201356891	7.522084835	11.39993817	0.000734466	0.011058113	1
ENSGALG00000005155	0.24369212	4.985098965	11.39467488	0.000736549	0.011059994	1
ENSGALG00000002924	0.46083391	4.202742755	11.36170306	0.00074974	0.011213337	1
ENSGALG00000002469	0.170751996	6.531585954	11.35900464	0.000750831	0.011214786	1
ENSGALG00000000830	0.268305554	5.733898457	11.35290207	0.000753302	0.011236833	1
ENSGALG00000010836	0.331209296	6.521942095	11.33871763	0.000759077	0.01129127	1
ENSGALG00000017873	0.751497244	0.623273017	11.33844065	0.00075919	0.01129127	1
ENSGALG00000010610	0.181131507	7.26326316	11.33563053	0.00076034	0.01129127	1
ENSGALG00000016282	0.202149479	6.579839261	11.33413959	0.000760951	0.01129127	1
ENSGALG00000007076	0.21836353	6.262733357	11.33163153	0.000761979	0.011291693	1
ENSGALG00000005302	0.206328369	6.500518438	11.29824095	0.000775806	0.011436549	1
ENSGALG00000011208	0.274124527	4.843949587	11.27947581	0.000783687	0.011526946	1
ENSGALG00000001730	0.238300941	8.247518038	11.27878303	0.000783979	0.011526946	1
ENSGALG00000027905	0.315981704	6.487321085	11.24993255	0.000796259	0.011692273	1
ENSGALG00000010678	0.190561717	7.094968557	11.20359325	0.000816391	0.011864461	1
ENSGALG00000003073	0.424959929	3.666805396	11.19351762	0.000820836	0.011900239	1
ENSGALG00000005998	0.216716593	7.783116679	11.19323585	0.000820961	0.011900239	1
ENSGALG00000003602	0.458413734	3.287646421	11.17692274	0.00082821	0.011989936	1
ENSGALG00000015675	0.302036087	4.968082679	11.1327454	0.00084817	0.012123457	1
ENSGALG00000002350	0.397800515	3.133735145	11.12744449	0.000850597	0.012127451	1
ENSGALG00000026151	0.443823498	2.841530662	11.11320514	0.000857152	0.012205504	1
ENSGALG00000021213	0.287129557	5.345027398	11.09512904	0.000865548	0.012309526	1
ENSGALG00000012056	0.307430488	6.61654275	11.08828312	0.000868749	0.012339511	1
ENSGALG00000016418	0.212199271	5.829114983	11.08546967	0.000870068	0.012342721	1
ENSGALG00000027010	0.706575169	1.59558172	11.05421354	0.000884859	0.012513552	1
ENSGALG00000011618	0.310301305	5.716571863	11.05132039	0.000886241	0.012513552	1
ENSGALG00000010246	0.21367304	7.782728669	10.9814106	0.000920304	0.012925457	1
ENSGALG00000007302	0.213743685	6.338548703	10.94989558	0.000936089	0.013114536	1
ENSGALG00000027109	1.14485845	0.837699004	10.93786084	0.000942189	0.013183639	1
ENSGALG00000011166	0.791986159	0.911057162	10.90537692	0.000958855	0.013367153	1
ENSGALG00000005820	0.30702888	8.144972431	10.87082169	0.000976912	0.013551951	1
ENSGALG00000022817	1.241982936	4.28857918	10.85397658	0.000985838	0.013649346	1
ENSGALG00000006389	0.386120876	2.722392107	10.85301527	0.00098635	0.013649346	1
ENSGALG00000009372	0.510560115	5.010826214	10.84973769	0.000988098	0.013655128	1
ENSGALG00000027572	0.307662743	7.970624728	10.8371004	0.000994864	0.013666672	1
ENSGALG00000016496	0.29154153	7.410795142	10.8305368	0.000998397	0.013698539	1
ENSGALG00000016860	0.219420476	5.687781448	10.8198774	0.001004161	0.013744231	1
ENSGALG00000011705	0.227627733	6.39031366	10.81362398	0.001007559	0.013755276	1
ENSGALG00000006860	0.22965201	5.954010645	10.80190308	0.001013958	0.013811356	1
ENSGALG00000016631	0.221924151	5.383414467	10.75148478	0.001041957	0.014107647	1
ENSGALG00000004228	0.261772875	5.626282494	10.67302884	0.00108709	0.014643651	1
ENSGALG00000001988	0.264621163	5.207787671	10.66951051	0.001089159	0.014643651	1
ENSGALG00000014768	0.170620224	6.050250981	10.66749025	0.00109035	0.014643651	1
ENSGALG00000002165	0.561422689	2.698842902	10.66484237	0.001091912	0.014643651	1
ENSGALG00000005462	0.794533878	0.774415795	10.66044083	0.001094513	0.014643651	1
ENSGALG00000004750	0.232889116	6.139202464	10.63690212	0.001108532	0.014780421	1
ENSGALG00000010980	0.894858407	0.753818361	10.62281535	0.001117009	0.01484504	1
ENSGALG00000015122	0.377916706	3.957005213	10.62124169	0.00111796	0.01484504	1
ENSGALG00000006558	0.297839851	3.753391002	10.60002492	0.001130861	0.014952794	1
ENSGALG00000014298	0.194098327	7.087857512	10.59093525	0.001136435	0.015008914	1
ENSGALG00000021034	0.228330098	4.93361581	10.57861116	0.001144036	0.015091649	1
ENSGALG00000002874	0.344913476	6.075519167	10.57146831	0.001148465	0.015114759	1
ENSGALG00000013785	0.374592239	3.835229162	10.51051061	0.001186975	0.015459419	1
ENSGALG00000014831	0.299361042	4.148604177	10.4941052	0.00119756	0.015543502	1
ENSGALG00000011643	0.239762985	7.00743386	10.47091562	0.001212686	0.015703727	1
ENSGALG00000001179	0.158780892	6.045852824	10.46703762	0.001215234	0.015709031	1
ENSGALG00000005959	0.278739515	4.49991951	10.46605953	0.001215878	0.015709031	1
ENSGALG00000006628	0.194782464	5.843461234	10.46068867	0.001219418	0.015736765	1
ENSGALG00000012103	0.462836992	2.08355682	10.44944865	0.001226861	0.015790862	1
ENSGALG00000015881	0.190200841	6.915265916	10.44811456	0.001227747	0.015790862	1
ENSGALG00000009409	0.329263723	5.248556124	10.44658463	0.001228764	0.015790862	1
ENSGALG00000013954	0.388004336	5.975151268	10.4459245	0.001229204	0.015790862	1
ENSGALG00000009972	0.439769755	7.183855301	10.44104597	0.001232455	0.015814633	1
ENSGALG00000014668	0.784963416	3.77724379	10.41307252	0.001251264	0.015983339	1
ENSGALG00000009313	0.208477667	6.588934739	10.40549055	0.001256412	0.016030963	1
ENSGALG00000012018	0.423360847	4.932959981	10.38356878	0.001271417	0.016185841	1
ENSGALG00000002739	0.18929107	7.169615896	10.34332516	0.001299437	0.016439499	1
ENSGALG00000001389	0.303638237	3.203972203	10.34086803	0.001301168	0.016439499	1
ENSGALG00000006127	0.171873856	7.318272231	10.32828662	0.001310068	0.016510362	1
ENSGALG00000013094	0.781209879	1.418181013	10.30975679	0.001323287	0.016639821	1
ENSGALG00000012685	0.421302872	5.822128896	10.29289355	0.001335435	0.016736663	1
ENSGALG00000008132	0.184778162	5.393174022	10.2829404	0.001342658	0.016771344	1
ENSGALG00000016456	0.344321056	4.883650856	10.2651177	0.001355691	0.016896757	1
ENSGALG00000015717	0.210066821	4.728954688	10.26091838	0.00135878	0.016916589	1
ENSGALG00000006728	0.7693746	0.432770608	10.25645633	0.001362071	0.016920244	1
ENSGALG00000015264	0.368144023	6.077627431	10.2541184	0.001363798	0.016923084	1
ENSGALG00000010931	0.960923221	0.429302629	10.24686376	0.001369172	0.016952509	1
ENSGALG00000006083	0.538191348	1.639703894	10.2380822	0.001375705	0.016977558	1
ENSGALG00000017104	0.246644555	4.180392154	10.22916006	0.001382376	0.016999361	1
ENSGALG00000008689	0.264552113	4.811040166	10.20645898	0.001399496	0.017136648	1
ENSGALG00000015902	0.384546112	6.812184369	10.20482438	0.001400737	0.017136648	1
ENSGALG00000008472	0.187281348	8.210066282	10.19599416	0.001407461	0.017191265	1
ENSGALG00000015843	0.232539082	5.325148925	10.1860672	0.001415058	0.017228077	1
ENSGALG00000007528	0.186799622	7.352842848	10.18504961	0.001415839	0.017228077	1
ENSGALG00000006363	0.191988825	6.890329055	10.17268865	0.001425363	0.01729059	1
ENSGALG00000003750	0.262799919	7.18578275	10.17253983	0.001425478	0.01729059	1
ENSGALG00000004998	0.196186296	6.208165304	10.14979547	0.001443173	0.017466564	1
ENSGALG00000012705	0.413526242	4.205598009	10.13720621	0.001453062	0.017567429	1
ENSGALG00000005901	0.206462903	7.050689244	10.13503377	0.001454776	0.017569335	1
ENSGALG00000015559	0.587964644	2.012816202	10.13300985	0.001456374	0.017569845	1
ENSGALG00000027262	0.17688904	8.001211856	10.12510229	0.001462635	0.017625225	1
ENSGALG00000002765	0.247949796	6.773583173	10.0777053	0.001500741	0.018008894	1
ENSGALG00000002602	0.295674475	4.596610913	10.05950502	0.001515639	0.018155067	1
ENSGALG00000027593	0.330115055	6.063124128	10.05889927	0.001516138	0.018155067	1
ENSGALG00000015333	0.582543587	3.776755817	10.04737714	0.00152565	0.018230307	1
ENSGALG00000012653	0.18896778	6.958537163	10.04469563	0.001527872	0.018230516	1
ENSGALG00000008725	0.225611869	5.94800653	10.03915149	0.001532478	0.018230516	1
ENSGALG00000015803	0.202851361	7.475868519	10.03569713	0.001535354	0.018230516	1
ENSGALG00000014902	0.19037762	6.415965215	10.02627178	0.001543231	0.018304793	1
ENSGALG00000028662	0.431376413	4.363950337	10.02042658	0.001548136	0.018324479	1
ENSGALG00000021211	0.581509801	5.336659808	10.00511879	0.001561057	0.018458071	1
ENSGALG00000010758	0.27134232	4.90682932	9.999496618	0.00156583	0.018475815	1
ENSGALG00000004460	0.210646861	5.60783305	9.993072534	0.001571302	0.018501713	1
ENSGALG00000027943	0.227183958	5.727185977	9.988240003	0.001575431	0.018527817	1
ENSGALG00000010419	0.245158643	5.47499613	9.981980688	0.001580795	0.018538531	1
ENSGALG00000008290	0.75712079	1.111505541	9.978642043	0.001583664	0.018550558	1
ENSGALG00000012696	0.192546279	6.653873956	9.962523767	0.001597589	0.018694275	1
ENSGALG00000003661	0.334829092	7.497933948	9.95300027	0.001605875	0.018752365	1
ENSGALG00000003136	0.755628171	4.273201802	9.942291228	0.001615244	0.018842286	1
ENSGALG00000004780	0.191869024	6.762207003	9.935039726	0.001621619	0.018897137	1
ENSGALG00000008542	0.274486092	8.587805533	9.921201363	0.001633857	0.019000529	1
ENSGALG00000028422	0.54286263	2.515202201	9.913557496	0.001640657	0.019059976	1
ENSGALG00000008956	0.342300758	5.471026155	9.889148483	0.001662563	0.019255036	1
ENSGALG00000010365	0.385890971	3.217189011	9.879034039	0.001671727	0.019321534	1
ENSGALG00000013892	0.219888251	5.870766532	9.872825986	0.001677377	0.019352922	1
ENSGALG00000008038	0.193208584	9.452538164	9.869567372	0.00168035	0.019361749	1
ENSGALG00000015580	0.188995601	6.536783299	9.798311499	0.001746722	0.020004039	1
ENSGALG00000002663	0.259463131	5.755639308	9.786126003	0.001758335	0.020096277	1
ENSGALG00000004363	0.189892412	7.323564766	9.771968054	0.001771927	0.02023114	1
ENSGALG00000011127	0.554887818	1.577568741	9.764365328	0.001779269	0.020294453	1
ENSGALG00000014471	0.229739356	7.474475125	9.691671194	0.001851051	0.020964964	1
ENSGALG00000001187	0.231667308	5.448420326	9.688921688	0.001853823	0.02097532	1
ENSGALG00000003520	0.277673179	5.194742069	9.681653083	0.001861171	0.021037381	1
ENSGALG00000003568	0.4181137	5.663227446	9.679183294	0.001863675	0.021044613	1
ENSGALG00000025617	0.59593381	1.146159188	9.665306993	0.001877804	0.021180244	1
ENSGALG00000012321	0.225536613	6.361103636	9.63451552	0.001909546	0.021448408	1
ENSGALG00000006036	0.200883664	7.308619001	9.633280108	0.001910831	0.021448408	1
ENSGALG00000013757	0.152149213	7.267797461	9.623498984	0.001921034	0.021541524	1
ENSGALG00000006472	0.483284653	2.385964712	9.589224347	0.001957226	0.021860531	1
ENSGALG00000019228	0.527156087	4.139311737	9.57203448	0.001975637	0.022022602	1
ENSGALG00000015864	0.176467001	7.150809574	9.567209512	0.001980836	0.02203705	1
ENSGALG00000000544	0.318127895	4.763225912	9.565179987	0.001983028	0.022039712	1
ENSGALG00000017089	0.331377041	4.969394141	9.533176385	0.002017906	0.022361327	1
ENSGALG00000001500	0.158357834	6.521141102	9.528141418	0.002023449	0.022378834	1
ENSGALG00000004492	0.383451279	2.230089168	9.490120989	0.002065812	0.022779003	1
ENSGALG00000027986	0.373156498	3.816370709	9.473080917	0.002085089	0.022948172	1
ENSGALG00000017021	1.181930378	0.589705639	9.452620436	0.002108477	0.023115453	1
ENSGALG00000001825	0.831629821	0.413324034	9.445927332	0.002116185	0.023154998	1
ENSGALG00000013624	0.32433057	7.870459804	9.440054681	0.002122972	0.023206772	1
ENSGALG00000000535	0.279692347	5.335544785	9.426444974	0.002138785	0.02335552	1
ENSGALG00000014646	0.246387691	5.333461232	9.423019318	0.002142784	0.02335552	1
ENSGALG00000014936	0.182893172	5.979804932	9.419363969	0.00214706	0.023360241	1
ENSGALG00000026470	0.258230913	7.334751719	9.395375895	0.002175334	0.023596418	1
ENSGALG00000017018	0.235752175	5.994361722	9.369352786	0.002206434	0.023864994	1
ENSGALG00000009156	0.230760163	5.975356511	9.324696548	0.002260858	0.024343174	1
ENSGALG00000015340	0.16942019	6.084859263	9.319980337	0.002266684	0.024343174	1
ENSGALG00000009260	0.292336733	4.082368349	9.316889551	0.002270511	0.024348158	1
ENSGALG00000013318	0.568136413	2.453139607	9.304444066	0.002285987	0.024444471	1
ENSGALG00000015887	0.217228431	6.054245172	9.300370654	0.002291075	0.024475704	1
ENSGALG00000015038	0.229919656	4.951922232	9.277995384	0.002319231	0.024753079	1
ENSGALG00000012954	0.373996348	5.432226673	9.258446042	0.002344118	0.024924468	1
ENSGALG00000013021	0.231581798	7.15249513	9.252960271	0.002351151	0.024975722	1
ENSGALG00000003401	0.655762025	0.756350073	9.243628293	0.002363162	0.025055588	1
ENSGALG00000016883	0.381491448	5.613469822	9.236835616	0.002371945	0.025055588	1
ENSGALG00000012256	0.264033488	8.086184814	9.233801577	0.002375879	0.025055588	1
ENSGALG00000014983	0.492861379	4.133348257	9.226567255	0.002385284	0.025125588	1
ENSGALG00000011083	0.291475772	3.879843123	9.21628463	0.002398718	0.025181424	1
ENSGALG00000002113	0.246193579	8.849348616	9.199389954	0.002420958	0.025330166	1
ENSGALG00000002761	0.176894228	6.912076283	9.199346797	0.002421015	0.025330166	1
ENSGALG00000005350	0.282406987	6.937160036	9.198110003	0.002422651	0.025330166	1
ENSGALG00000008269	0.193359377	6.696441591	9.190331702	0.002432968	0.025391011	1
ENSGALG00000026607	0.329927203	4.809567789	9.181815828	0.002444314	0.025462356	1
ENSGALG00000004004	0.156157483	6.873150961	9.17205627	0.002457383	0.025533087	1
ENSGALG00000026370	0.89581115	0.830769137	9.15712044	0.002477521	0.025619203	1
ENSGALG00000006766	0.203025526	6.06482188	9.148193555	0.002489637	0.025720937	1
ENSGALG00000006226	0.251027933	4.981151411	9.141095559	0.002499314	0.025797307	1
ENSGALG00000016379	0.180933085	6.486044524	9.129203128	0.002515613	0.02586282	1
ENSGALG00000010630	0.188756712	7.08466835	9.127622166	0.002517788	0.02586282	1
ENSGALG00000024490	0.278341826	5.699837366	9.118586627	0.002530254	0.025949395	1
ENSGALG00000016387	0.16507281	5.597525162	9.110879866	0.002540936	0.025999849	1
ENSGALG00000014992	0.234880396	4.407780717	9.110141689	0.002541962	0.025999849	1
ENSGALG00000019873	0.325123149	3.749696463	9.107831245	0.002545175	0.026009151	1
ENSGALG00000006975	0.220809835	6.547131233	9.077156882	0.002588221	0.026335288	1
ENSGALG00000015290	0.5570276	2.935681374	9.076783064	0.00258875	0.026335288	1
ENSGALG00000013738	0.15362367	7.654567952	9.057103485	0.002616762	0.026508788	1
ENSGALG00000009332	0.172199503	7.44844874	9.051957405	0.002624137	0.026546945	1
ENSGALG00000005911	0.173466013	6.237211061	9.050651037	0.002626013	0.026546945	1
ENSGALG00000026365	0.682444907	0.320748002	9.018390541	0.002672766	0.026922527	1
ENSGALG00000008784	0.311038797	3.324543874	9.002527304	0.002696065	0.02708538	1
ENSGALG00000028601	0.287637393	4.737560298	8.978548407	0.002731676	0.02734914	1
ENSGALG00000019436	0.299113988	4.818324276	8.977182402	0.002733719	0.02734914	1
ENSGALG00000026313	0.400946324	4.441133522	8.976068335	0.002735386	0.02734914	1
ENSGALG00000008657	0.237654507	5.361636079	8.9351596	0.00279733	0.027830355	1
ENSGALG00000026473	0.269271724	6.199664693	8.907841185	0.002839487	0.028160992	1
ENSGALG00000013747	0.214982078	7.17815401	8.90584091	0.002842599	0.028160992	1
ENSGALG00000028849	0.243829702	7.201183762	8.90556228	0.002843033	0.028160992	1
ENSGALG00000006430	0.222878149	5.791025426	8.892882952	0.002862843	0.028258067	1
ENSGALG00000006167	0.217444428	6.493357915	8.890503634	0.002866577	0.028270203	1
ENSGALG00000010694	0.344641568	5.636558306	8.877035203	0.002887801	0.028380376	1
ENSGALG00000015878	0.248220574	4.216818538	8.865934738	0.002905414	0.028503857	1
ENSGALG00000011116	0.231408497	5.4846621	8.856806914	0.002919979	0.028597056	1
ENSGALG00000005026	0.680435191	2.174382488	8.843340954	0.002941602	0.028709219	1
ENSGALG00000006655	0.367153721	2.54390877	8.826776035	0.002968423	0.028871178	1
ENSGALG00000012642	0.182787555	6.192818944	8.824007286	0.002972931	0.028890133	1
ENSGALG00000007581	0.173375952	7.233451411	8.816394277	0.00298536	0.028960164	1
ENSGALG00000010619	0.208135099	6.600003942	8.815384088	0.002987013	0.028960164	1
ENSGALG00000013156	0.218559549	6.101694366	8.813721734	0.002989736	0.028960164	1
ENSGALG00000010930	0.374498349	3.245988637	8.812180348	0.002992263	0.028960164	1
ENSGALG00000008139	0.456184735	1.906125034	8.794255753	0.003021805	0.029148834	1
ENSGALG00000007030	0.28705583	3.486632385	8.793664386	0.003022785	0.029148834	1
ENSGALG00000005256	0.74963674	4.295116787	8.776091465	0.003052045	0.029330799	1
ENSGALG00000008889	0.26362131	6.206488739	8.767552782	0.003066366	0.029443371	1
ENSGALG00000000530	0.397182864	4.544430057	8.731942099	0.003126833	0.029922199	1
ENSGALG00000023572	0.982510919	0.042785352	8.720582522	0.003146375	0.030007488	1
ENSGALG00000019397	0.161991781	6.482612619	8.718650466	0.003149711	0.030013955	1
ENSGALG00000010649	0.445626111	4.871765151	8.687516124	0.00320397	0.03042828	1
ENSGALG00000006575	0.999890323	1.659359547	8.680222688	0.003216817	0.030508401	1
ENSGALG00000005407	0.288494637	5.959772612	8.679660333	0.00321781	0.030508401	1
ENSGALG00000006418	0.205008101	7.997420917	8.671498306	0.003232253	0.030548426	1
ENSGALG00000004756	0.259752153	4.20223349	8.67116061	0.003232852	0.030548426	1
ENSGALG00000011889	0.36901305	6.571909104	8.665014848	0.003243774	0.030600411	1
ENSGALG00000013212	0.880783155	3.172906849	8.654974606	0.003261696	0.030743801	1
ENSGALG00000003419	0.218437081	4.982821631	8.644854383	0.003279864	0.030889257	1
ENSGALG00000013430	0.346859435	4.258296806	8.642567258	0.003283983	0.030902284	1
ENSGALG00000007940	0.999456702	0.855934689	8.631696272	0.003303638	0.03106135	1
ENSGALG00000001256	0.380680076	6.560274811	8.622860261	0.003319702	0.031186415	1
ENSGALG00000025780	0.45247605	5.704922616	8.617393461	0.00332968	0.031210936	1
ENSGALG00000012301	0.163579509	6.741513521	8.61286932	0.00333796	0.031210936	1
ENSGALG00000011305	0.166526401	7.07451391	8.612368491	0.003338878	0.031210936	1
ENSGALG00000001816	0.365529884	4.735713854	8.610851891	0.00334166	0.031210936	1
ENSGALG00000005737	0.277402301	4.154901027	8.58845776	0.003383004	0.031518878	1
ENSGALG00000006318	0.434776634	6.381225197	8.563500157	0.003429694	0.031848771	1
ENSGALG00000011456	0.28296678	5.820156378	8.560393268	0.003435552	0.031876954	1
ENSGALG00000003748	0.190402301	7.461852671	8.520866433	0.003510973	0.032517062	1
ENSGALG00000004690	0.156062519	7.576918988	8.519723366	0.003513179	0.032517062	1
ENSGALG00000021225	0.375782519	2.986063853	8.509206305	0.003533542	0.032678748	1
ENSGALG00000005208	0.306680561	5.931347071	8.497178311	0.003556977	0.032853065	1
ENSGALG00000009611	0.178115783	7.104055433	8.486046464	0.003578807	0.032935521	1
ENSGALG00000010732	0.892785382	0.360826409	8.479082224	0.003592533	0.033034921	1
ENSGALG00000006544	0.339781822	3.358944162	8.457399608	0.003635613	0.033376698	1
ENSGALG00000005826	0.361301024	2.343781994	8.450860448	0.003648708	0.033469706	1
ENSGALG00000016930	0.155534493	5.769328844	8.413461386	0.003724529	0.033999497	1
ENSGALG00000006186	1.141674566	0.133753302	8.408604151	0.003734493	0.034062918	1
ENSGALG00000015626	0.414231034	4.016233672	8.403453072	0.003745089	0.034104476	1
ENSGALG00000010434	0.281840461	4.924492326	8.382513041	0.003788482	0.034361078	1
ENSGALG00000012914	0.314002407	6.558142764	8.376141011	0.003801788	0.034454085	1
ENSGALG00000001618	0.156334315	5.453863933	8.372435596	0.003809547	0.034496718	1
ENSGALG00000009638	0.4577833	3.607467189	8.359090695	0.003837626	0.034695721	1
ENSGALG00000012289	0.228752008	5.401730046	8.333736081	0.003891554	0.035070575	1
ENSGALG00000015649	0.194484577	5.772717128	8.322233382	0.003916274	0.035265203	1
ENSGALG00000003818	0.250882575	8.740311313	8.31705576	0.003927453	0.035337687	1
ENSGALG00000005668	0.203945945	8.294000461	8.313371699	0.003935427	0.035353094	1
ENSGALG00000015556	0.318160916	6.004838049	8.310467344	0.003941725	0.035381523	1
ENSGALG00000002535	0.311312475	4.190060672	8.308730587	0.003945496	0.035387242	1
ENSGALG00000010440	0.218606825	4.43433313	8.3069675	0.003949328	0.035393498	1
ENSGALG00000012241	0.224534558	5.402331459	8.303052784	0.003957849	0.035413657	1
ENSGALG00000026782	0.820396856	1.014305857	8.294872577	0.003975717	0.035517244	1
ENSGALG00000005999	0.167290943	7.196771877	8.286493253	0.003994105	0.035597024	1
ENSGALG00000001590	0.25510923	7.112331119	8.260294891	0.004052155	0.035909577	1
ENSGALG00000010163	0.475171976	6.022161895	8.253605722	0.004067113	0.035981732	1
ENSGALG00000001138	0.242649142	7.60155021	8.246537176	0.004082982	0.036047717	1
ENSGALG00000001841	0.236590643	3.676404804	8.233329081	0.004112802	0.036197786	1
ENSGALG00000027242	0.148451443	5.893994305	8.230608818	0.004118971	0.036223848	1
ENSGALG00000013210	0.150977981	6.72821683	8.223612596	0.00413488	0.036335463	1
ENSGALG00000005618	0.171926959	6.491063576	8.219094952	0.004145187	0.036369425	1
ENSGALG00000015404	0.358179147	3.653781577	8.215215606	0.004154058	0.036418961	1
ENSGALG00000016262	0.431822188	3.091221116	8.212812847	0.004159562	0.036438926	1
ENSGALG00000017093	0.422725122	5.884583342	8.200329724	0.004188278	0.036662041	1
ENSGALG00000011164	0.201293666	7.378658706	8.191792076	0.004208034	0.036741768	1
ENSGALG00000004550	0.206495034	6.281982774	8.190303638	0.004211487	0.036741768	1
ENSGALG00000006254	0.171133612	5.925033441	8.189370248	0.004213655	0.036741768	1
ENSGALG00000013086	0.242879346	7.814298776	8.184070752	0.004225982	0.036778155	1
ENSGALG00000006017	0.299732474	7.095058011	8.167562561	0.004264618	0.036946201	1
ENSGALG00000003849	0.591056313	1.198397863	8.1586007	0.004285743	0.037030451	1
ENSGALG00000016468	0.210842109	5.402878869	8.158443525	0.004286114	0.037030451	1
ENSGALG00000003147	0.158433764	7.619408931	8.145679713	0.004316387	0.037235023	1
ENSGALG00000001701	0.208961144	6.14681949	8.132908763	0.004346895	0.037426521	1
ENSGALG00000012138	0.171956053	9.092048178	8.128086224	0.004358473	0.037426521	1
ENSGALG00000015157	0.213295806	7.120196075	8.095944441	0.004436441	0.037774142	1
ENSGALG00000006950	0.232340401	4.325856721	8.09416244	0.004440806	0.037774142	1
ENSGALG00000016738	0.465707123	3.673143471	8.094076322	0.004441017	0.037774142	1
ENSGALG00000021656	0.219096935	6.847667109	8.093538075	0.004442336	0.037774142	1
ENSGALG00000005652	0.30616082	5.681016477	8.079303463	0.004477365	0.037911377	1
ENSGALG00000010654	0.178727989	6.664963151	8.076976352	0.004483119	0.037917987	1
ENSGALG00000014624	0.766672097	1.387925555	8.075312025	0.004487238	0.037917987	1
ENSGALG00000012966	0.224168301	6.250150968	8.07378724	0.004491015	0.037917987	1
ENSGALG00000011492	0.208344972	5.446622739	8.07140275	0.004496929	0.037923318	1
ENSGALG00000028439	0.185978968	5.354183483	8.06071334	0.004523537	0.037949317	1
ENSGALG00000011106	0.261773367	5.575044758	8.050527267	0.004549041	0.038102599	1
ENSGALG00000010325	0.236292753	7.082230037	8.034144034	0.00459037	0.038383201	1
ENSGALG00000014038	0.191872506	5.473047181	8.033401645	0.004592252	0.038383201	1
ENSGALG00000003591	0.465853112	3.16327128	8.013530867	0.004642912	0.038749273	1
ENSGALG00000001775	0.258616162	4.486926832	8.004796851	0.00466536	0.038879068	1
ENSGALG00000015479	0.344035865	5.843803687	8.003464551	0.004668793	0.038879068	1
ENSGALG00000005030	0.312835073	8.554667003	7.982308494	0.004723667	0.039249188	1
ENSGALG00000000543	0.371294006	5.820274885	7.978453298	0.004733737	0.03927506	1
ENSGALG00000017139	0.174220719	6.101947805	7.971883159	0.004750949	0.039379067	1
ENSGALG00000019249	0.532444293	2.444259501	7.971007627	0.004753247	0.039379067	1
ENSGALG00000002129	0.19064788	5.220170422	7.965665632	0.004767296	0.039456324	1
ENSGALG00000013102	0.389379158	5.108179636	7.964805737	0.004769561	0.039456324	1
ENSGALG00000002612	0.161857159	7.314347961	7.95717588	0.004789709	0.039593994	1
ENSGALG00000000750	0.302539259	5.130510654	7.947109275	0.004816425	0.03974235	1
ENSGALG00000003091	0.195954231	5.917767941	7.941352044	0.004831772	0.03974235	1
ENSGALG00000008326	0.427652351	2.629554429	7.932073778	0.00485661	0.039819702	1
ENSGALG00000027645	0.362554527	2.861175091	7.931060966	0.00485933	0.039819702	1
ENSGALG00000002119	0.201938544	6.624395167	7.928570989	0.004866021	0.039845621	1
ENSGALG00000004252	0.240672282	6.221712215	7.917755671	0.004895196	0.039997506	1
ENSGALG00000011260	0.149601519	7.883680254	7.907032318	0.004924299	0.040177154	1
ENSGALG00000002487	0.179948671	6.723860159	7.904411276	0.004931439	0.040206359	1
ENSGALG00000012639	0.500903794	1.16415552	7.899818524	0.004943976	0.040273431	1
ENSGALG00000010115	0.281113356	4.959350292	7.898786059	0.004946799	0.040273431	1
ENSGALG00000012916	0.186320386	5.387395958	7.881426826	0.004994506	0.040603284	1
ENSGALG00000016511	0.422101881	5.798740232	7.879296997	0.005000391	0.040612118	1
ENSGALG00000009553	0.219540985	7.797950344	7.878431286	0.005002786	0.040612118	1
ENSGALG00000011961	0.381692061	2.743422373	7.865122688	0.005039741	0.040824069	1
ENSGALG00000007697	0.279388162	7.121176199	7.862904299	0.005045928	0.040844885	1
ENSGALG00000002427	0.568615501	3.021021874	7.855031733	0.005067946	0.040935085	1
ENSGALG00000023719	0.506041895	2.892185612	7.851412466	0.005078102	0.040987795	1
ENSGALG00000026821	0.238086446	6.587253142	7.84248813	0.005103232	0.041161209	1
ENSGALG00000005892	0.623649563	3.112418454	7.828259383	0.005143561	0.041415888	1
ENSGALG00000012978	0.384043015	4.066528948	7.823910978	0.00515595	0.041438428	1
ENSGALG00000016477	0.330936881	3.850530857	7.819531044	0.005168461	0.041509428	1
ENSGALG00000006281	0.147890882	6.690924188	7.81483347	0.005181912	0.041587884	1
ENSGALG00000009880	0.270737461	6.305579195	7.793960869	0.005242115	0.041951781	1
ENSGALG00000011556	0.246221984	4.915434155	7.783912543	0.005271351	0.042047665	1
ENSGALG00000013741	0.376855108	4.436279366	7.783441728	0.005272725	0.042047665	1
ENSGALG00000012392	0.818125671	0.670231754	7.78216877	0.005276442	0.042047665	1
ENSGALG00000015786	0.460369357	2.539528047	7.778463198	0.005287276	0.042047665	1
ENSGALG00000014084	0.169814525	7.423029963	7.76238817	0.005334538	0.042319602	1
ENSGALG00000010400	0.209321532	5.951894441	7.761623396	0.005336797	0.042319602	1
ENSGALG00000015846	0.26179244	6.305096419	7.759298791	0.00534367	0.042344368	1
ENSGALG00000015435	0.197933422	6.944263808	7.754650977	0.005357439	0.042393977	1
ENSGALG00000004379	0.180645923	6.480464686	7.750908487	0.005368553	0.04245217	1
ENSGALG00000014404	0.210855224	5.482978075	7.733992532	0.005419079	0.042732701	1
ENSGALG00000016537	0.31835582	3.526819433	7.733963431	0.005419166	0.042732701	1
ENSGALG00000006804	0.523124947	2.235227391	7.730358626	0.005429996	0.042788219	1
ENSGALG00000027201	0.43776189	3.815830837	7.721308266	0.005457284	0.042943308	1
ENSGALG00000000142	0.210573957	6.753148447	7.718444834	0.005465946	0.04298152	1
ENSGALG00000013646	0.200817638	4.98173577	7.713543162	0.005480807	0.043068389	1
ENSGALG00000009577	0.233296801	4.251725326	7.70713428	0.0055003	0.043161493	1
ENSGALG00000011596	0.20895397	6.628205699	7.694286654	0.00553959	0.043379369	1
ENSGALG00000027545	0.178568926	5.664181356	7.687902621	0.00555922	0.043502916	1
ENSGALG00000010061	0.338983852	7.062276907	7.678754137	0.005587473	0.043622114	1
ENSGALG00000003717	0.304629054	8.726118091	7.672987767	0.005605357	0.043622114	1
ENSGALG00000014878	0.252470145	8.026306837	7.671331309	0.005610505	0.043632107	1
ENSGALG00000014775	0.2523169	7.078438672	7.666824208	0.005624537	0.043711127	1
ENSGALG00000016382	0.33300772	4.485230506	7.660382525	0.005644654	0.043807167	1
ENSGALG00000011717	0.728592061	0.135227624	7.63039065	0.005739287	0.044267779	1
ENSGALG00000015287	0.465160742	1.583799947	7.623874622	0.00576006	0.044367394	1
ENSGALG00000023937	0.246727418	3.020526759	7.611658029	0.005799214	0.044547429	1
ENSGALG00000012156	0.498648041	3.237614504	7.609302727	0.005806793	0.04457533	1
ENSGALG00000016255	0.336801298	3.161525861	7.605736689	0.005818289	0.044623024	1
ENSGALG00000008447	0.406531783	5.348056312	7.601463734	0.005832093	0.044678426	1
ENSGALG00000014721	0.463397749	3.230681594	7.596475125	0.005848253	0.04474151	1
ENSGALG00000006897	0.23969022	7.281260951	7.593893302	0.005856634	0.04476751	1
ENSGALG00000007028	0.567000174	5.396388792	7.588547703	0.005874025	0.04476751	1
ENSGALG00000000645	0.758050979	0.324785886	7.58801828	0.00587575	0.04476751	1
ENSGALG00000011960	0.520296449	3.79867355	7.586898028	0.005879403	0.04476751	1
ENSGALG00000013932	0.308604516	4.770655337	7.578238941	0.005907713	0.044894503	1
ENSGALG00000009024	0.374272606	3.75042307	7.576591658	0.005913114	0.044903084	1
ENSGALG00000014515	0.485333989	2.243754823	7.569630516	0.005935995	0.045016291	1
ENSGALG00000007077	0.332135157	8.130831895	7.566988027	0.005944705	0.045052083	1
ENSGALG00000001938	0.14425329	7.087391997	7.562563015	0.005959318	0.045132542	1
ENSGALG00000011980	0.129024245	8.024725855	7.557509051	0.005976054	0.04521443	1
ENSGALG00000000357	0.538100765	2.965114864	7.556880341	0.005978139	0.04521443	1
ENSGALG00000014827	0.558832614	1.598841058	7.554172335	0.005987129	0.045232467	1
ENSGALG00000013602	0.187012964	6.859511552	7.548594898	0.006005689	0.045301427	1
ENSGALG00000005540	0.454372338	4.415740204	7.535411974	0.00604979	0.045573203	1
ENSGALG00000016245	0.210406323	6.085763024	7.522349257	0.006093816	0.045782679	1
ENSGALG00000009374	0.52078853	1.056279584	7.49311726	0.006193525	0.0464391	1
ENSGALG00000012946	0.271156141	5.715988628	7.491832794	0.006197944	0.046441398	1
ENSGALG00000012739	0.257093949	7.049848662	7.484688154	0.006222584	0.046595109	1
ENSGALG00000007511	0.212349911	9.871726313	7.481115002	0.006234945	0.046656725	1
ENSGALG00000010081	0.341816006	4.409347745	7.466875651	0.006284452	0.046899447	1
ENSGALG00000011692	0.175507181	6.810244598	7.465562601	0.006289037	0.046899447	1
ENSGALG00000016953	0.154796476	6.238525261	7.463281559	0.006297011	0.046899447	1
ENSGALG00000011189	0.367846516	1.899675736	7.455102431	0.006325688	0.047055117	1
ENSGALG00000011209	0.178931531	8.681433285	7.439425757	0.006381025	0.04737313	1
ENSGALG00000009445	0.43268078	4.997237254	7.436099494	0.006392829	0.04740286	1
ENSGALG00000013174	0.232138935	4.72291687	7.422915754	0.006439838	0.047528527	1
ENSGALG00000007418	0.331993497	8.740569666	7.417143091	0.006460532	0.047619009	1
ENSGALG00000009348	0.257807607	7.223536795	7.41020834	0.006485481	0.047740583	1
ENSGALG00000008399	0.232956632	6.270507906	7.405153721	0.006503729	0.047843716	1
ENSGALG00000009705	0.514372546	2.444278253	7.400898889	0.006519129	0.047894605	1
ENSGALG00000006410	0.191935599	6.496491622	7.395488505	0.006538766	0.04791418	1
ENSGALG00000008526	0.187023286	7.176822376	7.388280418	0.006565022	0.047995794	1
ENSGALG00000014094	0.392819458	5.296219829	7.378051336	0.006602467	0.048193315	1
ENSGALG00000015611	0.306553576	6.455695462	7.357572904	0.006678088	0.048588251	1
ENSGALG00000005693	0.179286835	5.48237309	7.350750389	0.006703477	0.048712301	1
ENSGALG00000008318	0.361182971	6.831403616	7.34871599	0.006711067	0.048733999	1
ENSGALG00000000106	0.141890313	5.906870687	7.344726879	0.006725975	0.048794707	1
ENSGALG00000015591	0.250855714	4.148845608	7.330546648	0.006779243	0.049039856	1
ENSGALG00000008294	0.256554446	7.489980041	7.322102294	0.006811169	0.049207756	1
ENSGALG00000008839	0.237068941	7.460304019	7.300611954	0.006893113	0.049672643	1
ENSGALG00000001301	0.172674316	6.779928267	7.292382565	0.006924758	0.049837073	1
ENSGALG00000025637	0.584864679	0.432216366	7.288227408	0.006940793	0.04990268	1
