# Supplementary material for: RNA sequencing-based analysis of the spleen transcriptome following infectious bronchitis virus infection of chickens selected for different mannose-binding lectin serum concentrations
Source: BMC Genomics. 2016 Jan 27;17:82. doi: 10.1186/s12864-016-2403-1 (PMC4729133; doi:10.1186/s12864-016-2403-1)
Supplement: Additional file 12: Table S10. — Differentially expressed genes (FDR < 0.05) for comparison between uninfected and infected L10L birds at week 1. (TXT 213 kb) [file 12864_2016_2403_MOESM12_ESM.txt]

genes	logFC	logCPM	LR	PValue	FDR	UpDownRegulated
ENSGALG00000025778	-10.69123784	1.553349538	274.6103336	1.12E-61	1.27E-57	-1
ENSGALG00000012275	-2.71068506	5.427018195	203.588909	3.44E-46	1.94E-42	-1
ENSGALG00000002348	-1.656884854	6.254412509	139.5013818	3.42E-32	6.44E-29	-1
ENSGALG00000013102	-2.77723217	5.108179636	119.1302305	9.81E-28	1.26E-24	-1
ENSGALG00000008304	-2.089809829	4.136554701	92.53292021	6.62E-22	4.98E-19	-1
ENSGALG00000006443	-9.66151849	1.651859911	92.36195244	7.22E-22	5.09E-19	-1
ENSGALG00000014496	-1.788124497	6.041256646	89.67452187	2.81E-21	1.86E-18	-1
ENSGALG00000011579	-3.705721156	1.587682526	86.33132891	1.52E-20	9.55E-18	-1
ENSGALG00000008694	-1.600228872	5.314458858	84.36325478	4.12E-20	2.32E-17	-1
ENSGALG00000005852	-6.343449578	1.524420104	80.2239673	3.34E-19	1.72E-16	-1
ENSGALG00000002421	-2.131598085	6.261103822	74.58221151	5.82E-18	2.74E-15	-1
ENSGALG00000014379	-1.948935217	4.524826539	71.73664331	2.46E-17	1.11E-14	-1
ENSGALG00000010925	-1.166398105	7.115892373	68.65547781	1.17E-16	4.97E-14	-1
ENSGALG00000000871	-7.575469598	2.333649842	68.63101552	1.19E-16	4.97E-14	-1
ENSGALG00000027036	-3.051169572	5.063032084	68.20437089	1.47E-16	5.94E-14	-1
ENSGALG00000019961	-2.120465805	3.64784902	64.30538366	1.07E-15	4.01E-13	-1
ENSGALG00000013733	-1.065452753	6.782875002	62.95193207	2.12E-15	7.47E-13	-1
ENSGALG00000010857	-1.896483506	5.577164214	62.05072018	3.35E-15	1.15E-12	-1
ENSGALG00000028696	-1.182263721	5.232639238	61.40562575	4.64E-15	1.51E-12	-1
ENSGALG00000006350	-0.912372702	6.25680845	61.38496094	4.69E-15	1.51E-12	-1
ENSGALG00000016578	-0.7830675	6.256322665	53.9654037	2.04E-13	5.76E-11	-1
ENSGALG00000009302	-3.341312108	1.075996937	53.26684176	2.91E-13	7.49E-11	-1
ENSGALG00000026761	-1.727677139	3.272383131	52.66820018	3.95E-13	9.91E-11	-1
ENSGALG00000005469	-3.75107089	1.115647135	52.276797	4.82E-13	1.18E-10	-1
ENSGALG00000009152	-2.370170958	3.048666112	51.44605679	7.36E-13	1.70E-10	-1
ENSGALG00000027514	-6.243574405	1.394217493	51.02423216	9.12E-13	2.02E-10	-1
ENSGALG00000015952	-3.068738861	2.331771495	50.98606592	9.30E-13	2.02E-10	-1
ENSGALG00000005156	-1.930197224	3.186408347	49.83062546	1.68E-12	3.57E-10	-1
ENSGALG00000002282	-2.681711707	3.465443277	47.73629669	4.88E-12	9.83E-10	-1
ENSGALG00000015049	-0.720488451	7.772558205	47.49643599	5.51E-12	1.09E-09	-1
ENSGALG00000014486	-1.119366573	6.214489377	46.25688322	1.04E-11	1.95E-09	-1
ENSGALG00000016498	-2.437326943	3.596993273	45.15759379	1.82E-11	3.26E-09	-1
ENSGALG00000010977	-3.439733083	0.503636793	44.72611641	2.27E-11	4.00E-09	-1
ENSGALG00000016283	-1.596673713	3.633813731	44.64564966	2.36E-11	4.10E-09	-1
ENSGALG00000023925	-3.357087484	0.655124441	42.63779614	6.59E-11	1.11E-08	-1
ENSGALG00000016099	-1.436308384	5.516633233	41.93705791	9.43E-11	1.54E-08	-1
ENSGALG00000010853	-2.59801732	2.063253377	41.20751685	1.37E-10	2.15E-08	-1
ENSGALG00000016575	-1.516674837	4.47825927	41.15818941	1.40E-10	2.17E-08	-1
ENSGALG00000016576	-0.955647395	5.571614297	40.42670751	2.04E-10	3.07E-08	-1
ENSGALG00000021676	-0.947472562	7.785914388	38.74171149	4.84E-10	6.83E-08	-1
ENSGALG00000005069	-1.225282188	7.403527493	38.34635892	5.92E-10	8.26E-08	-1
ENSGALG00000007168	-3.50690952	-0.028906979	37.2753396	1.03E-09	1.36E-07	-1
ENSGALG00000023609	-3.363976558	3.367078946	36.93898168	1.22E-09	1.60E-07	-1
ENSGALG00000019430	-4.35216022	1.048958384	36.66762984	1.40E-09	1.82E-07	-1
ENSGALG00000002594	-1.570183094	4.031484991	36.36431113	1.64E-09	2.05E-07	-1
ENSGALG00000009297	-1.210814031	5.850924884	36.30895263	1.68E-09	2.08E-07	-1
ENSGALG00000016234	-0.845173975	7.690691681	36.29992451	1.69E-09	2.08E-07	-1
ENSGALG00000015895	-2.926674331	2.795334502	36.26686717	1.72E-09	2.09E-07	-1
ENSGALG00000029083	-4.522124487	0.69724633	36.22199273	1.76E-09	2.12E-07	-1
ENSGALG00000014479	-1.839477157	1.681982778	35.69623328	2.31E-09	2.74E-07	-1
ENSGALG00000004683	-0.589525423	8.181490278	35.4688009	2.59E-09	3.05E-07	-1
ENSGALG00000029020	-1.488887469	5.107071452	35.00755075	3.28E-09	3.75E-07	-1
ENSGALG00000002602	-1.00817245	4.596610913	34.88874642	3.49E-09	3.91E-07	-1
ENSGALG00000026897	-12.76235871	3.068720665	34.60466491	4.04E-09	4.43E-07	-1
ENSGALG00000026825	-1.387568563	3.675146184	34.24711441	4.85E-09	5.22E-07	-1
ENSGALG00000015183	-0.91032375	6.538948203	33.66447334	6.55E-09	6.78E-07	-1
ENSGALG00000021039	-2.085283878	2.22761796	33.26191614	8.05E-09	8.12E-07	-1
ENSGALG00000014079	-1.225599252	4.438583376	33.18716668	8.37E-09	8.36E-07	-1
ENSGALG00000010029	-4.648894591	-0.104491298	33.03842101	9.04E-09	8.87E-07	-1
ENSGALG00000027172	-13.94366503	2.662981217	32.36768324	1.28E-08	1.23E-06	-1
ENSGALG00000000452	-1.477960743	3.604945101	32.28832908	1.33E-08	1.26E-06	-1
ENSGALG00000016325	-1.915469267	6.250360488	32.27831983	1.34E-08	1.26E-06	-1
ENSGALG00000008960	-1.45294689	3.698295683	32.21928715	1.38E-08	1.29E-06	-1
ENSGALG00000026341	-2.704641829	0.437247225	32.17028633	1.41E-08	1.30E-06	-1
ENSGALG00000017244	-1.408553753	5.039526351	32.14296602	1.43E-08	1.30E-06	-1
ENSGALG00000028602	-3.0440034	0.134080451	32.05645805	1.50E-08	1.34E-06	-1
ENSGALG00000013751	-3.119409648	0.065742533	31.78954134	1.72E-08	1.53E-06	-1
ENSGALG00000005534	-0.525448264	8.325910998	31.58990515	1.90E-08	1.65E-06	-1
ENSGALG00000026034	-1.891928553	1.578178617	31.53370982	1.96E-08	1.69E-06	-1
ENSGALG00000013174	-0.857360556	4.72291687	31.38186376	2.12E-08	1.81E-06	-1
ENSGALG00000014844	-2.759179173	0.708577897	30.52695012	3.29E-08	2.66E-06	-1
ENSGALG00000012377	-2.141425315	3.303687376	30.28934565	3.72E-08	2.94E-06	-1
ENSGALG00000002732	-1.60270884	3.939559787	30.10175416	4.10E-08	3.17E-06	-1
ENSGALG00000026639	-1.030219974	4.09418573	29.79467803	4.80E-08	3.66E-06	-1
ENSGALG00000009594	-1.121159809	8.251039489	29.66815755	5.13E-08	3.84E-06	-1
ENSGALG00000005975	-1.784871118	4.287337633	29.64079601	5.20E-08	3.86E-06	-1
ENSGALG00000006538	-0.784398469	6.96449682	29.57318892	5.38E-08	3.97E-06	-1
ENSGALG00000015528	-1.043365967	4.13325261	29.46559454	5.69E-08	4.17E-06	-1
ENSGALG00000006351	-1.176019993	5.418532055	29.25280893	6.35E-08	4.57E-06	-1
ENSGALG00000012317	-2.836239727	0.399503008	29.20035798	6.53E-08	4.61E-06	-1
ENSGALG00000013546	-1.753731268	3.883995286	28.8425429	7.85E-08	5.51E-06	-1
ENSGALG00000015012	-0.644710833	4.941640971	28.4388835	9.67E-08	6.66E-06	-1
ENSGALG00000026038	-1.33894343	4.036579514	28.4250714	9.74E-08	6.67E-06	-1
ENSGALG00000021738	-3.878888926	-0.082473191	28.05998689	1.18E-07	7.95E-06	-1
ENSGALG00000020151	-1.571501225	3.693447685	27.83450579	1.32E-07	8.78E-06	-1
ENSGALG00000016455	-3.88712912	1.116787399	27.75100887	1.38E-07	9.08E-06	-1
ENSGALG00000011222	-1.166851416	4.160015231	27.74556738	1.38E-07	9.08E-06	-1
ENSGALG00000009542	-3.39540452	1.13916318	27.67005608	1.44E-07	9.34E-06	-1
ENSGALG00000014965	-2.505752074	0.535625113	27.40012127	1.65E-07	1.06E-05	-1
ENSGALG00000015788	-1.053318517	5.473082123	27.2919639	1.75E-07	1.11E-05	-1
ENSGALG00000009021	-1.64235557	1.683240628	27.18425439	1.85E-07	1.15E-05	-1
ENSGALG00000026802	-0.786117931	4.858711752	27.18247183	1.85E-07	1.15E-05	-1
ENSGALG00000004572	-3.647640976	3.097832337	27.07646971	1.96E-07	1.21E-05	-1
ENSGALG00000028945	-2.326243743	0.94471963	27.00476691	2.03E-07	1.25E-05	-1
ENSGALG00000026098	-1.469121505	3.294867285	26.75309641	2.31E-07	1.39E-05	-1
ENSGALG00000004116	-2.847272755	0.103856065	26.49249265	2.65E-07	1.55E-05	-1
ENSGALG00000023608	-2.715013129	4.58264569	26.38818006	2.79E-07	1.62E-05	-1
ENSGALG00000007726	-0.5065719	6.934884573	26.26773994	2.97E-07	1.70E-05	-1
ENSGALG00000006743	-0.656601938	7.637184491	26.13754952	3.18E-07	1.80E-05	-1
ENSGALG00000000463	-1.709743573	2.023335778	26.06331496	3.30E-07	1.87E-05	-1
ENSGALG00000014006	-0.744972255	4.233329156	25.97827287	3.45E-07	1.93E-05	-1
ENSGALG00000015363	-1.109983047	5.509161549	25.94402871	3.51E-07	1.96E-05	-1
ENSGALG00000012122	-3.013615028	0.250924104	25.8835975	3.63E-07	2.01E-05	-1
ENSGALG00000005261	-0.597359479	6.487547446	25.59885515	4.20E-07	2.29E-05	-1
ENSGALG00000008612	-1.306984744	4.711098439	25.58635053	4.23E-07	2.30E-05	-1
ENSGALG00000027209	-1.097348083	8.612970572	25.46118299	4.51E-07	2.42E-05	-1
ENSGALG00000015843	-0.671977607	5.325148925	25.40682315	4.64E-07	2.47E-05	-1
ENSGALG00000016850	-0.797358102	7.282340933	25.34965584	4.78E-07	2.51E-05	-1
ENSGALG00000009723	-2.536957107	1.645238018	25.32327689	4.85E-07	2.53E-05	-1
ENSGALG00000025352	-3.004109722	1.28349594	25.30629274	4.89E-07	2.55E-05	-1
ENSGALG00000013160	-0.559321188	6.42605392	25.09152806	5.47E-07	2.80E-05	-1
ENSGALG00000010152	-1.680046511	2.653953008	24.52851734	7.32E-07	3.58E-05	-1
ENSGALG00000005360	-1.168759013	5.858903066	24.48422801	7.49E-07	3.63E-05	-1
ENSGALG00000013101	-7.594426283	4.057566752	24.46985507	7.55E-07	3.64E-05	-1
ENSGALG00000004065	-0.542705968	6.310910537	24.38169817	7.90E-07	3.76E-05	-1
ENSGALG00000016449	-1.082417502	3.883691205	24.35210316	8.02E-07	3.79E-05	-1
ENSGALG00000004631	-1.498597771	1.789400945	24.15951233	8.87E-07	4.15E-05	-1
ENSGALG00000008437	-0.851501339	7.183605571	24.15500543	8.89E-07	4.15E-05	-1
ENSGALG00000014940	-0.726757913	4.442345597	23.89511872	1.02E-06	4.67E-05	-1
ENSGALG00000020561	-1.867102706	3.967707564	23.64391078	1.16E-06	5.23E-05	-1
ENSGALG00000003913	-0.933889941	3.800854109	23.63793248	1.16E-06	5.23E-05	-1
ENSGALG00000029145	-0.765955676	4.716820755	23.61994751	1.17E-06	5.26E-05	-1
ENSGALG00000004670	-0.592791728	6.316828891	23.55903229	1.21E-06	5.32E-05	-1
ENSGALG00000009919	-1.165039144	2.255500135	23.4839321	1.26E-06	5.50E-05	-1
ENSGALG00000015647	-0.632703044	6.00997886	23.4474753	1.28E-06	5.58E-05	-1
ENSGALG00000028751	-0.675264499	5.467301377	23.41661971	1.30E-06	5.62E-05	-1
ENSGALG00000020092	-0.617860038	5.864912991	23.38381372	1.33E-06	5.68E-05	-1
ENSGALG00000015537	-0.670749333	7.030658188	23.32333633	1.37E-06	5.82E-05	-1
ENSGALG00000008765	-0.888272233	5.488301999	23.31641182	1.37E-06	5.82E-05	-1
ENSGALG00000000573	-0.834418638	4.697441564	23.31369686	1.38E-06	5.82E-05	-1
ENSGALG00000014961	-3.333916951	0.735463675	22.86543001	1.74E-06	7.19E-05	-1
ENSGALG00000009592	-0.671756088	6.522179898	22.56219383	2.03E-06	8.23E-05	-1
ENSGALG00000013987	-2.123079407	3.268977686	22.54484383	2.05E-06	8.28E-05	-1
ENSGALG00000020876	-2.029927	1.689079255	22.3218276	2.31E-06	9.10E-05	-1
ENSGALG00000017219	-0.966686647	5.531004271	22.29157258	2.34E-06	9.22E-05	-1
ENSGALG00000012327	-1.61713725	1.454303737	22.16671011	2.50E-06	9.73E-05	-1
ENSGALG00000015043	-0.780432827	6.124152854	22.05732978	2.65E-06	0.000102335	-1
ENSGALG00000016320	-0.470231074	6.90683914	21.80499873	3.02E-06	0.000115138	-1
ENSGALG00000012407	-3.961830854	1.15757959	21.78023063	3.06E-06	0.000116241	-1
ENSGALG00000015559	-1.56668516	2.012816202	21.72133549	3.15E-06	0.000119063	-1
ENSGALG00000002629	-1.032323262	6.728850786	21.56601947	3.42E-06	0.000128247	-1
ENSGALG00000008998	-1.624158396	1.13861134	21.21237551	4.11E-06	0.000149266	-1
ENSGALG00000026142	-2.865010772	3.228203649	21.19878191	4.14E-06	0.000149846	-1
ENSGALG00000011088	-0.48818153	5.57715599	21.13110201	4.29E-06	0.000154244	-1
ENSGALG00000007667	-1.545773265	3.614314154	21.04854956	4.48E-06	0.000159008	-1
ENSGALG00000002484	-1.136183583	4.04637502	20.9896928	4.62E-06	0.000163455	-1
ENSGALG00000027058	-0.971223114	6.788881505	20.92290634	4.78E-06	0.000168725	-1
ENSGALG00000000497	-1.093300007	2.436481594	20.86878423	4.92E-06	0.000171417	-1
ENSGALG00000006186	-2.429570091	0.133753302	20.6972714	5.38E-06	0.000185191	-1
ENSGALG00000006719	-1.784910045	0.904747821	20.68227361	5.42E-06	0.000185516	-1
ENSGALG00000013981	-0.637893042	5.538038905	20.65280753	5.51E-06	0.000187258	-1
ENSGALG00000023692	-1.307484823	1.922733012	20.49088659	5.99E-06	0.000201815	-1
ENSGALG00000006422	-0.688599055	5.052083366	20.32685559	6.53E-06	0.000218082	-1
ENSGALG00000010735	-0.839237008	5.222808472	20.2728784	6.71E-06	0.000221761	-1
ENSGALG00000017241	-0.644796745	6.224783195	20.27234357	6.72E-06	0.000221761	-1
ENSGALG00000004695	-2.307269877	4.221836489	20.24767094	6.80E-06	0.000222602	-1
ENSGALG00000005160	-0.839870429	7.212376835	20.19479462	6.99E-06	0.000227607	-1
ENSGALG00000011474	-0.787139979	5.152547657	20.10276883	7.34E-06	0.000234651	-1
ENSGALG00000010908	-0.646056509	5.832446485	20.09829132	7.36E-06	0.000234651	-1
ENSGALG00000000976	-0.697543618	4.046149443	20.04546136	7.56E-06	0.000240544	-1
ENSGALG00000017158	-0.853104295	4.445586455	19.99700666	7.76E-06	0.000245335	-1
ENSGALG00000021683	-0.602625982	6.704283232	19.96885642	7.87E-06	0.000248278	-1
ENSGALG00000005519	-1.974333722	4.942267898	19.95746563	7.92E-06	0.000249066	-1
ENSGALG00000002536	-0.436472282	6.79773462	19.94507864	7.97E-06	0.000249989	-1
ENSGALG00000002930	-0.569398946	7.625764589	19.80827292	8.56E-06	0.00026779	-1
ENSGALG00000024348	-1.409500946	6.943407854	19.74905596	8.83E-06	0.000273941	-1
ENSGALG00000017393	-1.265680352	6.436767927	19.59149568	9.59E-06	0.000294252	-1
ENSGALG00000013834	-0.648322268	4.515221706	19.56533682	9.72E-06	0.0002972	-1
ENSGALG00000010705	-0.555749691	5.338996324	19.48707808	1.01E-05	0.000307441	-1
ENSGALG00000004486	-0.476276632	6.376968593	19.27312459	1.13E-05	0.000338431	-1
ENSGALG00000003562	-1.13628166	2.511775402	19.21780505	1.17E-05	0.000346547	-1
ENSGALG00000016763	-0.492405273	6.497796447	19.17693617	1.19E-05	0.000353117	-1
ENSGALG00000009771	-2.632988352	5.650628407	19.07798337	1.25E-05	0.000370934	-1
ENSGALG00000009516	-0.847107461	5.68035497	19.04286046	1.28E-05	0.000375856	-1
ENSGALG00000010115	-0.790521223	4.959350292	18.99739807	1.31E-05	0.000383919	-1
ENSGALG00000015880	-0.616631743	6.489256754	18.94696146	1.34E-05	0.000393181	-1
ENSGALG00000006101	-0.538345791	5.51269843	18.92942697	1.36E-05	0.000394766	-1
ENSGALG00000006450	-0.539783758	5.599453159	18.78814366	1.46E-05	0.000419707	-1
ENSGALG00000007386	-0.598208006	8.016313898	18.76336473	1.48E-05	0.000423043	-1
ENSGALG00000013069	-0.548853372	5.629436861	18.66740412	1.56E-05	0.000440417	-1
ENSGALG00000010521	-2.744576211	1.773988644	18.61608262	1.60E-05	0.000451302	-1
ENSGALG00000008282	-0.450293633	5.737547727	18.54066077	1.66E-05	0.00046718	-1
ENSGALG00000011659	-0.710586772	5.119027349	18.43560223	1.76E-05	0.000489999	-1
ENSGALG00000008996	-1.66254915	1.017526612	18.4006511	1.79E-05	0.00049784	-1
ENSGALG00000012085	-1.302868498	3.162330311	18.33255086	1.86E-05	0.000514155	-1
ENSGALG00000013182	-0.70320437	5.00481254	18.32137711	1.87E-05	0.000515184	-1
ENSGALG00000003778	-0.545066827	4.906930265	18.2582636	1.93E-05	0.000529947	-1
ENSGALG00000006054	-1.153568935	3.142912553	18.22541081	1.96E-05	0.000537858	-1
ENSGALG00000000235	-0.401710661	6.593306878	18.16971867	2.02E-05	0.000551143	-1
ENSGALG00000027955	-0.883799976	6.046665402	18.13097641	2.06E-05	0.000559766	-1
ENSGALG00000015055	-1.965645032	0.221733842	18.09460847	2.10E-05	0.00056783	-1
ENSGALG00000005571	-0.424598112	6.267621361	18.018647	2.19E-05	0.00058813	-1
ENSGALG00000024447	-1.901547542	2.008731735	18.00833154	2.20E-05	0.000589921	-1
ENSGALG00000012544	-1.591386885	1.316308018	18.00355869	2.20E-05	0.00059	-1
ENSGALG00000004150	-0.955113199	3.851146261	17.9628346	2.25E-05	0.000601333	-1
ENSGALG00000004464	-1.337148155	3.97911639	17.94572932	2.27E-05	0.000605187	-1
ENSGALG00000015123	-1.178510514	5.773952643	17.94169744	2.28E-05	0.000605187	-1
ENSGALG00000005462	-1.795934707	0.774415795	17.92310316	2.30E-05	0.000609669	-1
ENSGALG00000014640	-1.306884555	1.660481899	17.81625007	2.43E-05	0.000638908	-1
ENSGALG00000015933	-0.40884283	7.179159342	17.77316165	2.49E-05	0.000652026	-1
ENSGALG00000027799	-0.470901833	5.142846923	17.72276579	2.56E-05	0.000666436	-1
ENSGALG00000003433	-0.844604378	6.072132662	17.70366081	2.58E-05	0.000670068	-1
ENSGALG00000016900	-1.512754152	1.36164731	17.66681641	2.63E-05	0.000680047	-1
ENSGALG00000015815	-0.643892241	6.828518295	17.54881336	2.80E-05	0.000721929	-1
ENSGALG00000016898	-0.666987683	4.507408557	17.49503764	2.88E-05	0.000734257	-1
ENSGALG00000006344	-1.067569664	3.978691554	17.47403899	2.91E-05	0.00074074	-1
ENSGALG00000000162	-5.551710566	3.64382017	17.13812417	3.48E-05	0.000864499	-1
ENSGALG00000007439	-0.516052819	7.184530432	17.11704048	3.51E-05	0.000872228	-1
ENSGALG00000013887	-0.555306719	4.855222718	17.10553974	3.54E-05	0.000875601	-1
ENSGALG00000022798	-0.951365052	4.312667665	17.08652512	3.57E-05	0.000880549	-1
ENSGALG00000003515	-1.276100496	6.739871558	17.02282589	3.69E-05	0.000905352	-1
ENSGALG00000016546	-0.693253261	4.362434147	16.95277581	3.83E-05	0.000934608	-1
ENSGALG00000001772	-0.753216597	6.115086629	16.89526429	3.95E-05	0.000959132	-1
ENSGALG00000015628	-1.363978198	3.306349909	16.87897701	3.98E-05	0.000963336	-1
ENSGALG00000010336	-0.933553249	8.805235382	16.83827643	4.07E-05	0.000982114	-1
ENSGALG00000012246	-0.434668232	7.359496139	16.79485046	4.16E-05	0.001002705	-1
ENSGALG00000005919	-2.714904442	6.681603169	16.78953418	4.18E-05	0.001003378	-1
ENSGALG00000011250	-2.27456672	0.694308606	16.67407417	4.44E-05	0.001059306	-1
ENSGALG00000001359	-0.610178504	8.190915354	16.62878544	4.55E-05	0.001078336	-1
ENSGALG00000002114	-1.019282198	3.161300457	16.61151613	4.59E-05	0.001083646	-1
ENSGALG00000000853	-0.373377656	5.952437192	16.58569898	4.65E-05	0.001096204	-1
ENSGALG00000021835	-0.96858276	2.996716298	16.50404592	4.85E-05	0.001139679	-1
ENSGALG00000016549	-0.823871531	4.168674916	16.33128459	5.32E-05	0.001235261	-1
ENSGALG00000012021	-1.43875322	3.46248971	16.29450446	5.42E-05	0.001254638	-1
ENSGALG00000002204	-1.432566942	0.930970232	16.28372781	5.45E-05	0.001259213	-1
ENSGALG00000007218	-0.765807986	3.8093558	16.24643596	5.56E-05	0.001273823	-1
ENSGALG00000026906	-0.526807442	5.121020436	16.23736195	5.59E-05	0.001277347	-1
ENSGALG00000017254	-1.519183704	3.759547408	16.12564027	5.93E-05	0.001341373	-1
ENSGALG00000014501	-1.778547786	1.912117066	16.11620265	5.96E-05	0.001345378	-1
ENSGALG00000013971	-0.583547506	8.216343734	16.1005039	6.01E-05	0.001351172	-1
ENSGALG00000016636	-1.498433797	4.999178161	16.04010685	6.20E-05	0.001389427	-1
ENSGALG00000001335	-0.412510791	6.936657494	16.0166561	6.28E-05	0.001398938	-1
ENSGALG00000012652	-1.577721842	2.248313769	16.01470123	6.29E-05	0.001398938	-1
ENSGALG00000015805	-0.580311418	6.536283632	16.00478378	6.32E-05	0.001398938	-1
ENSGALG00000008146	-0.447610608	7.571175902	15.96448519	6.45E-05	0.001423454	-1
ENSGALG00000024357	-1.257510699	3.935893439	15.88962977	6.71E-05	0.001469045	-1
ENSGALG00000012209	-0.762230127	5.18453461	15.88732355	6.72E-05	0.001469045	-1
ENSGALG00000016635	-1.491854535	2.946980785	15.8864174	6.73E-05	0.001469045	-1
ENSGALG00000026507	-0.468556406	5.198777426	15.85267909	6.85E-05	0.001489969	-1
ENSGALG00000014033	-0.733054881	3.604238457	15.85234574	6.85E-05	0.001489969	-1
ENSGALG00000008901	-1.196841582	4.689090709	15.82775984	6.94E-05	0.00149791	-1
ENSGALG00000002151	-0.699813393	3.866535345	15.76072147	7.19E-05	0.001543084	-1
ENSGALG00000002739	-0.419300435	7.169615896	15.72142638	7.34E-05	0.001566538	-1
ENSGALG00000015526	-1.472462804	1.47030337	15.70630583	7.40E-05	0.001576132	-1
ENSGALG00000014209	-0.470771363	5.808339789	15.68841911	7.47E-05	0.001585126	-1
ENSGALG00000003003	-2.109324086	0.449953566	15.67453209	7.52E-05	0.001593811	-1
ENSGALG00000002459	-2.025686593	0.820664386	15.52425826	8.15E-05	0.00170961	-1
ENSGALG00000003391	-0.570816193	5.582231523	15.47957991	8.34E-05	0.001744016	-1
ENSGALG00000005979	-0.502762672	5.805214345	15.47362233	8.37E-05	0.001746288	-1
ENSGALG00000013117	-1.252623854	3.852412189	15.4559937	8.44E-05	0.0017594	-1
ENSGALG00000005531	-0.556631807	4.779831713	15.43894287	8.52E-05	0.001772075	-1
ENSGALG00000005794	-0.749407502	4.107394647	15.37925226	8.79E-05	0.001812257	-1
ENSGALG00000005173	-0.62234861	4.399448073	15.32194895	9.07E-05	0.001854528	-1
ENSGALG00000005302	-0.432030941	6.500518438	15.31674595	9.09E-05	0.00185628	-1
ENSGALG00000007014	-1.606809749	2.012088508	15.26098251	9.36E-05	0.001902521	-1
ENSGALG00000011239	-0.692742198	4.983829357	15.26004805	9.37E-05	0.001902521	-1
ENSGALG00000005188	-0.685281983	3.753294377	15.22210157	9.56E-05	0.001927267	-1
ENSGALG00000028988	-2.100077057	1.427217806	15.20957934	9.62E-05	0.001933185	-1
ENSGALG00000016852	-0.764240509	7.352790311	15.19988242	9.67E-05	0.001936992	-1
ENSGALG00000008757	-0.64008208	6.3687275	15.19915528	9.67E-05	0.001936992	-1
ENSGALG00000005512	-0.512373387	6.628868014	15.15439978	9.91E-05	0.001976443	-1
ENSGALG00000002540	-0.908413383	3.193332277	15.13148499	0.000100277	0.001993533	-1
ENSGALG00000017005	-0.881949437	3.235037222	15.12469747	0.000100638	0.00199554	-1
ENSGALG00000009546	-0.592038112	8.304315929	15.11963946	0.000100908	0.00199554	-1
ENSGALG00000016037	-0.66073955	4.503142899	15.10470885	0.000101709	0.002007869	-1
ENSGALG00000007508	-1.162739617	4.407817478	15.08029694	0.000103033	0.002030454	-1
ENSGALG00000008889	-0.623542461	6.206488739	15.07392664	0.000103381	0.002033768	-1
ENSGALG00000001475	-0.802100057	8.173566404	15.04411005	0.000105027	0.002058639	-1
ENSGALG00000005318	-1.997372688	0.209964739	15.03603045	0.000105478	0.002059391	-1
ENSGALG00000028564	-1.268806389	3.571130345	15.03392544	0.000105596	0.002059391	-1
ENSGALG00000004529	-0.444022811	7.729768919	15.01573941	0.000106618	0.002072174	-1
ENSGALG00000016511	-1.049048477	5.798740232	14.99401744	0.000107853	0.002092562	-1
ENSGALG00000012735	-1.054688615	4.006583683	14.97446107	0.000108976	0.00210712	-1
ENSGALG00000017301	-1.044006133	3.176122069	14.92094091	0.000112112	0.002152984	-1
ENSGALG00000000847	-0.327761081	6.671547227	14.9177496	0.000112301	0.002152984	-1
ENSGALG00000014096	-0.605930563	4.655844949	14.91435128	0.000112504	0.00215321	-1
ENSGALG00000007183	-0.437339354	7.028919767	14.9108569	0.000112712	0.002153552	-1
ENSGALG00000016548	-0.409976741	6.261717501	14.90446969	0.000113095	0.002157205	-1
ENSGALG00000010973	-0.517059265	8.445086152	14.89874156	0.000113439	0.002160116	-1
ENSGALG00000006010	-0.505439111	6.173343501	14.8153654	0.000118566	0.002238866	-1
ENSGALG00000006698	-0.856340301	4.017647076	14.78167915	0.000120703	0.002275413	-1
ENSGALG00000015522	-1.176210583	3.532379443	14.77406984	0.000121191	0.002277011	-1
ENSGALG00000021611	-0.344568391	6.681503661	14.76571535	0.000121729	0.002283323	-1
ENSGALG00000021656	-0.533138914	6.847667109	14.73709398	0.000123591	0.002314404	-1
ENSGALG00000014378	-0.436052687	5.711475497	14.73122562	0.000123976	0.002317775	-1
ENSGALG00000010547	-0.334672984	6.847849287	14.7192516	0.000124766	0.002325403	-1
ENSGALG00000008926	-0.714293661	4.886225396	14.71879895	0.000124796	0.002325403	-1
ENSGALG00000013515	-1.617147726	0.760804998	14.71066327	0.000125335	0.002327777	-1
ENSGALG00000005162	-0.539242703	5.285945269	14.70722813	0.000125564	0.002328193	-1
ENSGALG00000005610	-1.183581371	2.102113878	14.68419228	0.000127108	0.002349103	-1
ENSGALG00000011688	-0.453233882	5.415206473	14.66432853	0.000128454	0.00237011	-1
ENSGALG00000002435	-3.396588826	0.672275804	14.60060853	0.000132872	0.002437635	-1
ENSGALG00000016813	-0.564766542	7.134454722	14.59653427	0.000133159	0.002437635	-1
ENSGALG00000011692	-0.442128712	6.810244598	14.59338282	0.000133382	0.002437635	-1
ENSGALG00000004421	-0.5097725	4.602859649	14.59299745	0.000133409	0.002437635	-1
ENSGALG00000008557	-0.733140747	5.219899044	14.57655942	0.000134578	0.00245502	-1
ENSGALG00000009318	-0.533594442	5.481258306	14.56805273	0.000135187	0.002462151	-1
ENSGALG00000002844	-0.403650902	7.882302342	14.5351359	0.00013757	0.002493479	-1
ENSGALG00000003099	-1.013149391	3.480998975	14.49699302	0.000140383	0.002528245	-1
ENSGALG00000010411	-0.379732023	8.286418767	14.48013319	0.000141646	0.002546914	-1
ENSGALG00000008945	-0.929142473	3.374926378	14.47133875	0.000142308	0.002551801	-1
ENSGALG00000019967	-0.666550232	4.409239041	14.47053305	0.000142369	0.002551801	-1
ENSGALG00000010719	-1.340746187	2.141753015	14.45198653	0.000143778	0.002572968	-1
ENSGALG00000004653	-0.956765222	5.767552978	14.41846114	0.00014636	0.002610354	-1
ENSGALG00000010979	-0.652886965	4.148200687	14.36795358	0.000150339	0.002673435	-1
ENSGALG00000011888	-0.765856969	9.849853073	14.34818037	0.000151926	0.002696786	-1
ENSGALG00000007541	-0.358731894	6.549353566	14.34565915	0.00015213	0.002696786	-1
ENSGALG00000003772	-1.870133931	3.836917164	14.27888441	0.000157623	0.002765564	-1
ENSGALG00000019861	-1.450249108	5.068195009	14.27021183	0.000158351	0.00277225	-1
ENSGALG00000028853	-0.601366908	6.391873718	14.23432604	0.000161399	0.002816881	-1
ENSGALG00000010625	-0.996226747	3.654375682	14.22528936	0.000162176	0.002826072	-1
ENSGALG00000004527	-0.996885877	3.456583075	14.21629032	0.000162954	0.002832779	-1
ENSGALG00000008485	-0.368597122	6.796854255	14.20844501	0.000163634	0.002838342	-1
ENSGALG00000021397	-0.668647412	7.956716169	14.18615772	0.000165584	0.002867308	-1
ENSGALG00000000420	-1.881511183	1.300029405	14.18356738	0.000165812	0.002867308	-1
ENSGALG00000003807	-0.598674493	5.685866143	14.11711406	0.000171774	0.002958965	-1
ENSGALG00000001084	-1.208026617	2.48731007	14.11309632	0.000172141	0.002958965	-1
ENSGALG00000010470	-1.661798458	0.431430532	14.11288087	0.000172161	0.002958965	-1
ENSGALG00000027095	-0.628198197	4.674449633	14.06641143	0.000176467	0.003014625	-1
ENSGALG00000027164	-1.211894215	1.544116205	14.06080066	0.000176994	0.003019065	-1
ENSGALG00000016954	-1.220032749	5.670109823	14.05437819	0.0001776	0.003024823	-1
ENSGALG00000012947	-0.621048939	3.95685997	14.04210301	0.000178763	0.003040047	-1
ENSGALG00000010867	-4.262236084	-0.319062698	14.03888979	0.000179069	0.003040666	-1
ENSGALG00000002388	-0.410562008	6.583218916	13.95152122	0.000187586	0.003161521	-1
ENSGALG00000016226	-0.486913978	7.010609017	13.93232029	0.000189512	0.003180189	-1
ENSGALG00000014115	-0.382676208	6.520624994	13.91016401	0.000191759	0.003203164	-1
ENSGALG00000016292	-1.084156344	7.106855779	13.89172381	0.000193649	0.003225204	-1
ENSGALG00000006617	-0.580656255	6.024705893	13.87128836	0.000195766	0.003241341	-1
ENSGALG00000015684	-0.629701228	4.813238629	13.83979846	0.000199075	0.003291288	-1
ENSGALG00000011008	-0.83128584	3.795171819	13.83520531	0.000199562	0.003291391	-1
ENSGALG00000003248	-0.384732421	7.524012349	13.80637807	0.000202647	0.003330846	-1
ENSGALG00000028828	-0.366199542	7.464491361	13.75069452	0.000208744	0.003401346	-1
ENSGALG00000016471	-0.667649261	6.370786057	13.7041834	0.000213977	0.00346165	-1
ENSGALG00000026396	-4.036065785	1.260959441	13.64879618	0.000220383	0.003544957	-1
ENSGALG00000011604	-0.908030801	3.42482639	13.63481585	0.00022203	0.003566371	-1
ENSGALG00000012721	-0.397337591	6.336643628	13.62404234	0.000223307	0.003571653	-1
ENSGALG00000005301	-0.525534442	4.473231408	13.61002537	0.000224981	0.003593329	-1
ENSGALG00000005703	-0.360452643	7.612735984	13.60687824	0.000225358	0.003594274	-1
ENSGALG00000013695	-0.402887035	5.462516903	13.60421791	0.000225678	0.003594295	-1
ENSGALG00000027409	-0.445374682	7.057556849	13.58552276	0.000227937	0.003625156	-1
ENSGALG00000003298	-0.789311835	5.099297981	13.54057804	0.00023346	0.003695558	-1
ENSGALG00000002729	-0.87797908	3.266118557	13.53887558	0.000233672	0.003695558	-1
ENSGALG00000002461	-1.236801493	5.036969663	13.52840324	0.00023498	0.003705856	-1
ENSGALG00000002835	-0.518972746	5.698641427	13.50523664	0.000237899	0.003732041	-1
ENSGALG00000017210	-0.57214918	4.126666821	13.50112904	0.00023842	0.003734034	-1
ENSGALG00000009427	-0.35153282	6.704205532	13.46290394	0.000243327	0.003791938	-1
ENSGALG00000025862	-1.139474573	2.315199741	13.41015105	0.000250266	0.003881877	-1
ENSGALG00000010054	-0.545310645	5.140656475	13.3973647	0.000251978	0.003903068	-1
ENSGALG00000020326	-0.749614196	6.384613883	13.37246835	0.000255345	0.003938586	-1
ENSGALG00000005608	-0.500941897	7.220917572	13.37011052	0.000255666	0.003938586	-1
ENSGALG00000021399	-1.320326261	4.500073507	13.36074524	0.000256946	0.003947457	-1
ENSGALG00000008128	-0.377865685	7.054734041	13.3582312	0.000257291	0.003947457	-1
ENSGALG00000014673	-1.288587876	2.560385432	13.28307915	0.000267812	0.004075655	-1
ENSGALG00000005178	-3.115297553	1.014436703	13.26658515	0.000270179	0.004100619	-1
ENSGALG00000011709	-0.85212159	4.207103787	13.25452096	0.000271923	0.004121554	-1
ENSGALG00000008660	-0.613514647	6.759329021	13.24160875	0.000273803	0.004144479	-1
ENSGALG00000024483	-1.097570593	2.98311841	13.23895944	0.00027419	0.004144785	-1
ENSGALG00000006449	-1.323226809	3.106183384	13.21236431	0.000278108	0.004198395	-1
ENSGALG00000003523	-0.46268695	5.721316524	13.12130205	0.000291957	0.004366595	-1
ENSGALG00000011392	-0.613156061	6.006757965	13.10562049	0.000294411	0.004383926	-1
ENSGALG00000004122	-0.418101214	8.699004041	13.03638464	0.000305497	0.004527133	-1
ENSGALG00000009173	-0.893816461	6.435122146	13.02218325	0.000307823	0.004549652	-1
ENSGALG00000020753	-1.713772834	1.71517667	12.97168628	0.000316237	0.004655735	-1
ENSGALG00000028298	-1.788117432	0.526456378	12.9644956	0.000317454	0.004667565	-1
ENSGALG00000002127	-1.056658783	2.860596554	12.95377397	0.000319277	0.004688268	-1
ENSGALG00000015496	-0.455488307	6.522776863	12.94860028	0.000320161	0.004695137	-1
ENSGALG00000013408	-0.343044691	6.586872241	12.93550952	0.000322407	0.004721952	-1
ENSGALG00000026109	-1.229621161	4.028169093	12.90879608	0.000327042	0.00477743	-1
ENSGALG00000009667	-1.39740473	1.136642713	12.89284238	0.000329841	0.004805892	-1
ENSGALG00000016855	-0.373920691	8.140920708	12.87500076	0.000333001	0.004836055	-1
ENSGALG00000016796	-0.447325433	5.697988278	12.87475524	0.000333044	0.004836055	-1
ENSGALG00000002283	-0.597506329	4.677430859	12.87390221	0.000333196	0.004836055	-1
ENSGALG00000008335	-0.534643824	6.998894425	12.85878593	0.000335898	0.004859039	-1
ENSGALG00000023269	-2.626434206	0.464371339	12.85719691	0.000336184	0.004859039	-1
ENSGALG00000008910	-1.124034435	2.664834836	12.82995124	0.000341115	0.00491175	-1
ENSGALG00000005960	-0.962850698	3.757237015	12.82807852	0.000341456	0.00491175	-1
ENSGALG00000005752	-1.688143066	0.718118048	12.8133987	0.000344146	0.004937859	-1
ENSGALG00000015483	-0.563804518	7.219213168	12.7904591	0.000348392	0.004986107	-1
ENSGALG00000010526	-0.593300792	7.144468371	12.78666369	0.000349099	0.004989908	-1
ENSGALG00000010938	-0.353111013	6.019339149	12.76984951	0.000352251	0.005027669	-1
ENSGALG00000027157	-1.457126647	1.269094742	12.76783163	0.000352631	0.005027669	-1
ENSGALG00000006331	-0.663663418	4.698012284	12.76212503	0.000353709	0.005036671	-1
ENSGALG00000014124	-0.593573491	4.927082594	12.66558354	0.000372448	0.005263687	-1
ENSGALG00000004248	-1.153996556	2.664782787	12.61938858	0.000381766	0.005381902	-1
ENSGALG00000003194	-0.32176391	6.549088072	12.59744862	0.000386274	0.005420953	-1
ENSGALG00000007326	-0.425112097	6.244400774	12.59656392	0.000386457	0.005420953	-1
ENSGALG00000026792	-0.891776688	3.179545512	12.55623609	0.000394886	0.005525472	-1
ENSGALG00000005934	-1.140024673	1.486367053	12.55104418	0.000395985	0.005533988	-1
ENSGALG00000008836	-0.668946888	8.272639639	12.53717967	0.000398934	0.00556831	-1
ENSGALG00000015881	-0.375205196	6.915265916	12.52412645	0.000401731	0.005593518	-1
ENSGALG00000009253	-0.353119885	6.795481169	12.51986242	0.000402649	0.005599393	-1
ENSGALG00000004584	-0.391943367	5.395773999	12.49980469	0.000406995	0.005652869	-1
ENSGALG00000026111	-0.332900084	6.542008871	12.48667765	0.000409864	0.005685737	-1
ENSGALG00000012126	-0.83863346	2.002228786	12.47922389	0.000411503	0.005701464	-1
ENSGALG00000000908	-0.758002814	5.506869295	12.4607897	0.000415584	0.005743913	-1
ENSGALG00000001374	-0.324044683	7.237940353	12.44835504	0.00041836	0.005765609	-1
ENSGALG00000003135	-1.13237062	2.757514145	12.44726524	0.000418604	0.005765609	-1
ENSGALG00000002839	-0.733628014	5.980871111	12.44245331	0.000419684	0.00576804	-1
ENSGALG00000002618	-0.852339179	2.786138686	12.41409341	0.000426106	0.005839305	-1
ENSGALG00000001175	-0.457824686	7.877679254	12.39599483	0.000430256	0.005881898	-1
ENSGALG00000001375	-0.465010687	4.975900577	12.38377956	0.00043308	0.005913343	-1
ENSGALG00000003401	-1.579950243	0.756350073	12.36488415	0.000437485	0.005966277	-1
ENSGALG00000005277	-0.430165984	4.70475498	12.34980182	0.000441033	0.006000178	-1
ENSGALG00000006301	-0.728896564	3.487293943	12.34222514	0.000442827	0.006009294	-1
ENSGALG00000027324	-0.468108615	6.987283861	12.3402323	0.0004433	0.006009294	-1
ENSGALG00000006963	-0.908894751	4.2198269	12.3312019	0.00044545	0.006031194	-1
ENSGALG00000027707	-1.046407227	5.573408045	12.31523741	0.000449276	0.006073708	-1
ENSGALG00000000426	-1.798933664	2.819904567	12.28465864	0.000456697	0.006146629	-1
ENSGALG00000004068	-0.400796359	5.770561356	12.27206387	0.000459789	0.006180884	-1
ENSGALG00000012226	-1.734423325	2.534355846	12.25914776	0.000462983	0.006216413	-1
ENSGALG00000016304	-0.569383773	3.849322435	12.21069573	0.000475163	0.00635507	-1
ENSGALG00000003674	-0.918286916	3.34224742	12.21059132	0.00047519	0.00635507	-1
ENSGALG00000019384	-0.852550476	2.631033592	12.20913436	0.000475561	0.00635507	-1
ENSGALG00000015820	-1.110011081	3.907927893	12.19731974	0.000478582	0.006380344	-1
ENSGALG00000008569	-0.337921765	6.656428172	12.18838062	0.000480881	0.006396128	-1
ENSGALG00000017018	-0.486094842	5.994361722	12.1883109	0.000480899	0.006396128	-1
ENSGALG00000008216	-0.49208476	5.725984057	12.14482456	0.000492243	0.006516301	-1
ENSGALG00000007005	-0.352336381	6.939137616	12.14242435	0.000492877	0.006517053	-1
ENSGALG00000021213	-0.542576919	5.345027398	12.1274382	0.000496853	0.006554284	-1
ENSGALG00000027695	-1.724357925	2.171476905	12.12429719	0.000497691	0.006557672	-1
ENSGALG00000003856	-1.293364114	4.495388474	12.10530306	0.000502786	0.006609386	-1
ENSGALG00000009963	-0.881151001	7.295607918	12.10080669	0.000504	0.006617639	-1
ENSGALG00000009517	-0.646601289	6.346285084	12.09483299	0.000505617	0.006629904	-1
ENSGALG00000001207	-1.460710252	0.549446877	12.09302302	0.000506108	0.006629904	-1
ENSGALG00000008930	-0.472876536	5.920137441	12.08120572	0.000509326	0.006656614	-1
ENSGALG00000015403	-1.566101539	4.020227175	12.04969132	0.00051801	0.006746671	-1
ENSGALG00000010569	-0.454423248	6.621346549	12.0316483	0.000523048	0.006804445	-1
ENSGALG00000028464	-2.120523087	0.792464564	12.0254761	0.000524783	0.00681132	-1
ENSGALG00000013775	-1.496216735	2.027567169	12.00160971	0.000531546	0.006875108	-1
ENSGALG00000011559	-0.478643113	6.565853591	11.9987283	0.000532369	0.006875108	-1
ENSGALG00000015575	-0.847997536	8.038735213	11.91588344	0.000556573	0.007109532	-1
ENSGALG00000009670	-0.564688542	5.397233256	11.89837142	0.00056183	0.007160485	-1
ENSGALG00000016568	-0.374084756	6.753247735	11.87390358	0.00056926	0.007246991	-1
ENSGALG00000003076	-0.807613283	2.515551826	11.86776975	0.000571138	0.00726271	-1
ENSGALG00000007251	-0.465943688	5.245357181	11.77951084	0.000598862	0.007564152	-1
ENSGALG00000001845	-0.432729259	5.20357653	11.75287325	0.000607494	0.007647515	-1
ENSGALG00000007539	-1.50296131	1.625219058	11.72000016	0.000618319	0.007757849	-1
ENSGALG00000008117	-0.41637353	5.288724792	11.70333866	0.000623881	0.007792986	-1
ENSGALG00000001750	-0.34104651	7.522064723	11.68626897	0.00062963	0.007835196	-1
ENSGALG00000015746	-0.496985874	5.265821935	11.66137691	0.000638111	0.007918186	-1
ENSGALG00000011433	-1.237272233	1.612220731	11.65715191	0.000639562	0.007927477	-1
ENSGALG00000011703	-0.828388594	4.218188808	11.63846848	0.000646018	0.007972494	-1
ENSGALG00000016595	-0.535344766	4.665798149	11.60128582	0.000659062	0.008106898	-1
ENSGALG00000017105	-0.427027192	5.313911108	11.59121283	0.000662642	0.008133208	-1
ENSGALG00000005080	-0.424530262	5.947060482	11.58908416	0.000663401	0.008133682	-1
ENSGALG00000004493	-0.384402935	7.054053899	11.55114166	0.000677077	0.008283369	-1
ENSGALG00000010007	-0.484332724	4.960970041	11.51302464	0.000691102	0.008420831	-1
ENSGALG00000003897	-0.419124784	4.894478726	11.51250478	0.000691296	0.008420831	-1
ENSGALG00000027165	-1.023677508	8.238593505	11.49845641	0.00069654	0.008448261	-1
ENSGALG00000012147	-0.411308149	6.643167849	11.44001596	0.000718792	0.008670971	-1
ENSGALG00000006252	-0.718453238	4.918936178	11.43816178	0.000719509	0.008670971	-1
ENSGALG00000004772	-1.460109975	5.567536119	11.4306111	0.000722439	0.008687735	-1
ENSGALG00000020939	-0.47768688	5.453812388	11.37797778	0.0007432	0.008899483	-1
ENSGALG00000008929	-1.337603132	0.712289022	11.35193801	0.000753693	0.008998423	-1
ENSGALG00000013112	-0.857924581	5.726613444	11.34998636	0.000754485	0.008998423	-1
ENSGALG00000012958	-0.943613881	2.238972065	11.34958103	0.00075465	0.008998423	-1
ENSGALG00000016231	-0.419383805	10.86209917	11.33942914	0.000758786	0.009038203	-1
ENSGALG00000022875	-0.957095595	5.357699058	11.32757942	0.000763644	0.009076911	-1
ENSGALG00000010119	-0.887818116	2.54476094	11.31037956	0.00077075	0.009142133	-1
ENSGALG00000013253	-0.91922617	5.269883452	11.3082524	0.000771634	0.009143009	-1
ENSGALG00000007966	-0.615098349	6.134226095	11.29114493	0.000778776	0.009208317	-1
ENSGALG00000006036	-0.389879521	7.308619001	11.24644164	0.000797758	0.009382043	-1
ENSGALG00000001281	-0.838141915	5.256558749	11.16019568	0.000835711	0.009748811	-1
ENSGALG00000005254	-1.123679132	6.121737103	11.14431265	0.000842897	0.009812364	-1
ENSGALG00000004690	-0.320707289	7.576918988	11.13353202	0.00084781	0.009859393	-1
ENSGALG00000014412	-0.905095261	5.370775444	11.04869058	0.000887499	0.010215733	-1
ENSGALG00000015817	-0.82983431	3.708824958	11.03668606	0.000893264	0.010255928	-1
ENSGALG00000006328	-0.577710254	4.989037082	11.03347603	0.000894812	0.010258089	-1
ENSGALG00000014711	-0.801818727	5.848572845	11.022166	0.000900288	0.010299645	-1
ENSGALG00000017368	-0.510092973	5.020630311	11.0199432	0.000901368	0.010299645	-1
ENSGALG00000013272	-0.855641704	3.352545959	11.01659577	0.000902998	0.010299645	-1
ENSGALG00000019598	-0.480666262	7.320927752	10.98655103	0.000917754	0.010446858	-1
ENSGALG00000013187	-0.312956546	6.90976142	10.98407002	0.000918984	0.010450318	-1
ENSGALG00000027043	-0.895864711	2.941302738	10.92613674	0.00094817	0.010749735	-1
ENSGALG00000005654	-0.292299325	6.826659905	10.88364339	0.000970172	0.010977138	-1
ENSGALG00000009410	-0.41452675	4.785711143	10.87062068	0.000977018	0.011033854	-1
ENSGALG00000011504	-0.385732357	8.090394387	10.87039088	0.000977139	0.011033854	-1
ENSGALG00000000476	-1.509681246	1.668675906	10.84809017	0.000988977	0.011145238	-1
ENSGALG00000009656	-0.556998263	4.94263019	10.77510521	0.001028744	0.011490182	-1
ENSGALG00000001559	-1.487263564	0.860703889	10.76863424	0.001032347	0.011507658	-1
ENSGALG00000015890	-0.922444463	2.789076761	10.71483893	0.001062797	0.011812111	-1
ENSGALG00000019397	-0.323801132	6.482612619	10.66910985	0.001089395	0.012083941	-1
ENSGALG00000005588	-0.502012726	6.714660754	10.66140892	0.00109394	0.012110563	-1
ENSGALG00000010741	-2.587807243	0.348063198	10.64790334	0.001101958	0.012175445	-1
ENSGALG00000003701	-0.310616015	6.429408679	10.63083117	0.001112177	0.01226436	-1
ENSGALG00000006788	-0.309770011	7.331820975	10.61770634	0.001120099	0.012317169	-1
ENSGALG00000005967	-1.543239435	2.272090491	10.59715392	0.001132619	0.012429087	-1
ENSGALG00000007262	-0.351578037	7.051017943	10.58446012	0.001140422	0.01248925	-1
ENSGALG00000023824	-2.283237832	1.823722583	10.58284408	0.001141419	0.01248925	-1
ENSGALG00000002457	-0.566048333	4.625520941	10.56167887	0.001154563	0.012601654	-1
ENSGALG00000003764	-0.446247582	5.920368406	10.54382839	0.001165767	0.012694157	-1
ENSGALG00000008139	-0.922240515	1.906125034	10.53317567	0.001172506	0.012730706	-1
ENSGALG00000019284	-0.5419104	4.73101557	10.509779	0.001187445	0.012863883	-1
ENSGALG00000023571	-0.364012232	6.891025589	10.50554223	0.00119017	0.012863883	-1
ENSGALG00000010093	-0.31011434	6.065376158	10.49587518	0.001196413	0.012903438	-1
ENSGALG00000026011	-1.009664946	5.54993165	10.49266099	0.001198496	0.01291357	-1
ENSGALG00000013914	-1.138581792	2.519689366	10.46480237	0.001216706	0.013059913	-1
ENSGALG00000003172	-0.664324599	4.538371849	10.46215165	0.001218453	0.013059913	-1
ENSGALG00000014703	-0.35822513	6.467763167	10.40213345	0.001258698	0.013446753	-1
ENSGALG00000025818	-1.019113155	5.637265745	10.38959357	0.001267275	0.013512815	-1
ENSGALG00000010539	-0.339504409	6.870464489	10.36805727	0.001282144	0.013645589	-1
ENSGALG00000007128	-0.480083641	10.09925572	10.35690351	0.001289914	0.013691534	-1
ENSGALG00000010006	-0.332638386	6.276690218	10.35663938	0.001290098	0.013691534	-1
ENSGALG00000006098	-0.377442285	6.092979672	10.33444086	0.001305707	0.013844169	-1
ENSGALG00000016337	-0.457260465	4.599884467	10.31246924	0.001321344	0.013983705	-1
ENSGALG00000007971	-0.44677323	8.168731278	10.30869154	0.001324051	0.013999239	-1
ENSGALG00000002911	-1.920945762	0.520170544	10.30638668	0.001325706	0.014003622	-1
ENSGALG00000002118	-1.213337988	5.538804411	10.29328601	0.001335151	0.014063924	-1
ENSGALG00000014810	-0.646141619	6.156300402	10.28599049	0.00134044	0.01410648	-1
ENSGALG00000013661	-0.575865664	5.517790993	10.27990998	0.001344865	0.014138797	-1
ENSGALG00000028294	-0.923556857	3.270655514	10.2670804	0.001354249	0.014196051	-1
ENSGALG00000011529	-0.636757791	7.505711839	10.26575154	0.001355225	0.014196051	-1
ENSGALG00000009317	-0.7381953	3.248546249	10.24521851	0.001370394	0.014314971	-1
ENSGALG00000006435	-0.426238179	6.131245786	10.22265714	0.001387258	0.014411152	-1
ENSGALG00000016417	-0.820552662	4.479363156	10.21360624	0.001394083	0.014468737	-1
ENSGALG00000002945	-0.550669956	4.54441822	10.1924903	0.001410137	0.014571685	-1
ENSGALG00000002399	-0.523680974	4.992528172	10.17912931	0.001420392	0.014634189	-1
ENSGALG00000026830	-1.14287124	2.331004852	10.16653258	0.00143013	0.014707674	-1
ENSGALG00000007195	-0.698729278	4.642833158	10.13411404	0.001455502	0.014927817	-1
ENSGALG00000007911	-1.301702155	2.002058151	10.10401417	0.001479467	0.015135058	-1
ENSGALG00000010127	-0.342382495	7.660941997	10.10281149	0.001480433	0.015135058	-1
ENSGALG00000005290	-0.448212704	4.395242263	10.10201908	0.00148107	0.015135058	-1
ENSGALG00000008548	-0.792141245	2.6568191	10.09273471	0.00148855	0.015197749	-1
ENSGALG00000003738	-0.455426323	6.076892183	10.08056833	0.001498411	0.015270811	-1
ENSGALG00000016143	-1.070357148	2.527933235	10.07798779	0.001500511	0.015278423	-1
ENSGALG00000000404	-0.34266303	6.960343993	10.07476864	0.001503135	0.015289227	-1
ENSGALG00000014083	-0.321370019	8.233846489	10.07184707	0.00150552	0.015289227	-1
ENSGALG00000000136	-1.276404723	2.216000615	10.0640315	0.00151192	0.015339266	-1
ENSGALG00000028885	-0.380435649	6.298531396	10.05731504	0.001517442	0.015367674	-1
ENSGALG00000016594	-1.185038169	2.494349788	10.04462095	0.001527934	0.015446227	-1
ENSGALG00000016560	-0.342393015	5.379424566	10.03703466	0.00153424	0.015496097	-1
ENSGALG00000011340	-0.324496001	6.710030732	10.01310687	0.001554301	0.015642751	-1
ENSGALG00000003935	-0.631079923	2.515446857	9.986328773	0.001577067	0.01585774	-1
ENSGALG00000011152	-0.419748036	5.050839575	9.966150237	0.001594445	0.015998941	-1
ENSGALG00000017013	-0.543424217	4.398180386	9.944636123	0.001613188	0.016163366	-1
ENSGALG00000027166	-1.424563759	2.050831441	9.932727853	0.001623657	0.01623945	-1
ENSGALG00000011414	-0.950381166	3.017051012	9.924228417	0.001631172	0.016300173	-1
ENSGALG00000004365	-1.283680143	1.126747653	9.917182399	0.001637429	0.016333784	-1
ENSGALG00000022882	-0.35485489	5.671895447	9.91416143	0.001640118	0.016346177	-1
ENSGALG00000004286	-0.840640461	2.652630056	9.904750757	0.001648527	0.016401024	-1
ENSGALG00000028310	-0.932535548	6.802203619	9.895287541	0.001657026	0.016471068	-1
ENSGALG00000014899	-0.715646963	5.854738396	9.879260214	0.001671521	0.016585957	-1
ENSGALG00000005720	-0.549676205	5.57503735	9.868296803	0.001681511	0.016670432	-1
ENSGALG00000000062	-0.279771003	6.132783659	9.863507724	0.001685894	0.01669922	-1
ENSGALG00000014877	-0.866586551	5.909874408	9.84725218	0.001700856	0.01680321	-1
ENSGALG00000016584	-1.406286763	1.076575572	9.825971661	0.001720648	0.016924699	-1
ENSGALG00000015050	-0.489729328	6.128361771	9.796870685	0.001748091	0.017164733	-1
ENSGALG00000009003	-1.430141561	2.145973159	9.763322043	0.001780279	0.017450446	-1
ENSGALG00000002841	-0.291919894	5.872878364	9.756178016	0.001787211	0.017488028	-1
ENSGALG00000005116	-0.632721925	4.007593255	9.750684123	0.00179256	0.017525183	-1
ENSGALG00000016518	-0.497770882	5.19586518	9.721534601	0.001821214	0.017748186	-1
ENSGALG00000015612	-0.306098542	6.995948509	9.710486618	0.001832195	0.01783547	-1
ENSGALG00000012046	-1.274601742	1.175835523	9.70363225	0.001839041	0.017871305	-1
ENSGALG00000013591	-0.434022853	4.690692491	9.668047202	0.001875005	0.018173869	-1
ENSGALG00000014945	-0.954447528	2.084096212	9.659475044	0.001883774	0.018231261	-1
ENSGALG00000001504	-0.37240685	5.593820575	9.64073861	0.001903087	0.018351544	-1
ENSGALG00000005656	-0.371475599	6.07985914	9.634408499	0.001909657	0.018393977	-1
ENSGALG00000003143	-0.293388659	6.827883094	9.633362111	0.001910745	0.018393977	-1
ENSGALG00000019336	-0.612103563	4.887378026	9.601259425	0.00194444	0.018654726	-1
ENSGALG00000009633	-0.353164904	5.642211272	9.592226627	0.001954028	0.018730806	-1
ENSGALG00000004227	-0.338311371	5.323087226	9.584823247	0.001961923	0.018790532	-1
ENSGALG00000011293	-0.507802677	5.188305997	9.537340642	0.002013332	0.019233968	-1
ENSGALG00000005022	-1.158904267	3.49134613	9.492722619	0.002062885	0.019619362	-1
ENSGALG00000005425	-0.614388555	9.376896764	9.492550295	0.002063079	0.019619362	-1
ENSGALG00000017811	-1.36553254	0.668849792	9.487748503	0.002068485	0.019628011	-1
ENSGALG00000028760	-1.021342094	1.970042593	9.459721809	0.002100329	0.019826749	-1
ENSGALG00000016015	-0.287407111	6.767417133	9.458507877	0.00210172	0.019826749	-1
ENSGALG00000013157	-0.496361942	4.944900473	9.434989017	0.002128844	0.020015739	-1
ENSGALG00000004983	-0.342974508	5.313424477	9.42323177	0.002142536	0.020094282	-1
ENSGALG00000007701	-1.313267198	0.78895822	9.397514147	0.002172798	0.020327456	-1
ENSGALG00000002646	-0.756477714	2.726373104	9.38669041	0.002185664	0.020380281	-1
ENSGALG00000001872	-0.31767425	7.159679024	9.383888321	0.002189008	0.020394615	-1
ENSGALG00000005953	-0.347470375	4.975602464	9.375503566	0.002199043	0.020420717	-1
ENSGALG00000015678	-0.359155549	5.261225748	9.371416106	0.002203952	0.020449486	-1
ENSGALG00000020893	-0.510555837	5.920010585	9.352024733	0.002227393	0.020599277	-1
ENSGALG00000013006	-1.249063821	0.346764761	9.345962615	0.002234772	0.020650614	-1
ENSGALG00000004158	-0.878547642	2.832050583	9.335258027	0.002247864	0.02071129	-1
ENSGALG00000023622	-3.042120548	5.100120644	9.334597047	0.002248675	0.02071129	-1
ENSGALG00000014691	-0.6475299	6.138946235	9.329163879	0.002255352	0.020754916	-1
ENSGALG00000004245	-0.723993293	4.956947278	9.326007228	0.002259241	0.020754916	-1
ENSGALG00000009307	-0.447693124	5.64142762	9.324772425	0.002260764	0.020754916	-1
ENSGALG00000000533	-0.36679737	8.278548401	9.317696351	0.002269512	0.020801399	-1
ENSGALG00000011734	-1.0285811	4.189436086	9.297178751	0.00229507	0.021001567	-1
ENSGALG00000016174	-0.363815733	6.207254186	9.273182103	0.002325334	0.021226894	-1
ENSGALG00000009448	-0.405828454	7.332918242	9.260903384	0.002340975	0.021336896	-1
ENSGALG00000007810	-0.269099789	7.568012729	9.251981446	0.002352408	0.021422086	-1
ENSGALG00000003368	-0.400779487	4.450292126	9.250472933	0.002354346	0.021422463	-1
ENSGALG00000011483	-0.49590193	6.901015675	9.212777229	0.002403318	0.021791106	-1
ENSGALG00000010481	-0.367281471	6.861948513	9.194211064	0.002427817	0.021931928	-1
ENSGALG00000014463	-1.288173981	1.266395467	9.182837953	0.002442949	0.022050986	-1
ENSGALG00000001001	-0.402266872	5.266775524	9.170409262	0.002459596	0.022165805	-1
ENSGALG00000023719	-0.986742757	2.892185612	9.148844937	0.002488751	0.022357183	-1
ENSGALG00000016920	-0.863948459	3.346725517	9.128857425	0.002516088	0.022566852	-1
ENSGALG00000016358	-0.723318758	4.268441027	9.12321012	0.002523867	0.022600718	-1
ENSGALG00000006403	-0.30966958	7.128062751	9.10504765	0.002549051	0.022754056	-1
ENSGALG00000005904	-0.350559253	8.477959396	9.070610895	0.002597503	0.023095277	-1
ENSGALG00000005580	-1.684253636	0.905944634	9.060538158	0.002611851	0.02320458	-1
ENSGALG00000009477	-0.32931238	6.759418013	9.047186336	0.002630994	0.02333793	-1
ENSGALG00000004133	-0.286305425	7.515398694	9.027804171	0.002659037	0.023549683	-1
ENSGALG00000028502	-0.788659824	3.010026076	9.025839203	0.002661897	0.023556536	-1
ENSGALG00000028133	-0.332949301	5.851148469	9.021180678	0.00266869	0.023598154	-1
ENSGALG00000015471	-0.339042549	6.421144221	8.98963509	0.002715152	0.02393072	-1
ENSGALG00000010716	-0.407879831	6.026984154	8.988462178	0.002716895	0.02393072	-1
ENSGALG00000016233	-0.802970203	3.011293044	8.982311873	0.002726055	0.023992686	-1
ENSGALG00000005707	-0.546366301	6.198521277	8.976972137	0.002734033	0.024030976	-1
ENSGALG00000012082	-0.359260137	5.12791424	8.976551971	0.002734662	0.024030976	-1
ENSGALG00000015254	-0.997731311	2.657520296	8.962200412	0.002756227	0.024164067	-1
ENSGALG00000006441	-0.364881697	4.690289019	8.959738611	0.002759944	0.024177878	-1
ENSGALG00000003316	-1.420515246	1.731229975	8.951240916	0.002772812	0.024239671	-1
ENSGALG00000004483	-0.41017585	6.065492835	8.934713276	0.002798014	0.024397817	-1
ENSGALG00000001136	-1.27336231	0.479886973	8.923422386	0.002815364	0.024530166	-1
ENSGALG00000024481	-0.764701127	3.908472302	8.91393406	0.002830029	0.024600995	-1
ENSGALG00000007689	-0.736589204	3.235023914	8.896619114	0.002856992	0.024778148	-1
ENSGALG00000001701	-0.396015056	6.14681949	8.892640634	0.002863223	0.024813138	-1
ENSGALG00000007780	-0.442971537	5.251851467	8.884558289	0.002875926	0.024904109	-1
ENSGALG00000016598	-0.294530791	6.040811322	8.882300676	0.002879485	0.024907122	-1
ENSGALG00000010743	-0.472204601	4.015044978	8.880368874	0.002882533	0.024907122	-1
ENSGALG00000004900	-0.853120153	4.811794966	8.878745604	0.002885097	0.024907122	-1
ENSGALG00000005127	-0.319363882	7.805163397	8.851888128	0.002927859	0.025237694	-1
ENSGALG00000026103	-1.197403605	3.055071426	8.84566449	0.002937859	0.025285294	-1
ENSGALG00000010641	-0.284623234	7.389708783	8.828377133	0.00296582	0.025506505	-1
ENSGALG00000014336	-0.479419625	6.870775491	8.809082357	0.002997347	0.025738439	-1
ENSGALG00000005169	-0.432908389	4.818524133	8.795233745	0.003020185	0.025875519	-1
ENSGALG00000016821	-3.137812552	-0.385284775	8.774737413	0.003054311	0.026088716	-1
ENSGALG00000027986	-0.644196988	3.816370709	8.770508539	0.003061401	0.026129507	-1
ENSGALG00000011954	-0.85719119	4.154136241	8.765695648	0.00306949	0.02617876	-1
ENSGALG00000012266	-0.308679715	6.213258904	8.752606103	0.003091599	0.026300313	-1
ENSGALG00000026695	-0.3113098	5.735100915	8.75110909	0.003094138	0.026300313	-1
ENSGALG00000016911	-0.495713717	6.068998359	8.749001209	0.003097717	0.026300313	-1
ENSGALG00000028234	-1.71731672	1.93260337	8.731845228	0.003126999	0.026509062	-1
ENSGALG00000028938	-0.416071564	6.441644382	8.729466427	0.003131081	0.026523757	-1
ENSGALG00000000920	-1.23740196	0.951001038	8.710132096	0.003164463	0.026766377	-1
ENSGALG00000005961	-0.754297838	5.924975569	8.707728805	0.003168637	0.026776884	-1
ENSGALG00000027757	-0.559889967	6.295282066	8.701484408	0.00317951	0.026813316	-1
ENSGALG00000012186	-0.326969297	6.099656564	8.690970024	0.003197904	0.02689386	-1
ENSGALG00000006368	-1.426315848	1.740771615	8.680599542	0.003216152	0.026982341	-1
ENSGALG00000008078	-0.325398594	6.385866186	8.680527002	0.00321628	0.026982341	-1
ENSGALG00000026496	-1.241804928	2.24738527	8.675724819	0.003224766	0.027013394	-1
ENSGALG00000010976	-0.342788873	7.391793773	8.664760721	0.003244226	0.027136148	-1
ENSGALG00000023961	-1.925830798	1.531073149	8.661996685	0.003249151	0.027137137	-1
ENSGALG00000000994	-1.249259909	1.024961813	8.657051749	0.00325798	0.027170688	-1
ENSGALG00000009494	-0.400259031	5.675648477	8.647881897	0.003274418	0.027247404	-1
ENSGALG00000016198	-0.309405691	7.78187228	8.63324778	0.003300826	0.027406562	-1
ENSGALG00000006057	-0.497792171	6.848114617	8.626931622	0.00331229	0.027481544	-1
ENSGALG00000012640	-0.360351619	6.883932303	8.610408697	0.003342473	0.027650699	-1
ENSGALG00000016993	-0.254342915	6.488677362	8.589808471	0.003380496	0.027825564	-1
ENSGALG00000004885	-0.812772976	3.113768978	8.58389319	0.003391495	0.027872459	-1
ENSGALG00000017073	-0.502164676	5.847527805	8.569011945	0.003419327	0.028051787	-1
ENSGALG00000007491	-0.289687161	6.409104293	8.565222402	0.003426451	0.028078002	-1
ENSGALG00000003203	-0.781850037	3.797246648	8.549940267	0.003455336	0.02827366	-1
ENSGALG00000007489	-1.019306247	4.601974849	8.543702396	0.003467197	0.028350171	-1
ENSGALG00000026154	-0.542972064	6.815472857	8.524014559	0.003504905	0.028513966	-1
ENSGALG00000003938	-0.318545419	6.415478749	8.496874184	0.003557571	0.028921595	-1
ENSGALG00000000935	-0.983924632	1.900139525	8.495220117	0.003560807	0.028927073	-1
ENSGALG00000010227	-0.35602632	5.914674044	8.490338954	0.003570373	0.028983932	-1
ENSGALG00000026484	-0.896638762	2.994332508	8.481582418	0.003587599	0.029061096	-1
ENSGALG00000005583	-0.673774237	2.992574734	8.470553777	0.003609415	0.02919593	-1
ENSGALG00000016442	-0.679634907	6.495411008	8.464874802	0.003620702	0.029240015	-1
ENSGALG00000014140	-0.417400473	6.501617855	8.462098732	0.003626232	0.029248151	-1
ENSGALG00000004844	-0.722612253	5.938277062	8.456120599	0.00363817	0.029302581	-1
ENSGALG00000004419	-0.39616848	6.671033468	8.443434959	0.003663636	0.029411742	-1
ENSGALG00000011481	-0.304951355	7.228495655	8.435623489	0.003679407	0.029500193	-1
ENSGALG00000007974	-0.327541229	6.932817561	8.432118349	0.003686506	0.029502501	-1
ENSGALG00000014992	-0.413211539	4.407780717	8.425092413	0.003700778	0.029595743	-1
ENSGALG00000007509	-0.319528314	7.28095583	8.410222156	0.003731171	0.029775528	-1
ENSGALG00000016114	-0.660743184	3.256220546	8.375414357	0.003803308	0.030201799	-1
ENSGALG00000008249	-0.388740673	6.666096857	8.372754553	0.003808879	0.030224777	-1
ENSGALG00000016608	-1.030542791	2.107355578	8.371267976	0.003811996	0.030225992	-1
ENSGALG00000026009	-0.494562786	5.570879075	8.370129076	0.003814385	0.030225992	-1
ENSGALG00000006123	-0.495631405	4.717047323	8.367266339	0.003820399	0.030242016	-1
ENSGALG00000008561	-0.279172272	6.814526676	8.359877291	0.003835965	0.030311906	-1
ENSGALG00000017249	-0.353639664	7.66847899	8.349256741	0.003858451	0.030466414	-1
ENSGALG00000000317	-1.442040902	0.788604011	8.348097564	0.003860914	0.030466414	-1
ENSGALG00000009544	-0.328378386	5.447106364	8.346515898	0.003864276	0.030471653	-1
ENSGALG00000026700	-0.357441863	6.126909588	8.324387313	0.003911633	0.030823558	-1
ENSGALG00000010507	-1.4236775	2.26415382	8.302053258	0.003960028	0.031123838	-1
ENSGALG00000002487	-0.331477296	6.723860159	8.301195931	0.003961898	0.031123838	-1
ENSGALG00000008554	-1.671842035	3.390617266	8.29614606	0.00397293	0.031176043	-1
ENSGALG00000009940	-0.384028089	6.897095099	8.282600291	0.004002677	0.031344123	-1
ENSGALG00000002604	-0.328688037	5.774743854	8.257294613	0.004058857	0.031696137	-1
ENSGALG00000028279	-1.154420802	2.42889504	8.2426933	0.004091637	0.031866231	-1
ENSGALG00000028336	-0.458704105	5.264534395	8.238813566	0.004100393	0.031866231	-1
ENSGALG00000013766	-0.827016209	2.284540226	8.232526955	0.00411462	0.031954807	-1
ENSGALG00000014122	-0.277476106	7.881776082	8.225433882	0.004130733	0.032035876	-1
ENSGALG00000004660	-1.187926731	1.14569289	8.207136286	0.004172595	0.032259957	-1
ENSGALG00000008389	-0.418136944	6.911043021	8.206564436	0.004173911	0.032259957	-1
ENSGALG00000009850	-0.585745319	4.333678134	8.201841889	0.004184789	0.032264458	-1
ENSGALG00000009275	-0.565655697	5.393443927	8.165910284	0.004268505	0.032789084	-1
ENSGALG00000023552	-1.2455018	0.629735838	8.153101868	0.004298757	0.032954218	-1
ENSGALG00000002973	-0.284468703	6.228249167	8.14803772	0.004310778	0.033023954	-1
ENSGALG00000021247	-0.32654437	5.729431145	8.124036602	0.004368219	0.033333024	-1
ENSGALG00000004560	-1.199782669	2.252183918	8.122832542	0.004371121	0.033333024	-1
ENSGALG00000001433	-0.73868169	4.263594008	8.102224183	0.004421097	0.03364879	-1
ENSGALG00000025991	-0.983149991	1.411446748	8.101796792	0.00442214	0.03364879	-1
ENSGALG00000005595	-0.485024505	4.149602969	8.098031611	0.004431336	0.033696055	-1
ENSGALG00000001371	-1.145802642	2.422699398	8.094132191	0.00444088	0.033745904	-1
ENSGALG00000001489	-0.386591138	6.410462012	8.086378395	0.00445992	0.033858427	-1
ENSGALG00000014753	-0.807008451	4.056038143	8.085661455	0.004461684	0.033858427	-1
ENSGALG00000006783	-0.416667928	7.465244182	8.075033785	0.004487927	0.034011861	-1
ENSGALG00000008220	-0.316567037	8.013984213	8.0429945	0.004567996	0.034502885	-1
ENSGALG00000015506	-0.415202651	5.381518174	8.035296697	0.00458745	0.034626658	-1
ENSGALG00000008728	-0.453211728	4.522347814	8.031921628	0.004596005	0.034668064	-1
ENSGALG00000028141	-0.613976141	2.479646837	8.017043377	0.004633916	0.034928716	-1
ENSGALG00000004228	-0.40884512	5.626282494	8.008225898	0.004656534	0.034984415	-1
ENSGALG00000019524	-0.628480318	4.771866856	8.004112874	0.004667122	0.035017371	-1
ENSGALG00000019761	-1.166541085	1.283026165	7.997341137	0.004684609	0.035079529	-1
ENSGALG00000017185	-0.372874455	8.978485789	7.996508951	0.004686763	0.035079529	-1
ENSGALG00000008452	-0.400383813	4.71442385	7.996095468	0.004687833	0.035079529	-1
ENSGALG00000006352	-0.746755614	4.555241025	7.980809994	0.004727578	0.035330123	-1
ENSGALG00000011281	-0.6210632	4.461237257	7.976870293	0.004737878	0.035383677	-1
ENSGALG00000013825	-0.533633544	6.086478326	7.958459795	0.004786313	0.035698179	-1
ENSGALG00000007131	-0.430291116	7.698150554	7.955734219	0.004793526	0.035728379	-1
ENSGALG00000011193	-0.392962953	4.537709341	7.950175041	0.004808273	0.035814353	-1
ENSGALG00000027332	-0.558629344	5.687338923	7.948996815	0.004811404	0.035814353	-1
ENSGALG00000027984	-0.442940527	4.449198735	7.938066125	0.004840554	0.03598897	-1
ENSGALG00000027202	-1.018591774	1.808968375	7.929762606	0.004862818	0.036078145	-1
ENSGALG00000012439	-0.40587654	4.752930162	7.927594075	0.004868649	0.036093452	-1
ENSGALG00000007364	-0.42265322	6.631757681	7.920455076	0.004887898	0.036192879	-1
ENSGALG00000000820	-1.461230594	0.163710894	7.917579358	0.004895673	0.036226698	-1
ENSGALG00000000826	-0.731313556	1.877858404	7.905710147	0.004927899	0.036417433	-1
ENSGALG00000020180	-1.626855612	0.754437208	7.895848728	0.004954838	0.036592566	-1
ENSGALG00000011387	-0.437533938	8.250075383	7.881900973	0.004993197	0.036731711	-1
ENSGALG00000028373	-0.58104579	3.095020771	7.8799308	0.004998639	0.036747809	-1
ENSGALG00000028662	-0.690471868	4.363950337	7.857952278	0.005059766	0.037111066	-1
ENSGALG00000013590	-0.329027309	6.167249254	7.850322815	0.005081163	0.037233288	-1
ENSGALG00000014107	-0.936751729	2.034967127	7.845337147	0.005095196	0.037311899	-1
ENSGALG00000001551	-0.441337099	7.159810747	7.838599964	0.00511422	0.037426943	-1
ENSGALG00000007668	-0.684281832	4.771782934	7.835756574	0.005122271	0.037448676	-1
ENSGALG00000001790	-0.634843024	7.041617224	7.835209128	0.005123823	0.037448676	-1
ENSGALG00000021136	-1.773001934	1.734510875	7.832915481	0.005130328	0.037471971	-1
ENSGALG00000003091	-0.351416495	5.917767941	7.830835862	0.005136234	0.037490858	-1
ENSGALG00000003305	-0.351479187	4.57307515	7.823350897	0.005157548	0.037622117	-1
ENSGALG00000016945	-1.024044108	5.314237825	7.821537674	0.005162725	0.037635567	-1
ENSGALG00000011366	-1.142590958	0.834831258	7.814097801	0.005184022	0.037679005	-1
ENSGALG00000004283	-0.30036577	5.66784469	7.813729606	0.005185078	0.037679005	-1
ENSGALG00000028628	-0.692970956	6.255663701	7.811924884	0.005190259	0.037690293	-1
ENSGALG00000006919	-0.651729323	3.98799912	7.810099028	0.005195506	0.037704146	-1
ENSGALG00000004917	-0.809093684	1.909615014	7.807085586	0.005204177	0.0377385	-1
ENSGALG00000025811	-0.475730093	5.398711796	7.80561501	0.005208414	0.0377385	-1
ENSGALG00000004664	-0.410092072	4.952208856	7.801677691	0.005219775	0.0377385	-1
ENSGALG00000007565	-0.619341143	4.306739009	7.801498676	0.005220292	0.0377385	-1
ENSGALG00000001938	-0.262546166	7.087391997	7.796251929	0.005235472	0.037775688	-1
ENSGALG00000027521	-0.890337437	2.807550921	7.785003412	0.005268169	0.037938881	-1
ENSGALG00000007786	-0.730319939	4.747605325	7.776366573	0.005293416	0.038072134	-1
ENSGALG00000017166	-0.908132305	2.100613647	7.76687754	0.005321296	0.038175393	-1
ENSGALG00000025892	-0.371154813	6.417529022	7.750257332	0.005370489	0.038479416	-1
ENSGALG00000003620	-0.340314593	4.926723973	7.743632089	0.005390228	0.038596354	-1
ENSGALG00000016355	-0.484477671	3.487426104	7.739479658	0.005402637	0.038660693	-1
ENSGALG00000027476	-0.585747545	4.454547751	7.710298933	0.005490666	0.039141776	-1
ENSGALG00000015900	-1.738227511	0.212155381	7.708369155	0.005496539	0.039141776	-1
ENSGALG00000029065	-1.956813048	1.615931454	7.707484151	0.005499234	0.039141776	-1
ENSGALG00000021117	-0.332948349	6.822272309	7.706821555	0.005501253	0.039141776	-1
ENSGALG00000028448	-0.696623534	3.265286721	7.69972339	0.005522929	0.039223216	-1
ENSGALG00000007435	-0.282313869	6.755073174	7.682363581	0.005576308	0.039445057	-1
ENSGALG00000008185	-0.922931552	2.655738765	7.681616277	0.005578618	0.039445057	-1
ENSGALG00000011877	-0.425280586	5.58325987	7.661431422	0.005641373	0.039838889	-1
ENSGALG00000008961	-1.543457245	4.186308006	7.650727173	0.005674944	0.040003467	-1
ENSGALG00000000844	-0.533741772	3.858196574	7.644462184	0.005694687	0.040115039	-1
ENSGALG00000007979	-0.559848901	4.434500717	7.642930025	0.005699526	0.040124096	-1
ENSGALG00000001463	-0.333258272	5.519340941	7.640755589	0.005706401	0.040147463	-1
ENSGALG00000000048	-0.913232107	1.948320015	7.621381165	0.00576803	0.040455025	-1
ENSGALG00000002769	-0.846647358	5.413417725	7.607925015	0.005811232	0.040682225	-1
ENSGALG00000024368	-1.167311242	1.132586547	7.604952449	0.00582082	0.040698884	-1
ENSGALG00000028807	-0.298596323	6.058444353	7.591455559	0.005864558	0.040903391	-1
ENSGALG00000002959	-0.310040815	5.896282313	7.586987107	0.005879112	0.04097959	-1
ENSGALG00000010930	-0.635123419	3.245988637	7.574206012	0.005920946	0.041194897	-1
ENSGALG00000012309	-0.795714983	1.59193377	7.572961443	0.005925035	0.041197967	-1
ENSGALG00000011704	-0.280625124	6.372619478	7.569858999	0.005935243	0.04121818	-1
ENSGALG00000003950	-0.29726543	7.07590216	7.541047394	0.006030897	0.041805337	-1
ENSGALG00000016271	-0.271068588	8.041333818	7.534507404	0.006052828	0.04190591	-1
ENSGALG00000003513	-0.29046492	5.4692102	7.532777605	0.006058643	0.041920461	-1
ENSGALG00000014672	-0.683189627	5.467758719	7.525559517	0.006082966	0.042062983	-1
ENSGALG00000005668	-0.347113456	8.294000461	7.509501647	0.006137435	0.04233593	-1
ENSGALG00000000252	-1.307039636	0.496241776	7.506333656	0.00614824	0.042365755	-1
ENSGALG00000011210	-0.324462275	6.321214394	7.506034057	0.006149263	0.042365755	-1
ENSGALG00000008937	-0.265068762	6.31847092	7.490168945	0.006203674	0.042662535	-1
ENSGALG00000016609	-0.733054651	3.974796613	7.48315715	0.006227878	0.042750877	-1
ENSGALG00000009504	-0.421793536	5.173252622	7.480588428	0.006236769	0.042762707	-1
ENSGALG00000004981	-0.338983046	5.28747288	7.480471147	0.006237175	0.042762707	-1
ENSGALG00000009977	-0.274370456	6.170662258	7.475060815	0.006255945	0.042865372	-1
ENSGALG00000000106	-0.259674388	5.906870687	7.465908839	0.006287828	0.043005544	-1
ENSGALG00000012000	-0.314331514	5.679707771	7.463643029	0.006295747	0.043016003	-1
ENSGALG00000015127	-0.373451265	5.368559875	7.46329163	0.006296976	0.043016003	-1
ENSGALG00000023503	-0.760048456	1.59647478	7.454434377	0.006328036	0.043202045	-1
ENSGALG00000013863	-0.332357981	5.68292676	7.448574036	0.006348673	0.043290586	-1
ENSGALG00000023440	-0.258287477	6.510311846	7.446130069	0.006357299	0.043297118	-1
ENSGALG00000009699	-0.397009189	6.700539317	7.431809759	0.006408086	0.043569272	-1
ENSGALG00000006193	-0.300744445	6.186779955	7.425293446	0.006431334	0.043617189	-1
ENSGALG00000001942	-0.353713991	5.444955133	7.418725175	0.006454853	0.043724177	-1
ENSGALG00000007528	-0.285903947	7.352842848	7.404434628	0.006506329	0.043967364	-1
ENSGALG00000011530	-0.437650122	4.833883519	7.39698229	0.006533339	0.044097107	-1
ENSGALG00000009013	-0.255409488	6.954943922	7.372515102	0.006622824	0.04462108	-1
ENSGALG00000020057	-0.4179934	4.763768445	7.346384919	0.006719775	0.045112779	-1
ENSGALG00000009091	-0.463099569	3.981117641	7.343595648	0.006730209	0.045129601	-1
ENSGALG00000004689	-0.568034778	4.328558456	7.343320552	0.006731239	0.045129601	-1
ENSGALG00000011292	-0.283669653	7.566599311	7.342511161	0.00673427	0.045129601	-1
ENSGALG00000005257	-0.409806411	10.08519948	7.322606914	0.006809257	0.045590568	-1
ENSGALG00000014957	-0.293102239	8.963659103	7.319301064	0.006821794	0.045607872	-1
ENSGALG00000009619	-0.636159156	2.29106936	7.311633042	0.006850964	0.045694675	-1
ENSGALG00000007216	-0.462999907	4.326736953	7.309740934	0.006858181	0.045715811	-1
ENSGALG00000013464	-0.272776439	9.385629212	7.304438991	0.006878447	0.045796829	-1
ENSGALG00000006975	-0.355868441	6.547131233	7.29640217	0.006909283	0.045947951	-1
ENSGALG00000003549	-0.644426548	5.308696105	7.283737453	0.006958162	0.046245769	-1
ENSGALG00000016811	-0.436282375	5.992550052	7.282659669	0.006962338	0.046246304	-1
ENSGALG00000009558	-0.422324807	4.624915873	7.280927137	0.006969056	0.046246767	-1
ENSGALG00000012684	-0.263830898	7.791253543	7.260577044	0.007048464	0.04666713	-1
ENSGALG00000002958	-1.559536664	2.433139138	7.25780331	0.007059359	0.046698465	-1
ENSGALG00000011009	-2.506406047	-0.091502736	7.242390407	0.007120212	0.046956549	-1
ENSGALG00000009743	-0.247663949	6.033171339	7.241495167	0.007123763	0.046956549	-1
ENSGALG00000015920	-0.281597718	6.999362127	7.230710974	0.007166682	0.047077471	-1
ENSGALG00000004618	-0.29593017	6.782993007	7.223084182	0.007197194	0.047222962	-1
ENSGALG00000012225	-0.445624033	8.976372022	7.211608027	0.007243357	0.047470683	-1
ENSGALG00000010382	-1.190916018	1.702597604	7.193006421	0.007318826	0.047843288	-1
ENSGALG00000011697	-0.373819044	5.714040734	7.190041669	0.007330928	0.047850195	-1
ENSGALG00000016359	-0.34337693	5.93453601	7.175216699	0.007391752	0.048191491	-1
ENSGALG00000014964	-0.336055584	5.470946269	7.171156982	0.007408498	0.048272798	-1
ENSGALG00000013964	-0.630976966	2.627030229	7.160945301	0.007450792	0.048492417	-1
ENSGALG00000004459	-1.109283986	0.303560833	7.157221967	0.007466274	0.048565191	-1
ENSGALG00000013649	-0.251685073	7.965361936	7.15616743	0.007470665	0.048565776	-1
ENSGALG00000014931	-0.528678246	4.095773734	7.150300102	0.007495144	0.048668873	-1
ENSGALG00000001944	-0.549460044	3.827657868	7.143598832	0.007523203	0.048794951	-1
ENSGALG00000007095	-0.255881667	6.412298348	7.135699779	0.007556415	0.048926053	-1
ENSGALG00000010040	-0.564597063	3.686886097	7.13395857	0.007563756	0.04894552	-1
ENSGALG00000013002	-0.322125451	7.807391238	7.117314952	0.007634296	0.049301247	-1
ENSGALG00000003854	-0.585080791	4.571739627	7.116869744	0.007636192	0.049301247	-1
ENSGALG00000016953	-0.272311936	6.238525261	7.083765743	0.007778538	0.04990639	-1
ENSGALG00000015708	3.274493504	4.104617992	158.4464328	2.47E-36	9.31E-33	1
ENSGALG00000015395	5.918027006	3.20750486	146.1826726	1.18E-33	3.34E-30	1
ENSGALG00000001945	1.37997227	5.619984589	140.7864638	1.79E-32	4.05E-29	1
ENSGALG00000008716	4.25339017	2.906637739	136.2586004	1.75E-31	2.83E-28	1
ENSGALG00000017813	8.92796221	1.470299926	119.0815285	1.01E-27	1.26E-24	1
ENSGALG00000006575	6.584110111	1.659359547	111.6821339	4.19E-26	4.74E-23	1
ENSGALG00000019382	8.600981853	-0.172064063	108.3028601	2.31E-25	2.37E-22	1
ENSGALG00000008701	5.668721235	4.06939022	104.9281041	1.27E-24	1.19E-21	1
ENSGALG00000013659	6.63974881	0.056376432	97.34263736	5.83E-23	5.06E-20	1
ENSGALG00000010980	5.579605974	0.753818361	96.72136304	7.98E-23	6.44E-20	1
ENSGALG00000017183	5.498532069	3.54326347	84.36771086	4.11E-20	2.32E-17	1
ENSGALG00000017234	2.459622005	3.525905168	81.50841257	1.75E-19	9.38E-17	1
ENSGALG00000017812	4.394622857	2.219818193	79.26520581	5.43E-19	2.67E-16	1
ENSGALG00000024056	1.018462826	4.998346595	67.03969583	2.66E-16	1.04E-13	1
ENSGALG00000014962	2.99191419	3.58038177	64.19310411	1.13E-15	4.11E-13	1
ENSGALG00000019793	6.524648156	-0.145511744	57.38945171	3.58E-14	1.12E-11	1
ENSGALG00000001040	4.019033625	0.920434136	56.89546998	4.60E-14	1.40E-11	1
ENSGALG00000004511	3.748625353	1.17888881	55.67528594	8.55E-14	2.54E-11	1
ENSGALG00000014958	2.205270481	2.150556624	55.31497879	1.03E-13	2.97E-11	1
ENSGALG00000007841	2.295206968	2.213970006	53.62357676	2.43E-13	6.69E-11	1
ENSGALG00000007628	1.29225386	3.349399226	53.31063701	2.85E-13	7.49E-11	1
ENSGALG00000015908	2.541909222	7.509754304	53.26223284	2.92E-13	7.49E-11	1
ENSGALG00000016362	3.550079886	0.781234523	51.71234289	6.43E-13	1.54E-10	1
ENSGALG00000027536	3.722529291	0.92072622	51.54462596	7.00E-13	1.65E-10	1
ENSGALG00000026609	2.611804966	2.713426868	51.29378869	7.95E-13	1.80E-10	1
ENSGALG00000028536	1.706862036	10.01222073	49.18341344	2.33E-12	4.87E-10	1
ENSGALG00000006756	1.903313447	6.738051381	49.02678506	2.52E-12	5.18E-10	1
ENSGALG00000028957	3.527959598	1.022895444	47.41361109	5.75E-12	1.12E-09	1
ENSGALG00000013803	1.059402099	6.615771202	47.09615246	6.76E-12	1.29E-09	1
ENSGALG00000015737	3.24820811	0.488253694	45.39028595	1.61E-11	2.99E-09	1
ENSGALG00000005148	1.490173804	6.505753573	45.25630346	1.73E-11	3.15E-09	1
ENSGALG00000013922	1.839954707	5.248726764	43.70441142	3.82E-11	6.53E-09	1
ENSGALG00000028654	2.852668855	1.254060322	41.93350099	9.44E-11	1.54E-08	1
ENSGALG00000004620	1.479209496	7.277608887	41.90894538	9.56E-11	1.54E-08	1
ENSGALG00000007912	2.40598592	2.011498753	41.21906387	1.36E-10	2.15E-08	1
ENSGALG00000016502	2.367729315	1.661259792	40.83728467	1.65E-10	2.52E-08	1
ENSGALG00000001422	1.197076371	5.465353437	40.16797152	2.33E-10	3.46E-08	1
ENSGALG00000002552	1.849171413	7.876380807	39.34803602	3.55E-10	5.20E-08	1
ENSGALG00000015167	6.418638852	1.005444113	39.21856668	3.79E-10	5.49E-08	1
ENSGALG00000027655	2.072117951	3.313626265	39.00229464	4.23E-10	6.05E-08	1
ENSGALG00000026718	1.110471221	6.58062958	37.99125467	7.11E-10	9.79E-08	1
ENSGALG00000017056	4.345555431	1.122021259	37.55447151	8.89E-10	1.21E-07	1
ENSGALG00000001109	3.439028896	2.599757227	37.39250101	9.66E-10	1.30E-07	1
ENSGALG00000002084	0.904062652	4.686757911	36.59159679	1.46E-09	1.87E-07	1
ENSGALG00000013846	1.982547082	3.023456017	36.41346101	1.60E-09	2.02E-07	1
ENSGALG00000013211	1.384190316	3.594824787	35.38478026	2.71E-09	3.15E-07	1
ENSGALG00000022661	1.486921284	3.921259559	35.29739711	2.83E-09	3.26E-07	1
ENSGALG00000015469	1.404816037	4.805658061	34.88593142	3.50E-09	3.91E-07	1
ENSGALG00000006188	1.834988016	4.1599878	34.73452923	3.78E-09	4.18E-07	1
ENSGALG00000004295	0.72747985	7.547179994	34.32331984	4.67E-09	5.07E-07	1
ENSGALG00000027629	0.965582973	5.561630802	33.89522559	5.82E-09	6.20E-07	1
ENSGALG00000006013	0.628084256	5.935083224	33.80337897	6.10E-09	6.43E-07	1
ENSGALG00000015231	0.719709388	4.756063259	33.75508107	6.25E-09	6.54E-07	1
ENSGALG00000025911	2.370518534	2.143219191	33.60545676	6.75E-09	6.93E-07	1
ENSGALG00000015356	1.335247495	4.549101948	33.3067105	7.87E-09	8.01E-07	1
ENSGALG00000023616	2.032733374	3.800885461	33.14481186	8.55E-09	8.47E-07	1
ENSGALG00000011294	3.164251906	1.450596588	32.67136397	1.09E-08	1.06E-06	1
ENSGALG00000016902	1.60680697	3.63641864	32.34833342	1.29E-08	1.23E-06	1
ENSGALG00000026215	2.517873524	1.198757262	32.15752051	1.42E-08	1.30E-06	1
ENSGALG00000015233	0.913300579	7.867359611	32.11304058	1.45E-08	1.31E-06	1
ENSGALG00000004526	2.654178138	0.900270796	31.75687321	1.75E-08	1.54E-06	1
ENSGALG00000012345	1.038304386	5.816820757	31.66553123	1.83E-08	1.60E-06	1
ENSGALG00000006459	0.577193286	5.555618556	31.24525212	2.27E-08	1.93E-06	1
ENSGALG00000007766	0.935356413	6.315292119	31.00671793	2.57E-08	2.15E-06	1
ENSGALG00000013754	0.842753349	5.254419681	31.00454118	2.57E-08	2.15E-06	1
ENSGALG00000013037	0.871889014	5.328427902	30.96381145	2.63E-08	2.18E-06	1
ENSGALG00000008007	2.060393661	3.295973824	30.81735568	2.83E-08	2.34E-06	1
ENSGALG00000028413	5.563757688	0.084853896	30.62675298	3.13E-08	2.56E-06	1
ENSGALG00000002060	0.692865299	6.736965359	30.54628192	3.26E-08	2.65E-06	1
ENSGALG00000006775	1.424363238	7.603189757	30.44224302	3.44E-08	2.75E-06	1
ENSGALG00000009945	1.79325135	4.454201637	30.33348076	3.64E-08	2.89E-06	1
ENSGALG00000000098	1.511634979	2.867238687	30.17578598	3.95E-08	3.09E-06	1
ENSGALG00000000238	0.848997655	7.037149907	30.14205151	4.02E-08	3.13E-06	1
ENSGALG00000008323	2.052287764	1.498383941	29.80028012	4.79E-08	3.66E-06	1
ENSGALG00000005674	0.596591874	7.320198094	29.68025989	5.10E-08	3.84E-06	1
ENSGALG00000017302	1.033873153	6.18325345	29.66323006	5.14E-08	3.84E-06	1
ENSGALG00000010564	0.931917636	5.189049827	29.40838613	5.86E-08	4.27E-06	1
ENSGALG00000023355	0.972010779	5.907627579	29.37310655	5.97E-08	4.32E-06	1
ENSGALG00000008514	0.971153492	6.187646623	29.20512015	6.51E-08	4.61E-06	1
ENSGALG00000027350	1.262684846	2.028317433	29.20264044	6.52E-08	4.61E-06	1
ENSGALG00000011487	2.073176461	0.976571727	28.74911504	8.24E-08	5.74E-06	1
ENSGALG00000015519	1.404207117	4.183443499	28.49757366	9.38E-08	6.50E-06	1
ENSGALG00000011574	1.150425875	5.246488754	28.25805499	1.06E-07	7.22E-06	1
ENSGALG00000010664	2.275300633	2.04226057	28.0103138	1.21E-07	8.11E-06	1
ENSGALG00000005114	3.917652524	0.521407855	27.96002817	1.24E-07	8.28E-06	1
ENSGALG00000007063	0.890251919	5.252184294	27.67191329	1.44E-07	9.34E-06	1
ENSGALG00000012594	2.594806446	2.863643543	27.64937115	1.45E-07	9.38E-06	1
ENSGALG00000024255	2.336374585	2.161412239	27.54019508	1.54E-07	9.87E-06	1
ENSGALG00000022817	3.390737264	4.28857918	27.20644299	1.83E-07	1.15E-05	1
ENSGALG00000015913	1.654822897	6.016299156	27.11964712	1.91E-07	1.19E-05	1
ENSGALG00000016202	1.515433289	4.133463622	26.95292517	2.08E-07	1.27E-05	1
ENSGALG00000013031	0.669365727	6.04415379	26.84066699	2.21E-07	1.34E-05	1
ENSGALG00000004775	1.314502515	5.479347058	26.81619612	2.24E-07	1.35E-05	1
ENSGALG00000015608	2.878179526	0.562590014	26.73458506	2.33E-07	1.39E-05	1
ENSGALG00000002335	2.738586715	4.751972449	26.60898467	2.49E-07	1.48E-05	1
ENSGALG00000020877	3.289170237	-0.105743615	26.55799116	2.56E-07	1.51E-05	1
ENSGALG00000028071	2.842414337	0.014150046	26.49999239	2.64E-07	1.55E-05	1
ENSGALG00000009368	1.40652048	3.55214563	26.45654857	2.70E-07	1.57E-05	1
ENSGALG00000015725	2.118348376	4.177715484	26.37198808	2.82E-07	1.62E-05	1
ENSGALG00000015413	2.714534158	0.657816069	26.15422007	3.15E-07	1.80E-05	1
ENSGALG00000002542	0.771879586	6.188426113	26.01958509	3.38E-07	1.90E-05	1
ENSGALG00000023725	1.34985865	4.356100361	25.79760954	3.79E-07	2.09E-05	1
ENSGALG00000010854	1.079856473	6.169469194	25.68037544	4.03E-07	2.21E-05	1
ENSGALG00000023188	1.184898894	3.198583758	25.50091162	4.42E-07	2.39E-05	1
ENSGALG00000017417	3.00663379	-0.106187639	25.45616759	4.53E-07	2.42E-05	1
ENSGALG00000002398	0.573622652	6.863346731	25.36208907	4.75E-07	2.51E-05	1
ENSGALG00000007358	2.020052818	3.642577126	25.3572755	4.76E-07	2.51E-05	1
ENSGALG00000009693	1.735345671	7.51338091	25.16258393	5.27E-07	2.73E-05	1
ENSGALG00000006876	0.631809657	7.912062202	25.1352724	5.34E-07	2.76E-05	1
ENSGALG00000021043	4.251875375	0.212196296	25.08962578	5.47E-07	2.80E-05	1
ENSGALG00000006766	0.599217077	6.06482188	24.78820542	6.40E-07	3.25E-05	1
ENSGALG00000015458	1.50036568	3.20698137	24.71142641	6.66E-07	3.36E-05	1
ENSGALG00000008414	0.654158717	5.614031606	24.71119183	6.66E-07	3.36E-05	1
ENSGALG00000003526	0.500585246	6.011573867	24.6217228	6.98E-07	3.49E-05	1
ENSGALG00000025698	4.660912646	5.25874699	24.61626557	7.00E-07	3.49E-05	1
ENSGALG00000027905	0.828219185	6.487321085	24.61112065	7.01E-07	3.49E-05	1
ENSGALG00000002086	1.865011227	2.615393864	24.59888464	7.06E-07	3.50E-05	1
ENSGALG00000027865	0.683278386	6.86216512	24.58268041	7.12E-07	3.51E-05	1
ENSGALG00000017072	1.233504571	5.783199891	24.53368038	7.30E-07	3.58E-05	1
ENSGALG00000026644	1.300503622	2.95015971	24.50702476	7.40E-07	3.60E-05	1
ENSGALG00000025843	2.491888396	4.377412144	24.41583008	7.76E-07	3.73E-05	1
ENSGALG00000015558	4.11343606	3.680448106	24.38989448	7.87E-07	3.76E-05	1
ENSGALG00000003551	1.277506613	5.461514064	24.37421155	7.93E-07	3.76E-05	1
ENSGALG00000005349	1.767146055	1.645675769	24.16937918	8.82E-07	4.15E-05	1
ENSGALG00000025776	1.337404165	3.2705617	24.06483341	9.31E-07	4.33E-05	1
ENSGALG00000016724	1.242477104	2.834655685	23.99860065	9.64E-07	4.46E-05	1
ENSGALG00000015147	2.445059018	0.506818762	23.91381672	1.01E-06	4.64E-05	1
ENSGALG00000028018	1.677174942	2.041011505	23.85259816	1.04E-06	4.75E-05	1
ENSGALG00000008477	0.57578854	6.657152928	23.74008787	1.10E-06	5.02E-05	1
ENSGALG00000027231	1.985269908	1.729763893	23.68179583	1.14E-06	5.15E-05	1
ENSGALG00000002559	0.58248958	8.850505385	23.59030122	1.19E-06	5.32E-05	1
ENSGALG00000013327	2.190104886	2.17257832	23.58283626	1.20E-06	5.32E-05	1
ENSGALG00000008741	1.775991646	5.413685932	23.56373676	1.21E-06	5.32E-05	1
ENSGALG00000008060	2.112012228	0.642016999	23.56011236	1.21E-06	5.32E-05	1
ENSGALG00000005321	1.139720327	8.098473865	23.48195533	1.26E-06	5.50E-05	1
ENSGALG00000016477	1.032058354	3.850530857	23.41185964	1.31E-06	5.62E-05	1
ENSGALG00000008434	1.974113197	1.191614192	23.4089303	1.31E-06	5.62E-05	1
ENSGALG00000011643	0.632458347	7.00743386	23.22853266	1.44E-06	6.06E-05	1
ENSGALG00000010831	2.10194845	1.280201881	23.0897844	1.55E-06	6.49E-05	1
ENSGALG00000025974	0.918555683	7.815770875	23.08295908	1.55E-06	6.49E-05	1
ENSGALG00000013660	1.060379854	5.207820347	22.98924543	1.63E-06	6.79E-05	1
ENSGALG00000009086	0.500306254	9.176591942	22.93070045	1.68E-06	6.97E-05	1
ENSGALG00000010490	2.217178492	0.970521199	22.81446657	1.78E-06	7.35E-05	1
ENSGALG00000023844	0.792526511	5.146339233	22.72583249	1.87E-06	7.65E-05	1
ENSGALG00000015358	1.640797961	1.915618136	22.72306117	1.87E-06	7.65E-05	1
ENSGALG00000008745	0.77983953	5.590401074	22.71710143	1.88E-06	7.65E-05	1
ENSGALG00000001250	0.664076578	9.061951538	22.65889938	1.93E-06	7.86E-05	1
ENSGALG00000028354	0.731328554	5.849412227	22.43714851	2.17E-06	8.73E-05	1
ENSGALG00000003557	0.895812013	4.967586996	22.39762278	2.22E-06	8.88E-05	1
ENSGALG00000004569	0.89170379	4.097458497	22.37300145	2.25E-06	8.96E-05	1
ENSGALG00000028979	0.685055712	5.963647708	22.32835286	2.30E-06	9.10E-05	1
ENSGALG00000026152	2.985382254	5.365664602	22.32705262	2.30E-06	9.10E-05	1
ENSGALG00000023172	1.545067262	4.422130179	22.22697513	2.42E-06	9.50E-05	1
ENSGALG00000020679	2.012460845	2.892061959	22.19619761	2.46E-06	9.62E-05	1
ENSGALG00000001527	0.979309659	5.196579429	22.08460166	2.61E-06	0.000101238	1
ENSGALG00000017201	0.633833501	4.59474132	21.9910626	2.74E-06	0.000105568	1
ENSGALG00000012118	0.607626652	4.760124159	21.97437597	2.76E-06	0.000106128	1
ENSGALG00000028320	1.981868983	1.379054691	21.91643495	2.85E-06	0.00010901	1
ENSGALG00000014569	1.135327552	4.974725522	21.75678515	3.09E-06	0.000117275	1
ENSGALG00000027201	1.322239846	3.815830837	21.60622839	3.35E-06	0.000126005	1
ENSGALG00000026795	0.725968149	7.244603577	21.46273416	3.61E-06	0.000134868	1
ENSGALG00000005422	1.232442699	6.262404408	21.45255998	3.63E-06	0.000134868	1
ENSGALG00000000259	0.502548151	6.70552718	21.45047072	3.63E-06	0.000134868	1
ENSGALG00000021271	2.078355121	2.397100951	21.40712069	3.71E-06	0.000137499	1
ENSGALG00000013177	1.362446207	5.805439342	21.38114808	3.76E-06	0.000138919	1
ENSGALG00000028551	0.629438107	6.527993891	21.3707753	3.78E-06	0.000139218	1
ENSGALG00000026505	1.219748511	3.581013292	21.35481638	3.82E-06	0.000139926	1
ENSGALG00000017163	0.602760485	6.551974381	21.28180462	3.96E-06	0.000144887	1
ENSGALG00000006281	0.440116875	6.690924188	21.2562375	4.02E-06	0.000146359	1
ENSGALG00000016249	1.669474752	2.581739238	21.17420998	4.19E-06	0.000151295	1
ENSGALG00000006480	0.898772287	6.579624741	21.11562379	4.32E-06	0.000154529	1
ENSGALG00000011848	0.672568004	6.054508535	21.11539802	4.32E-06	0.000154529	1
ENSGALG00000007803	3.224892327	0.639233109	21.09167239	4.38E-06	0.00015596	1
ENSGALG00000006053	2.364988756	0.128265303	20.90234198	4.83E-06	0.000170014	1
ENSGALG00000007038	1.201698091	4.021649256	20.89599224	4.85E-06	0.000170049	1
ENSGALG00000016669	2.932028707	4.745543146	20.87025668	4.91E-06	0.000171417	1
ENSGALG00000003030	0.430693014	5.896367019	20.76885158	5.18E-06	0.000180043	1
ENSGALG00000006607	0.622132809	4.334840679	20.74862832	5.24E-06	0.000181396	1
ENSGALG00000004841	1.860364694	1.656387928	20.73708835	5.27E-06	0.000181935	1
ENSGALG00000028709	0.524821813	6.870857502	20.6825926	5.42E-06	0.000185516	1
ENSGALG00000020488	1.088359611	6.005264389	20.67536707	5.44E-06	0.000185624	1
ENSGALG00000010454	0.565125723	5.024859712	20.59987681	5.66E-06	0.000191929	1
ENSGALG00000009107	1.44499603	5.96978347	20.56609949	5.76E-06	0.000194761	1
ENSGALG00000017075	0.932010419	6.049580842	20.48656972	6.01E-06	0.000201815	1
ENSGALG00000003767	1.353427456	2.89139062	20.37883492	6.35E-06	0.000212868	1
ENSGALG00000004898	0.79120701	5.379375855	20.30320696	6.61E-06	0.000220143	1
ENSGALG00000024072	1.193780041	5.627191275	20.28750936	6.66E-06	0.000221304	1
ENSGALG00000003196	1.425730559	6.307105066	20.25903048	6.76E-06	0.000222602	1
ENSGALG00000012747	0.743793536	5.572107963	20.25189708	6.79E-06	0.000222602	1
ENSGALG00000010932	0.891364055	3.952857036	20.24284971	6.82E-06	0.000222602	1
ENSGALG00000004505	1.158037544	2.921068725	20.16418932	7.11E-06	0.000230613	1
ENSGALG00000016524	0.707521266	6.2588581	20.15566523	7.14E-06	0.00023098	1
ENSGALG00000000774	1.053778387	5.310284116	20.13650289	7.21E-06	0.000232639	1
ENSGALG00000007124	1.372840628	3.839433578	20.12118319	7.27E-06	0.000233461	1
ENSGALG00000011962	1.811822783	2.31468426	20.11885394	7.28E-06	0.000233461	1
ENSGALG00000028186	1.441891513	3.193990909	19.99888896	7.75E-06	0.000245335	1
ENSGALG00000013448	0.935358727	4.989643604	19.77824967	8.70E-06	0.000271278	1
ENSGALG00000015531	1.843428004	1.148778974	19.7712359	8.73E-06	0.000271526	1
ENSGALG00000027767	0.80990914	5.142768592	19.66314559	9.24E-06	0.000285752	1
ENSGALG00000010422	1.0797047	3.936248681	19.64219186	9.34E-06	0.000288113	1
ENSGALG00000008700	0.589309548	8.276282618	19.63119721	9.39E-06	0.000288986	1
ENSGALG00000000356	0.709403942	5.812076981	19.56160313	9.74E-06	0.0002972	1
ENSGALG00000013640	0.798760303	4.278909305	19.55693987	9.76E-06	0.0002972	1
ENSGALG00000015112	1.005345871	4.58438697	19.42027982	1.05E-05	0.00031753	1
ENSGALG00000016697	0.708258428	4.523923401	19.4130618	1.05E-05	0.00031788	1
ENSGALG00000014559	0.548393301	6.736211601	19.39195217	1.06E-05	0.000320556	1
ENSGALG00000007412	1.970240418	5.414487092	19.33279693	1.10E-05	0.000329763	1
ENSGALG00000010758	0.681259428	4.90682932	19.29269527	1.12E-05	0.000335868	1
ENSGALG00000026095	2.007389651	2.666069273	19.25809864	1.14E-05	0.000340205	1
ENSGALG00000012447	0.956690214	6.598815475	19.06050301	1.27E-05	0.00037337	1
ENSGALG00000005524	1.418657576	3.476480535	18.93763141	1.35E-05	0.000394088	1
ENSGALG00000009064	1.002689779	5.558936347	18.89204559	1.38E-05	0.000401543	1
ENSGALG00000017170	0.934745982	2.976585598	18.88373266	1.39E-05	0.000402263	1
ENSGALG00000015203	1.491938277	1.2885481	18.84391937	1.42E-05	0.000409696	1
ENSGALG00000007182	2.047185833	0.778858763	18.79484547	1.46E-05	0.000419302	1
ENSGALG00000003699	0.942117158	3.905937143	18.78220312	1.47E-05	0.000419948	1
ENSGALG00000027159	0.928350997	4.14634995	18.72073242	1.51E-05	0.000431131	1
ENSGALG00000020997	1.297582878	3.011803873	18.71761694	1.52E-05	0.000431131	1
ENSGALG00000012392	2.265077523	0.670231754	18.66810996	1.56E-05	0.000440417	1
ENSGALG00000000597	0.798693286	6.981522188	18.60327743	1.61E-05	0.000453211	1
ENSGALG00000007456	0.704915112	4.163753778	18.51665619	1.68E-05	0.000471927	1
ENSGALG00000027070	0.64072137	7.667899235	18.4449452	1.75E-05	0.00048881	1
ENSGALG00000006323	2.874737198	6.049378452	18.32984978	1.86E-05	0.000514155	1
ENSGALG00000002820	0.709894854	4.676176883	18.26515189	1.92E-05	0.000529322	1
ENSGALG00000003290	1.13832762	5.953858857	18.21994529	1.97E-05	0.000538098	1
ENSGALG00000000733	1.496364017	2.44767939	18.14632612	2.05E-05	0.00055661	1
ENSGALG00000016440	0.709091664	4.522749592	18.10628849	2.09E-05	0.000565711	1
ENSGALG00000012654	0.890800795	5.510361288	18.04011738	2.16E-05	0.000582922	1
ENSGALG00000015013	1.970744461	0.82192456	17.91871731	2.31E-05	0.000609669	1
ENSGALG00000011145	1.265667238	2.165759259	17.90105887	2.33E-05	0.000613914	1
ENSGALG00000001567	0.732754195	4.406879957	17.86788777	2.37E-05	0.000623253	1
ENSGALG00000028063	0.97813376	6.517104863	17.74884808	2.52E-05	0.000658883	1
ENSGALG00000015253	2.23521782	6.380264893	17.71573978	2.56E-05	0.000667361	1
ENSGALG00000011227	1.723269801	1.292589152	17.67928328	2.61E-05	0.000677154	1
ENSGALG00000027352	0.769754916	7.373458629	17.5248785	2.84E-05	0.000728384	1
ENSGALG00000028936	0.817672381	4.699764196	17.52059652	2.84E-05	0.000728384	1
ENSGALG00000005128	1.520967199	2.222962984	17.51890908	2.84E-05	0.000728384	1
ENSGALG00000014508	0.886105036	6.281428055	17.49672692	2.88E-05	0.000734257	1
ENSGALG00000003595	1.689345404	1.644213202	17.41906277	3.00E-05	0.000760761	1
ENSGALG00000028041	1.678011544	0.79494789	17.37290294	3.07E-05	0.000777715	1
ENSGALG00000027973	2.628528933	2.384305413	17.35002441	3.11E-05	0.000785373	1
ENSGALG00000015499	1.830069742	2.733318259	17.27117228	3.24E-05	0.000816127	1
ENSGALG00000006992	2.383537937	5.032409507	17.26854871	3.25E-05	0.000816127	1
ENSGALG00000003488	2.416409303	1.740259392	17.25796457	3.26E-05	0.000818863	1
ENSGALG00000007796	1.686309711	3.932302111	17.22886083	3.31E-05	0.000829659	1
ENSGALG00000017156	0.438495206	5.530033321	17.21667956	3.33E-05	0.000833148	1
ENSGALG00000013370	0.899040789	5.108599728	17.15335958	3.45E-05	0.000859486	1
ENSGALG00000019651	2.715825604	-0.008670171	17.08805972	3.57E-05	0.000880549	1
ENSGALG00000000461	0.989349638	5.341503264	17.07815364	3.59E-05	0.000882513	1
ENSGALG00000006657	0.360561985	8.21849808	17.02137861	3.70E-05	0.000905352	1
ENSGALG00000001076	0.577371548	4.757446979	16.9763327	3.78E-05	0.000925081	1
ENSGALG00000012354	0.909238455	3.667984876	16.90359477	3.93E-05	0.000957071	1
ENSGALG00000001006	0.829780152	4.704407881	16.89134741	3.96E-05	0.000959132	1
ENSGALG00000002548	0.648870731	9.557721199	16.7459139	4.27E-05	0.001024532	1
ENSGALG00000005854	0.499328771	6.110216484	16.72272032	4.33E-05	0.001034936	1
ENSGALG00000007675	0.991518598	5.924244242	16.67054457	4.45E-05	0.001059306	1
ENSGALG00000022718	0.937163454	3.703828913	16.64245028	4.51E-05	0.001072849	1
ENSGALG00000010053	0.772546923	5.789804441	16.61918245	4.57E-05	0.001081537	1
ENSGALG00000024070	1.704476594	2.977514655	16.54041967	4.76E-05	0.001120354	1
ENSGALG00000016666	0.861838661	8.651459696	16.48188266	4.91E-05	0.001150687	1
ENSGALG00000002205	0.524130849	6.158104292	16.47294786	4.93E-05	0.001153729	1
ENSGALG00000017184	1.222066231	3.661821536	16.42377537	5.06E-05	0.001181371	1
ENSGALG00000005093	0.429010451	5.696681473	16.42023111	5.07E-05	0.001181371	1
ENSGALG00000010911	0.928835288	3.671739908	16.32788621	5.33E-05	0.001235261	1
ENSGALG00000013818	1.232817894	3.338377293	16.2797729	5.46E-05	0.001259269	1
ENSGALG00000005265	2.284766694	0.419029221	16.26511465	5.51E-05	0.001266464	1
ENSGALG00000028230	0.690072384	7.192367827	16.25756605	5.53E-05	0.001268935	1
ENSGALG00000028822	0.8969443	6.016020079	16.20814057	5.67E-05	0.001294582	1
ENSGALG00000000667	1.507401283	2.988943736	16.19904289	5.70E-05	0.001298191	1
ENSGALG00000027232	1.336199304	4.201148035	16.18930451	5.73E-05	0.001302257	1
ENSGALG00000010149	1.293485765	6.325594866	16.18212087	5.75E-05	0.00130458	1
ENSGALG00000005483	1.584073971	3.975516327	16.10448998	5.99E-05	0.001351023	1
ENSGALG00000000610	1.036663953	3.403645957	16.0562444	6.15E-05	0.001380374	1
ENSGALG00000019843	2.68855998	0.79822925	16.03275751	6.23E-05	0.001392068	1
ENSGALG00000027861	2.11090884	2.080358413	16.0116434	6.30E-05	0.001398938	1
ENSGALG00000017220	0.842777162	6.855271509	16.00808753	6.31E-05	0.001398938	1
ENSGALG00000000690	1.942455913	2.24954026	15.9831074	6.39E-05	0.001412278	1
ENSGALG00000002302	0.486970101	6.329693098	15.94703691	6.51E-05	0.001433835	1
ENSGALG00000024254	1.901794503	1.366929457	15.92605785	6.59E-05	0.001446994	1
ENSGALG00000009990	0.608349069	5.142454704	15.8454457	6.87E-05	0.001492536	1
ENSGALG00000028749	0.562836853	12.32456492	15.83036457	6.93E-05	0.00149791	1
ENSGALG00000011379	1.57647697	3.810756801	15.82789694	6.94E-05	0.00149791	1
ENSGALG00000001992	0.504821025	9.400313936	15.81904216	6.97E-05	0.001501955	1
ENSGALG00000010794	1.528108897	1.798733414	15.81220235	6.99E-05	0.001504523	1
ENSGALG00000003973	1.218974298	4.132824383	15.75360859	7.22E-05	0.001545958	1
ENSGALG00000001725	0.713532368	7.880526515	15.73376113	7.29E-05	0.001559304	1
ENSGALG00000011449	1.547675856	1.691671438	15.69259442	7.45E-05	0.001584609	1
ENSGALG00000001656	0.396379638	9.469770141	15.63749012	7.67E-05	0.001622293	1
ENSGALG00000024101	1.1547043	2.16792807	15.63244909	7.69E-05	0.001623582	1
ENSGALG00000015652	0.54681621	4.29840947	15.6169412	7.76E-05	0.001633898	1
ENSGALG00000005692	1.539820262	2.891630397	15.59517467	7.85E-05	0.001649737	1
ENSGALG00000009341	1.110188959	5.518062341	15.49721175	8.26E-05	0.001731029	1
ENSGALG00000007960	0.605154489	5.324723334	15.43472009	8.54E-05	0.001772775	1
ENSGALG00000002787	0.397446939	6.724357044	15.42908196	8.57E-05	0.001774809	1
ENSGALG00000008359	0.875915331	5.651488837	15.41551766	8.63E-05	0.00178432	1
ENSGALG00000028773	0.977458981	7.734292117	15.38203847	8.78E-05	0.001812257	1
ENSGALG00000027568	1.778879205	0.896031146	15.35410196	8.91E-05	0.001833196	1
ENSGALG00000002203	2.07595255	0.438227611	15.34306981	8.96E-05	0.001840579	1
ENSGALG00000022531	1.315829627	1.33383917	15.32818637	9.04E-05	0.001851769	1
ENSGALG00000016038	0.400686798	7.756676086	15.2700355	9.32E-05	0.001899319	1
ENSGALG00000019873	0.769346755	3.749696463	15.23988987	9.47E-05	0.001919483	1
ENSGALG00000015529	0.612020835	5.334828453	15.23576031	9.49E-05	0.001920237	1
ENSGALG00000027788	0.742986983	5.504994015	15.22783618	9.53E-05	0.001924861	1
ENSGALG00000028191	0.465280426	5.338300731	15.21701228	9.58E-05	0.001929023	1
ENSGALG00000004777	1.143427586	2.587164246	15.18606314	9.74E-05	0.001947016	1
ENSGALG00000004167	1.240773199	7.158462382	15.13239524	0.000100229	0.001993533	1
ENSGALG00000000168	2.343349687	0.889511836	15.1221587	0.000100773	0.00199554	1
ENSGALG00000011181	0.817874446	4.943740543	15.04835792	0.000104791	0.002057921	1
ENSGALG00000016751	0.802040884	8.846147831	15.0411457	0.000105193	0.002058639	1
ENSGALG00000011778	0.614161795	5.807748138	15.02094255	0.000106325	0.002070032	1
ENSGALG00000014907	0.858450995	3.66791391	14.98929147	0.000108123	0.002094211	1
ENSGALG00000006456	1.289179904	2.3153185	14.93632786	0.000111201	0.002146464	1
ENSGALG00000017154	1.124364708	3.546707502	14.93103515	0.000111513	0.00214882	1
ENSGALG00000023546	0.513889722	6.538346721	14.91890206	0.000112233	0.002152984	1
ENSGALG00000019322	1.012617616	4.060877336	14.88506633	0.000114264	0.00217217	1
ENSGALG00000012450	0.779858223	4.287293512	14.86817653	0.000115292	0.002188023	1
ENSGALG00000002943	0.548016133	8.912630999	14.81713872	0.000118454	0.002238866	1
ENSGALG00000009092	0.937192513	4.20576959	14.81684444	0.000118473	0.002238866	1
ENSGALG00000006526	1.06975835	4.181102083	14.77472656	0.000121148	0.002277011	1
ENSGALG00000016617	0.539333836	6.658294109	14.71499382	0.000125048	0.002326262	1
ENSGALG00000001143	0.668666038	8.332159678	14.69352052	0.00012648	0.00234134	1
ENSGALG00000009787	1.089209985	2.360688166	14.6528131	0.000129242	0.002380744	1
ENSGALG00000010683	1.176802132	1.16675364	14.63671975	0.00013035	0.002397249	1
ENSGALG00000028573	0.933956776	2.958472643	14.54745307	0.000136673	0.002485209	1
ENSGALG00000012057	1.221641264	7.476801101	14.54100114	0.000137142	0.002489725	1
ENSGALG00000007536	0.837798052	3.193689482	14.51065932	0.000139369	0.002521357	1
ENSGALG00000011017	0.654208536	4.060562369	14.50815149	0.000139554	0.002521357	1
ENSGALG00000001234	1.580166345	3.962253623	14.50184756	0.000140022	0.002525767	1
ENSGALG00000021634	0.621806427	5.932448424	14.42365723	0.000145957	0.00260783	1
ENSGALG00000025743	0.80100602	4.570568813	14.41588533	0.000146561	0.002610354	1
ENSGALG00000007140	0.797657174	8.639811261	14.34221123	0.000152409	0.002697494	1
ENSGALG00000006192	3.733188038	-0.387705893	14.33880017	0.000152685	0.002698157	1
ENSGALG00000000346	0.462188793	5.895650594	14.32234797	0.000154025	0.002717587	1
ENSGALG00000010988	1.02127074	2.287989531	14.31014054	0.000155028	0.002730999	1
ENSGALG00000007053	1.116984522	4.067416903	14.2885043	0.00015682	0.002758267	1
ENSGALG00000022815	2.432304458	4.715066484	14.27767683	0.000157724	0.002765564	1
ENSGALG00000001624	0.425394827	4.696726183	14.23687853	0.000161181	0.002816881	1
ENSGALG00000013642	0.77536765	3.766036897	14.21502979	0.000163063	0.002832779	1
ENSGALG00000023821	0.927326483	4.504362807	14.1550292	0.000168346	0.00290668	1
ENSGALG00000001859	0.99025205	2.058585901	14.09350059	0.000173944	0.002985066	1
ENSGALG00000005410	1.83291357	0.25116266	14.0717955	0.000175963	0.003014625	1
ENSGALG00000016441	1.347665608	2.528426545	14.06783216	0.000176334	0.003014625	1
ENSGALG00000005259	2.120489979	2.095461997	14.00546808	0.00018228	0.003090545	1
ENSGALG00000005573	0.452681986	7.383239503	14.00064433	0.000182748	0.003093839	1
ENSGALG00000001370	1.600231945	3.327075898	13.98506954	0.000184268	0.003114903	1
ENSGALG00000016211	0.906944787	4.092136721	13.97209027	0.000185545	0.003131793	1
ENSGALG00000016459	1.239526218	2.989371652	13.94406455	0.000188331	0.003169356	1
ENSGALG00000007224	0.392848053	6.675796646	13.93158784	0.000189586	0.003180189	1
ENSGALG00000016308	0.514561474	6.894029725	13.92926415	0.00018982	0.003180189	1
ENSGALG00000016761	2.401523251	2.838586593	13.91834465	0.000190926	0.003193979	1
ENSGALG00000005056	0.9514323	4.04496253	13.90099555	0.000192696	0.003214073	1
ENSGALG00000016556	2.639951561	4.177217086	13.88757847	0.000194077	0.003227565	1
ENSGALG00000010338	1.571727626	4.528521708	13.87633572	0.000195241	0.003241341	1
ENSGALG00000011883	1.208503298	9.263754823	13.87131838	0.000195763	0.003241341	1
ENSGALG00000010885	0.878580255	7.744532988	13.83424582	0.000199664	0.003291391	1
ENSGALG00000021128	0.994996346	5.860341412	13.82326373	0.000200834	0.003305858	1
ENSGALG00000006465	0.502534497	4.854911482	13.79610503	0.000203758	0.003344241	1
ENSGALG00000013683	0.509461584	7.423807415	13.79151989	0.000204256	0.003345861	1
ENSGALG00000001535	1.372075342	8.040055625	13.78792703	0.000204647	0.003345861	1
ENSGALG00000026592	1.748767729	8.842012276	13.78702092	0.000204746	0.003345861	1
ENSGALG00000010061	0.800500002	7.062276907	13.76883389	0.000206738	0.003373528	1
ENSGALG00000000713	0.876806849	6.867270985	13.74582065	0.000209286	0.003405269	1
ENSGALG00000015056	1.14466134	5.698378417	13.74289462	0.000209612	0.003405671	1
ENSGALG00000009639	2.375400578	4.990137411	13.72507182	0.000211611	0.003433201	1
ENSGALG00000002466	1.15384789	3.394468953	13.70766852	0.000213581	0.00346019	1
ENSGALG00000011686	0.985916887	4.79250728	13.68743495	0.000215894	0.003487663	1
ENSGALG00000001630	0.478771065	5.664747185	13.67711373	0.000217084	0.003501875	1
ENSGALG00000026910	0.684118165	6.230306929	13.66717468	0.000218236	0.003515437	1
ENSGALG00000027154	1.54259885	1.132083134	13.63124382	0.000222452	0.003568087	1
ENSGALG00000004400	0.516269765	6.933743878	13.62445024	0.000223259	0.003571653	1
ENSGALG00000022751	0.822379393	4.211796279	13.55535274	0.00023163	0.003678713	1
ENSGALG00000005616	2.215740612	0.107498553	13.5465123	0.000232723	0.00369089	1
ENSGALG00000013091	1.484413276	3.343021586	13.53225212	0.000234498	0.003703436	1
ENSGALG00000003120	0.686847507	7.399877114	13.51310619	0.000236903	0.003730976	1
ENSGALG00000001258	0.529053527	7.841750978	13.50520229	0.000237903	0.003732041	1
ENSGALG00000005754	2.786854222	0.665713627	13.50473538	0.000237962	0.003732041	1
ENSGALG00000013773	0.559347535	5.665187398	13.48955187	0.000239895	0.003751939	1
ENSGALG00000002827	0.358065046	6.386316372	13.47159042	0.000242203	0.003782788	1
ENSGALG00000016142	2.458834389	5.844300393	13.46104669	0.000243568	0.003791938	1
ENSGALG00000006234	0.710212991	5.059854349	13.45928829	0.000243796	0.003791938	1
ENSGALG00000006716	1.555314235	2.555574423	13.42089871	0.000248836	0.003865009	1
ENSGALG00000008523	0.398222126	6.014985854	13.38272882	0.000253952	0.003928254	1
ENSGALG00000007753	0.5478459	6.62459145	13.37561344	0.000254917	0.003937791	1
ENSGALG00000003651	0.579868195	5.97983481	13.36165711	0.000256821	0.003947457	1
ENSGALG00000011662	0.445599482	7.013406242	13.35258573	0.000258067	0.003952678	1
ENSGALG00000006930	1.76906481	2.313620688	13.35066323	0.000258331	0.003952678	1
ENSGALG00000002140	0.406822786	7.76455909	13.3296998	0.000261235	0.003991704	1
ENSGALG00000003999	1.038366199	3.766932054	13.31573217	0.000263189	0.004011498	1
ENSGALG00000003604	1.036309681	2.441833932	13.31535681	0.000263241	0.004011498	1
ENSGALG00000005161	0.489764985	6.215357958	13.276627	0.000268736	0.004084202	1
ENSGALG00000003540	0.684014783	4.208987558	13.20933765	0.000278558	0.004199566	1
ENSGALG00000012023	0.810009476	6.378532844	13.2000529	0.000279941	0.004214795	1
ENSGALG00000011068	1.270839804	2.167342937	13.18875129	0.000281634	0.004234643	1
ENSGALG00000006648	0.865352874	7.152249727	13.1551255	0.000286734	0.004305583	1
ENSGALG00000027109	2.112956404	0.837699004	13.15256331	0.000287126	0.004305749	1
ENSGALG00000000464	0.569971273	4.8588578	13.14001107	0.000289056	0.004328942	1
ENSGALG00000022871	1.055726153	2.662729002	13.1106658	0.000293619	0.004383926	1
ENSGALG00000009222	0.712961517	6.700022832	13.10792943	0.000294049	0.004383926	1
ENSGALG00000008520	0.494602249	7.853947974	13.10288368	0.000294842	0.004383926	1
ENSGALG00000011524	1.70027948	2.36054365	13.10151537	0.000295057	0.004383926	1
ENSGALG00000011070	0.428756175	5.383911197	13.08935602	0.000296978	0.004406676	1
ENSGALG00000005085	1.509476334	2.61620931	13.02496472	0.000307366	0.004548854	1
ENSGALG00000007603	0.486627916	5.945923284	13.01113278	0.000309645	0.004570597	1
ENSGALG00000016278	0.563117971	4.417307447	12.97293407	0.000316026	0.004655735	1
ENSGALG00000010218	1.50567164	0.890692689	12.92812548	0.000323682	0.004734475	1
ENSGALG00000003817	0.802997066	3.283922786	12.89776851	0.000328974	0.004799452	1
ENSGALG00000001636	0.494398729	6.872401458	12.87047635	0.000333807	0.004838696	1
ENSGALG00000011442	0.633558598	6.298405851	12.8554325	0.000336501	0.004859039	1
ENSGALG00000002486	0.406840009	5.179073398	12.83235981	0.000340676	0.00491175	1
ENSGALG00000016839	1.29515333	1.299651857	12.81521759	0.000343811	0.004937859	1
ENSGALG00000015438	1.128255924	4.265316132	12.79153813	0.000348191	0.004986107	1
ENSGALG00000016507	1.525326298	1.013557638	12.73079599	0.000359683	0.005115296	1
ENSGALG00000012101	0.481229396	6.079344511	12.71831631	0.000362092	0.005143067	1
ENSGALG00000006118	0.440027498	5.988648314	12.71272658	0.000363176	0.005151982	1
ENSGALG00000022892	1.639044903	1.200174503	12.68953694	0.000367707	0.005209725	1
ENSGALG00000001009	1.597727409	1.498854025	12.66831232	0.000371905	0.005262597	1
ENSGALG00000015070	0.472546406	5.037104654	12.65697294	0.000374168	0.005281375	1
ENSGALG00000022696	1.956143294	2.279852738	12.61120058	0.000383442	0.005398789	1
ENSGALG00000011469	1.552264052	2.644327339	12.60815087	0.000384068	0.00540087	1
ENSGALG00000011206	1.094561903	4.749237206	12.58510534	0.000388833	0.005447523	1
ENSGALG00000007078	1.427564616	5.246481519	12.52700948	0.000401111	0.005591788	1
ENSGALG00000009493	0.463916316	6.341691602	12.47345744	0.000412775	0.005712083	1
ENSGALG00000009718	0.623871834	5.170622891	12.446902	0.000418686	0.005765609	1
ENSGALG00000025926	1.264200696	7.163207931	12.44156447	0.000419884	0.00576804	1
ENSGALG00000003628	0.575945638	6.130261055	12.41992078	0.000424778	0.005828185	1
ENSGALG00000006126	1.278779491	6.904528014	12.40541753	0.00042809	0.005859386	1
ENSGALG00000004460	0.424218796	5.60783305	12.35147528	0.000440638	0.006000178	1
ENSGALG00000007431	0.993550172	3.725830157	12.34713782	0.000441663	0.006001516	1
ENSGALG00000002182	1.156585636	2.316091486	12.3136191	0.000449665	0.006073708	1
ENSGALG00000019617	0.626958296	3.901813393	12.30489167	0.000451773	0.006094884	1
ENSGALG00000008811	0.992967631	5.100364367	12.28970941	0.000455463	0.006137332	1
ENSGALG00000022693	1.993908962	0.902005104	12.21856817	0.000473162	0.006345545	1
ENSGALG00000026940	0.558979466	5.932087929	12.2048788	0.000476647	0.006362054	1
ENSGALG00000006824	0.39570918	6.309849105	12.16394281	0.000487223	0.006472611	1
ENSGALG00000012545	0.545213587	6.966367371	12.15165963	0.000490442	0.006500281	1
ENSGALG00000018977	1.872828525	1.841259241	12.15160316	0.000490457	0.006500281	1
ENSGALG00000009062	0.606617947	6.181316859	12.12794099	0.000496719	0.006554284	1
ENSGALG00000010182	0.510328498	5.876865936	12.1114876	0.000501121	0.006595178	1
ENSGALG00000008138	0.423995312	7.000222616	12.08436975	0.000508463	0.006653027	1
ENSGALG00000002783	1.072857682	6.441058497	12.07857221	0.000510046	0.006658317	1
ENSGALG00000006363	0.372826295	6.890329055	12.06372385	0.000514125	0.006703809	1
ENSGALG00000013925	1.14000269	4.599332714	12.02660723	0.000524465	0.00681132	1
ENSGALG00000015605	1.018323542	4.006905043	12.01176249	0.000528658	0.006853744	1
ENSGALG00000001956	1.001601144	3.381516225	11.99897745	0.000532297	0.006875108	1
ENSGALG00000003731	0.380410792	5.956635031	11.99742285	0.000532742	0.006875108	1
ENSGALG00000001644	0.460432773	6.823939683	11.99213141	0.000534257	0.006886786	1
ENSGALG00000001677	0.765168408	3.900713674	11.98306158	0.000536863	0.006909492	1
ENSGALG00000015404	0.785899205	3.653781577	11.98174768	0.000537242	0.006909492	1
ENSGALG00000012866	0.399379175	6.763141153	11.97586051	0.000538942	0.00692347	1
ENSGALG00000014284	0.549228611	5.868738089	11.96542045	0.00054197	0.006954458	1
ENSGALG00000004804	1.912421298	2.613280969	11.94748321	0.000547212	0.007013761	1
ENSGALG00000004376	1.424906055	2.639370107	11.93227127	0.000551699	0.007063245	1
ENSGALG00000001544	0.647601017	4.357294569	11.92331015	0.000554359	0.007089265	1
ENSGALG00000023833	1.774714114	1.429637957	11.8997519	0.000561414	0.007160485	1
ENSGALG00000006138	1.244604613	6.408201135	11.83873147	0.000580113	0.007368548	1
ENSGALG00000015765	0.593465287	6.628319399	11.83375597	0.000581665	0.007379962	1
ENSGALG00000024034	0.451143337	6.817086524	11.81974286	0.00058606	0.007427367	1
ENSGALG00000000699	0.35870924	6.414032796	11.80675342	0.000590163	0.007470981	1
ENSGALG00000013532	0.551483797	8.552617086	11.78028055	0.000598615	0.007564152	1
ENSGALG00000017357	0.438715148	6.371594969	11.77013343	0.000601887	0.007589858	1
ENSGALG00000001425	0.521115732	4.434021612	11.76903592	0.000602242	0.007589858	1
ENSGALG00000011613	1.097868058	1.46984276	11.73648144	0.000612868	0.007706574	1
ENSGALG00000028759	1.354602783	1.113612426	11.72064612	0.000618105	0.007757849	1
ENSGALG00000009402	0.819348809	4.122241283	11.71773173	0.000619074	0.00775869	1
ENSGALG00000008582	1.010832832	5.736494586	11.70871571	0.00062208	0.007787729	1
ENSGALG00000013057	1.288209454	6.673380163	11.7059563	0.000623004	0.007790649	1
ENSGALG00000015852	4.249840169	1.244396997	11.69268317	0.000627463	0.007828216	1
ENSGALG00000015459	0.536558029	5.088671669	11.69083385	0.000628087	0.007828216	1
ENSGALG00000004581	0.412626547	7.506211492	11.6850727	0.000630035	0.007835196	1
ENSGALG00000002728	1.789486372	2.051925329	11.68215361	0.000631024	0.007838865	1
ENSGALG00000003059	0.944207232	3.686853744	11.65291422	0.00064102	0.007936844	1
ENSGALG00000008257	0.798272478	7.249278895	11.64805025	0.000642699	0.007948908	1
ENSGALG00000007641	0.443494843	5.891998781	11.64233367	0.000644677	0.00796465	1
ENSGALG00000011390	0.784717494	5.647618008	11.6282825	0.000649565	0.00800752	1
ENSGALG00000009355	1.44119647	1.071847713	11.6191591	0.000652759	0.008038119	1
ENSGALG00000010714	0.350284748	5.665140871	11.59638773	0.0006608	0.008119433	1
ENSGALG00000010020	0.399044075	6.274656498	11.55556102	0.000675469	0.008272667	1
ENSGALG00000016063	0.570565594	4.815846237	11.54441154	0.000679532	0.008304411	1
ENSGALG00000019696	2.420373331	2.589929456	11.51372719	0.000690841	0.008420831	1
ENSGALG00000012533	0.55496853	11.32446571	11.50542245	0.000693935	0.008431453	1
ENSGALG00000000401	0.78657428	3.78653632	11.50503526	0.000694079	0.008431453	1
ENSGALG00000011663	1.134240913	5.057165535	11.50415558	0.000694408	0.008431453	1
ENSGALG00000008302	0.641825724	7.431072483	11.47340525	0.000705992	0.008553715	1
ENSGALG00000015681	0.971526919	6.105960839	11.46652037	0.000708612	0.00857626	1
ENSGALG00000004256	1.15584414	4.508944722	11.46434602	0.000709442	0.008577107	1
ENSGALG00000020003	0.426681824	6.126451017	11.45465739	0.00071315	0.008612721	1
ENSGALG00000004918	0.618855897	4.649525844	11.43093401	0.000722314	0.008687735	1
ENSGALG00000003578	1.535341337	7.427069614	11.41261364	0.000729471	0.008762969	1
ENSGALG00000011856	1.359664775	2.068144963	11.40610192	0.000732033	0.008784392	1
ENSGALG00000017001	0.899528851	5.88793225	11.40236004	0.000733509	0.008792759	1
ENSGALG00000007870	0.776624922	6.751101324	11.36056601	0.0007502	0.008973786	1
ENSGALG00000014863	0.765952678	4.049549989	11.33568018	0.00076032	0.009046924	1
ENSGALG00000027175	2.421585482	0.601930964	11.31604866	0.000768401	0.009123847	1
ENSGALG00000015352	1.055909123	5.534129035	11.30390967	0.000773441	0.009154812	1
ENSGALG00000028561	0.552393975	7.046931767	11.28429252	0.000781656	0.0092327	1
ENSGALG00000015564	1.080002128	4.821969705	11.27117752	0.000787198	0.00928844	1
ENSGALG00000016687	0.859770202	7.147089615	11.25775395	0.000792911	0.009346086	1
ENSGALG00000024159	0.396071447	6.515355415	11.25285	0.000795009	0.009361039	1
ENSGALG00000004033	0.992098733	4.003121592	11.244823	0.000798454	0.009382043	1
ENSGALG00000009598	0.349075127	7.913156576	11.23167387	0.000804131	0.009438925	1
ENSGALG00000005676	1.102090796	6.594446813	11.217519	0.000810287	0.009501315	1
ENSGALG00000021525	0.991247934	3.968914219	11.21534661	0.000811237	0.009502576	1
ENSGALG00000026648	0.744423582	3.845122764	11.19857459	0.000818602	0.009578915	1
ENSGALG00000005420	0.459172373	5.050377737	11.19417756	0.000820544	0.009591701	1
ENSGALG00000007940	2.076914998	0.855934689	11.16308221	0.000834412	0.009743721	1
ENSGALG00000001106	0.636708674	3.074753137	11.14531738	0.000842441	0.009812364	1
ENSGALG00000008472	0.347770688	8.210066282	11.128771	0.000849989	0.009874563	1
ENSGALG00000014791	0.342302204	6.23176474	11.11995297	0.00085404	0.009911423	1
ENSGALG00000017159	0.698843353	6.30338356	11.11633437	0.000855707	0.009915203	1
ENSGALG00000011699	0.880005257	4.097635285	11.11543728	0.000856121	0.009915203	1
ENSGALG00000000436	1.139465855	2.56352757	11.09271811	0.000866674	0.010027129	1
ENSGALG00000000402	1.041414327	3.162083314	11.08734783	0.000869187	0.010045916	1
ENSGALG00000010926	1.809456808	1.336943055	11.06189559	0.0008812	0.010173621	1
ENSGALG00000000912	0.584603046	5.061574878	11.06013293	0.000882038	0.010173621	1
ENSGALG00000007762	0.432786498	6.967015594	11.05294864	0.000885463	0.010202698	1
ENSGALG00000003590	1.868723354	2.48426894	11.04632685	0.000888631	0.01021835	1
ENSGALG00000004149	0.959006556	1.623781975	11.03574959	0.000893715	0.010255928	1
ENSGALG00000003136	1.400648569	4.273201802	11.01938612	0.000901639	0.010299645	1
ENSGALG00000013710	0.39634348	7.738258484	11.01707448	0.000902764	0.010299645	1
ENSGALG00000018557	1.098278821	4.945071666	10.99342445	0.000914357	0.010418688	1
ENSGALG00000007396	0.387433447	7.280012807	10.96054217	0.000930726	0.010573195	1
ENSGALG00000001596	0.575139057	6.507124829	10.95286624	0.000934589	0.010606415	1
ENSGALG00000013880	0.641417074	4.769797841	10.90219973	0.000960501	0.010878616	1
ENSGALG00000006598	1.030173517	3.212355477	10.855602	0.000984973	0.011111208	1
ENSGALG00000010109	0.350331997	5.779721466	10.84623187	0.00098997	0.011145305	1
ENSGALG00000020899	0.718991883	5.864888702	10.83127557	0.000997999	0.011224502	1
ENSGALG00000017362	0.691883432	7.300597344	10.82578876	0.00100096	0.011246612	1
ENSGALG00000026559	1.418125562	3.179461108	10.82077647	0.001003674	0.011262244	1
ENSGALG00000015768	0.599716636	3.898074628	10.81953626	0.001004346	0.011262244	1
ENSGALG00000011621	0.810307717	7.085805557	10.81654915	0.001005968	0.011269239	1
ENSGALG00000026449	0.834436426	3.754377701	10.79314863	0.001018765	0.011401277	1
ENSGALG00000001149	0.673745539	4.991282978	10.78669024	0.001022325	0.011429797	1
ENSGALG00000009865	0.752959489	5.04344679	10.77083818	0.001031118	0.011505321	1
ENSGALG00000011898	0.565854006	4.919303171	10.75242691	0.001041427	0.011597425	1
ENSGALG00000011330	0.595136594	9.657568419	10.72107504	0.001059221	0.011783966	1
ENSGALG00000016462	0.721029153	2.61103139	10.67328139	0.001086941	0.012068575	1
ENSGALG00000000585	2.210397897	1.153052884	10.66688033	0.001090709	0.012086642	1
ENSGALG00000008621	1.012410742	6.985205681	10.65869327	0.001095548	0.012116478	1
ENSGALG00000001971	0.472084074	5.854204557	10.63483106	0.001109774	0.012249824	1
ENSGALG00000013506	0.328385786	6.217211249	10.61909076	0.001119261	0.012317169	1
ENSGALG00000006728	1.487856545	0.432770608	10.61747606	0.001120238	0.012317169	1
ENSGALG00000011990	0.98159845	4.002965124	10.61435872	0.001122129	0.01232595	1
ENSGALG00000013594	0.57775791	4.938512629	10.59402284	0.001134538	0.012438066	1
ENSGALG00000009374	1.265638424	1.056279584	10.56691266	0.001151298	0.012585152	1
ENSGALG00000002964	0.386055011	5.658608473	10.56091512	0.00115504	0.012601654	1
ENSGALG00000000988	0.312309853	7.361823934	10.54454479	0.001165315	0.012694157	1
ENSGALG00000001331	0.562151533	5.400743244	10.54084378	0.001167651	0.012702423	1
ENSGALG00000019003	0.845237564	3.232119188	10.53778514	0.001169585	0.012711216	1
ENSGALG00000015433	1.38488409	7.58227726	10.52257371	0.001179251	0.012791649	1
ENSGALG00000026250	0.496776708	5.139216059	10.50607679	0.001189826	0.012863883	1
ENSGALG00000009778	0.464737172	8.866038045	10.50508099	0.001190467	0.012863883	1
ENSGALG00000016136	0.592705921	4.427517953	10.49747246	0.00119538	0.012903438	1
ENSGALG00000007337	1.279321696	3.904345063	10.48919985	0.001200744	0.01292545	1
ENSGALG00000005535	0.348466618	7.271102316	10.48113735	0.001205995	0.012969614	1
ENSGALG00000006594	0.370080291	5.505190649	10.46990634	0.001213349	0.013036283	1
ENSGALG00000006343	1.170376431	7.491635721	10.46129528	0.001219018	0.013059913	1
ENSGALG00000012484	0.634939733	6.940744231	10.4306505	0.001239411	0.013263093	1
ENSGALG00000026297	1.591381761	0.070009716	10.42927871	0.001240332	0.013263093	1
ENSGALG00000004781	0.839072424	2.951436205	10.39984525	0.001260259	0.013450701	1
ENSGALG00000009346	0.639691026	4.701289716	10.37761612	0.001275523	0.013587928	1
ENSGALG00000016245	0.44211493	6.085763024	10.35972571	0.001287943	0.013691534	1
ENSGALG00000014783	0.69392661	5.105607751	10.32362938	0.001313378	0.013912439	1
ENSGALG00000004272	0.556511513	3.714947362	10.30096828	0.001329604	0.014028735	1
ENSGALG00000005558	0.396065071	6.095405499	10.29963104	0.001330568	0.014028735	1
ENSGALG00000008918	2.017280329	1.115583043	10.27833232	0.001346016	0.014138797	1
ENSGALG00000005914	0.414369847	7.334621111	10.26496663	0.001355802	0.014196051	1
ENSGALG00000001688	0.463951217	7.594910585	10.26402406	0.001356495	0.014196051	1
ENSGALG00000012511	1.771984139	1.18811098	10.24768924	0.001368559	0.014309047	1
ENSGALG00000004859	1.107746385	7.997896095	10.23820689	0.001375612	0.014356207	1
ENSGALG00000012365	0.432944734	7.408367156	10.23174496	0.00138044	0.014383813	1
ENSGALG00000002531	0.355800489	8.551795799	10.23125701	0.001380805	0.014383813	1
ENSGALG00000007093	0.395064265	8.296258307	10.22868385	0.001382733	0.014390618	1
ENSGALG00000007996	0.881448021	7.948496717	10.22468239	0.001385736	0.014408592	1
ENSGALG00000013951	0.708432166	3.669757907	10.20335004	0.001401858	0.014536066	1
ENSGALG00000017510	1.80477242	0.502464038	10.19549956	0.001407838	0.014571685	1
ENSGALG00000015115	0.991841351	2.598036009	10.1948005	0.001408372	0.014571685	1
ENSGALG00000015192	1.158790268	4.548909185	10.19207591	0.001410454	0.014571685	1
ENSGALG00000010901	1.365658049	2.612964569	10.18936414	0.00141253	0.01457979	1
ENSGALG00000023122	0.617627697	4.491606659	10.17948439	0.001420119	0.014634189	1
ENSGALG00000006439	0.453714329	7.709428039	10.16761059	0.001429294	0.014707674	1
ENSGALG00000010164	0.482613423	8.062632787	10.15656525	0.001437883	0.01477395	1
ENSGALG00000004009	0.912161848	3.226370021	10.14661632	0.001445664	0.014840393	1
ENSGALG00000016592	0.964488843	2.194582969	10.11113963	0.001473758	0.015101339	1
ENSGALG00000019063	2.344008527	0.211525829	10.08871914	0.001491798	0.015217145	1
ENSGALG00000027534	1.387559572	4.745966113	10.07170783	0.001505634	0.015289227	1
ENSGALG00000014645	0.891227376	5.446779548	10.05757854	0.001517225	0.015367674	1
ENSGALG00000004394	1.395690575	0.653515937	10.05550356	0.001518935	0.015369008	1
ENSGALG00000012342	1.337024217	6.833375399	10.03177986	0.001538623	0.015526479	1
ENSGALG00000028301	0.58036719	5.222908402	10.02295417	0.001546013	0.015587124	1
ENSGALG00000006445	0.460452684	5.171954269	10.01363312	0.001553857	0.015642751	1
ENSGALG00000002699	0.487350759	6.425005614	9.97897937	0.001583374	0.015906995	1
ENSGALG00000001189	0.630027772	5.431255832	9.965094132	0.00159536	0.015998941	1
ENSGALG00000004845	0.918494859	4.26750551	9.938626467	0.001618463	0.016201844	1
ENSGALG00000014977	0.332570173	6.057728675	9.917681713	0.001636984	0.016333784	1
ENSGALG00000006988	1.185186956	8.657911011	9.906963089	0.001646546	0.016395765	1
ENSGALG00000013651	0.991799469	2.889067734	9.885469852	0.00166589	0.016544616	1
ENSGALG00000002375	0.724695267	7.305705032	9.860966547	0.001688224	0.016707646	1
ENSGALG00000001183	0.635703214	6.676119863	9.857515568	0.001691394	0.016724358	1
ENSGALG00000014004	0.585514401	7.328158855	9.836211612	0.001711095	0.016889588	1
ENSGALG00000004045	0.706652281	5.074307841	9.833445154	0.001713671	0.016898495	1
ENSGALG00000000959	0.349077196	5.838947326	9.832028952	0.001714991	0.016898495	1
ENSGALG00000010226	0.640873131	4.345372098	9.83028097	0.001716621	0.016899814	1
ENSGALG00000010905	0.42557297	6.864879032	9.805332858	0.001740065	0.017100799	1
ENSGALG00000026557	1.541853762	0.599915766	9.775700879	0.001768333	0.017348407	1
ENSGALG00000011301	0.404281186	4.949992102	9.75959876	0.001783888	0.017470657	1
ENSGALG00000005774	1.215531172	1.935361393	9.730694693	0.00181216	0.017697745	1
ENSGALG00000017248	0.659270374	4.509801155	9.729493065	0.001813345	0.017697745	1
ENSGALG00000003891	0.498040557	6.254039875	9.721087705	0.001821657	0.017748186	1
ENSGALG00000003670	0.895781361	6.539969789	9.703676963	0.001838997	0.017871305	1
ENSGALG00000016224	0.654102913	6.881991892	9.692935663	0.001849778	0.017960181	1
ENSGALG00000003389	0.66815467	9.942234175	9.680408768	0.001862432	0.018067509	1
ENSGALG00000009168	0.780984339	5.802645314	9.659103648	0.001884155	0.018231261	1
ENSGALG00000016589	0.596866283	4.981781704	9.655742842	0.001887605	0.018249008	1
ENSGALG00000003144	1.033324087	5.78259195	9.648713838	0.001894842	0.018303299	1
ENSGALG00000013436	0.621870797	4.543571631	9.640893984	0.001902926	0.018351544	1
ENSGALG00000008114	0.756914618	3.554780545	9.631061138	0.00191314	0.018401347	1
ENSGALG00000027777	0.403284068	6.896450672	9.62742415	0.001916933	0.018422131	1
ENSGALG00000003577	0.644484326	4.821676741	9.604161022	0.00194137	0.01864111	1
ENSGALG00000004613	0.804511063	8.565045821	9.568356161	0.0019796	0.018943762	1
ENSGALG00000009838	0.484548626	6.476848164	9.551547619	0.001997809	0.019101829	1
ENSGALG00000006751	1.504263861	2.6822716	9.529093849	0.002022399	0.019304256	1
ENSGALG00000009689	0.556783351	4.298801382	9.511926268	0.002041408	0.019469235	1
ENSGALG00000010158	0.859163929	4.56311126	9.504202685	0.002050018	0.019534857	1
ENSGALG00000009746	0.446303395	4.771646487	9.491643302	0.002064099	0.019619362	1
ENSGALG00000003818	0.47421516	8.740311313	9.489925689	0.002066032	0.019621221	1
ENSGALG00000004943	0.664404023	3.301305933	9.479198955	0.002078147	0.019703136	1
ENSGALG00000000584	0.874731431	4.374772489	9.476555778	0.002081143	0.019714991	1
ENSGALG00000004168	0.413158089	6.545844579	9.465673338	0.002093526	0.019815669	1
ENSGALG00000007958	0.43905487	5.057640493	9.462991926	0.002096588	0.019826749	1
ENSGALG00000007045	0.913383329	4.647402701	9.460080658	0.002099918	0.019826749	1
ENSGALG00000024090	0.467819505	5.828250977	9.452662112	0.002108429	0.019873436	1
ENSGALG00000006194	0.664504712	3.520020531	9.449433524	0.002112143	0.019891844	1
ENSGALG00000010892	0.493783693	7.229201432	9.442140868	0.002120558	0.019954452	1
ENSGALG00000026864	0.794966387	3.929936743	9.428725836	0.002136127	0.020067505	1
ENSGALG00000016369	0.601708327	7.123410641	9.427022959	0.002138111	0.020069451	1
ENSGALG00000000669	0.513634061	5.274592946	9.411085345	0.002156775	0.020207287	1
ENSGALG00000014510	0.344808778	6.710140106	9.409905081	0.002158164	0.020207287	1
ENSGALG00000016639	0.631927022	6.558457568	9.392067324	0.002179263	0.020357088	1
ENSGALG00000009153	0.355609671	8.226361103	9.39180814	0.002179571	0.020357088	1
ENSGALG00000002942	0.475159414	7.545009974	9.388533061	0.002183468	0.020376633	1
ENSGALG00000017034	0.636958785	5.373495682	9.381362736	0.002192025	0.020405895	1
ENSGALG00000008855	0.468480278	6.264683778	9.377734158	0.002196369	0.020420717	1
ENSGALG00000004888	0.526787173	5.648033335	9.375611318	0.002198914	0.020420717	1
ENSGALG00000008473	0.886390602	7.700812897	9.362466619	0.002214739	0.020532703	1
ENSGALG00000009739	1.117301395	4.970311698	9.359515562	0.002218308	0.020548918	1
ENSGALG00000029127	1.60530651	0.635830171	9.357501913	0.002220746	0.020554644	1
ENSGALG00000013481	0.564310269	6.09234847	9.342014633	0.002239592	0.020678227	1
ENSGALG00000002695	0.493189809	6.891370567	9.335124403	0.002248028	0.02071129	1
ENSGALG00000006149	0.688290447	5.110626482	9.326621601	0.002258484	0.020754916	1
ENSGALG00000015133	1.301052101	1.450067197	9.318624102	0.002268363	0.020801399	1
ENSGALG00000014514	0.476152818	4.296688241	9.301261427	0.002289961	0.020971811	1
ENSGALG00000003010	0.329123707	6.045918067	9.292795148	0.002300569	0.021034835	1
ENSGALG00000005849	0.705343105	6.575420426	9.287942487	0.002306671	0.021073567	1
ENSGALG00000004994	1.039169439	3.788372654	9.260756379	0.002341163	0.021336896	1
ENSGALG00000002745	0.385426937	8.207971014	9.229702994	0.002381203	0.021649389	1
ENSGALG00000013137	0.627196177	3.352930077	9.222330851	0.00239081	0.021713902	1
ENSGALG00000007924	0.537002495	8.389042045	9.221309162	0.002392144	0.021713902	1
ENSGALG00000023834	2.64375443	1.77539034	9.210503332	0.002406305	0.021791106	1
ENSGALG00000015733	0.59887901	7.288043712	9.210401616	0.002406439	0.021791106	1
ENSGALG00000014840	2.171951465	0.016962241	9.200299158	0.002419756	0.021894137	1
ENSGALG00000010541	0.535997671	8.27183138	9.194266349	0.002427744	0.021931928	1
ENSGALG00000021637	0.456800831	4.749690645	9.177755694	0.002449742	0.022094641	1
ENSGALG00000026460	1.147271452	1.921828485	9.167853516	0.002463033	0.022179081	1
ENSGALG00000025988	1.058105502	2.725359943	9.163219944	0.002469277	0.022217591	1
ENSGALG00000004437	0.963673503	2.313913094	9.149365834	0.002488043	0.022357183	1
ENSGALG00000008289	0.294730791	6.34351846	9.131306977	0.002512722	0.022554572	1
ENSGALG00000016622	2.176323164	2.924505607	9.123384918	0.002523626	0.022600718	1
ENSGALG00000028352	0.670373671	3.999673063	9.11787177	0.002531243	0.022648806	1
ENSGALG00000008381	0.726476946	4.049998046	9.115751486	0.002534178	0.022657119	1
ENSGALG00000001398	0.809209058	5.565566855	9.107487528	0.002545653	0.022741703	1
ENSGALG00000000316	0.554354993	3.530104149	9.09656687	0.002560897	0.022841747	1
ENSGALG00000002749	0.694578008	5.058546523	9.092520017	0.00256657	0.022874276	1
ENSGALG00000020438	0.404574042	4.332812576	9.086938131	0.002574415	0.022924778	1
ENSGALG00000028565	0.531784241	7.050688191	9.085601929	0.002576297	0.022924778	1
ENSGALG00000002643	0.524447235	7.803983142	9.049498094	0.002627669	0.023326764	1
ENSGALG00000016820	0.905775663	4.344641434	9.029995663	0.002655851	0.02353993	1
ENSGALG00000025745	0.536325709	6.730952524	9.016314221	0.002675804	0.023642552	1
ENSGALG00000012440	0.554056814	8.651030232	9.014086334	0.002679068	0.02365288	1
ENSGALG00000004345	0.841022271	7.135871515	8.993649326	0.002709194	0.023900174	1
ENSGALG00000008912	0.915532259	5.147028002	8.973983414	0.002738509	0.024046069	1
ENSGALG00000009424	1.230844622	1.451518323	8.96605501	0.002750418	0.024131875	1
ENSGALG00000011290	0.622399365	10.31762023	8.956163896	0.002765349	0.024206455	1
ENSGALG00000005054	0.337041274	7.576106296	8.950828697	0.002773437	0.024239671	1
ENSGALG00000005441	0.86630151	3.15873378	8.941030943	0.002788353	0.024351185	1
ENSGALG00000003018	0.583112655	4.343542148	8.938124047	0.002792794	0.02437112	1
ENSGALG00000015446	0.807575529	4.143204948	8.920982067	0.002819129	0.024544026	1
ENSGALG00000021211	0.973032182	5.336659808	8.915792431	0.002827151	0.024594908	1
ENSGALG00000012394	0.607483155	8.690983756	8.909547879	0.002836835	0.024641185	1
ENSGALG00000001753	0.70975452	4.286737331	8.903357842	0.002846467	0.024705849	1
ENSGALG00000008653	0.790736794	7.126346186	8.878856333	0.002884922	0.024907122	1
ENSGALG00000003636	1.051021433	2.135689678	8.852787851	0.002926416	0.025237694	1
ENSGALG00000002922	0.529161772	8.848171113	8.850453474	0.002930161	0.025238273	1
ENSGALG00000005052	0.846906985	3.361068085	8.815236882	0.002987254	0.02567129	1
ENSGALG00000007866	0.508671387	6.81510698	8.802214196	0.003008652	0.025810659	1
ENSGALG00000003313	0.525469162	6.306972335	8.801197325	0.003010329	0.025810659	1
ENSGALG00000015747	0.435969018	5.606925314	8.787859449	0.003032419	0.02596063	1
ENSGALG00000004471	0.304499218	5.71162902	8.784372974	0.00303822	0.025990589	1
ENSGALG00000012061	1.28394849	3.436192426	8.78016358	0.003045239	0.026030914	1
ENSGALG00000005266	0.652489201	3.891842691	8.761235126	0.003077006	0.026223058	1
ENSGALG00000017283	0.655152851	4.886096713	8.754817818	0.003087852	0.026295646	1
ENSGALG00000012187	1.266771894	7.32454292	8.750022586	0.003095982	0.026300313	1
ENSGALG00000012418	1.512887787	2.260071326	8.73619224	0.003119553	0.026465807	1
ENSGALG00000008309	0.801303781	2.3979572	8.718616481	0.00314977	0.026662069	1
ENSGALG00000012626	0.579277857	4.95178872	8.706687663	0.003170448	0.026776884	1
ENSGALG00000008856	0.551679008	6.311521351	8.705038492	0.003173317	0.026781089	1
ENSGALG00000002301	0.490053072	8.890105865	8.694519498	0.003191682	0.026890596	1
ENSGALG00000009328	0.336833513	9.23031226	8.693517842	0.003193437	0.026890596	1
ENSGALG00000009783	0.436782654	7.067612794	8.690580222	0.003198588	0.02689386	1
ENSGALG00000010331	0.904794183	3.383041948	8.68160326	0.003214381	0.026982341	1
ENSGALG00000011447	1.350980727	0.563668568	8.676409781	0.003223554	0.027013394	1
ENSGALG00000015523	1.099922519	2.774128794	8.666245825	0.003241583	0.027134141	1
ENSGALG00000014699	0.804762295	4.983062891	8.663279624	0.003246864	0.027137137	1
ENSGALG00000012734	0.687115717	3.087134473	8.657285419	0.003257562	0.027170688	1
ENSGALG00000004001	0.643092088	7.38286537	8.650197744	0.003270259	0.027247404	1
ENSGALG00000010385	0.511016501	4.284841942	8.649021902	0.00327237	0.027247404	1
ENSGALG00000020002	0.880521459	5.179264968	8.636727447	0.003294527	0.02739455	1
ENSGALG00000011894	0.604705756	5.736125946	8.635051261	0.00329756	0.02739959	1
ENSGALG00000012116	0.566610566	4.38381266	8.616514948	0.003331286	0.027618857	1
ENSGALG00000008447	0.769402935	5.348056312	8.615002901	0.003334053	0.027621513	1
ENSGALG00000023472	0.768870095	4.837712463	8.612023053	0.003339512	0.027646456	1
ENSGALG00000000498	1.186673245	1.475419937	8.600856862	0.003360049	0.027775747	1
ENSGALG00000005757	0.481829693	9.187976825	8.59878293	0.003363877	0.027777843	1
ENSGALG00000013723	1.512984889	7.101313137	8.596473092	0.003368147	0.027777843	1
ENSGALG00000006502	0.847685019	4.036024018	8.596351192	0.003368372	0.027777843	1
ENSGALG00000009861	1.159627635	1.194947651	8.595394456	0.003370142	0.027777843	1
ENSGALG00000027980	1.494923557	0.352596212	8.589612064	0.00338086	0.027825564	1
ENSGALG00000015598	1.35329326	2.15133567	8.586274248	0.003387063	0.02785631	1
ENSGALG00000014835	1.302834862	3.169112027	8.569525417	0.003418362	0.028051787	1
ENSGALG00000002312	1.140412267	2.525644905	8.568244751	0.003420768	0.028051787	1
ENSGALG00000023541	0.718901696	4.596573375	8.553503657	0.003448578	0.028238831	1
ENSGALG00000003662	0.47027228	8.376954501	8.539755027	0.003474724	0.028377573	1
ENSGALG00000007276	0.371066114	7.321003496	8.539309695	0.003475574	0.028377573	1
ENSGALG00000004170	0.389178161	6.86872834	8.528930069	0.003495451	0.028513966	1
ENSGALG00000026703	0.66569082	2.705609636	8.527219037	0.003498739	0.028513966	1
ENSGALG00000016835	0.639523492	6.300255966	8.525716996	0.003501628	0.028513966	1
ENSGALG00000007845	0.327899497	7.592522791	8.525306226	0.003502418	0.028513966	1
ENSGALG00000006385	0.703899266	4.965237592	8.488484931	0.003574013	0.028992641	1
ENSGALG00000007771	0.611478577	4.391555879	8.486961093	0.003577008	0.028996104	1
ENSGALG00000007141	0.59821308	6.816816449	8.475918566	0.003598786	0.02913082	1
ENSGALG00000010996	0.491316726	5.19620925	8.465490965	0.003619475	0.029240015	1
ENSGALG00000004597	0.992616803	3.191024882	8.463904421	0.003622634	0.029240015	1
ENSGALG00000019054	1.17896117	3.295021431	8.458050681	0.003634312	0.029292395	1
ENSGALG00000010097	0.53743875	4.165054374	8.453275656	0.003643866	0.029318619	1
ENSGALG00000027330	0.591923067	5.588827187	8.452532728	0.003645354	0.029318619	1
ENSGALG00000005567	0.482021266	4.001921717	8.448844526	0.003652754	0.029357226	1
ENSGALG00000014824	0.780868883	2.942724455	8.442883609	0.003664747	0.029411742	1
ENSGALG00000004570	0.784282388	6.837119815	8.4348399	0.003680993	0.029500193	1
ENSGALG00000004728	0.331890717	7.380283576	8.432187808	0.003686365	0.029502501	1
ENSGALG00000016029	0.576826426	6.384035681	8.421730245	0.003707628	0.029628249	1
ENSGALG00000001270	0.381777766	4.394366364	8.420522917	0.003710091	0.029628249	1
ENSGALG00000022706	0.45371876	7.15998891	8.408938084	0.003733807	0.029775528	1
ENSGALG00000003344	0.324175963	6.505545353	8.401173973	0.003749788	0.029881865	1
ENSGALG00000001041	0.439283922	4.157705826	8.39661695	0.0037592	0.029935743	1
ENSGALG00000009593	0.421012991	6.116056944	8.393318979	0.003766026	0.02996897	1
ENSGALG00000024441	1.000923822	1.587552154	8.382655326	0.003788186	0.03012408	1
ENSGALG00000010476	0.486940918	5.078502276	8.375452798	0.003803228	0.030201799	1
ENSGALG00000007039	0.977113853	5.601256117	8.366617111	0.003821764	0.030242016	1
ENSGALG00000016083	0.480892421	6.070025342	8.362166047	0.003831136	0.030294951	1
ENSGALG00000023768	0.816680584	3.398582094	8.308863678	0.003945207	0.031051305	1
ENSGALG00000016147	0.798059781	5.232510585	8.308482562	0.003946035	0.031051305	1
ENSGALG00000003348	1.008118151	4.074865436	8.300452151	0.003963521	0.031123838	1
ENSGALG00000011034	0.309109552	5.932953512	8.2942688	0.003977039	0.031186614	1
ENSGALG00000012352	0.983666756	4.671760354	8.28807241	0.003990633	0.031271495	1
ENSGALG00000010156	0.586898362	8.758129442	8.279438149	0.004009653	0.031376997	1
ENSGALG00000005027	0.272286884	6.897849238	8.266710295	0.00403786	0.031575845	1
ENSGALG00000002651	0.426249351	5.325148665	8.263629649	0.004044718	0.031607582	1
ENSGALG00000008361	0.766585916	5.340963927	8.252311892	0.004070013	0.031761292	1
ENSGALG00000004771	0.876207374	8.388832961	8.250311704	0.0040745	0.03177435	1
ENSGALG00000022964	1.846878237	0.942184077	8.241477022	0.00409438	0.031866231	1
ENSGALG00000005768	0.467419669	4.592528927	8.240591939	0.004096377	0.031866231	1
ENSGALG00000028989	0.899636613	1.256000832	8.2394541	0.004098946	0.031866231	1
ENSGALG00000005678	0.594231038	8.891343786	8.227639827	0.004125715	0.03201895	1
ENSGALG00000015645	0.365298269	6.53484736	8.221882873	0.004138824	0.032076592	1
ENSGALG00000011484	0.852249632	2.044912451	8.217612115	0.004148575	0.032130119	1
ENSGALG00000016102	1.000584756	1.405799675	8.214364792	0.004156006	0.032165607	1
ENSGALG00000008156	0.508551501	9.465413417	8.202944189	0.004182247	0.032264458	1
ENSGALG00000000258	0.381037011	7.027922083	8.202025282	0.004184366	0.032264458	1
ENSGALG00000015465	0.450645458	6.24748341	8.201350533	0.004185922	0.032264458	1
ENSGALG00000014203	0.408023391	7.427402605	8.198226648	0.004193135	0.032298012	1
ENSGALG00000011291	0.580203364	5.534459641	8.183454364	0.004227418	0.032539882	1
ENSGALG00000006037	0.376439641	7.118987974	8.177029816	0.004242417	0.032633087	1
ENSGALG00000010778	1.56341029	1.022399821	8.174223302	0.004248986	0.032661368	1
ENSGALG00000004224	0.328024214	4.93815082	8.160700445	0.004280784	0.032861052	1
ENSGALG00000010571	0.510507482	6.17219293	8.156315444	0.004291146	0.032918223	1
ENSGALG00000016312	0.395295276	6.14589943	8.142478841	0.004324013	0.033102886	1
ENSGALG00000016764	0.314011519	7.584849144	8.133255604	0.004346064	0.033249156	1
ENSGALG00000016045	0.418604511	8.239551297	8.128873074	0.004356582	0.033292345	1
ENSGALG00000013348	0.382457639	4.311081261	8.128446902	0.004357606	0.033292345	1
ENSGALG00000014155	0.297427226	7.795242326	8.122236413	0.004372559	0.033333024	1
ENSGALG00000009479	1.755873601	7.315474664	8.121332994	0.004374738	0.033333024	1
ENSGALG00000008579	0.534719718	4.445737063	8.078595334	0.004479115	0.033967876	1
ENSGALG00000003932	0.824583052	5.485513862	8.069976247	0.004500471	0.034084048	1
ENSGALG00000003910	0.490170763	8.433567179	8.067102529	0.004507614	0.034115266	1
ENSGALG00000008631	0.794235311	6.238750974	8.055838881	0.004535724	0.034305018	1
ENSGALG00000003596	0.456046349	7.547864807	8.053386154	0.004541868	0.034328499	1
ENSGALG00000006695	0.586125174	5.835026686	8.015937347	0.004636747	0.034928716	1
ENSGALG00000013502	0.337106946	5.182416292	8.013371805	0.00464332	0.034940513	1
ENSGALG00000001099	0.377965587	7.475230975	8.012911158	0.004644501	0.034940513	1
ENSGALG00000005281	0.391825592	4.58174903	8.008473129	0.004655898	0.034984415	1
ENSGALG00000023241	0.676197646	2.869926063	8.005144927	0.004664463	0.035017371	1
ENSGALG00000013149	0.930661238	3.084820161	7.99791833	0.004683116	0.035079529	1
ENSGALG00000016350	0.734537265	4.381758151	7.993990216	0.004693287	0.035097082	1
ENSGALG00000011405	0.86313421	6.256325994	7.963849064	0.004772083	0.035615569	1
ENSGALG00000008744	1.264636212	1.163299889	7.937810839	0.004841237	0.03598897	1
ENSGALG00000026525	1.175798985	3.765955243	7.936108513	0.004845793	0.035999143	1
ENSGALG00000008911	0.67886239	5.3280588	7.933709595	0.004852222	0.036023201	1
ENSGALG00000007679	0.42356794	5.984595778	7.926619068	0.004871274	0.036093452	1
ENSGALG00000004128	0.656763536	2.887023406	7.914866158	0.004903021	0.036257309	1
ENSGALG00000022808	0.376847074	7.579257884	7.893830078	0.004960371	0.036609485	1
ENSGALG00000015428	0.928876463	5.37333206	7.89000935	0.004970861	0.036662939	1
ENSGALG00000008254	0.330867476	6.885835377	7.888198575	0.00497584	0.036675708	1
ENSGALG00000007380	0.317288403	6.699782457	7.886399795	0.004980791	0.036683175	1
ENSGALG00000002340	0.360768902	7.249859499	7.885470858	0.00498335	0.036683175	1
ENSGALG00000011806	1.522437747	1.388727371	7.875447125	0.005011048	0.036815064	1
ENSGALG00000016705	0.429396428	4.458254426	7.862531762	0.005046967	0.037054848	1
ENSGALG00000013552	0.345198063	7.325505364	7.857440986	0.005061198	0.037111066	1
ENSGALG00000014483	0.354509555	5.664449195	7.815880765	0.00517891	0.037679005	1
ENSGALG00000008542	0.430925113	8.587805533	7.813757118	0.005184999	0.037679005	1
ENSGALG00000026231	0.610987494	5.569996838	7.81362873	0.005185368	0.037679005	1
ENSGALG00000017142	0.33188892	6.114025331	7.804452306	0.005211766	0.0377385	1
ENSGALG00000013457	0.405332213	7.049415419	7.802328132	0.005217896	0.0377385	1
ENSGALG00000000332	0.323943108	6.323330892	7.797313903	0.005232396	0.037775688	1
ENSGALG00000000775	0.631344682	9.554288617	7.796639511	0.005234349	0.037775688	1
ENSGALG00000007198	0.642507257	2.306356316	7.792188795	0.005247259	0.037836557	1
ENSGALG00000007079	1.353175234	1.812105987	7.789603911	0.005254771	0.037866547	1
ENSGALG00000002655	1.040459251	7.669560114	7.780335676	0.005281798	0.038012789	1
ENSGALG00000009651	0.701232169	3.626108588	7.770019252	0.005312048	0.038167268	1
ENSGALG00000003349	0.490155263	6.946657858	7.769558685	0.005313403	0.038167268	1
ENSGALG00000009702	0.938911835	5.031667005	7.767878541	0.005318347	0.038175393	1
ENSGALG00000016190	0.779867009	4.829315583	7.761935601	0.005335875	0.038255681	1
ENSGALG00000002517	1.089540406	2.623548171	7.731245914	0.005427329	0.038797767	1
ENSGALG00000011900	0.365571105	6.096321887	7.730801763	0.005428664	0.038797767	1
ENSGALG00000008145	0.526673543	3.966148292	7.719750464	0.005461995	0.03899122	1
ENSGALG00000027614	0.783655598	6.236122874	7.719537756	0.005462638	0.03899122	1
ENSGALG00000006137	0.597765315	4.164591327	7.714391128	0.005478233	0.039077834	1
ENSGALG00000003108	0.289291845	6.505319708	7.705747005	0.005504529	0.039141776	1
ENSGALG00000014419	0.74835124	3.2248848	7.701486301	0.005517537	0.039209586	1
ENSGALG00000028081	1.279958086	0.661167103	7.696975792	0.005531343	0.039258278	1
ENSGALG00000000694	0.362763541	8.324520214	7.690777532	0.005550371	0.039368587	1
ENSGALG00000012355	0.30803183	6.852558378	7.688414314	0.005557644	0.039395425	1
ENSGALG00000007663	0.333891082	7.188538023	7.685656016	0.005566144	0.039430929	1
ENSGALG00000016927	1.132690305	1.728899004	7.684311673	0.005570292	0.039435573	1
ENSGALG00000020513	0.534913243	5.744791076	7.670540256	0.005612965	0.039663078	1
ENSGALG00000003933	0.35778851	5.715500824	7.659233477	0.00564825	0.039862522	1
ENSGALG00000015996	0.38266415	4.313352907	7.650612179	0.005675306	0.040003467	1
ENSGALG00000012248	0.933748557	2.839325201	7.630873823	0.00573775	0.040333527	1
ENSGALG00000002679	0.78889377	3.916197363	7.630169452	0.005739991	0.040333527	1
ENSGALG00000003429	0.405566774	5.671035286	7.626905939	0.005750387	0.040381447	1
ENSGALG00000008408	0.621809712	6.531899329	7.621756662	0.005766829	0.040455025	1
ENSGALG00000011995	0.41897194	7.660413474	7.618731415	0.005776511	0.040474686	1
ENSGALG00000014843	1.513738487	4.307731932	7.618266107	0.005778002	0.040474686	1
ENSGALG00000001805	0.574445998	4.270762709	7.605757813	0.005818221	0.040698884	1
ENSGALG00000013427	0.615188321	6.407889105	7.602901548	0.005827445	0.040708186	1
ENSGALG00000002645	1.234353855	0.204245494	7.602308887	0.00582936	0.040708186	1
ENSGALG00000000956	1.856860875	2.258118265	7.595490745	0.005851447	0.040837166	1
ENSGALG00000020745	1.641267179	0.314348635	7.581709204	0.005896351	0.041074392	1
ENSGALG00000009628	0.338527327	6.551865211	7.575970045	0.005915154	0.041179973	1
ENSGALG00000011094	0.4821439	5.331661124	7.570160011	0.005934252	0.04121818	1
ENSGALG00000006713	0.61112987	5.651008406	7.553627483	0.005988939	0.041565522	1
ENSGALG00000001558	0.723361944	6.687830108	7.542871921	0.006024794	0.041788679	1
ENSGALG00000029159	0.481010647	4.572895257	7.535654161	0.006048977	0.041904938	1
ENSGALG00000010835	0.338817758	6.13177339	7.520193628	0.006101112	0.042162643	1
ENSGALG00000008747	0.616823889	7.661660632	7.516466327	0.00611375	0.042224135	1
ENSGALG00000001590	0.431597215	7.112331119	7.511925905	0.00612918	0.04230483	1
ENSGALG00000021313	0.679769622	7.183868081	7.498629787	0.006174595	0.042514348	1
ENSGALG00000011908	0.463717909	4.980575041	7.493213224	0.006193195	0.042616427	1
ENSGALG00000019602	0.761475165	8.491941228	7.488757695	0.006208537	0.042669996	1
ENSGALG00000012256	0.421376639	8.086184814	7.487545429	0.006212718	0.042672759	1
ENSGALG00000015378	0.59926819	3.507215991	7.473439507	0.006261581	0.042877972	1
ENSGALG00000001063	0.745824037	6.235568319	7.4674048	0.006282605	0.042995865	1
ENSGALG00000028485	1.101127634	2.191650944	7.449435511	0.006345635	0.043290586	1
ENSGALG00000027824	0.983712689	3.701508688	7.446425425	0.006356256	0.043297118	1
ENSGALG00000007016	0.645646733	3.424942398	7.444410545	0.006363376	0.04331238	1
ENSGALG00000027572	0.450771931	7.970624728	7.431479352	0.006409263	0.043569272	1
ENSGALG00000008294	0.45762192	7.489980041	7.430516586	0.006412693	0.043569272	1
ENSGALG00000012610	0.514112844	7.203982693	7.426804444	0.006425935	0.043617189	1
ENSGALG00000015593	0.783363019	3.491409485	7.426147688	0.006428281	0.043617189	1
ENSGALG00000016926	0.729563657	3.974772322	7.420383164	0.006448908	0.043710126	1
ENSGALG00000027897	0.792233636	3.382645463	7.413491619	0.006473657	0.043801287	1
ENSGALG00000014182	0.706216248	4.001724902	7.413397628	0.006473995	0.043801287	1
ENSGALG00000006016	0.509916794	3.7698511	7.405226841	0.006503464	0.043967364	1
ENSGALG00000005751	1.136761938	1.526172444	7.397207894	0.006532519	0.044097107	1
ENSGALG00000002923	1.132160431	1.358537658	7.392471434	0.006549743	0.044181422	1
ENSGALG00000027419	0.936312818	4.16725064	7.388818708	0.006563058	0.044244805	1
ENSGALG00000007333	1.101502543	1.252989267	7.369997078	0.006632104	0.044656959	1
ENSGALG00000015009	0.321195367	5.412964183	7.366295854	0.006645769	0.044722302	1
ENSGALG00000005517	0.812170797	3.258066982	7.3619821	0.006661732	0.044803021	1
ENSGALG00000027734	0.307766193	5.882372403	7.357842086	0.006677088	0.04487957	1
ENSGALG00000014833	0.624654561	9.227136732	7.356283981	0.006682877	0.044891758	1
ENSGALG00000003161	0.485565189	5.345943777	7.322035275	0.006811423	0.045590568	1
ENSGALG00000013579	0.714821885	5.379316261	7.321047425	0.006815168	0.045590568	1
ENSGALG00000011149	0.945458404	6.588166594	7.314717506	0.006839215	0.045694675	1
ENSGALG00000001989	0.69749153	4.146848111	7.312378805	0.006848121	0.045694675	1
ENSGALG00000005714	0.678552466	5.7646066	7.312224339	0.00684871	0.045694675	1
ENSGALG00000016668	1.936495119	1.04550626	7.30818304	0.00686413	0.045728468	1
ENSGALG00000015736	4.194211705	2.223321095	7.302232189	0.0068869	0.04582609	1
ENSGALG00000026412	0.842874666	5.609971763	7.280529534	0.006970598	0.046246767	1
ENSGALG00000014811	0.552702218	8.063099934	7.272423779	0.007002125	0.046428653	1
ENSGALG00000001467	0.687001967	6.463892195	7.262945607	0.007039174	0.046646922	1
ENSGALG00000003948	0.301025109	6.003333003	7.260061134	0.007050489	0.04666713	1
ENSGALG00000026298	0.593017709	4.336641419	7.249725277	0.007091186	0.046881541	1
ENSGALG00000000075	0.524168489	6.190128233	7.247177266	0.007101256	0.046920642	1
ENSGALG00000015461	0.523532032	8.429491877	7.244897871	0.007110276	0.046940642	1
ENSGALG00000007834	0.578157157	2.499349325	7.244311966	0.007112596	0.046940642	1
ENSGALG00000006757	0.806399851	5.614407693	7.239409654	0.007132043	0.046956549	1
ENSGALG00000004548	0.367259686	7.318596313	7.238560187	0.007135418	0.046956549	1
ENSGALG00000013371	0.538804668	5.300164353	7.237584907	0.007139295	0.046956549	1
ENSGALG00000005134	0.542001637	6.54718801	7.237418379	0.007139957	0.046956549	1
ENSGALG00000013753	1.167604188	1.544016642	7.231445995	0.007163748	0.047077471	1
ENSGALG00000003951	0.439407864	7.798831331	7.225264805	0.007188457	0.047193055	1
ENSGALG00000012964	0.341869727	5.95414618	7.219407837	0.00721195	0.047292296	1
ENSGALG00000006501	0.623439431	7.793981091	7.203976897	0.007274221	0.047645301	1
ENSGALG00000001654	0.447090306	7.281504077	7.196386021	0.007305055	0.047819523	1
ENSGALG00000027624	3.754332896	0.324217515	7.192402711	0.007321288	0.047843288	1
ENSGALG00000027482	0.575711039	4.685876845	7.192243311	0.007321939	0.047843288	1
ENSGALG00000008367	1.308198445	4.087919497	7.1913382	0.007325633	0.047843288	1
ENSGALG00000007434	0.449240531	5.669589114	7.176093656	0.00738814	0.048191491	1
ENSGALG00000016815	1.016331602	1.241672458	7.168016028	0.007421481	0.048329504	1
ENSGALG00000011550	0.38230347	6.311581927	7.151837754	0.007488721	0.048655144	1
ENSGALG00000003185	0.629576504	8.831672489	7.144284988	0.007520325	0.048794951	1
ENSGALG00000008218	0.408222627	5.957875914	7.138506323	0.007544598	0.048905623	1
ENSGALG00000005666	0.872289191	4.309723396	7.13732438	0.007549572	0.048909791	1
ENSGALG00000005439	0.532811491	6.554774982	7.127868975	0.007589488	0.049083903	1
ENSGALG00000003243	0.373838602	6.034950867	7.11944448	0.007625233	0.049286852	1
ENSGALG00000027961	0.496454266	7.876531192	7.114927169	0.007644471	0.049326495	1
ENSGALG00000013318	0.895833701	2.453139607	7.111269893	0.007660083	0.049399002	1
ENSGALG00000004948	0.48867753	5.364389918	7.10933544	0.007668353	0.049424113	1
ENSGALG00000012050	0.725759515	6.236690541	7.091976348	0.007742981	0.049873521	1
ENSGALG00000001620	1.152806864	0.698918385	7.091066247	0.007746914	0.049873521	1
ENSGALG00000001561	0.582100963	5.826262768	7.089733473	0.007752678	0.049882186	1
ENSGALG00000014368	0.847952066	2.007483418	7.085366321	0.007771593	0.04990639	1
ENSGALG00000012351	0.466747483	5.863719913	7.08460881	0.007774879	0.04990639	1
ENSGALG00000005359	0.876327884	5.689918816	7.084297593	0.007776229	0.04990639	1
ENSGALG00000027188	0.5316781	4.980505369	7.084097178	0.007777099	0.04990639	1
