# Supplementary material for: RNA sequencing-based analysis of the spleen transcriptome following infectious bronchitis virus infection of chickens selected for different mannose-binding lectin serum concentrations
Source: BMC Genomics. 2016 Jan 27;17:82. doi: 10.1186/s12864-016-2403-1 (PMC4729133; doi:10.1186/s12864-016-2403-1)
Supplement: Additional file 13: Table S11. — Differentially expressed genes (FDR < 0.05) for comparison between uninfected and infected L10L birds at week 3. (TXT 107 kb) [file 12864_2016_2403_MOESM13_ESM.txt]

genes	logFC	logCPM	LR	PValue	FDR	UpDownRegulated
ENSGALG00000011663	-1.238310043	5.057165535	40.79258237	1.69E-10	1.91E-06	-1
ENSGALG00000001040	-1.6278176	0.920434136	28.60009652	8.90E-08	0.000156086	-1
ENSGALG00000015519	-0.804552001	4.183443499	28.43776896	9.68E-08	0.000156086	-1
ENSGALG00000007069	-0.884117701	2.439356963	23.69855868	1.13E-06	0.000769565	-1
ENSGALG00000006575	-1.641779428	1.659359547	23.08385186	1.55E-06	0.000911202	-1
ENSGALG00000025698	-2.721422463	5.25874699	22.66054016	1.93E-06	0.000992141	-1
ENSGALG00000014783	-0.579898156	5.105607751	22.24085944	2.41E-06	0.001180755	-1
ENSGALG00000011019	-0.806379273	3.391683253	21.10423108	4.35E-06	0.00156551	-1
ENSGALG00000014910	-0.567304562	7.515746505	20.97035628	4.66E-06	0.00156551	-1
ENSGALG00000027109	-1.579098483	0.837699004	20.89469712	4.85E-06	0.00156551	-1
ENSGALG00000016148	-0.40005481	5.533782408	20.25805716	6.77E-06	0.002010805	-1
ENSGALG00000011206	-0.794950271	4.749237206	20.20760289	6.95E-06	0.002011605	-1
ENSGALG00000027853	-0.638721269	4.606615494	20.02975329	7.62E-06	0.002099941	-1
ENSGALG00000022703	-1.68977877	0.502890059	19.86747756	8.30E-06	0.002231525	-1
ENSGALG00000026663	-0.71437014	6.268272669	19.51905502	9.96E-06	0.002499325	-1
ENSGALG00000007129	-0.822057857	5.104644494	19.45679065	1.03E-05	0.002526004	-1
ENSGALG00000002515	-0.876841156	4.44994278	19.10355594	1.24E-05	0.002853281	-1
ENSGALG00000015737	-1.17270854	0.488253694	18.96559958	1.33E-05	0.002946915	-1
ENSGALG00000028708	-0.26844395	8.038384795	18.48807704	1.71E-05	0.00351018	-1
ENSGALG00000014686	-0.915240026	2.723871424	18.41464244	1.78E-05	0.003582938	-1
ENSGALG00000007862	-0.712410072	4.762579392	18.28139963	1.91E-05	0.003775069	-1
ENSGALG00000026873	-0.9803311	1.839512552	17.72072382	2.56E-05	0.004735686	-1
ENSGALG00000028063	-0.550578188	6.517104863	17.29147182	3.21E-05	0.005746778	-1
ENSGALG00000015425	-0.613431862	4.239677805	17.21716022	3.33E-05	0.005877703	-1
ENSGALG00000005278	-0.493227376	7.23275141	16.74328108	4.28E-05	0.006671428	-1
ENSGALG00000008548	-0.606012982	2.6568191	16.72845981	4.31E-05	0.006671428	-1
ENSGALG00000004256	-0.795884709	4.508944722	16.53840008	4.77E-05	0.007163388	-1
ENSGALG00000005616	-1.434908351	0.107498553	16.51712438	4.82E-05	0.007163388	-1
ENSGALG00000016635	-0.874534823	2.946980785	16.43753539	5.03E-05	0.007278952	-1
ENSGALG00000015984	-0.225090787	6.31481627	16.36841704	5.21E-05	0.007453714	-1
ENSGALG00000013071	-0.420262193	8.44798939	16.24921681	5.55E-05	0.007809111	-1
ENSGALG00000003805	-0.504958296	6.867525715	16.21010016	5.67E-05	0.007809111	-1
ENSGALG00000001857	-0.719791749	5.063754648	16.20953279	5.67E-05	0.007809111	-1
ENSGALG00000015469	-0.541389824	4.805658061	15.95741247	6.48E-05	0.008482326	-1
ENSGALG00000010664	-0.980253391	2.04226057	15.87664751	6.76E-05	0.008482326	-1
ENSGALG00000006000	-0.536007354	6.240470886	15.87008238	6.78E-05	0.008482326	-1
ENSGALG00000009830	-0.723863709	4.562822646	15.86865914	6.79E-05	0.008482326	-1
ENSGALG00000016902	-0.640920685	3.63641864	15.86589517	6.80E-05	0.008482326	-1
ENSGALG00000009641	-0.597125914	9.617597383	15.85578092	6.84E-05	0.008482326	-1
ENSGALG00000026505	-0.596732909	3.581013292	15.78607969	7.09E-05	0.008704954	-1
ENSGALG00000009826	-0.941554495	6.63270017	15.6454574	7.64E-05	0.008962282	-1
ENSGALG00000010931	-1.186434895	0.429302629	15.61620287	7.76E-05	0.008962282	-1
ENSGALG00000010145	-1.710763976	0.197281513	15.61430901	7.77E-05	0.008962282	-1
ENSGALG00000011298	-0.639275107	4.075199589	15.6114771	7.78E-05	0.008962282	-1
ENSGALG00000015966	-0.685820924	3.176460987	15.37903546	8.80E-05	0.009787434	-1
ENSGALG00000009693	-0.780582208	7.51338091	15.35094852	8.93E-05	0.009787434	-1
ENSGALG00000028115	-1.183491654	0.329585631	15.31494253	9.10E-05	0.009879837	-1
ENSGALG00000016749	-1.22380059	1.37819647	15.23748887	9.48E-05	0.010195352	-1
ENSGALG00000013579	-0.586651221	5.379316261	15.21723887	9.58E-05	0.010208039	-1
ENSGALG00000000461	-0.530787964	5.341503264	15.1465523	9.95E-05	0.010498373	-1
ENSGALG00000003059	-0.611033226	3.686853744	15.020377	0.000106357	0.010917984	-1
ENSGALG00000008367	-1.088611479	4.087919497	14.91824655	0.000112272	0.011219233	-1
ENSGALG00000006751	-1.083632827	2.6822716	14.76262392	0.000121928	0.011676135	-1
ENSGALG00000026297	-1.116346681	0.070009716	14.70436014	0.000125755	0.01183357	-1
ENSGALG00000015664	-0.231660979	8.074688791	14.60416124	0.000132621	0.012111509	-1
ENSGALG00000012464	-0.778883518	3.174324655	14.58366407	0.000134072	0.012111509	-1
ENSGALG00000003073	-0.485350657	3.666805396	14.37525742	0.000149757	0.013108982	-1
ENSGALG00000002896	-0.432890943	4.367103815	14.29130912	0.000156586	0.013601316	-1
ENSGALG00000013760	-0.465723163	4.451783833	14.22082223	0.000162562	0.013906418	-1
ENSGALG00000010566	-0.635732822	8.432626113	14.00520554	0.000182305	0.015136695	-1
ENSGALG00000014106	-0.287912125	8.150487433	13.81448823	0.000201774	0.016200579	-1
ENSGALG00000013212	-1.116632201	3.172906849	13.80967324	0.000202292	0.016200579	-1
ENSGALG00000010873	-0.90908998	1.20107713	13.78209401	0.000205283	0.016213632	-1
ENSGALG00000015554	-0.931646089	2.747752859	13.70933822	0.000213391	0.016617993	-1
ENSGALG00000018557	-0.701073893	4.945071666	13.68828182	0.000215797	0.016690258	-1
ENSGALG00000011200	-0.962928129	1.697903694	13.59004488	0.000227388	0.017232668	-1
ENSGALG00000009587	-0.285011397	5.124511082	13.47256267	0.000242077	0.017866265	-1
ENSGALG00000006445	-0.300678242	5.171954269	13.41325701	0.000249852	0.018320332	-1
ENSGALG00000006186	-1.425020199	0.133753302	13.32088047	0.000262467	0.018998566	-1
ENSGALG00000005120	-0.740598037	5.36049181	13.28820991	0.00026708	0.019197151	-1
ENSGALG00000006037	-0.270357735	7.118987974	13.22116861	0.000276805	0.019535511	-1
ENSGALG00000000623	-0.290724796	6.316612781	13.19741089	0.000280336	0.019602156	-1
ENSGALG00000011643	-0.268821614	7.00743386	13.10833007	0.000293986	0.020241986	-1
ENSGALG00000003473	-0.768290527	1.978179002	12.94767986	0.000320318	0.021402565	-1
ENSGALG00000025764	-0.521965992	5.409322629	12.91327713	0.00032626	0.021671312	-1
ENSGALG00000002552	-0.60616612	7.876380807	12.79785881	0.000347016	0.02268142	-1
ENSGALG00000015593	-0.583427405	3.491409485	12.69972116	0.00036571	0.023331065	-1
ENSGALG00000017244	-0.491847454	5.039526351	12.63443094	0.000378706	0.023890243	-1
ENSGALG00000009062	-0.34702444	6.181316859	12.36945602	0.000436415	0.026928936	-1
ENSGALG00000009755	-0.540912851	3.496921244	12.30093934	0.00045273	0.027633684	-1
ENSGALG00000006198	-0.383277157	4.330636089	12.27606146	0.000458806	0.027853942	-1
ENSGALG00000006652	-0.352008874	5.203917518	12.03551019	0.000521965	0.030225815	-1
ENSGALG00000003970	-0.370784892	7.005336388	11.94773252	0.000547139	0.031046717	-1
ENSGALG00000016330	-0.620228048	4.731448712	11.8646256	0.000572103	0.032300919	-1
ENSGALG00000008582	-0.57966473	5.736494586	11.82142723	0.00058553	0.032522271	-1
ENSGALG00000004960	-0.564813512	8.113616462	11.74245893	0.000610903	0.032839697	-1
ENSGALG00000010645	-0.55873495	4.663308871	11.73804604	0.000612353	0.032839697	-1
ENSGALG00000006446	-0.177691699	7.522130991	11.73415056	0.000613636	0.032839697	-1
ENSGALG00000015770	-0.374052272	9.623671015	11.58544507	0.0006647	0.034910675	-1
ENSGALG00000017122	-0.631345289	2.479168749	11.47742168	0.000704468	0.036453661	-1
ENSGALG00000015053	-0.609820369	3.807149059	11.39792101	0.000735263	0.037383311	-1
ENSGALG00000014681	-0.922813845	1.748331145	11.34442198	0.000756749	0.037822385	-1
ENSGALG00000028773	-0.477179156	7.734292117	11.28149291	0.000782836	0.038601667	-1
ENSGALG00000006456	-0.630672053	2.3153185	11.0866724	0.000869504	0.041780578	-1
ENSGALG00000005791	-0.443214563	3.367912528	11.04062966	0.000891366	0.042526413	-1
ENSGALG00000003999	-0.537353537	3.766932054	11.0322268	0.000895415	0.042526413	-1
ENSGALG00000013956	-0.490828104	3.17566637	10.96995058	0.000926012	0.043388095	-1
ENSGALG00000002585	-0.465139609	5.210281203	10.94105942	0.000940564	0.043707184	-1
ENSGALG00000006796	-0.643255824	1.332748531	10.86694954	0.000978956	0.044884693	-1
ENSGALG00000005389	-0.679191576	2.242471759	10.86157239	0.000981803	0.044884693	-1
ENSGALG00000015983	-0.188618664	6.226489527	10.83411277	0.000996471	0.045371554	-1
ENSGALG00000008542	-0.28561339	8.587805533	10.72698408	0.001055844	0.046755254	-1
ENSGALG00000006729	-0.719865859	1.950609356	10.67092039	0.00108833	0.047680699	-1
ENSGALG00000008902	-0.396772828	3.254362907	10.6690845	0.00108941	0.047680699	-1
ENSGALG00000006204	-0.365265778	3.659244078	10.64464787	0.001103899	0.047943182	-1
ENSGALG00000015358	-0.62910475	1.915618136	10.56313408	0.001153654	0.049192796	-1
ENSGALG00000026027	-0.662549963	3.20419458	10.56185368	0.001154454	0.049192796	-1
ENSGALG00000009228	-0.197979566	7.902662042	10.52541104	0.001177442	0.049542808	-1
ENSGALG00000011294	-1.022599481	1.450596588	10.52106038	0.001180217	0.049542808	-1
ENSGALG00000006563	-0.412191492	5.992813686	10.51047186	0.001186999	0.049642953	-1
ENSGALG00000005102	-0.477271112	5.178370808	10.49111482	0.0011995	0.049980632	-1
ENSGALG00000000620	1.660032899	3.559058482	38.90826453	4.44E-10	2.51E-06	1
ENSGALG00000023622	3.502572833	5.100120644	36.654611	1.41E-09	5.31E-06	1
ENSGALG00000010237	0.542936933	8.122017456	29.20646193	6.51E-08	0.000156086	1
ENSGALG00000011434	1.157118192	4.730013658	28.94317064	7.45E-08	0.000156086	1
ENSGALG00000024011	1.498143368	7.988882167	27.97828299	1.23E-07	0.000156095	1
ENSGALG00000026781	0.58826351	5.641765061	27.85921487	1.30E-07	0.000156095	1
ENSGALG00000007186	0.524242682	5.552262319	27.74738373	1.38E-07	0.000156095	1
ENSGALG00000024272	2.037699972	6.997341242	26.75303968	2.31E-07	0.000237325	1
ENSGALG00000016325	0.942600875	6.250360488	26.15492519	3.15E-07	0.000296502	1
ENSGALG00000013098	0.619371287	6.167352343	25.7042809	3.98E-07	0.00034566	1
ENSGALG00000007093	0.341889488	8.296258307	24.09524221	9.17E-07	0.000739518	1
ENSGALG00000026998	0.728953281	4.483745964	23.94757494	9.90E-07	0.000745234	1
ENSGALG00000000775	0.625054781	9.554288617	23.63621843	1.16E-06	0.000769565	1
ENSGALG00000007713	0.499548949	5.875940472	23.53483539	1.23E-06	0.000769565	1
ENSGALG00000027275	0.369273743	4.690133771	23.00728166	1.61E-06	0.000911202	1
ENSGALG00000026971	0.445918363	6.249252749	22.9126825	1.70E-06	0.000911585	1
ENSGALG00000014866	0.777085261	5.184549962	22.08801108	2.60E-06	0.001225329	1
ENSGALG00000008681	0.450947223	4.230505797	21.77991406	3.06E-06	0.001381168	1
ENSGALG00000007271	0.3354124	7.319350289	21.61711027	3.33E-06	0.001445676	1
ENSGALG00000001084	0.811640343	2.48731007	21.39867233	3.73E-06	0.00155867	1
ENSGALG00000011798	0.900095787	4.539316356	21.32913599	3.87E-06	0.00155867	1
ENSGALG00000019147	0.749728049	6.176324504	21.26342886	4.00E-06	0.00155867	1
ENSGALG00000007059	0.593243276	6.458788514	21.18502914	4.17E-06	0.00156551	1
ENSGALG00000008337	0.447718481	5.678098009	20.95919041	4.69E-06	0.00156551	1
ENSGALG00000027165	0.767013418	8.238593505	20.94309338	4.73E-06	0.00156551	1
ENSGALG00000026910	0.47509849	6.230306929	20.75053184	5.23E-06	0.001641011	1
ENSGALG00000007574	0.333356127	6.518667028	20.45564086	6.10E-06	0.001862552	1
ENSGALG00000028635	0.399476606	9.633767034	20.10744258	7.32E-06	0.002066753	1
ENSGALG00000027621	0.77612085	1.387084371	19.63332217	9.38E-06	0.002463721	1
ENSGALG00000011415	1.337273965	3.210347677	19.57198414	9.69E-06	0.002486279	1
ENSGALG00000005205	0.279557089	6.240710768	19.31275818	1.11E-05	0.002665932	1
ENSGALG00000021676	0.369904835	7.785914388	19.25583146	1.14E-05	0.002689393	1
ENSGALG00000028164	0.257722905	7.130403869	19.04450949	1.28E-05	0.002884082	1
ENSGALG00000001091	0.860288605	3.81905901	18.7113603	1.52E-05	0.00330234	1
ENSGALG00000009229	0.353321086	8.197129314	18.62817986	1.59E-05	0.00338451	1
ENSGALG00000015764	1.063801642	3.227184348	18.49720579	1.70E-05	0.00351018	1
ENSGALG00000028142	0.757508711	3.794442304	17.98842547	2.22E-05	0.004327021	1
ENSGALG00000013495	0.561477825	5.135964574	17.91029282	2.32E-05	0.004431926	1
ENSGALG00000003103	0.822895928	2.390957612	17.77849276	2.48E-05	0.004670612	1
ENSGALG00000003196	0.75796341	6.307105066	17.48410213	2.90E-05	0.005276647	1
ENSGALG00000026364	0.36459049	7.686494379	17.18024187	3.40E-05	0.005877703	1
ENSGALG00000007210	0.471266858	6.485979849	17.16029359	3.44E-05	0.005877703	1
ENSGALG00000008630	0.436610125	6.338097414	17.09067218	3.56E-05	0.006006148	1
ENSGALG00000005657	1.205005057	1.44505543	17.03721253	3.67E-05	0.006044967	1
ENSGALG00000003516	0.447275245	6.179706679	17.02258157	3.69E-05	0.006044967	1
ENSGALG00000009105	0.31929417	5.549627433	16.95383996	3.83E-05	0.006178301	1
ENSGALG00000004565	0.632145003	4.273159226	16.73742504	4.29E-05	0.006671428	1
ENSGALG00000004589	0.323123195	5.764827656	16.62353108	4.56E-05	0.006955563	1
ENSGALG00000029027	0.431114696	4.725520555	16.4751587	4.93E-05	0.007228595	1
ENSGALG00000013546	0.719676494	3.883995286	16.18551097	5.74E-05	0.007813481	1
ENSGALG00000016919	1.481071972	3.73915807	15.94823637	6.51E-05	0.008482326	1
ENSGALG00000023691	0.405368204	4.323075314	15.94734098	6.51E-05	0.008482326	1
ENSGALG00000016074	0.91801263	3.824035003	15.68021179	7.50E-05	0.008962282	1
ENSGALG00000017019	0.605255643	5.335957212	15.64486745	7.64E-05	0.008962282	1
ENSGALG00000014864	0.69183268	5.887510554	15.45177423	8.46E-05	0.009626626	1
ENSGALG00000011900	0.288489813	6.096321887	15.43810709	8.53E-05	0.009626626	1
ENSGALG00000003855	0.429667962	5.052686681	15.3656755	8.86E-05	0.009787434	1
ENSGALG00000002130	0.24109138	6.191181734	15.05132115	0.000104627	0.010849158	1
ENSGALG00000023723	0.404025268	4.687546256	15.04954843	0.000104725	0.010849158	1
ENSGALG00000004274	0.585660466	3.474112633	14.99236911	0.000107947	0.010981399	1
ENSGALG00000006780	0.230081253	8.09650965	14.97049074	0.000109206	0.01101027	1
ENSGALG00000006602	0.955673522	0.820252189	14.87907773	0.000114627	0.011354137	1
ENSGALG00000016844	0.424155859	5.532108017	14.84185707	0.000116912	0.011479715	1
ENSGALG00000009988	0.251539927	7.26645193	14.76176493	0.000121984	0.011676135	1
ENSGALG00000002576	0.813676965	4.12985831	14.76129893	0.000122014	0.011676135	1
ENSGALG00000020513	0.416329605	5.744791076	14.71679353	0.000124929	0.01183357	1
ENSGALG00000023660	0.389810289	5.258137841	14.6345575	0.0001305	0.012111509	1
ENSGALG00000023689	0.783163265	7.88461456	14.60344219	0.000132672	0.012111509	1
ENSGALG00000022706	0.336787654	7.15998891	14.59088857	0.000133559	0.012111509	1
ENSGALG00000021569	0.502116965	8.858670493	14.55268801	0.000136294	0.012214545	1
ENSGALG00000000449	0.413473873	5.340805894	14.47438966	0.000142078	0.012632648	1
ENSGALG00000008704	0.716879746	1.655528363	14.41594869	0.000146556	0.012928973	1
ENSGALG00000012550	0.593605882	8.369812484	14.2331105	0.000161504	0.013906418	1
ENSGALG00000021143	0.386957068	6.944477599	14.05837349	0.000177223	0.015046632	1
ENSGALG00000002160	0.42347993	11.06530776	14.03232886	0.000179694	0.015071748	1
ENSGALG00000027458	0.373050064	3.990747922	14.02716843	0.000180188	0.015071748	1
ENSGALG00000010362	1.2004839	1.170567273	13.94733757	0.000188004	0.015495899	1
ENSGALG00000001759	0.381614394	4.569509118	13.88562699	0.000194279	0.015897051	1
ENSGALG00000017239	0.390373175	8.877137144	13.86012997	0.000196932	0.015998269	1
ENSGALG00000003107	0.215391277	7.293555645	13.78169841	0.000205327	0.016213632	1
ENSGALG00000006915	0.299327143	5.714671998	13.75761296	0.000207976	0.016308802	1
ENSGALG00000003319	0.542292939	4.623768293	13.65901386	0.000219187	0.016837108	1
ENSGALG00000004842	0.398912712	5.264031637	13.61711319	0.000224133	0.017100747	1
ENSGALG00000005473	0.506336235	6.05016615	13.56238908	0.000230763	0.017371853	1
ENSGALG00000027587	0.755445037	3.396223222	13.50490522	0.000237941	0.017793549	1
ENSGALG00000006522	0.474434863	5.656223069	13.48241286	0.00024081	0.017866265	1
ENSGALG00000008346	0.443697198	5.668023416	13.35885108	0.000257206	0.01873786	1
ENSGALG00000027799	0.22608252	5.142846923	13.27116293	0.00026952	0.019197151	1
ENSGALG00000012265	0.3561414	6.68733026	13.26567178	0.000270311	0.019197151	1
ENSGALG00000003074	0.520154544	5.879040038	13.19150375	0.000281221	0.019602156	1
ENSGALG00000018700	0.350486401	3.912634946	13.1462094	0.000288101	0.01995854	1
ENSGALG00000027093	0.730412318	5.518386259	13.03824268	0.000305194	0.02088639	1
ENSGALG00000004116	1.115799558	0.103856065	13.01383735	0.000309198	0.021032893	1
ENSGALG00000000678	0.314930556	6.337260654	12.97019022	0.00031649	0.021298155	1
ENSGALG00000027684	0.368848324	7.47269142	12.96794594	0.000316869	0.021298155	1
ENSGALG00000006152	0.498808952	6.100739891	12.82491903	0.000342033	0.0225862	1
ENSGALG00000007123	0.387274412	4.387267839	12.78790269	0.000348868	0.02268142	1
ENSGALG00000027789	0.363965685	5.408018998	12.77846853	0.000350632	0.02268142	1
ENSGALG00000009945	0.655758428	4.454201637	12.77379069	0.00035151	0.02268142	1
ENSGALG00000015987	0.251788259	7.447747723	12.73450179	0.000358971	0.023031281	1
ENSGALG00000002024	0.374440571	6.310363429	12.67613608	0.000370352	0.023494472	1
ENSGALG00000008409	0.376864091	5.226072012	12.62322479	0.000380984	0.023900366	1
ENSGALG00000014822	0.304747243	5.381738695	12.55873176	0.000394359	0.024602791	1
ENSGALG00000000731	0.61102946	4.255344082	12.48872566	0.000409415	0.02540175	1
ENSGALG00000021451	0.51805613	3.006808062	12.35836278	0.000439016	0.026942191	1
ENSGALG00000025755	0.279293779	6.094471977	12.26595317	0.000461298	0.027855464	1
ENSGALG00000008127	0.48917339	8.554849254	12.24529588	0.000466433	0.028015726	1
ENSGALG00000019667	0.826621481	1.972277106	12.20879069	0.000475649	0.028418114	1
ENSGALG00000005626	0.268450347	5.653478483	12.17136977	0.000485287	0.028721945	1
ENSGALG00000007747	0.207298051	5.580287722	12.16271651	0.000487543	0.028721945	1
ENSGALG00000000974	0.53504781	5.49026968	12.15957653	0.000488365	0.028721945	1
ENSGALG00000027598	0.404897407	5.947436338	12.14350247	0.000492592	0.028820448	1
ENSGALG00000003527	0.402731314	5.964994868	12.06013976	0.000515114	0.029982839	1
ENSGALG00000007216	0.328167705	4.326736953	11.99334473	0.000533909	0.030759683	1
ENSGALG00000002112	0.865576918	6.777175178	11.98034089	0.000537647	0.030817844	1
ENSGALG00000000141	0.408719581	11.08181907	11.95539136	0.000544895	0.031046717	1
ENSGALG00000007015	0.385286759	5.728064623	11.85421452	0.00057531	0.032320399	1
ENSGALG00000006928	0.379103605	5.653360864	11.81025891	0.000589052	0.032522271	1
ENSGALG00000012370	0.273585401	6.892320264	11.80823608	0.000589693	0.032522271	1
ENSGALG00000003936	0.380998557	7.924638003	11.80592941	0.000590424	0.032522271	1
ENSGALG00000021273	0.576480045	2.955919582	11.77153501	0.000601434	0.032839697	1
ENSGALG00000008936	0.264764656	6.740641865	11.76210077	0.00060449	0.032839697	1
ENSGALG00000008340	0.330143013	5.750431113	11.74229096	0.000610958	0.032839697	1
ENSGALG00000006756	0.530215004	6.738051381	11.6170778	0.00065349	0.034566633	1
ENSGALG00000006503	0.305361557	5.961956442	11.61635586	0.000653744	0.034566633	1
ENSGALG00000011324	0.743513197	1.952402385	11.61253361	0.000655089	0.034566633	1
ENSGALG00000003217	0.46682562	6.59085035	11.57477998	0.000668523	0.034948921	1
ENSGALG00000004614	0.396290978	5.387751881	11.55772054	0.000674685	0.035108501	1
ENSGALG00000008009	0.220582555	7.530060254	11.4702426	0.000707194	0.036453661	1
ENSGALG00000000685	0.239992953	6.865878995	11.46230874	0.00071022	0.036453661	1
ENSGALG00000012454	0.255902961	7.7298691	11.4351716	0.000720668	0.036822557	1
ENSGALG00000016348	0.298607995	8.198941695	11.39035521	0.000738264	0.037383311	1
ENSGALG00000014585	0.92527371	7.936008157	11.36674157	0.000747709	0.037692562	1
ENSGALG00000000810	0.484363565	3.350993452	11.34384676	0.000756984	0.037822385	1
ENSGALG00000004623	0.247231221	5.645516494	11.3043135	0.000773272	0.038466041	1
ENSGALG00000025440	0.369115625	3.669374041	11.29222976	0.000778321	0.038547395	1
ENSGALG00000003389	0.409345379	9.942234175	11.2726226	0.000786585	0.038617916	1
ENSGALG00000019553	1.236980694	5.427477786	11.2580603	0.00079278	0.038753562	1
ENSGALG00000027283	0.356130384	6.787947196	11.14928343	0.000840641	0.040883628	1
ENSGALG00000003901	0.251757149	5.914387942	11.14277508	0.000843596	0.040883628	1
ENSGALG00000004594	0.395301514	13.61892658	11.1281289	0.000850283	0.041031615	1
ENSGALG00000006876	0.23630397	7.912062202	11.02683581	0.000898023	0.042526413	1
ENSGALG00000011535	0.446606814	5.400998841	11.02257462	0.00090009	0.042526413	1
ENSGALG00000000081	1.331332194	2.300928903	11.012346	0.00090507	0.042583554	1
ENSGALG00000000447	0.485402879	5.449651155	10.94973462	0.00093617	0.043682786	1
ENSGALG00000008638	0.904467564	2.351612216	10.88109163	0.00097151	0.044847991	1
ENSGALG00000003185	0.440758838	8.831672489	10.87814446	0.000973057	0.044847991	1
ENSGALG00000003162	0.194576379	6.768852192	10.79636674	0.001016995	0.04612011	1
ENSGALG00000006378	0.512581129	8.408962053	10.76923603	0.001032011	0.04644013	1
ENSGALG00000007220	0.386766116	12.17830973	10.76283614	0.001035586	0.04644013	1
ENSGALG00000012761	0.624273468	6.63508411	10.76139971	0.00103639	0.04644013	1
ENSGALG00000019430	1.284640342	1.048958384	10.74228138	0.001047152	0.046736901	1
ENSGALG00000012802	0.747233519	6.088665093	10.73450401	0.001051562	0.046748962	1
ENSGALG00000001828	0.477284137	4.6047155	10.69605537	0.001073642	0.047357682	1
ENSGALG00000004181	0.29718347	5.25045674	10.65103987	0.00110009	0.047943182	1
ENSGALG00000021655	0.544930527	2.728227287	10.60321355	0.001128913	0.048841698	1
ENSGALG00000011224	0.305564639	4.042793752	10.59343449	0.0011349	0.048913305	1
ENSGALG00000004771	0.565200846	8.388832961	10.57636957	0.001145424	0.049179184	1
ENSGALG00000002204	0.640538849	0.930970232	10.5421138	0.001166849	0.049534053	1
ENSGALG00000015148	0.825026892	5.912796534	10.52380609	0.001178465	0.049542808	1
