# Supplementary material for: RNA sequencing-based analysis of the spleen transcriptome following infectious bronchitis virus infection of chickens selected for different mannose-binding lectin serum concentrations
Source: BMC Genomics. 2016 Jan 27;17:82. doi: 10.1186/s12864-016-2403-1 (PMC4729133; doi:10.1186/s12864-016-2403-1)
Supplement: Additional file 14: Table S12. — Differentially expressed genes (FDR < 0.05) for comparison between uninfected and infected L10H birds at week 1. (TXT 88 kb) [file 12864_2016_2403_MOESM14_ESM.txt]

genes	logFC	logCPM	LR	PValue	FDR	UpDownRegulated
ENSGALG00000001004	1.719854649	1.315703506	30.55195242	3.25E-08	0.00036704	1
ENSGALG00000027579	-0.366020808	6.504390365	19.77693237	8.70E-06	0.049135259	-1
