# Supplementary material for: RNA sequencing-based analysis of the spleen transcriptome following infectious bronchitis virus infection of chickens selected for different mannose-binding lectin serum concentrations
Source: BMC Genomics. 2016 Jan 27;17:82. doi: 10.1186/s12864-016-2403-1 (PMC4729133; doi:10.1186/s12864-016-2403-1)
Supplement: Additional file 15: Table S13. — Differentially expressed genes (FDR < 0.05) for comparison between uninfected and infected L10H birds at week 3. (TXT 88 kb) [file 12864_2016_2403_MOESM15_ESM.txt]

genes	logFC	logCPM	LR	PValue	FDR	UpDownRegulated
ENSGALG00000008040	0.863967048	4.370572062	18.1245656	2.07E-05	0.046729619	-1
ENSGALG00000017077	-0.743486881	6.804479303	24.18429763	8.75E-07	0.009885371	1
ENSGALG00000001802	-0.462320262	6.679226239	22.54765054	2.05E-06	0.011574023	1
ENSGALG00000010185	-0.376678668	7.447962129	21.72477889	3.15E-06	0.011845309	1
ENSGALG00000011351	-0.610212265	11.14016775	20.42713103	6.19E-06	0.017487172	1
ENSGALG00000003251	-0.40911189	6.991253182	17.68098867	2.61E-05	0.04916244	1
